# Supplementary material for: Proteomic Identification of an Endogenous Synaptic SUMOylome in the Developing Rat Brain
Source: Front Mol Neurosci. 2021 Nov 23;14:780535. doi: 10.3389/fnmol.2021.780535 (PMC8650717; doi:10.3389/fnmol.2021.780535)
Supplement: Supplementary file 1 [file Table_1.XLSX]

## Sheet: Supplementary Table 1
Supplementary Table 1: 14PND rat brain synaptic proteome
Synaptic Proteome		Synaptosomal preparation 1					Synaptosomal preparation 2					Synaptosomal preparation 3					Synaptosomal preparation 4
Uniprot Accession	Description	Sum PEP Score 1	Coverage 1 [%]	# Peptides 1	# PSMs 1	# Unique Peptides 1	Sum PEP Score 2	Coverage 2 [%]	# Peptides 2	# PSMs 2	# Unique Peptides 2	Sum PEP Score 3	Coverage 3 [%]	# Peptides 3	# PSMs 3	# Unique Peptides 3	Sum PEP Score 4	Coverage 4 [%]	# Peptides 4	# PSMs 4	# Unique Peptides 4	# AAs	MW [kDa]	calc. pI
A0A0G2K1Y8	Spectrin alpha chain, non-erythrocytic 1 OS=Rattus norvegicus OX=10116 GN=Sptan1 PE=1 SV=1	2282.35	70	182	1836	7	2660.59	74	200	1237	7	2253.64	73	196	1325	6	2217.99	69	175	1308	6	2498	287.5	5.35
Q6IRK8	Spectrin alpha chain, non-erythrocytic 1 OS=Rattus norvegicus OX=10116 GN=Sptan1 PE=1 SV=1	2226.04	71	178	1795	3	2630.03	75	196	1216	3	2192.61	73	191	1300	1	2169.7	71	172	1286	3	2452	282.2	5.31
M0R9X8	Cytoplasmic dynein 1 heavy chain 1 OS=Rattus norvegicus OX=10116 GN=Dync1h1 PE=1 SV=2	1875.98	52	204	1132	204	2440.21	58	243	1394	243	2160.02	57	244	1502	244	2000.55	57	221	1285	221	4644	531.7	6.42
A0A0G2K8W9	Spectrin beta chain OS=Rattus norvegicus OX=10116 GN=Sptbn1 PE=1 SV=1	1804.78	65	142	1308	132	2154.84	69	156	966	143	1936.8	71	163	1043	2	1972.29	68	144	1117	135	2358	273.3	5.64
A0A0G2KBB9	Ankyrin 2 OS=Rattus norvegicus OX=10116 GN=Ank2 PE=1 SV=1	1166.26	43	116	716	0	1342.78	47	138	630	1	1352.72	51	143	745	1	1301.21	48	127	702	58	3963	433.3	5.16
F1M779	Clathrin heavy chain OS=Rattus norvegicus OX=10116 GN=Cltc PE=1 SV=1	1117.15	56	84	860	84	1350.15	66	99	995	99	1242.28	66	100	1287	100	853.984	60	80	862	80	1675	191.4	5.69
G3V9Y1	Myosin, heavy polypeptide 10, non-muscle, isoform CRA_b OS=Rattus norvegicus OX=10116 GN=Myh10 PE=1 SV=1	1000.79	50	93	682	81	1283	58	123	577	99	1108.18	57	118	647	90	1064.97	53	109	585	95	1976	228.9	5.54
F1LRL9	Microtubule-associated protein 1B OS=Rattus norvegicus OX=10116 GN=Map1b PE=1 SV=1	865.57	46	79	614	78	1142.75	58	107	718	104	1233.73	59	113	687	110	1079.24	55	91	657	90	2461	269.5	4.81
A0A0G2K9T4	Microtubule-actin cross-linking factor 1 OS=Rattus norvegicus OX=10116 GN=Macf1 PE=1 SV=1	841.097	23	125	363	122	1301.65	30	181	454	174	982.818	28	164	391	158	1111.59	28	163	467	1	7384	834.6	5.38
F1MA36	Spectrin beta chain OS=Rattus norvegicus OX=10116 GN=Sptbn2 PE=1 SV=2	824.772	49	91	447	84	967.751	55	110	337	100	764.291	52	99	315	88	924.839	54	102	387	93	2388	270.8	5.83
P47942	Dihydropyrimidinase-related protein 2 OS=Rattus norvegicus OX=10116 GN=Dpysl2 PE=1 SV=1	820.999	82	39	1049	34	780.759	83	37	647	32	681.571	82	36	793	31	686.132	82	36	1079	31	572	62.2	6.38
P63039	60 kDa heat shock protein, mitochondrial OS=Rattus norvegicus OX=10116 GN=Hspd1 PE=1 SV=1	808.834	74	44	711	44	976.133	77	54	661	54	665.464	76	46	428	46	740.713	79	47	961	47	573	60.9	6.18
G3V6D3	ATP synthase subunit beta OS=Rattus norvegicus OX=10116 GN=Atp5f1b PE=1 SV=1	794.686	80	29	1028	29	799.974	80	30	961	30	748.381	80	30	989	30	758.908	80	33	1737	10	529	56.3	5.27
P85108	Tubulin beta-2A chain OS=Rattus norvegicus OX=10116 GN=Tubb2a PE=1 SV=1	790.449	85	35	2401	3	624.98	74	30	1517	2	608.636	83	34	1594	3	597.098	85	38	2645	3	445	49.9	4.89
P06687	Sodium/potassium-transporting ATPase subunit alpha-3 OS=Rattus norvegicus OX=10116 GN=Atp1a3 PE=1 SV=2	785.249	50	51	1085	31	792.229	55	56	1025	35	754.021	53	56	1309	35	639.057	56	52	1212	32	1013	111.6	5.41
Q3KRE8	Tubulin beta-2B chain OS=Rattus norvegicus OX=10116 GN=Tubb2b PE=1 SV=1	778.357	76	34	2389	2	622.645	74	30	1515	2	601.463	74	33	1600	2	592.757	76	37	2636	2	445	49.9	4.89
P12785	Fatty acid synthase OS=Rattus norvegicus OX=10116 GN=Fasn PE=1 SV=3	723.92	42	73	461	73	1049.25	52	94	585	94	895.026	54	96	680	96	858.953	48	86	502	86	2505	272.5	6.39
G3V984	Protein bassoon OS=Rattus norvegicus OX=10116 GN=Bsn PE=4 SV=1	716.027	35	80	292	79	605.024	35	83	243	7	486.748	38	85	170	82	1034.73	46	108	353	8	3933	417.8	7.59
Q62952	Dihydropyrimidinase-related protein 3 OS=Rattus norvegicus OX=10116 GN=Dpysl3 PE=1 SV=2	709.633	77	33	623	27	746.357	79	35	437	29	558.463	79	34	445	28	669.144	84	35	695	29	570	61.9	6.49
G3V7C6	Tubulin beta chain OS=Rattus norvegicus OX=10116 GN=Tubb4b PE=1 SV=2	698.953	64	31	1940	1	572.118	56	28	1207	1	541.581	57	29	1244	1	533.447	65	35	2098	1	548	61.1	4.86
Q62950	Dihydropyrimidinase-related protein 1 OS=Rattus norvegicus OX=10116 GN=Crmp1 PE=1 SV=1	697.344	78	34	686	29	700.554	82	37	414	32	570.974	79	34	487	29	622.381	80	35	650	30	572	62.2	7.12
P61765	Syntaxin-binding protein 1 OS=Rattus norvegicus OX=10116 GN=Stxbp1 PE=1 SV=1	693.01	73	47	691	47	752.897	79	51	430	51	495.173	77	45	462	45	570.75	74	41	745	41	594	67.5	6.96
P69897	Tubulin beta-5 chain OS=Rattus norvegicus OX=10116 GN=Tubb5 PE=1 SV=1	691.746	75	31	2133	5	574.541	65	28	1256	5	562.372	66	30	1312	6	532.394	76	35	2171	6	444	49.6	4.89
Q4QRB4	Tubulin beta-3 chain OS=Rattus norvegicus OX=10116 GN=Tubb3 PE=1 SV=1	683.105	67	31	1697	11	594.496	65	28	1028	10	557.82	66	31	1012	11	525.174	75	34	1636	12	450	50.4	4.93
Q63198	Contactin-1 OS=Rattus norvegicus OX=10116 GN=Cntn1 PE=1 SV=2	665.222	54	44	540	44	622.008	59	47	387	47	671.244	63	53	552	53	419.746	56	44	496	44	1021	113.4	6.11
A0A0G2K3K2	Actin, cytoplasmic 1 OS=Rattus norvegicus OX=10116 GN=Actb PE=1 SV=1	645.762	86	33	1365	14	479.887	70	28	1354	11	527.034	86	31	1496	14	585.327	86	31	2693	15	378	42.1	5.48
Q5U300	Ubiquitin-like modifier-activating enzyme 1 OS=Rattus norvegicus OX=10116 GN=Uba1 PE=1 SV=1	625.63	62	46	289	46	482.908	53	41	183	41	548.978	58	46	267	46	483.232	57	40	262	40	1058	117.7	5.57
P63018	Heat shock cognate 71 kDa protein OS=Rattus norvegicus OX=10116 GN=Hspa8 PE=1 SV=1	616.28	77	44	734	33	585.237	74	44	510	33	553.882	77	45	640	33	544.85	72	40	953	30	646	70.8	5.52
Q5XI78	2-oxoglutarate dehydrogenase, mitochondrial OS=Rattus norvegicus OX=10116 GN=Ogdh PE=1 SV=1	607.261	59	53	407	44	574.631	58	52	373	43	605.865	57	60	463	50	526.604	57	55	469	47	1023	116.2	6.77
B4F7C2	Tubulin beta chain OS=Rattus norvegicus OX=10116 GN=Tubb4a PE=1 SV=1	602.116	74	28	1539	7	500.544	65	25	887	7	466.962	66	27	873	8	490.39	76	34	1687	7	444	49.6	4.88
A0A0G2K5U9	Alpha-actinin-4 OS=Rattus norvegicus OX=10116 GN=Actn4 PE=1 SV=1	591.479	65	51	274	1	528.033	64	49	185	1	514.432	68	56	210	1	489.525	64	48	244	29	911	104.9	5.44
A0A0G2K0M8	Neural cell adhesion molecule 1 OS=Rattus norvegicus OX=10116 GN=Ncam1 PE=1 SV=1	588.986	53	38	682	13	627.392	55	43	624	15	610.695	57	45	801	16	530.8	54	40	766	16	1016	108.5	4.87
D4A133	ATPase H+-transporting V1 subunit A OS=Rattus norvegicus OX=10116 GN=Atp6v1a PE=1 SV=1	579.121	88	45	410	45	577.271	84	43	252	43	611.387	88	43	348	43	645.611	86	43	529	43	617	68.2	5.58
Q9ER34	Aconitate hydratase, mitochondrial OS=Rattus norvegicus OX=10116 GN=Aco2 PE=1 SV=2	577.872	63	43	642	43	616.492	62	45	565	45	688.518	65	53	614	53	569.514	61	42	737	42	780	85.4	7.83
P50398	Rab GDP dissociation inhibitor alpha OS=Rattus norvegicus OX=10116 GN=Gdi1 PE=1 SV=1	576.487	75	36	541	27	512.316	73	34	450	26	433.58	73	32	414	24	552.113	73	35	782	27	447	50.5	5.14
F1LQN3	Reticulon OS=Rattus norvegicus OX=10116 GN=Rtn4 PE=1 SV=1	564.773	62	45	395	45	596.185	57	40	274	40	512.19	55	42	341	42	409.76	55	39	345	39	1163	126.3	4.49
P68370	Tubulin alpha-1A chain OS=Rattus norvegicus OX=10116 GN=Tuba1a PE=1 SV=1	562.397	75	34	2669	3	577.147	75	35	2114	2	495.279	75	34	1955	2	518.156	77	39	3533	3	451	50.1	5.06
A0A0G2K4Y7	Unconventional myosin-Va OS=Rattus norvegicus OX=10116 GN=Myo5a PE=1 SV=1	553.739	40	70	346	70	754.394	48	87	430	87	680.578	47	86	435	80	548.602	44	75	397	69	1828	212	8.59
P21575	Dynamin-1 OS=Rattus norvegicus OX=10116 GN=Dnm1 PE=1 SV=2	552.928	67	51	449	40	488.552	63	50	338	39	540.418	68	60	393	46	518.564	68	49	415	40	864	97.2	6.87
P06686	Sodium/potassium-transporting ATPase subunit alpha-2 OS=Rattus norvegicus OX=10116 GN=Atp1a2 PE=1 SV=1	547.081	47	45	774	27	604.111	53	51	820	32	579.001	52	52	979	32	537.193	48	49	971	30	1020	112.1	5.55
F1LM33	Leucine-rich PPR motif-containing protein, mitochondrial OS=Rattus norvegicus OX=10116 GN=Lrpprc PE=1 SV=2	545.93	50	64	437	1	666.775	66	84	381	1	712.651	67	95	517	1	393.295	50	67	304	1	1392	156.6	6.61
Q5SGE0	Leucine-rich PPR motif-containing protein, mitochondrial OS=Rattus norvegicus OX=10116 GN=Lrpprc PE=1 SV=1	542.149	50	64	433	1	687.003	66	84	388	1	727.434	67	95	526	1	391.283	50	67	305	1	1392	156.6	6.61
Q9QXY2	SRC kinase signaling inhibitor 1 OS=Rattus norvegicus OX=10116 GN=Srcin1 PE=1 SV=1	534.532	56	55	299	55	535.206	62	57	198	57	574.809	63	66	246	66	325.533	59	51	202	51	1197	129.7	9.36
P04797	Glyceraldehyde-3-phosphate dehydrogenase OS=Rattus norvegicus OX=10116 GN=Gapdh PE=1 SV=3	528.985	86	25	591	13	398.811	81	23	353	1	322.198	70	20	388	1	407.223	84	22	681	5	333	35.8	8.03
Q9JHU0	Dihydropyrimidinase-related protein 5 OS=Rattus norvegicus OX=10116 GN=Dpysl5 PE=1 SV=1	519.057	79	36	422	36	567.085	83	36	347	36	409.459	71	32	405	32	512.414	77	32	549	32	564	61.5	7.08
P06685	Sodium/potassium-transporting ATPase subunit alpha-1 OS=Rattus norvegicus OX=10116 GN=Atp1a1 PE=1 SV=1	516.053	43	42	735	25	519.695	43	42	680	25	514.719	43	43	862	24	478.673	45	40	872	24	1023	113	5.45
P10860	Glutamate dehydrogenase 1, mitochondrial OS=Rattus norvegicus OX=10116 GN=Glud1 PE=1 SV=2	513.805	71	32	566	32	564.353	73	34	586	34	470.514	67	33	547	33	524.417	70	32	719	32	558	61.4	8
Q3T1H3	Ncam1 protein OS=Rattus norvegicus OX=10116 GN=Ncam1 PE=2 SV=1	513.114	53	36	681	11	546.612	55	38	662	10	511.193	57	40	806	11	435.672	52	34	770	10	849	93.5	4.93
Q6AYZ1	Tubulin alpha-1C chain OS=Rattus norvegicus OX=10116 GN=Tuba1c PE=1 SV=1	511.507	67	31	2153	1	507.859	71	34	1741	2	448.201	70	32	1689	2	464.17	72	38	3067	2	449	49.9	5.1
P46462	Transitional endoplasmic reticulum ATPase OS=Rattus norvegicus OX=10116 GN=Vcp PE=1 SV=3	507.183	68	47	347	47	489.46	72	49	234	49	499.505	66	50	271	50	449.404	72	48	270	48	806	89.3	5.26
P09951	Synapsin-1 OS=Rattus norvegicus OX=10116 GN=Syn1 PE=1 SV=3	500.683	69	30	392	28	552.664	61	28	245	26	501.783	71	31	285	29	521.196	69	29	457	28	704	73.9	9.8
P34926	Microtubule-associated protein 1A OS=Rattus norvegicus OX=10116 GN=Map1a PE=1 SV=1	498.156	34	63	232	1	575.965	38	75	255	1	485.095	38	75	244	1	676.596	40	76	285	1	2774	299.3	4.94
Q3ZB97	AP complex subunit beta OS=Rattus norvegicus OX=10116 GN=Ap2b1 PE=1 SV=1	494.815	58	47	460	30	507.114	62	50	340	32	517.437	60	52	392	34	476.457	62	48	474	30	951	105.6	5.34
A0A0G2K5C6	Microtubule-associated protein 1A OS=Rattus norvegicus OX=10116 GN=Map1a PE=1 SV=1	492.887	31	63	232	1	577.781	35	75	260	1	494.048	35	75	249	1	688.387	37	76	291	1	3014	325.4	4.97
D4A8U7	Dynactin 1, isoform CRA_a OS=Rattus norvegicus OX=10116 GN=Dctn1 PE=1 SV=2	485.293	46	47	209	47	461.033	45	47	208	2	611.057	55	61	247	3	335.278	47	47	180	46	1281	141.9	5.9
P15999	ATP synthase subunit alpha, mitochondrial OS=Rattus norvegicus OX=10116 GN=Atp5f1a PE=1 SV=2	482.867	64	31	846	31	562.205	68	40	940	40	523.989	69	42	906	42	421.589	64	35	1116	35	553	59.7	9.19
F1LQW8	Ras/Rap GTPase-activating protein SynGAP OS=Rattus norvegicus OX=10116 GN=Syngap1 PE=1 SV=2	475.834	49	39	218	37	329.336	40	36	103	34	347.437	49	45	157	43	248.349	49	42	142	41	1308	144.5	9.01
G3V928	LDL receptor-related protein 1 OS=Rattus norvegicus OX=10116 GN=Lrp1 PE=1 SV=1	472.072	20	67	288	67	782.028	29	100	350	100	662.67	28	97	345	97	872.559	34	110	425	110	4545	504.6	5.36
Q9JKS6	Protein piccolo OS=Rattus norvegicus OX=10116 GN=Pclo PE=1 SV=1	468.16	24	70	249	18	497.452	25	79	186	20	592.686	31	96	257	23	697.528	30	91	278	24	5085	552.4	6.54
M0R5J4	Uncharacterized protein OS=Rattus norvegicus OX=10116 PE=3 SV=1	464.139	76	28	363	25	492.946	79	33	345	28	427.78	79	31	377	28	336.649	71	23	437	18	434	47	6.37
Q5XIF6	Tubulin alpha-4A chain OS=Rattus norvegicus OX=10116 GN=Tuba4a PE=1 SV=1	460.34	60	26	1718	6	461.165	62	28	1225	6	400.939	56	26	1109	4	399.249	57	30	2359	5	448	49.9	5.06
A0A0G2JTL5	Pyruvate carboxylase, mitochondrial OS=Rattus norvegicus OX=10116 GN=Pc PE=1 SV=1	459.086	51	41	250	41	530.763	56	47	251	47	517.492	59	51	382	51	272.397	49	42	261	42	1277	139.9	6.77
Q66HM2	AP-2 complex subunit alpha OS=Rattus norvegicus OX=10116 GN=Ap2a2 PE=1 SV=1	454.442	57	40	372	31	433.765	55	42	244	31	405.323	60	45	281	1	402.55	57	42	320	31	939	104.1	6.83
F1LNT0	Dihydropyrimidinase-related protein 4 OS=Rattus norvegicus OX=10116 GN=Dpysl4 PE=4 SV=1	441.664	77	31	113	31	369.815	66	27	79	27	255.333	64	26	71	26	302.62	73	28	121	28	572	61.9	6.98
Q66HF1	NADH-ubiquinone oxidoreductase 75 kDa subunit, mitochondrial OS=Rattus norvegicus OX=10116 GN=Ndufs1 PE=1 SV=1	441.071	68	38	332	38	490.654	67	42	274	42	484.485	69	45	351	45	505.609	79	47	521	47	727	79.4	5.9
P34058	Heat shock protein HSP 90-beta OS=Rattus norvegicus OX=10116 GN=Hsp90ab1 PE=1 SV=4	440.292	55	40	427	23	479.523	59	46	412	25	498.253	64	53	528	31	434.526	65	47	560	29	724	83.2	5.03
P05708	Hexokinase-1 OS=Rattus norvegicus OX=10116 GN=Hk1 PE=1 SV=4	438.622	51	43	396	9	424.306	47	45	363	8	462.488	55	54	465	13	374.794	53	42	414	8	918	102.3	6.71
P00507	Aspartate aminotransferase, mitochondrial OS=Rattus norvegicus OX=10116 GN=Got2 PE=1 SV=2	433.027	74	31	361	31	411.394	74	31	359	31	372.458	73	31	330	31	360.395	69	26	374	26	430	47.3	9
P21707	Synaptotagmin-1 OS=Rattus norvegicus OX=10116 GN=Syt1 PE=1 SV=3	431.358	61	31	313	22	372.426	57	32	194	22	255.247	55	28	191	19	271.388	63	27	326	20	421	47.4	8.41
P62815	V-type proton ATPase subunit B, brain isoform OS=Rattus norvegicus OX=10116 GN=Atp6v1b2 PE=1 SV=1	430.122	76	28	277	28	340.884	73	28	212	28	290.052	76	29	185	29	403.228	82	30	328	25	511	56.5	5.81
Q5XIN6	Mitochondrial proton/calcium exchanger protein OS=Rattus norvegicus OX=10116 GN=Letm1 PE=1 SV=1	420.059	49	35	157	35	490.803	61	46	154	46	538.689	62	50	195	50	477.654	58	42	234	42	739	83	6.6
P11980	Pyruvate kinase PKM OS=Rattus norvegicus OX=10116 GN=Pkm PE=1 SV=3	418.288	65	33	351	6	468.674	74	40	294	8	367.403	69	34	321	7	384.995	60	29	380	7	531	57.8	7.06
D3ZPC4	Neural cell adhesion molecule L1 OS=Rattus norvegicus OX=10116 GN=L1cam PE=1 SV=2	415.06	36	31	233	3	370.664	36	31	179	3	337.747	38	33	203	3	293.129	35	31	201	2	1255	140.3	5.78
D3ZKP9	Voltage-dependent calcium channel subunit alpha-2/delta-1 OS=Rattus norvegicus OX=10116 GN=Cacna2d1 PE=1 SV=3	413.279	48	42	205	42	374.09	47	40	104	4	341.703	46	38	142	38	235.697	39	34	121	34	1092	123.6	5.31
A0A0G2JWG6	Golgin B1 OS=Rattus norvegicus OX=10116 GN=Golgb1 PE=1 SV=1	411.648	30	72	147	72	315.539	26	60	89	59	229.48	20	47	68	47	470.355	34	80	151	80	3228	368.9	5.06
Q924S5	Lon protease homolog, mitochondrial OS=Rattus norvegicus OX=10116 GN=Lonp1 PE=2 SV=1	407.104	51	34	138	34	410.836	56	40	148	40	385.992	61	44	155	44	329.595	54	34	149	34	950	105.7	6.6
G3V6L4	Kinesin-like protein OS=Rattus norvegicus OX=10116 GN=Kif5c PE=1 SV=3	406.761	55	47	215	25	355.45	56	51	146	34	397.931	63	58	230	33	307.106	52	42	198	28	955	109.1	6.02
Q5XIM9	T-complex protein 1 subunit beta OS=Rattus norvegicus OX=10116 GN=Cct2 PE=1 SV=3	401.979	62	30	144	30	397.66	70	34	129	34	303.253	62	31	103	31	313.963	68	29	110	29	535	57.4	6.46
P13264	Glutaminase kidney isoform, mitochondrial OS=Rattus norvegicus OX=10116 GN=Gls PE=1 SV=2	400.336	55	32	248	7	503.349	59	34	221	8	391.09	55	35	240	8	424.916	55	33	341	11	674	74	7.87
P82995	Heat shock protein HSP 90-alpha OS=Rattus norvegicus OX=10116 GN=Hsp90aa1 PE=1 SV=3	398.948	56	40	421	25	433.032	57	45	376	26	425.346	61	49	486	29	369.081	60	41	522	25	733	84.8	5.01
D3ZA84	Talin 2 OS=Rattus norvegicus OX=10116 GN=Tln2 PE=1 SV=3	398.311	33	56	194	50	585.706	41	77	206	70	490.943	40	71	169	63	611.241	41	76	222	68	2542	271.5	5.55
A0A1W2Q6Q2	Serine/threonine-protein kinase DCLK1 OS=Rattus norvegicus OX=10116 GN=Dclk1 PE=1 SV=1	396.323	51	30	305	13	377.478	46	31	267	15	437.337	58	41	298	37	405.658	51	33	365	13	739	82	8.73
P11505	Plasma membrane calcium-transporting ATPase 1 OS=Rattus norvegicus OX=10116 GN=Atp2b1 PE=1 SV=2	394.522	36	37	314	20	466.974	35	39	342	17	536.585	42	48	451	22	388.889	34	34	397	17	1258	138.6	6
Q2TA68	Dynamin-like 120 kDa protein, mitochondrial OS=Rattus norvegicus OX=10116 GN=Opa1 PE=1 SV=1	389.907	49	40	189	40	466.24	57	51	206	51	444.779	59	54	241	54	446.051	57	48	301	48	960	111.2	7.53
P07335	Creatine kinase B-type OS=Rattus norvegicus OX=10116 GN=Ckb PE=1 SV=2	387.656	68	18	226	18	308.252	64	19	258	19	320.462	63	18	255	18	368.262	60	18	372	18	381	42.7	5.67
A0A0A0MY09	Endoplasmin OS=Rattus norvegicus OX=10116 GN=Hsp90b1 PE=1 SV=1	386.762	50	39	254	37	459.285	58	49	261	47	472.094	64	56	332	54	454.264	59	47	354	45	804	92.8	4.81
P11506	Plasma membrane calcium-transporting ATPase 2 OS=Rattus norvegicus OX=10116 GN=Atp2b2 PE=1 SV=2	385.65	38	35	276	4	460.664	40	42	332	4	473.936	41	44	409	4	368.602	36	37	350	4	1243	136.7	5.97
A0A0G2KA95	Neural cell adhesion molecule L1 OS=Rattus norvegicus OX=10116 GN=L1cam PE=1 SV=1	384.979	33	29	220	1	366.397	32	30	179	2	324.85	34	31	199	1	314.801	32	31	204	2	1333	149	5.82
D4A5I4	Neuron navigator 1 OS=Rattus norvegicus OX=10116 GN=Nav1 PE=1 SV=3	384.604	29	43	153	42	404.972	34	51	100	50	334.62	34	49	100	48	440.067	33	50	138	50	2149	231.4	8.85
F1M953	Stress-70 protein, mitochondrial OS=Rattus norvegicus OX=10116 GN=Hspa9 PE=1 SV=1	382.804	51	29	257	29	515.635	57	39	241	39	472.913	58	40	275	40	443.991	63	39	331	39	679	73.7	6.16
A0A0H2UHM5	Protein disulfide-isomerase OS=Rattus norvegicus OX=10116 GN=Pdia3 PE=1 SV=1	380.113	64	38	219	38	403.025	66	37	203	37	310.524	64	38	154	38	271.615	61	34	166	34	510	57	6.21
F1M7V4	Protein piccolo OS=Rattus norvegicus OX=10116 GN=Pclo PE=1 SV=3	378.439	23	58	172	6	412.047	24	65	151	6	513.495	32	80	212	7	526.512	29	72	211	5	3896	427.2	5.54
P05065	Fructose-bisphosphate aldolase A OS=Rattus norvegicus OX=10116 GN=Aldoa PE=1 SV=2	376.248	81	23	209	20	417.342	76	31	242	28	342.535	84	31	212	28	333.661	82	28	313	25	364	39.3	8.09
P06761	Endoplasmic reticulum chaperone BiP OS=Rattus norvegicus OX=10116 GN=Hspa5 PE=1 SV=1	374.05	50	33	212	31	468.718	52	39	237	37	467.881	56	43	277	41	458.674	55	42	345	40	654	72.3	5.16
P11507	Sarcoplasmic/endoplasmic reticulum calcium ATPase 2 OS=Rattus norvegicus OX=10116 GN=Atp2a2 PE=1 SV=1	366.466	31	29	262	29	400.623	37	38	289	37	390.029	38	39	384	39	381.524	37	40	385	39	1043	114.7	5.34
A0A0G2K6U1	Vesicle-fusing ATPase OS=Rattus norvegicus OX=10116 GN=Nsf PE=1 SV=1	366.288	63	42	316	34	503.795	68	58	248	58	504.961	68	60	327	46	463.361	67	53	375	43	744	82.6	6.95
A0A0G2JVG3	Pyruvate kinase OS=Rattus norvegicus OX=10116 GN=Pkm PE=1 SV=1	364.906	64	29	289	2	424.243	70	34	228	2	312.884	62	29	252	2	309.682	56	25	296	3	489	53.2	7.83
B2GV06	Succinyl-CoA:3-ketoacid coenzyme A transferase 1, mitochondrial OS=Rattus norvegicus OX=10116 GN=Oxct1 PE=1 SV=1	362.415	60	22	331	22	405.203	60	26	421	26	367.647	60	27	275	27	401.2	64	26	600	26	520	56.2	8.47
F1M9V7	Aminopeptidase OS=Rattus norvegicus OX=10116 GN=Npepps PE=1 SV=1	356.989	49	37	199	37	314.281	51	39	143	39	279.939	48	37	166	37	330.812	54	40	186	40	920	103.3	5.77
P07323	Gamma-enolase OS=Rattus norvegicus OX=10116 GN=Eno2 PE=1 SV=2	354.719	73	19	168	16	351.182	76	22	190	19	288.494	76	21	223	18	325.199	73	20	233	17	434	47.1	5.16
Q64428	Trifunctional enzyme subunit alpha, mitochondrial OS=Rattus norvegicus OX=10116 GN=Hadha PE=1 SV=2	352.496	52	28	247	28	445.17	56	34	254	34	424.543	55	36	294	36	369.367	54	31	337	31	763	82.6	9.06
M0RAQ6	Hexokinase-1 OS=Rattus norvegicus OX=10116 GN=Hk1 PE=1 SV=2	351.546	43	35	313	1	337.55	40	38	302	1	334.194	46	42	378	1	295.851	46	35	334	1	893	99.5	7.14
O35303	Dynamin-1-like protein OS=Rattus norvegicus OX=10116 GN=Dnm1l PE=1 SV=1	350.35	57	32	142	32	315.916	56	34	99	34	359.481	60	37	141	37	451.53	68	41	218	41	755	83.9	7.08
Q9Z2L0	Voltage-dependent anion-selective channel protein 1 OS=Rattus norvegicus OX=10116 GN=Vdac1 PE=1 SV=4	346.496	82	24	404	24	393.793	83	25	466	25	403.362	85	27	492	27	315.473	83	24	817	24	283	30.7	8.54
F1M3W5	Dmx-like 2 OS=Rattus norvegicus OX=10116 GN=Dmxl2 PE=1 SV=3	346.04	27	54	159	54	551.23	34	77	230	74	464.166	32	67	218	66	649.573	36	80	295	77	3056	341.1	6.38
A0A0G2K0F3	Band 4.1-like protein 1-like OS=Rattus norvegicus OX=10116 GN=Epb41l1 PE=1 SV=1	344.173	28	36	184	33	387.614	26	34	152	31	336.74	29	37	219	33	309.69	28	33	222	31	1551	171	5.34
Q6IMZ3	Annexin OS=Rattus norvegicus OX=10116 GN=Anxa6 PE=1 SV=1	342.802	55	39	131	39	410.752	59	44	124	44	374.05	61	45	166	45	387.053	66	42	210	42	673	75.7	5.57
D3ZCV0	Actinin alpha 2 OS=Rattus norvegicus OX=10116 GN=Actn2 PE=1 SV=1	342.295	51	37	136	22	243.702	40	29	86	15	263.453	45	34	96	19	329.846	55	43	148	27	894	103.8	5.45
P50399	Rab GDP dissociation inhibitor beta OS=Rattus norvegicus OX=10116 GN=Gdi2 PE=1 SV=2	341.058	68	30	284	21	360.262	64	29	214	21	290.196	71	31	244	23	373.463	75	32	349	24	445	50.5	6.25
Q6P136	Hyou1 protein OS=Rattus norvegicus OX=10116 GN=Hyou1 PE=1 SV=1	340.537	50	34	152	34	362.875	54	43	149	43	410.432	55	47	204	47	234.76	44	32	150	32	998	111.2	5.19
P17764	Acetyl-CoA acetyltransferase, mitochondrial OS=Rattus norvegicus OX=10116 GN=Acat1 PE=1 SV=1	339.292	52	19	300	19	375.147	63	25	270	25	297.01	66	22	237	22	236.078	59	18	287	18	424	44.7	8.76
Q641Y2	NADH dehydrogenase [ubiquinone] iron-sulfur protein 2, mitochondrial OS=Rattus norvegicus OX=10116 GN=Ndufs2 PE=1 SV=1	337.359	65	22	112	22	291.652	56	23	150	23	304.238	70	25	116	25	416.517	67	24	187	24	463	52.5	6.99
Q68FX0	Isocitrate dehydrogenase [NAD] subunit beta, mitochondrial OS=Rattus norvegicus OX=10116 GN=Idh3B PE=2 SV=1	337.051	54	23	167	23	230.153	61	25	108	25	245.695	61	25	107	25	304.288	61	24	168	24	385	42.3	8.75
G3V6P7	Myosin, heavy polypeptide 9, non-muscle OS=Rattus norvegicus OX=10116 GN=Myh9 PE=1 SV=1	334.267	30	42	186	31	678.247	46	84	253	63	531.134	43	79	236	63	633.925	47	75	300	62	1960	226.3	5.66
D4A8B3	Calcium-transporting ATPase OS=Rattus norvegicus OX=10116 GN=Atp2b2 PE=1 SV=3	332.236	33	31	244	2	384.217	35	38	288	2	418.139	38	41	368	3	327.671	33	34	319	3	1199	131.4	6.32
O70511	Ankyrin-3 OS=Rattus norvegicus OX=10116 GN=Ank3 PE=1 SV=3	329.426	23	43	201	2	368.286	26	49	128	11	273.665	24	45	123	2	325.128	26	48	142	35	2622	284.3	7.9
Q5XI34	Protein phosphatase 2 (Formerly 2A), regulatory subunit A (PR 65), alpha isoform, isoform CRA_a OS=Rattus norvegicus OX=10116 GN=Ppp2r1a PE=1 SV=1	328.818	50	25	173	20	318.588	50	27	143	20	225.899	50	25	120	20	260.66	46	21	169	18	589	65.3	5.11
G3V9N8	AP complex subunit beta OS=Rattus norvegicus OX=10116 GN=Ap1b1 PE=1 SV=3	326.833	47	37	250	20	328.747	48	41	175	23	345.445	54	45	200	27	326.719	57	44	219	26	949	104.5	5.1
P50475	Alanine--tRNA ligase, cytoplasmic OS=Rattus norvegicus OX=10116 GN=Aars PE=1 SV=3	325.963	44	27	112	27	319.639	51	32	91	32	281.971	52	35	114	35	390.332	58	35	142	35	968	106.7	5.62
P97536	Cullin-associated NEDD8-dissociated protein 1 OS=Rattus norvegicus OX=10116 GN=Cand1 PE=1 SV=1	324.311	41	38	181	37	362.999	40	38	150	37	356.64	44	45	251	44	213.273	37	36	146	35	1230	136.3	5.78
A0A0G2JVH4	MICOS complex subunit MIC60 OS=Rattus norvegicus OX=10116 GN=Immt PE=1 SV=1	323.662	44	27	268	27	457.753	50	35	259	35	472.828	51	38	345	38	384.923	53	36	329	36	776	86.2	5.85
D3ZE17	Caskin-1 OS=Rattus norvegicus OX=10116 GN=Caskin1 PE=1 SV=2	323.516	41	38	117	38	285.38	37	37	88	37	186.474	31	31	85	30	202.12	38	36	84	35	1430	150.2	9.14
Q91Z79	Liprin-alpha-3 OS=Rattus norvegicus OX=10116 GN=Ppfia3 PE=1 SV=2	322.713	45	42	116	38	212.19	30	28	60	26	311.384	40	41	112	37	197.121	36	32	90	30	1192	133.3	5.62
P31016	Disks large homolog 4 OS=Rattus norvegicus OX=10116 GN=Dlg4 PE=1 SV=1	319.433	43	25	144	23	327.436	51	29	124	27	276.455	51	30	151	27	288.168	53	29	171	26	724	80.4	5.88
G3V733	Synapsin II, isoform CRA_a OS=Rattus norvegicus OX=10116 GN=Syn2 PE=1 SV=3	316.688	49	21	283	19	326.114	51	22	166	20	320.242	53	23	191	21	332.494	55	23	315	21	586	63.4	8.43
Q4QQV0	Tubulin beta chain OS=Rattus norvegicus OX=10116 GN=Tubb6 PE=1 SV=1	316.153	41	20	1039	4	305.795	38	17	740	3	295.006	40	20	720	4	272.611	41	20	1120	3	447	50	4.89
Q641Z6	EH domain-containing protein 1 OS=Rattus norvegicus OX=10116 GN=Ehd1 PE=1 SV=1	315.125	67	36	100	18	299.489	72	33	82	17	146.048	54	25	46	11	241.926	78	35	93	20	534	60.6	6.83
F1M4K6	Leucine-rich repeat-containing protein 7 OS=Rattus norvegicus OX=10116 GN=Lrrc7 PE=1 SV=3	314.092	40	43	114	42	236.02	33	35	77	32	143.244	26	27	68	25	180.89	35	36	90	35	1495	167.4	6.55
D3ZVQ0	Ubiquitin carboxyl-terminal hydrolase OS=Rattus norvegicus OX=10116 GN=Usp5 PE=1 SV=1	311.91	50	32	171	32	268.423	52	32	112	31	266.357	53	31	144	31	249.736	47	30	158	30	858	95.7	5.01
O35274	Neurabin-2 OS=Rattus norvegicus OX=10116 GN=Ppp1r9b PE=1 SV=1	309.898	46	28	106	25	267.595	41	25	77	23	262.098	46	32	112	30	195.114	45	27	111	25	817	89.6	4.92
Q99JD4	CLIP-associating protein 2 OS=Rattus norvegicus OX=10116 GN=Clasp2 PE=1 SV=1	308.372	49	42	160	1	384.862	50	47	140	1	397.03	56	55	193	1	243.853	46	46	165	1	1286	140.6	8.57
M0R5T5	SH3 and multiple ankyrin repeat domains protein 2 OS=Rattus norvegicus OX=10116 GN=Shank2 PE=1 SV=2	306.119	38	42	108	41	276.721	33	41	96	1	190.322	26	31	79	30	235.03	36	45	121	43	1842	200.1	6.68
Q63560	Microtubule-associated protein 6 OS=Rattus norvegicus OX=10116 GN=Map6 PE=1 SV=1	304.313	63	38	206	38	287.499	59	40	138	40	269.409	64	40	196	40	232.011	59	37	213	37	952	100.4	9.44
D4A208	SLIT-ROBO Rho GTPase-activating protein 2 OS=Rattus norvegicus OX=10116 GN=Srgap2 PE=1 SV=1	302.799	45	36	140	32	256.497	38	32	83	5	302.634	46	40	131	36	195.895	37	30	105	5	1071	120.8	6.76
A0A0G2K2L8	Peripheral plasma membrane protein CASK-like OS=Rattus norvegicus OX=10116 GN=LOC100910506 PE=1 SV=1	302.704	45	29	97	6	184.918	36	26	59	6	178.751	36	27	77	6	200.262	40	28	87	7	909	103.1	6.43
D4A781	Importin 5 OS=Rattus norvegicus OX=10116 GN=Ipo5 PE=1 SV=1	301.553	36	29	107	28	162.45	26	21	57	20	250.52	39	30	94	29	242.674	36	27	97	26	1097	123.6	4.96
Q62717	Calcium-dependent secretion activator 1 OS=Rattus norvegicus OX=10116 GN=Cadps PE=1 SV=1	300.973	39	40	183	5	295.905	34	34	128	4	360.682	38	40	189	5	225.223	33	33	154	4	1289	146.2	5.82
P85834	Elongation factor Tu, mitochondrial OS=Rattus norvegicus OX=10116 GN=Tufm PE=1 SV=1	300.657	52	19	132	19	269.882	55	21	159	21	268.748	61	24	145	24	277.968	59	24	196	24	452	49.5	7.56
P16617	Phosphoglycerate kinase 1 OS=Rattus norvegicus OX=10116 GN=Pgk1 PE=1 SV=2	298.435	62	23	145	23	222.469	74	24	118	24	226.881	69	25	118	25	334.017	72	27	183	27	417	44.5	7.9
Q6P6V0	Glucose-6-phosphate isomerase OS=Rattus norvegicus OX=10116 GN=Gpi PE=1 SV=1	298.033	57	24	215	24	266.785	52	22	137	22	234.399	49	21	119	21	283.068	59	22	178	22	558	62.8	7.77
P59215	Guanine nucleotide-binding protein G(o) subunit alpha OS=Rattus norvegicus OX=10116 GN=Gnao1 PE=1 SV=2	296.492	58	20	395	17	219.399	56	19	239	16	243.578	72	22	288	19	254.807	71	20	384	18	354	40	5.53
P50554	4-aminobutyrate aminotransferase, mitochondrial OS=Rattus norvegicus OX=10116 GN=Abat PE=1 SV=3	296.167	55	22	194	21	365.65	68	29	218	28	310.354	67	29	188	28	362.266	70	30	280	29	500	56.4	7.93
D3ZUY8	AP-2 complex subunit alpha OS=Rattus norvegicus OX=10116 GN=Ap2a1 PE=1 SV=1	296.078	53	37	258	28	267.146	53	41	186	30	314.357	59	48	237	37	334.8	59	46	283	35	977	107.6	7.06
Q66HA8	Heat shock protein 105 kDa OS=Rattus norvegicus OX=10116 GN=Hsph1 PE=1 SV=1	295.69	42	28	138	26	285.076	47	31	104	30	294.966	52	35	135	34	283.221	46	30	152	29	858	96.4	5.55
G3V949	CAP-Gly domain-containing linker protein 2 OS=Rattus norvegicus OX=10116 GN=Clip2 PE=1 SV=1	295.443	47	41	99	36	260.194	45	38	74	34	338.34	57	53	136	5	163.555	39	36	94	28	1047	115.7	6.54
A0JN25	Microtubule-associated protein OS=Rattus norvegicus OX=10116 GN=Mapt PE=1 SV=1	295.358	52	15	195	1	232.08	54	17	156	2	210.516	61	18	119	1	244.662	57	15	181	2	343	35.9	9.44
B1WC61	Acad9 protein OS=Rattus norvegicus OX=10116 GN=Acad9 PE=1 SV=1	295.348	62	31	145	31	360.812	61	35	153	35	256.329	64	37	126	37	272.672	63	32	148	32	625	68.8	7.69
G3V7J0	Aldehyde dehydrogenase family 6, subfamily A1, isoform CRA_b OS=Rattus norvegicus OX=10116 GN=Aldh6a1 PE=1 SV=1	295.055	60	24	93	24	235.323	56	26	104	26	214.216	64	24	76	24	270.679	63	27	115	27	535	57.7	8.18
F1LX07	Solute carrier family 25 member 12 OS=Rattus norvegicus OX=10116 GN=Slc25a12 PE=1 SV=3	294.003	71	32	327	28	342.036	63	31	276	27	380.037	71	36	334	31	316.303	69	33	387	28	655	71.9	8.12
G3V936	Citrate synthase OS=Rattus norvegicus OX=10116 GN=Cs PE=1 SV=1	293.605	55	22	269	22	250.259	52	25	308	25	225.58	54	24	270	24	345.508	66	23	351	23	466	51.8	8.41
D3ZC56	Dystonin OS=Rattus norvegicus OX=10116 GN=Dst PE=1 SV=3	293.162	11	57	105	54	431.499	14	78	127	71	249.991	11	59	85	53	443.38	16	86	158	83	7512	846.7	5.34
P12369	cAMP-dependent protein kinase type II-beta regulatory subunit OS=Rattus norvegicus OX=10116 GN=Prkar2b PE=1 SV=3	291.184	70	22	117	19	200.931	56	18	85	15	220.491	67	21	93	18	239.392	64	18	130	16	416	46.1	4.98
F1M787	Catenin delta-2 OS=Rattus norvegicus OX=10116 GN=Ctnnd2 PE=1 SV=3	288.416	45	38	180	33	317.424	41	34	90	31	277.111	45	42	131	37	201.114	38	33	122	31	1233	133.4	7.47
G3V6Y6	Alpha-1,4 glucan phosphorylase OS=Rattus norvegicus OX=10116 GN=Pygb PE=1 SV=2	287.439	48	32	164	23	412.689	54	37	167	26	357.53	58	45	186	34	380.876	56	38	210	26	846	96.7	6.9
A0A0G2JZM8	CLIP-associating protein 2 OS=Rattus norvegicus OX=10116 GN=Clasp2 PE=1 SV=1	286.879	42	42	152	1	372.887	43	48	138	2	384.091	48	56	188	2	233.92	39	46	157	1	1505	164.6	8.03
O08838	Amphiphysin OS=Rattus norvegicus OX=10116 GN=Amph PE=1 SV=1	284.279	56	27	141	27	240.395	51	26	90	24	252.53	57	29	133	27	208.159	46	24	145	22	683	74.8	4.64
F8WFM2	Beta-soluble NSF attachment protein OS=Rattus norvegicus OX=10116 GN=Napb PE=4 SV=1	281.918	69	20	124	16	283.336	73	21	81	17	251.473	75	20	95	17	283.609	71	21	157	18	298	33.5	5.47
B2LYI9	Tenascin C OS=Rattus norvegicus OX=10116 GN=Tnc PE=2 SV=1	279.37	28	40	164	3	344.618	33	48	106	2	234.323	32	43	88	2	280.03	30	41	94	3	2019	221.6	4.91
F1LLX6	Calcium-dependent secretion activator 1 OS=Rattus norvegicus OX=10116 GN=Cadps PE=1 SV=3	277.729	43	37	174	2	276.708	39	32	124	2	332.465	42	37	174	2	208.159	37	31	144	2	1149	129.7	5.92
P97603	Neogenin (Fragment) OS=Rattus norvegicus OX=10116 GN=Neo1 PE=1 SV=1	277.453	41	35	122	35	269.867	41	40	93	40	263.001	43	36	110	36	234.087	40	36	124	36	1377	150.5	6.27
Q64548	Reticulon-1 OS=Rattus norvegicus OX=10116 GN=Rtn1 PE=1 SV=1	276.906	46	23	174	22	244.001	49	24	191	23	234.727	51	27	229	26	195.812	50	25	237	24	777	83	4.61
P05197	Elongation factor 2 OS=Rattus norvegicus OX=10116 GN=Eef2 PE=1 SV=4	276.897	50	34	222	34	348.454	54	42	196	42	365.573	53	42	225	41	284.978	51	37	212	36	858	95.2	6.83
A0A0G2KAN7	Glutaminase kidney isoform, mitochondrial OS=Rattus norvegicus OX=10116 GN=Gls PE=1 SV=1	276.789	45	26	161	1	377.259	48	27	149	1	271.548	48	28	152	1	269.669	45	23	212	1	602	65.8	8.12
A0A0G2K0B6	Clathrin coat assembly protein AP180 OS=Rattus norvegicus OX=10116 GN=Snap91 PE=1 SV=1	276.582	29	19	241	2	243.65	29	22	147	3	267.121	29	22	179	3	198.227	30	22	167	3	897	91.4	4.96
Q68FY0	Cytochrome b-c1 complex subunit 1, mitochondrial OS=Rattus norvegicus OX=10116 GN=Uqcrc1 PE=1 SV=1	275.508	54	19	167	19	271.676	54	20	170	19	243.814	62	21	184	20	228.801	55	18	325	17	480	52.8	5.88
P61265	Syntaxin-1B OS=Rattus norvegicus OX=10116 GN=Stx1b PE=1 SV=1	275.475	60	18	251	18	262.028	56	21	107	20	240.152	55	18	130	17	288.213	63	21	371	20	288	33.2	5.38
F1LRV4	Heat shock 70 kDa protein 4 OS=Rattus norvegicus OX=10116 GN=Hspa4 PE=1 SV=1	274.727	50	31	169	29	334.825	54	32	123	30	354.85	57	37	171	35	286.281	54	32	185	30	840	94	5.21
A0A0H2UHL9	Drebrin 1, isoform CRA_a OS=Rattus norvegicus OX=10116 GN=Dbn1 PE=1 SV=1	274.466	40	21	188	21	265.682	37	19	130	1	256.101	39	23	190	23	191.753	40	20	179	2	706	77.3	4.5
Q64542	Plasma membrane calcium-transporting ATPase 4 OS=Rattus norvegicus OX=10116 GN=Atp2b4 PE=1 SV=1	273.755	22	23	222	13	314.168	25	28	211	15	330.373	30	35	289	19	264.946	24	24	245	14	1203	133	6.57
P04636	Malate dehydrogenase, mitochondrial OS=Rattus norvegicus OX=10116 GN=Mdh2 PE=1 SV=2	272.539	67	23	510	23	247.031	68	22	490	22	257.009	70	25	580	25	227.027	70	23	765	23	338	35.7	8.68
D3ZQD3	Oxoglutarate dehydrogenase-like OS=Rattus norvegicus OX=10116 GN=Ogdhl PE=1 SV=2	272.42	43	36	159	27	247.189	40	33	141	24	293.907	44	39	183	29	279.24	50	38	177	30	1010	114.6	6.93
P10687	1-phosphatidylinositol 4,5-bisphosphate phosphodiesterase beta-1 OS=Rattus norvegicus OX=10116 GN=Plcb1 PE=1 SV=1	271.616	48	41	135	41	288.164	46	43	151	43	377.144	56	52	181	52	208.545	46	42	125	42	1216	138.3	6.18
D3ZES7	Plexin A4 OS=Rattus norvegicus OX=10116 GN=Plxna4 PE=4 SV=1	270.37	27	40	190	28	329.441	31	50	156	36	264.599	29	46	162	34	356.413	35	53	186	41	1893	212.5	6.87
F8WFS9	Beta-adducin OS=Rattus norvegicus OX=10116 GN=Add2 PE=1 SV=1	269.832	43	25	116	24	179.761	41	24	64	22	209.976	48	28	81	26	254.645	46	29	118	28	725	80.5	5.97
F1LSM5	Nck-associated protein 1 OS=Rattus norvegicus OX=10116 GN=Nckap1 PE=1 SV=3	269.552	31	28	171	1	238.089	33	30	120	1	269.925	38	37	145	1	257.476	37	34	189	1	1093	124.5	6.64
Q920L2	Succinate dehydrogenase [ubiquinone] flavoprotein subunit, mitochondrial OS=Rattus norvegicus OX=10116 GN=Sdha PE=1 SV=1	269.475	54	26	199	26	377.705	62	30	243	30	380.705	64	32	287	32	427.706	76	34	389	34	656	71.6	7.17
A0A0G2K1L0	Tenascin C OS=Rattus norvegicus OX=10116 GN=Tnc PE=1 SV=1	269.076	28	38	155	1	350.144	34	49	103	2	233.379	32	43	85	2	274.528	31	40	91	2	2019	221.6	4.92
A0A0G2JY08	Myosin XVIIIa OS=Rattus norvegicus OX=10116 GN=Myo18a PE=1 SV=1	268.613	31	48	137	48	489.659	43	64	149	64	375.94	37	55	130	55	465.595	39	57	172	57	2054	233.2	6.24
Q2PQA9	Kinesin-1 heavy chain OS=Rattus norvegicus OX=10116 GN=Kif5b PE=1 SV=1	268.283	47	38	127	26	234.114	41	36	96	22	321.464	52	48	146	33	241.138	49	39	137	29	963	109.5	6.44
D3ZAN3	Alpha glucosidase 2 alpha neutral subunit (Predicted) OS=Rattus norvegicus OX=10116 GN=Ganab PE=1 SV=1	268.192	42	23	79	23	208.085	42	25	72	25	228.106	43	24	93	24	255.356	48	28	121	28	797	90.5	6.2
P08461	Dihydrolipoyllysine-residue acetyltransferase component of pyruvate dehydrogenase complex, mitochondrial OS=Rattus norvegicus OX=10116 GN=Dlat PE=1 SV=3	265.677	47	24	248	24	288.144	51	26	164	26	221.641	50	25	198	25	238.866	43	22	252	22	632	67.1	8.53
D4AE00	AP-3 complex subunit beta OS=Rattus norvegicus OX=10116 GN=Ap3b2 PE=1 SV=1	265.251	39	35	160	35	295.907	43	39	138	33	333.755	48	43	199	37	236.568	40	36	195	29	1082	119.1	5.63
P55161	Nck-associated protein 1 OS=Rattus norvegicus OX=10116 GN=Nckap1 PE=2 SV=1	264.133	29	28	171	1	241.959	32	31	123	1	279.176	38	39	152	2	249.732	36	36	195	2	1128	128.8	6.61
Q9JMB3	Erythrocyte membrane protein band 4.1-like 3 OS=Rattus norvegicus OX=10116 GN=Epb41l3 PE=1 SV=1	264.09	39	33	156	2	266.792	34	30	101	2	258.146	44	35	176	2	198.803	39	30	160	2	1105	122.4	5.12
P04182	Ornithine aminotransferase, mitochondrial OS=Rattus norvegicus OX=10116 GN=Oat PE=1 SV=1	263.625	66	20	90	20	251.357	69	24	145	23	258.92	69	23	124	23	293.753	77	24	140	24	439	48.3	6.99
P32851	Syntaxin-1A OS=Rattus norvegicus OX=10116 GN=Stx1a PE=1 SV=1	263.113	63	19	198	19	213.381	55	16	88	15	248.264	68	21	108	20	320.57	63	18	324	17	288	33	5.24
G3V888	ATP-citrate synthase OS=Rattus norvegicus OX=10116 GN=Acly PE=1 SV=1	263.004	44	36	174	36	292.203	42	36	135	36	355.535	48	43	204	43	327.205	51	42	223	42	1101	120.7	7.44
Q5BJT9	Creatine kinase U-type, mitochondrial OS=Rattus norvegicus OX=10116 GN=Ckmt1 PE=1 SV=1	262.427	57	19	98	18	244.885	58	20	151	19	241.741	58	21	145	20	285.171	55	20	188	20	418	46.9	8.32
A0A0G2JT93	Catenin (Cadherin associated protein), beta 1, isoform CRA_a OS=Rattus norvegicus OX=10116 GN=Ctnnb1 PE=1 SV=1	262.35	47	26	175	22	301.367	50	28	141	24	278.903	48	28	163	24	287.934	55	28	213	24	781	85.4	5.86
D3Z981	Plexin A1 OS=Rattus norvegicus OX=10116 GN=Plxna1 PE=1 SV=3	258.964	29	39	207	26	336.374	35	50	152	35	286.723	36	48	158	35	367.293	40	55	182	42	1912	213.1	6.95
O35567	Bifunctional purine biosynthesis protein PURH OS=Rattus norvegicus OX=10116 GN=Atic PE=1 SV=2	258.624	68	26	65	26	213.248	58	22	53	22	142.58	47	20	38	20	171.646	61	23	68	23	592	64.2	7.14
G3V826	Transketolase, isoform CRA_a OS=Rattus norvegicus OX=10116 GN=Tkt PE=1 SV=1	258.384	44	23	163	23	346.092	62	33	125	33	237.752	55	29	155	29	294.558	59	28	176	28	655	71.1	7.62
G3V874	Erythrocyte membrane protein band 4.1-like 3 OS=Rattus norvegicus OX=10116 GN=Epb41l3 PE=1 SV=1	258.225	43	32	149	1	255.01	37	29	98	1	244.434	49	34	167	1	189.272	43	29	155	1	963	107	5.24
F1LNF7	Isocitrate dehydrogenase [NAD] subunit, mitochondrial OS=Rattus norvegicus OX=10116 GN=Idh3a PE=1 SV=2	253.671	39	15	196	15	186.306	42	16	85	16	182.59	41	15	117	15	232.506	43	15	294	15	382	41.2	6.93
A0A0G2K261	Isoleucyl-tRNA synthetase 2, mitochondrial OS=Rattus norvegicus OX=10116 GN=Iars2 PE=1 SV=1	253.554	36	28	81	28	234.609	35	26	78	26	233.12	37	29	93	29	217.343	33	25	102	25	1011	112.6	6.74
F1M5M9	SLIT-ROBO Rho GTPase-activating protein 3 OS=Rattus norvegicus OX=10116 GN=Srgap3 PE=1 SV=2	253.533	39	36	122	32	220.337	40	35	73	32	270.84	44	41	120	38	176.708	41	35	88	31	1099	124.4	6.67
P20070	NADH-cytochrome b5 reductase 3 OS=Rattus norvegicus OX=10116 GN=Cyb5r3 PE=1 SV=2	251.38	60	16	134	16	196.202	69	18	92	18	227.13	69	18	79	18	266.389	69	19	148	19	301	34.2	8.38
A0A0G2JW88	Microtubule-associated protein OS=Rattus norvegicus OX=10116 GN=Map4 PE=1 SV=1	250.564	21	29	146	1	306.66	22	36	132	5	269.805	21	35	152	35	333.954	25	35	183	4	2201	233.3	5.62
P04642	L-lactate dehydrogenase A chain OS=Rattus norvegicus OX=10116 GN=Ldha PE=1 SV=1	250.497	78	24	257	22	231.192	76	24	181	22	228.513	78	28	239	25	245.62	73	22	339	20	332	36.4	8.27
F2Z3Q8	Importin subunit beta-1 OS=Rattus norvegicus OX=10116 GN=Kpnb1 PE=1 SV=1	249.961	43	27	107	27	246.398	41	24	98	24	222.988	38	25	115	25	242.058	42	26	136	26	876	97.1	4.78
P32551	Cytochrome b-c1 complex subunit 2, mitochondrial OS=Rattus norvegicus OX=10116 GN=Uqcrc2 PE=1 SV=2	249.169	70	21	202	21	286.762	58	24	245	24	299.032	75	23	222	23	291.514	79	25	292	25	452	48.4	9.14
P97685	Neurofascin OS=Rattus norvegicus OX=10116 GN=Nfasc PE=1 SV=2	248.548	33	28	89	4	256.722	34	33	78	4	171.207	28	25	63	4	220.477	34	32	112	4	1240	137.9	6.13
Q9JKB7	Guanine deaminase, isoform CRA_b OS=Rattus norvegicus OX=10116 GN=Gda PE=1 SV=1	248.505	65	22	107	22	200.799	56	25	85	25	199.504	61	24	134	24	270.104	80	26	150	26	454	50.9	5.72
Q6P502	T-complex protein 1 subunit gamma OS=Rattus norvegicus OX=10116 GN=Cct3 PE=1 SV=1	247.437	55	29	104	29	232.701	45	25	88	25	140.118	42	22	66	22	211.429	51	25	108	25	545	60.6	6.64
P42123	L-lactate dehydrogenase B chain OS=Rattus norvegicus OX=10116 GN=Ldhb PE=1 SV=2	247.381	68	20	219	19	197.324	62	20	139	19	172.731	61	20	182	18	256.515	68	22	259	21	334	36.6	6.05
P14408	Fumarate hydratase, mitochondrial OS=Rattus norvegicus OX=10116 GN=Fh PE=1 SV=1	246.78	54	17	68	17	232.546	59	22	75	22	210.631	50	19	82	19	278.053	57	21	130	21	507	54.4	8.95
D4A6H8	Catenin alpha 2 OS=Rattus norvegicus OX=10116 GN=Ctnna2 PE=1 SV=3	245.082	56	19	87	16	221.408	59	20	66	17	226.216	65	23	79	18	193.86	60	20	72	17	476	52.8	5.15
Q9R066	Coxsackievirus and adenovirus receptor homolog OS=Rattus norvegicus OX=10116 GN=Cxadr PE=1 SV=2	244.618	53	16	90	16	158.799	59	18	91	18	123.468	58	17	78	17	199.879	55	19	114	19	365	39.9	7.27
Q5XHZ0	Heat shock protein 75 kDa, mitochondrial OS=Rattus norvegicus OX=10116 GN=Trap1 PE=1 SV=1	243.389	48	27	126	26	314.442	54	33	135	32	312.87	62	37	159	36	383.821	62	38	230	37	706	80.4	7.03
Q5M9H2	Acyl-Coenzyme A dehydrogenase, very long chain, isoform CRA_c OS=Rattus norvegicus OX=10116 GN=Acadvl PE=1 SV=1	241.693	51	29	71	29	296.322	57	30	63	30	289.852	60	35	92	35	323.638	66	36	122	36	655	70.8	8.81
G3V914	Glutamate receptor 2 OS=Rattus norvegicus OX=10116 GN=Gria2 PE=3 SV=2	240.411	40	31	178	25	299.849	47	37	138	30	280.491	46	38	195	30	297.594	52	39	223	32	883	98.8	7.75
F1LQI5	E3 ubiquitin-protein ligase UBR4 OS=Rattus norvegicus OX=10116 GN=Ubr4 PE=1 SV=1	236.128	11	39	77	39	406.423	20	79	186	79	367.224	19	73	161	73	308.392	18	68	165	68	5194	573.4	6.05
Q6P6R2	Dihydrolipoyl dehydrogenase, mitochondrial OS=Rattus norvegicus OX=10116 GN=Dld PE=1 SV=1	235.72	42	14	232	14	320.338	62	24	249	24	280.869	62	23	226	23	281.695	59	21	345	21	509	54	7.87
G3V8A5	Vacuolar protein sorting-associated protein 35 OS=Rattus norvegicus OX=10116 GN=Vps35 PE=1 SV=1	234.838	45	30	102	29	253.06	43	29	95	29	297.436	48	36	132	35	286.115	47	31	157	31	796	91.7	5.44
A0A0G2JVI6	Peripheral plasma membrane protein CASK-like OS=Rattus norvegicus OX=10116 GN=Cask PE=1 SV=1	232.469	44	24	78	1	156.685	36	21	52	1	142.376	39	23	66	2	170.015	42	23	73	2	770	87.9	6.65
F1LRI7	AP2-associated protein kinase 1 OS=Rattus norvegicus OX=10116 GN=Aak1 PE=1 SV=2	232.313	51	29	123	29	260.496	48	29	80	29	207.333	44	28	121	28	160.777	45	25	127	25	963	103.8	6.6
M0RB22	Protein tyrosine phosphatase, receptor type, D OS=Rattus norvegicus OX=10116 GN=Ptprd PE=1 SV=2	231.655	27	34	143	26	238.379	28	35	88	26	260.913	33	44	132	31	365.07	35	46	192	32	1937	217.1	6.54
A0A0G2KBC7	ATP-dependent 6-phosphofructokinase OS=Rattus norvegicus OX=10116 GN=Pfkm PE=1 SV=1	229.976	37	25	114	23	299.13	40	28	112	25	287.084	38	27	137	4	346.277	46	30	192	4	851	93.5	7.42
D3ZC55	Heat shock 70kDa protein 12A (Predicted), isoform CRA_a OS=Rattus norvegicus OX=10116 GN=Hspa12a PE=1 SV=1	229.807	45	28	167	28	219.862	48	27	90	27	254.06	58	34	127	34	304.364	62	38	172	38	675	74.8	6.61
O35112	CD166 antigen OS=Rattus norvegicus OX=10116 GN=Alcam PE=1 SV=1	229.136	44	20	115	20	202.951	45	22	104	22	219.868	44	23	116	23	234.052	51	25	152	25	583	65	6.04
A0A0G2K1D2	RAP1, GTP-GDP dissociation stimulator 1 (Predicted), isoform CRA_a OS=Rattus norvegicus OX=10116 GN=Rap1gds1 PE=1 SV=1	228.666	51	19	98	19	200.939	48	20	78	20	138.589	44	18	49	18	237.373	58	22	104	22	527	57.5	5.63
P04785	Protein disulfide-isomerase OS=Rattus norvegicus OX=10116 GN=P4hb PE=1 SV=2	227.861	51	23	111	23	218.667	54	24	137	24	235.305	57	27	91	27	231.405	61	26	122	26	509	56.9	4.93
P30009	Myristoylated alanine-rich C-kinase substrate OS=Rattus norvegicus OX=10116 GN=Marcks PE=1 SV=2	227.303	61	14	87	14	321.211	72	20	122	20	335.112	72	22	121	22	335.116	72	21	211	21	309	29.8	4.34
D3ZZZ9	Catenin (Cadherin associated protein), delta 1 (Predicted), isoform CRA_a OS=Rattus norvegicus OX=10116 GN=Ctnnd1 PE=1 SV=1	226.893	38	27	73	27	185.076	36	27	57	27	221.802	40	31	68	31	197.198	38	25	76	25	932	104	6.95
P37285	Kinesin light chain 1 OS=Rattus norvegicus OX=10116 GN=Klc1 PE=1 SV=2	226.226	57	27	87	20	247.408	62	29	82	22	161.887	51	26	83	19	230.712	59	29	132	23	560	63.7	6.01
P18418	Calreticulin OS=Rattus norvegicus OX=10116 GN=Calr PE=1 SV=1	225.287	66	21	103	21	258.4	65	21	159	21	234.545	67	22	100	22	383.702	73	26	191	26	416	48	4.49
P35571	Glycerol-3-phosphate dehydrogenase, mitochondrial OS=Rattus norvegicus OX=10116 GN=Gpd2 PE=1 SV=1	224.109	51	29	126	29	346.437	55	33	119	33	361.193	60	36	161	36	318.798	63	36	170	36	727	80.9	6.62
A0A0G2K9Q6	Calcium-transporting ATPase OS=Rattus norvegicus OX=10116 GN=Atp2b3 PE=1 SV=1	223.537	21	22	158	9	246.671	27	27	175	12	283.227	31	33	229	14	195.659	23	24	200	12	1258	138.5	5.94
Q05140	Clathrin coat assembly protein AP180 OS=Rattus norvegicus OX=10116 GN=Snap91 PE=1 SV=1	223.379	25	18	218	1	206.468	26	20	148	1	229.129	25	20	174	1	164.923	26	20	168	1	915	93.5	4.93
F1LMR7	Dipeptidyl aminopeptidase-like protein 6 OS=Rattus norvegicus OX=10116 GN=Dpp6 PE=1 SV=2	222.612	47	26	111	24	213.749	39	23	76	21	202.953	52	28	93	1	234.756	48	30	133	1	803	91.2	6.39
D3ZYD7	Coiled coil domain-containing 88A OS=Rattus norvegicus OX=10116 GN=Ccdc88a PE=1 SV=3	222.339	26	33	71	33	251.06	33	39	70	39	167.716	28	33	64	33	196.673	29	31	77	31	1512	173.8	6.64
Q63622	Disks large homolog 2 OS=Rattus norvegicus OX=10116 GN=Dlg2 PE=1 SV=1	222.24	46	26	121	22	193.655	50	28	74	26	185.34	44	26	78	23	253.527	55	32	124	29	852	94.9	6.24
P28480	T-complex protein 1 subunit alpha OS=Rattus norvegicus OX=10116 GN=Tcp1 PE=1 SV=1	222.037	60	24	163	24	300.573	62	26	122	26	191.415	54	21	114	21	275.955	58	23	208	23	556	60.3	6.21
Q5RKI0	WD repeat-containing protein 1 OS=Rattus norvegicus OX=10116 GN=Wdr1 PE=1 SV=3	221.671	43	18	127	18	276.952	59	25	113	25	185.696	49	23	109	23	264.63	57	25	164	25	606	66.1	6.62
A0A0G2JT63	Cytoplasmic FMR1-interacting protein 2 OS=Rattus norvegicus OX=10116 GN=Cyfip2 PE=4 SV=1	221.432	41	32	180	23	233.84	43	37	155	24	346.751	48	45	221	31	190.437	43	36	175	21	967	112	7.43
C7C5T2	ATP-dependent 6-phosphofructokinase OS=Rattus norvegicus OX=10116 GN=Pfkp PE=2 SV=1	221.349	35	22	134	20	259.282	37	24	110	3	262.568	46	32	127	29	374.995	50	32	258	29	788	85.7	7.28
Q63633	Solute carrier family 12 member 5 OS=Rattus norvegicus OX=10116 GN=Slc12a5 PE=1 SV=2	220.496	29	25	151	25	189.443	22	23	131	20	197.716	27	26	167	26	204.395	31	27	200	24	1139	126.2	6.81
Q8K3M6	ERC protein 2 OS=Rattus norvegicus OX=10116 GN=Erc2 PE=1 SV=1	220.469	30	29	89	5	131.888	35	32	58	8	182.916	38	40	81	11	191.471	35	32	88	7	957	110.6	7.11
P23565	Alpha-internexin OS=Rattus norvegicus OX=10116 GN=Ina PE=1 SV=2	220.232	59	27	81	4	206.465	58	26	76	3	153.145	48	25	65	4	131.465	52	22	67	1	505	56.1	5.22
P54311	Guanine nucleotide-binding protein G(I)/G(S)/G(T) subunit beta-1 OS=Rattus norvegicus OX=10116 GN=Gnb1 PE=1 SV=4	220.108	71	17	132	9	153.047	62	15	79	8	162.987	59	15	113	7	174.392	69	15	217	8	340	37.4	6
Q08877	Dynamin-3 OS=Rattus norvegicus OX=10116 GN=Dnm3 PE=1 SV=2	219.686	38	27	167	15	240.824	37	28	150	17	241.011	42	35	171	19	205.311	44	28	155	16	869	97.9	8.35
D4ACB8	Chaperonin subunit 8 (Theta) (Predicted), isoform CRA_a OS=Rattus norvegicus OX=10116 GN=Cct8 PE=1 SV=1	218.337	57	28	136	28	257.28	58	30	135	30	182.688	54	26	91	26	153.776	50	25	130	25	548	59.6	5.54
O88917	Adhesion G protein-coupled receptor L1 OS=Rattus norvegicus OX=10116 GN=Adgrl1 PE=1 SV=1	218.092	28	28	89	27	192.135	27	25	56	24	197.504	30	28	92	27	231.223	32	32	125	31	1515	166.5	6.64
A0A0U1RRT8	Septin 6 OS=Rattus norvegicus OX=10116 GN=Sept6 PE=1 SV=1	218.05	39	19	127	8	206.598	47	19	88	9	185.22	49	23	86	10	174.797	44	20	121	9	432	49.4	6.8
B2GUZ3	Methylenetetrahydrofolate dehydrogenase (NADP+-dependent) 1-like OS=Rattus norvegicus OX=10116 GN=Mthfd1l PE=1 SV=1	217.934	42	29	86	28	192.637	40	29	72	28	185.085	35	29	80	28	174.479	39	27	85	26	977	105.8	7.5
Q561S0	NADH dehydrogenase [ubiquinone] 1 alpha subcomplex subunit 10, mitochondrial OS=Rattus norvegicus OX=10116 GN=Ndufa10 PE=1 SV=1	217.582	69	19	109	19	249.444	65	23	105	23	221.435	69	21	95	21	219.304	69	19	120	19	355	40.5	7.8
Q63372	Neurexin-1 OS=Rattus norvegicus OX=10116 GN=Nrxn1 PE=1 SV=3	217.492	30	31	160	25	320.737	39	41	153	23	280.437	34	35	185	29	292.617	36	38	217	31	1530	167.8	5.96
F1M1Y0	SH3-containing GRB2-like protein 3-interacting protein 1 OS=Rattus norvegicus OX=10116 GN=Sgip1 PE=1 SV=3	217.283	48	22	77	22	203.081	45	24	56	24	142.956	39	21	81	21	171.93	50	23	102	23	827	88.5	8.18
Q7TPB1	T-complex protein 1 subunit delta OS=Rattus norvegicus OX=10116 GN=Cct4 PE=1 SV=3	217.142	61	23	120	22	274.498	64	26	105	26	181.777	65	26	87	25	234.99	58	21	102	21	539	58.1	8.02
Q9JLA3	UDP-glucose:glycoprotein glucosyltransferase 1 OS=Rattus norvegicus OX=10116 GN=Uggt1 PE=1 SV=2	216.492	40	40	84	40	353.846	49	55	129	55	285.13	49	52	154	52	217.214	46	49	141	49	1551	176.3	5.66
P31399	ATP synthase subunit d, mitochondrial OS=Rattus norvegicus OX=10116 GN=Atp5h PE=1 SV=3	216.138	81	16	111	16	303.737	81	19	186	19	264.917	81	20	151	20	222.762	78	16	280	16	161	18.8	6.6
Q5BK63	NADH dehydrogenase [ubiquinone] 1 alpha subcomplex subunit 9, mitochondrial OS=Rattus norvegicus OX=10116 GN=Ndufa9 PE=1 SV=2	215.914	64	21	162	21	198.378	61	19	134	19	197.401	65	23	155	23	222.989	69	22	221	22	377	42.5	9.82
A0A0G2KAM3	Pyruvate dehydrogenase E1 component subunit beta, mitochondrial OS=Rattus norvegicus OX=10116 GN=Pdhb PE=1 SV=1	215.439	52	15	199	15	204.65	59	17	144	17	193.705	60	18	198	18	252.339	55	18	363	18	423	46.2	8.41
Q05962	ADP/ATP translocase 1 OS=Rattus norvegicus OX=10116 GN=Slc25a4 PE=1 SV=3	214.702	52	19	459	9	246.291	73	26	695	12	254.294	69	28	626	13	190.888	77	22	727	12	298	33	9.79
B3GNI6	Septin-11 OS=Rattus norvegicus OX=10116 GN=Sept11 PE=1 SV=1	213.411	42	22	139	10	211.806	47	23	102	12	184.384	48	27	102	14	187.408	60	24	156	12	431	49.7	6.68
Q68FQ0	T-complex protein 1 subunit epsilon OS=Rattus norvegicus OX=10116 GN=Cct5 PE=1 SV=1	212.044	61	26	89	25	190.621	51	25	86	25	94.074	43	19	61	18	220.449	52	23	128	23	541	59.5	5.72
P11730	Calcium/calmodulin-dependent protein kinase type II subunit gamma OS=Rattus norvegicus OX=10116 GN=Camk2g PE=1 SV=1	211.002	43	16	243	4	207.306	43	18	169	5	189.802	49	19	158	9	212.857	56	19	267	5	527	59	7.71
P04762	Catalase OS=Rattus norvegicus OX=10116 GN=Cat PE=1 SV=3	210.981	55	22	69	22	188.957	49	20	61	20	141.352	45	17	47	17	182.076	62	23	78	23	527	59.7	7.5
D3ZBL5	Type I inositol 3,4-bisphosphate 4-phosphatase OS=Rattus norvegicus OX=10116 GN=Inpp4a PE=1 SV=3	210.871	37	27	68	27	171.432	32	21	39	21	161.769	36	26	53	26	200.583	37	26	82	26	939	105.5	6.98
O35889	Afadin OS=Rattus norvegicus OX=10116 GN=Afdn PE=1 SV=1	210.792	26	33	99	33	259.934	30	39	83	39	170.209	27	33	69	33	287.011	34	43	112	43	1829	207.5	6.16
B0BMW2	3-hydroxyacyl-CoA dehydrogenase type-2 OS=Rattus norvegicus OX=10116 GN=Hsd17b10 PE=1 SV=1	210.779	84	16	122	16	311.053	89	22	185	22	281.558	89	21	130	21	207.463	84	18	138	18	261	27.2	8.59
D3ZV52	Intersectin-1 OS=Rattus norvegicus OX=10116 GN=Itsn1 PE=1 SV=3	209.495	25	31	83	3	183.207	23	30	76	9	167.67	25	30	72	6	195.403	25	29	93	3	1713	194.1	7.84
P25286	V-type proton ATPase 116 kDa subunit a isoform 1 OS=Rattus norvegicus OX=10116 GN=Atp6v0a1 PE=2 SV=1	209.229	29	22	223	22	253.152	33	28	246	28	249.066	35	30	327	30	259.948	35	28	319	26	838	96.3	6.47
F1M949	Cytoskeleton-associated protein 5 OS=Rattus norvegicus OX=10116 GN=Ckap5 PE=1 SV=3	209.056	24	36	115	36	303.947	35	49	114	49	235.52	33	43	104	43	305.444	35	47	136	47	1698	187.8	8.12
A0A0G2JV65	14-3-3 protein zeta/delta OS=Rattus norvegicus OX=10116 GN=Ywhaz PE=1 SV=1	209.032	66	18	404	13	286.506	71	23	452	16	260.756	68	20	398	13	205.71	71	20	589	14	256	29	4.78
A0A0G2QC21	Rho guanine nucleotide exchange factor 7 OS=Rattus norvegicus OX=10116 GN=Arhgef7 PE=1 SV=1	209.027	37	21	76	21	130.969	30	18	45	16	174.535	39	23	67	21	200.341	45	27	101	23	862	97.1	6.74
Q05175	Brain acid soluble protein 1 OS=Rattus norvegicus OX=10116 GN=Basp1 PE=1 SV=2	208.84	62	11	116	3	292.079	68	13	90	3	190.71	63	11	74	2	150.315	60	10	82	2	220	21.8	4.51
Q64605	Receptor-type tyrosine-protein phosphatase S OS=Rattus norvegicus OX=10116 GN=Ptprs PE=1 SV=2	208.389	29	33	123	27	222.612	27	30	79	6	234.806	36	43	110	35	355.618	36	42	179	7	1907	211.8	7.23
P54921	Alpha-soluble NSF attachment protein OS=Rattus norvegicus OX=10116 GN=Napa PE=1 SV=2	206.849	69	17	95	13	182.955	61	15	56	11	165.266	58	16	56	13	201.593	66	17	95	14	295	33.2	5.45
G3V852	RCG55135, isoform CRA_b OS=Rattus norvegicus OX=10116 GN=Tln1 PE=1 SV=1	206.788	20	32	87	26	425.515	33	58	133	51	300.3	28	48	102	40	452.95	38	62	150	54	2541	269.5	6.2
A0A0G2K3Q6	Fructose-bisphosphate aldolase OS=Rattus norvegicus OX=10116 GN=Aldoc PE=1 SV=1	206.231	60	21	111	18	259.629	63	24	139	21	235.326	66	24	145	9	230.92	76	24	175	21	373	40.5	6.86
G3V6L8	RCG61894, isoform CRA_a OS=Rattus norvegicus OX=10116 GN=Strn PE=1 SV=1	205.717	47	24	58	23	168.41	39	21	41	20	165.181	38	22	51	21	176.932	37	20	64	20	780	86.1	5.21
P16446	Phosphatidylinositol transfer protein alpha isoform OS=Rattus norvegicus OX=10116 GN=Pitpna PE=1 SV=2	204.745	62	19	84	17	165.358	56	14	47	12	141.127	56	15	55	13	166.123	61	17	89	15	271	31.9	6.37
D3ZJ01	Similar to RIKEN cDNA 2310035C23 (Predicted) OS=Rattus norvegicus OX=10116 GN=RGD1307235 PE=1 SV=1	204.269	37	30	104	30	177.544	33	28	58	28	221.044	37	31	85	31	143.529	30	25	65	25	1218	134.6	5.3
A0A0G2K6D5	Pitrilysin metallopeptidase 1 OS=Rattus norvegicus OX=10116 GN=Pitrm1 PE=1 SV=1	204.218	31	21	56	21	159.899	28	20	45	20	153.797	37	27	56	27	203.518	35	25	68	25	1035	117.3	6.89
G3V8Q2	Alpha-internexin OS=Rattus norvegicus OX=10116 GN=Ina PE=1 SV=1	204.129	54	24	77	1	187.619	54	24	74	1	136.771	44	22	61	1	129.152	52	22	67	1	506	56.2	5.2
A0A0G2JSY3	Neurolysin (Metallopeptidase M3 family), isoform CRA_a OS=Rattus norvegicus OX=10116 GN=Nln PE=1 SV=1	203.942	45	24	89	24	240.891	43	26	80	26	264.472	53	34	121	34	309.966	59	34	156	34	704	80.2	6.47
D4A0F5	Septin-7 OS=Rattus norvegicus OX=10116 GN=Sept7 PE=1 SV=3	203.731	37	19	137	18	221.022	37	23	105	22	183.339	35	19	99	18	213.082	61	21	181	19	438	50.8	8.57
Q1WIM2	Cell adhesion molecule 2 OS=Rattus norvegicus OX=10116 GN=Cadm2 PE=1 SV=2	201.064	50	13	76	13	154.689	45	14	55	14	101.423	43	12	39	12	154.362	43	12	76	12	435	47.5	5.41
Q9JK25	CAP-Gly domain-containing linker protein 1 OS=Rattus norvegicus OX=10116 GN=Clip1 PE=1 SV=2	200.792	33	33	78	28	235.155	36	39	69	35	262.499	39	44	93	37	101.423	27	30	52	23	1320	148.2	5.31
Q5HZV9	Protein phosphatase 1 regulatory subunit 7 OS=Rattus norvegicus OX=10116 GN=Ppp1r7 PE=1 SV=1	200.779	78	23	55	23	85.547	51	15	29	15	107.092	54	15	34	15	223.056	71	21	75	21	360	41.3	4.92
Q5QD51	A-kinase anchor protein 12 OS=Rattus norvegicus OX=10116 GN=Akap12 PE=1 SV=1	200.094	33	31	70	31	202.576	33	34	64	34	155.662	28	29	63	29	408.772	45	45	127	45	1687	181	4.4
M0RAP5	SET-binding factor 1 OS=Rattus norvegicus OX=10116 GN=Sbf1 PE=1 SV=1	199.5	22	29	92	29	323.61	34	44	120	42	269.014	31	40	101	37	328.63	31	46	147	41	1893	211.3	7.27
A0A0G2K7P9	Neural cell adhesion molecule 2 OS=Rattus norvegicus OX=10116 GN=Ncam2 PE=1 SV=1	198.925	34	20	121	20	196.536	35	24	74	24	163.978	34	23	106	23	191.611	40	26	140	26	836	93	6.1
A0A0G2K0Q2	Kinesin heavy chain isoform 5A OS=Rattus norvegicus OX=10116 GN=Kif5a PE=1 SV=1	198.61	30	26	105	13	193.176	33	28	77	15	224.515	39	34	125	20	145.131	30	25	105	14	1027	116.9	5.9
P11275	Calcium/calmodulin-dependent protein kinase type II subunit alpha OS=Rattus norvegicus OX=10116 GN=Camk2a PE=1 SV=1	197.027	53	20	251	14	200.709	58	23	259	15	181.692	57	22	232	15	232.243	61	22	422	15	478	54.1	7.08
Q3MHS9	Chaperonin containing Tcp1, subunit 6A (Zeta 1) OS=Rattus norvegicus OX=10116 GN=Cct6a PE=1 SV=1	196.41	48	23	144	23	225.386	53	25	130	25	178.828	48	20	112	20	205.853	52	24	171	24	531	58	7.08
Q3MIE4	Synaptic vesicle membrane protein VAT-1 homolog OS=Rattus norvegicus OX=10116 GN=Vat1 PE=1 SV=1	195.457	53	15	94	15	201.768	55	15	60	15	159.756	62	15	71	15	236.554	65	17	145	17	404	43.1	6.62
G3V7G0	Cytoplasmic dynein 1 light intermediate chain 1 OS=Rattus norvegicus OX=10116 GN=Dync1li1 PE=1 SV=1	195.375	50	23	81	23	200.162	58	25	76	25	122.068	50	20	53	20	194.836	53	24	78	24	523	56.6	6.29
F1M0Z1	Triple functional domain protein OS=Rattus norvegicus OX=10116 GN=Trio PE=1 SV=4	195.252	16	35	101	29	399.611	25	60	141	53	276.099	20	47	111	39	307	21	49	143	43	3100	347.6	6.34
P62260	14-3-3 protein epsilon OS=Rattus norvegicus OX=10116 GN=Ywhae PE=1 SV=1	195.243	69	20	364	18	336.221	86	27	409	25	228.045	86	24	316	22	255.279	80	22	701	20	255	29.2	4.74
D4A5G8	Pyruvate dehydrogenase E1 component subunit alpha OS=Rattus norvegicus OX=10116 PE=1 SV=3	194.796	48	20	121	20	252.952	62	24	144	24	202.347	57	25	141	25	200.648	55	23	184	23	390	43.2	8.19
P25113	Phosphoglycerate mutase 1 OS=Rattus norvegicus OX=10116 GN=Pgam1 PE=1 SV=4	194.239	74	17	105	17	294.081	74	18	120	18	208.892	76	17	71	17	238.899	72	16	141	16	254	28.8	7.18
D4AE68	Guanine nucleotide binding protein, alpha q polypeptide, isoform CRA_a OS=Rattus norvegicus OX=10116 GN=Gnaq PE=1 SV=2	193.07	50	16	128	10	138.611	54	16	69	11	140.998	53	16	68	11	159.501	52	16	88	11	359	42.1	5.68
Q09073	ADP/ATP translocase 2 OS=Rattus norvegicus OX=10116 GN=Slc25a5 PE=1 SV=3	192.387	51	18	400	8	239.762	62	24	638	10	261.928	62	26	574	11	192.237	71	22	584	12	298	32.9	9.73
O35814	Stress-induced-phosphoprotein 1 OS=Rattus norvegicus OX=10116 GN=Stip1 PE=1 SV=1	191.11	45	25	66	25	171.374	41	20	53	20	129.386	38	20	62	20	230.942	46	26	128	26	543	62.5	6.8
A0A0G2K6T9	Protocadherin 1 OS=Rattus norvegicus OX=10116 GN=Pcdh1 PE=1 SV=1	189.73	31	22	74	22	174.772	32	24	67	24	158.266	31	23	63	23	118.736	32	23	56	23	1191	128.7	5.12
Q5XIJ3	Isocitrate dehydrogenase [NAD] subunit, mitochondrial OS=Rattus norvegicus OX=10116 GN=Idh3g PE=1 SV=1	189.725	46	13	104	13	113.941	39	14	51	14	133.135	48	14	59	14	144.56	41	12	95	12	393	42.8	9.01
P35213	14-3-3 protein beta/alpha OS=Rattus norvegicus OX=10116 GN=Ywhab PE=1 SV=3	189.693	75	19	244	12	243.052	79	21	279	12	243.216	77	20	240	12	172.956	79	20	442	11	246	28	4.88
A0A0H2UHQ0	4F2 cell-surface antigen heavy chain OS=Rattus norvegicus OX=10116 GN=Slc3a2 PE=1 SV=1	189.459	43	17	93	17	209.299	40	20	119	20	238.759	43	24	126	24	219.51	48	22	161	22	566	61.8	5.19
A0A0G2K2C7	Ubiquitin-specific peptidase 9, X-linked OS=Rattus norvegicus OX=10116 GN=Usp9x PE=1 SV=1	189.436	21	43	125	34	422.284	28	63	192	50	325.47	29	58	171	57	435.667	29	62	201	48	2554	290	5.82
Q5XIH3	NADH dehydrogenase [ubiquinone] flavoprotein 1, mitochondrial OS=Rattus norvegicus OX=10116 GN=Ndufv1 PE=1 SV=1	189.423	59	20	129	20	210.827	66	24	128	24	169.812	61	23	120	23	203.241	62	23	190	23	464	50.7	8.07
B2GV74	Kinesin light chain 2 (Predicted), isoform CRA_b OS=Rattus norvegicus OX=10116 GN=Klc2 PE=1 SV=1	189.383	44	20	66	13	186.497	43	22	51	15	163.897	47	21	59	14	232.576	58	27	94	21	622	68.6	7.03
A0A0G2JSH2	3-hydroxybutyrate dehydrogenase, type 1, isoform CRA_a OS=Rattus norvegicus OX=10116 GN=Bdh1 PE=1 SV=1	189.301	53	17	130	17	120.426	52	16	92	16	147.98	56	18	108	18	194.96	63	20	177	20	344	38.3	8.84
P62138	Serine/threonine-protein phosphatase PP1-alpha catalytic subunit OS=Rattus norvegicus OX=10116 GN=Ppp1ca PE=1 SV=1	189.293	62	20	92	4	195.039	64	19	78	4	163.89	62	19	97	4	224.672	75	22	161	5	330	37.5	6.33
P54313	Guanine nucleotide-binding protein G(I)/G(S)/G(T) subunit beta-2 OS=Rattus norvegicus OX=10116 GN=Gnb2 PE=1 SV=4	189.192	59	15	111	7	98.571	50	11	59	4	135.48	63	16	90	8	168.395	66	14	180	7	340	37.3	6
Q63092	CaM kinase-like vesicle-associated protein OS=Rattus norvegicus OX=10116 GN=Camkv PE=1 SV=1	188.799	44	18	137	18	245.915	55	22	88	22	212.693	54	21	104	21	235.603	65	24	151	24	504	54.1	5.54
O08839	Myc box-dependent-interacting protein 1 OS=Rattus norvegicus OX=10116 GN=Bin1 PE=1 SV=1	188.33	42	16	82	16	194.547	42	18	82	16	181.021	45	19	92	17	240.339	43	18	133	16	588	64.5	5.03
G3V846	Amino acid transporter OS=Rattus norvegicus OX=10116 GN=Slc1a3 PE=1 SV=1	188.269	20	10	193	10	183.96	20	8	172	8	166.51	23	11	217	11	189.573	29	12	268	12	543	59.6	8.4
Q00981	Ubiquitin carboxyl-terminal hydrolase isozyme L1 OS=Rattus norvegicus OX=10116 GN=Uchl1 PE=1 SV=2	188.217	86	14	86	14	223.772	87	15	138	15	213.155	86	15	91	15	184.313	83	13	128	13	223	24.8	5.24
Q80U96	Exportin-1 OS=Rattus norvegicus OX=10116 GN=Xpo1 PE=1 SV=1	188.127	31	26	64	26	95.945	23	19	34	19	134.639	30	24	42	24	155.421	30	22	64	22	1071	123	6.07
D3ZNW5	Neurofascin, isoform CRA_e OS=Rattus norvegicus OX=10116 GN=Nfasc PE=1 SV=3	187.982	32	25	70	1	215.852	34	32	69	3	151.486	27	23	56	2	175.972	33	30	97	2	1174	132.1	6.7
P48500	Triosephosphate isomerase OS=Rattus norvegicus OX=10116 GN=Tpi1 PE=1 SV=2	187.731	64	13	84	13	196.133	71	15	124	15	188.208	72	16	97	16	173.437	69	13	127	13	249	26.8	7.24
Q6P6Q2	Keratin, type II cytoskeletal 5 OS=Rattus norvegicus OX=10116 GN=Krt5 PE=1 SV=1	186.861	31	24	385	14	118.817	25	21	284	9	91.78	28	18	258	9	122.805	28	19	268	10	576	61.8	7.8
F1LPB9	Rabphilin-3A OS=Rattus norvegicus OX=10116 GN=Rph3a PE=1 SV=1	186.266	41	21	79	21	165.032	40	18	42	18	173.878	42	20	66	20	233.508	47	25	109	25	684	75.8	8.18
Q9QZA2	Programmed cell death 6-interacting protein OS=Rattus norvegicus OX=10116 GN=Pdcd6ip PE=1 SV=2	185.844	41	25	62	25	168.563	41	28	51	28	173.885	38	26	59	1	178.684	38	25	64	1	873	96.6	6.52
F1LM47	Succinate--CoA ligase [ADP-forming] subunit beta, mitochondrial OS=Rattus norvegicus OX=10116 GN=Sucla2 PE=1 SV=1	185.76	42	19	92	19	207.65	41	19	102	19	154.808	38	18	103	18	197.139	53	19	167	19	465	50.3	7.69
A0A0G2K8G0	Adenomatous polyposis coli protein OS=Rattus norvegicus OX=10116 GN=Apc PE=1 SV=1	184.96	17	30	74	29	308.057	19	41	75	40	175.582	17	31	45	30	432.713	28	56	130	55	2860	312.2	7.46
Q7TT49	Serine/threonine-protein kinase MRCK beta OS=Rattus norvegicus OX=10116 GN=Cdc42bpb PE=1 SV=1	183.771	22	29	89	26	305.095	28	43	108	38	236.195	28	36	88	31	252.083	31	41	123	38	1713	194.8	6.46
M0RC17	Uncharacterized protein OS=Rattus norvegicus OX=10116 GN=Chl1 PE=1 SV=2	182.626	33	25	63	25	201.961	33	26	57	26	104.835	25	21	36	21	130.514	29	22	67	22	1210	135.5	6.29
D3ZAY7	Erythrocyte membrane protein band 4.1-like 2 OS=Rattus norvegicus OX=10116 GN=Epb41l2 PE=1 SV=3	182.524	40	21	98	1	270.69	45	30	94	1	218.156	45	26	117	1	194.618	41	27	141	1	802	89.1	5.78
A0A0G2K7Y2	Oxidation resistance protein 1 OS=Rattus norvegicus OX=10116 GN=Oxr1 PE=1 SV=1	182.238	44	24	55	24	173.758	40	24	50	24	143.723	45	26	58	26	115.765	43	24	53	24	873	97	5.34
F1M823	Intersectin-1 OS=Rattus norvegicus OX=10116 GN=Itsn1 PE=1 SV=3	182.193	31	26	72	2	138.723	24	22	58	1	123.35	26	22	58	2	168.106	31	25	82	1	1217	137	7.68
F1LSG8	Syndetin OS=Rattus norvegicus OX=10116 GN=Vps50 PE=1 SV=1	182.011	40	27	54	27	121.15	22	15	28	15	151.85	32	24	47	24	185.054	37	25	61	25	964	111.1	6.07
F1M5N7	Kinesin-like protein KIF21B OS=Rattus norvegicus OX=10116 GN=Kif21b PE=1 SV=2	181.949	21	27	98	24	364.71	32	45	128	42	267.255	28	36	128	34	290.183	29	37	164	33	1634	182.5	7.28
Q3KRE0	ATPase family AAA domain-containing protein 3 OS=Rattus norvegicus OX=10116 GN=Atad3 PE=1 SV=1	181.775	42	22	67	22	155.859	36	21	66	21	113.376	38	22	55	22	189.371	52	27	93	27	591	66.7	9.29
P07340	Sodium/potassium-transporting ATPase subunit beta-1 OS=Rattus norvegicus OX=10116 GN=Atp1b1 PE=1 SV=1	181.357	42	13	223	13	139.94	46	15	191	15	114.761	41	12	207	12	172.802	48	15	270	15	304	35.2	8.65
A0A0G2K1L8	Brain acid soluble protein 1 OS=Rattus norvegicus OX=10116 GN=Basp1 PE=1 SV=1	181.169	56	9	92	1	270.804	63	11	79	1	185.425	63	10	60	1	150.694	59	9	70	1	219	21.7	4.51
A0A0H2UI10	Protein O-GlcNAcase OS=Rattus norvegicus OX=10116 GN=Oga PE=1 SV=1	181.16	40	22	63	22	87.073	24	15	27	15	127.834	34	21	52	21	63.57	33	18	34	18	948	106.1	5.03
G3V7G8	Glycine--tRNA ligase OS=Rattus norvegicus OX=10116 GN=Gars PE=1 SV=1	181.01	35	21	59	21	157.76	33	19	47	19	189.492	36	23	67	23	180.027	39	26	77	26	728	81.7	6.57
D3ZDT1	Erythrocyte membrane protein band 4.1-like 2 OS=Rattus norvegicus OX=10116 GN=Epb41l2 PE=1 SV=3	180.194	32	21	98	1	290.819	41	33	104	4	243.223	46	30	129	5	204.563	44	32	149	6	926	102.5	5.35
A0A0G2JZG7	Serine--tRNA ligase, cytoplasmic OS=Rattus norvegicus OX=10116 GN=Sars PE=1 SV=1	179.356	47	18	53	18	160.176	43	17	35	17	97.56	34	14	22	14	134.883	49	20	40	20	536	61.3	6.86
F1M471	EPM2A-interacting protein 1 OS=Rattus norvegicus OX=10116 GN=Epm2aip1 PE=1 SV=3	178.792	35	16	43	15	141.984	31	13	28	13	62.293	26	10	15	10	118.479	33	14	34	14	606	70.1	5.8
Z4YNN0	ERC protein 2 OS=Rattus norvegicus OX=10116 GN=Erc2 PE=1 SV=2	178.388	34	22	63	2	86.046	33	20	35	1	128.561	36	26	54	2	136.189	35	22	57	2	673	76.9	7.12
O55096	Dipeptidyl peptidase 3 OS=Rattus norvegicus OX=10116 GN=Dpp3 PE=1 SV=2	178.241	45	21	60	21	125.187	41	18	37	18	191.515	50	23	62	23	239.189	50	24	93	24	738	83	5.22
P19139	Casein kinase II subunit alpha OS=Rattus norvegicus OX=10116 GN=Csnk2a1 PE=1 SV=2	178.098	47	18	61	16	177.716	50	15	49	14	143.682	60	20	53	18	191.311	58	20	66	19	391	45	7.74
A0A0G2K8P3	E3 ubiquitin-protein ligase OS=Rattus norvegicus OX=10116 GN=Nedd4 PE=1 SV=1	178.077	36	24	66	20	113.027	27	17	39	13	163.122	31	20	55	16	178.693	37	23	84	19	889	102.7	5.24
Q64560	Tripeptidyl-peptidase 2 OS=Rattus norvegicus OX=10116 GN=Tpp2 PE=2 SV=3	178.061	31	29	108	29	274.582	44	43	102	43	291.975	46	46	140	46	139.548	34	32	81	32	1249	138.2	6.38
Q64057	Alpha-aminoadipic semialdehyde dehydrogenase OS=Rattus norvegicus OX=10116 GN=Aldh7a1 PE=1 SV=2	178.015	45	16	40	16	192.804	49	19	42	19	124.08	39	15	35	15	187.055	55	19	53	19	539	58.7	7.87
G3V9X2	G-protein signalling modulator 1 (AGS3-like, C. elegans), isoform CRA_c OS=Rattus norvegicus OX=10116 GN=Gpsm1 PE=1 SV=1	177.795	40	19	53	19	153.045	36	18	30	18	170.462	45	25	50	25	209.627	44	23	71	23	673	74.4	6.3
Q6AYZ4	Serine/threonine-protein phosphatase OS=Rattus norvegicus OX=10116 GN=Ppp1cc PE=2 SV=1	177.641	56	18	83	2	174.551	55	17	70	2	153.295	53	17	87	2	190.757	66	19	135	3	337	38.5	6.13
A0A0G2K3V4	O-linked N-acetylglucosamine (GlcNAc) transferase (UDP-N-acetylglucosamine:polypeptide-N-acetylglucosaminyl transferase), isoform CRA_a OS=Rattus norvegicus OX=10116 GN=Ogt PE=1 SV=1	177.484	29	23	59	23	87.087	22	18	37	18	128.643	28	24	52	24	121.917	29	24	53	24	1046	116.9	6.7
G3V7L8	ATPase, H+ transporting, V1 subunit E isoform 1, isoform CRA_a OS=Rattus norvegicus OX=10116 GN=Atp6v1e1 PE=1 SV=1	177.331	61	17	105	17	179.602	69	21	118	21	154.114	69	20	93	20	175.312	65	18	145	18	226	26.1	8.43
Q5FVI6	V-type proton ATPase subunit C 1 OS=Rattus norvegicus OX=10116 GN=Atp6v1c1 PE=2 SV=1	176.878	57	20	69	20	142.188	61	22	55	22	146.201	65	26	64	26	188.203	63	25	79	25	382	43.9	7.46
F1M8A4	PTPRF-interacting protein alpha 2 OS=Rattus norvegicus OX=10116 GN=Ppfia2 PE=1 SV=2	176.598	30	22	62	15	158.813	30	25	53	18	209.975	29	28	79	19	117.429	22	19	54	13	1150	131.3	6.54
P63319	Protein kinase C gamma type OS=Rattus norvegicus OX=10116 GN=Prkcg PE=1 SV=1	176.352	43	22	96	20	157.155	38	21	63	19	183.558	47	25	80	23	236.506	59	30	137	28	697	78.3	7.46
P62142	Serine/threonine-protein phosphatase PP1-beta catalytic subunit OS=Rattus norvegicus OX=10116 GN=Ppp1cb PE=1 SV=3	176.301	57	18	84	5	192.352	59	18	71	6	148.965	56	17	72	5	210.579	69	19	135	7	327	37.2	6.19
A0A0G2JUC7	Dynactin subunit 2 OS=Rattus norvegicus OX=10116 GN=Dctn2 PE=1 SV=1	176.287	43	14	52	14	143.058	46	18	59	18	126.691	46	18	53	18	165.934	53	18	87	18	420	46.2	5.5
Q9Z1T4	Connector enhancer of kinase suppressor of ras 2 OS=Rattus norvegicus OX=10116 GN=Cnksr2 PE=1 SV=1	175.814	25	20	56	20	124.053	20	16	31	16	104.949	21	17	43	17	155.771	26	22	71	22	1032	117.3	6.79
P60881	Synaptosomal-associated protein 25 OS=Rattus norvegicus OX=10116 GN=Snap25 PE=1 SV=1	175.718	59	13	165	13	274.537	77	21	178	20	184.034	65	16	93	15	226	59	16	275	15	206	23.3	4.77
Q3T1K5	F-actin-capping protein subunit alpha-2 OS=Rattus norvegicus OX=10116 GN=Capza2 PE=1 SV=1	174.676	67	11	68	9	169.891	70	13	60	11	147.956	65	12	80	10	172.722	70	12	115	10	286	32.9	5.85
Q6RJR6	Reticulon-3 OS=Rattus norvegicus OX=10116 GN=Rtn3 PE=1 SV=1	174.549	33	23	122	22	195.493	35	25	147	24	137.567	29	21	147	20	121.172	28	20	176	19	940	101.5	5.11
P11884	Aldehyde dehydrogenase, mitochondrial OS=Rattus norvegicus OX=10116 GN=Aldh2 PE=1 SV=1	174.278	54	22	82	1	208.393	67	29	106	2	187.987	70	28	89	1	203.667	62	25	117	1	519	56.5	7.05
Q9ERH3	WD repeat-containing protein 7 OS=Rattus norvegicus OX=10116 GN=Wdr7 PE=1 SV=1	173.794	27	28	107	28	310.407	33	37	126	37	269.375	35	39	146	39	183.992	28	32	142	32	1488	163.1	7.02
P68255	14-3-3 protein theta OS=Rattus norvegicus OX=10116 GN=Ywhaq PE=1 SV=1	173.783	58	17	254	13	236.984	62	22	272	16	222.156	57	18	228	14	157.302	56	18	350	12	245	27.8	4.78
G3V8G5	Golgi apparatus protein 1 OS=Rattus norvegicus OX=10116 GN=Glg1 PE=1 SV=1	173.708	24	21	71	21	152.241	25	24	48	24	171.842	35	34	77	34	156.049	31	27	65	27	1171	133.5	6.9
P31596	Excitatory amino acid transporter 2 OS=Rattus norvegicus OX=10116 GN=Slc1a2 PE=1 SV=2	173.408	30	12	179	12	210.411	30	13	239	13	197.245	31	13	259	13	180.404	32	14	241	14	573	62.1	6.74
D4AAL4	Adhesion G protein-coupled receptor L3 OS=Rattus norvegicus OX=10116 GN=Adgrl3 PE=1 SV=3	172.823	23	22	68	22	130.956	16	18	43	18	167.716	23	26	60	26	109.63	21	21	53	21	1550	172.3	6.68
A0A0G2K1C0	Actin-related protein 3 OS=Rattus norvegicus OX=10116 GN=Actr3 PE=1 SV=1	172.728	48	14	65	11	144.759	55	18	81	14	136.618	54	17	77	14	204.447	64	21	123	18	419	47.6	6.18
Q924N5	Long-chain-fatty-acid--CoA ligase ACSBG1 OS=Rattus norvegicus OX=10116 GN=Acsbg1 PE=1 SV=1	172.674	42	25	93	25	236.02	42	25	92	25	241.681	43	29	112	29	265.543	52	34	156	34	721	80.5	5.92
D3ZIE9	Delta-1-pyrroline-5-carboxylate synthase OS=Rattus norvegicus OX=10116 GN=Aldh18a1 PE=3 SV=1	172.647	36	21	75	21	236.615	42	25	78	25	220.541	38	25	97	25	228.573	49	29	117	29	795	87.3	7.56
P56574	Isocitrate dehydrogenase [NADP], mitochondrial OS=Rattus norvegicus OX=10116 GN=Idh2 PE=1 SV=2	172.528	43	21	70	20	197.596	51	27	129	26	165.848	46	22	90	21	229.955	47	24	127	23	452	50.9	8.69
G3V945	Aldehyde dehydrogenase family 5, subfamily A1 OS=Rattus norvegicus OX=10116 GN=Aldh5a1 PE=1 SV=1	172.287	48	18	84	18	215.72	51	19	106	19	149.711	48	18	83	18	211.728	60	22	153	22	523	56.1	8.09
Q62824	Exocyst complex component 4 OS=Rattus norvegicus OX=10116 GN=Exoc4 PE=1 SV=1	171.816	30	22	55	22	168.006	30	23	51	23	192.902	37	30	60	30	161.39	37	28	69	28	975	110.5	6.49
D4A1G8	Centrosomal protein 170B OS=Rattus norvegicus OX=10116 GN=Cep170b PE=1 SV=1	171.647	27	31	64	30	174.184	29	36	53	34	105.915	20	22	35	20	185.259	27	30	73	29	1575	171.6	6.73
Q4FZT9	26S proteasome non-ATPase regulatory subunit 2 OS=Rattus norvegicus OX=10116 GN=Psmd2 PE=1 SV=1	171.541	37	24	140	24	255.665	45	33	85	33	255.405	52	38	100	38	277.888	52	37	142	37	908	100.1	5.2
A0A0G2K502	Malic enzyme OS=Rattus norvegicus OX=10116 GN=Me2 PE=1 SV=1	171.235	53	18	63	18	195.252	59	23	56	22	108.523	49	17	34	17	150.048	51	21	62	21	591	66.3	7.91
A0A0A6YYM0	Long-chain-fatty-acid--CoA ligase 6 OS=Rattus norvegicus OX=10116 GN=Acsl6 PE=1 SV=2	171.029	32	18	121	18	187.401	39	24	88	24	191.192	42	26	110	1	232.093	51	28	140	2	722	80.9	7.09
A0A0G2JUI5	Cytoplasmic linker-associated protein 1 OS=Rattus norvegicus OX=10116 GN=Clasp1 PE=1 SV=1	170.974	23	27	65	1	203.856	23	29	80	1	209.976	30	37	85	1	105.199	20	25	53	1	1551	170.8	9.19
G3V8D6	Tripartite motif protein 3, isoform CRA_a OS=Rattus norvegicus OX=10116 GN=Trim3 PE=1 SV=1	170.871	34	18	63	18	179.88	37	20	41	19	191.876	39	24	60	22	179.772	43	25	75	23	744	80.7	7.81
B4F7F3	ARVCF, delta catenin family member OS=Rattus norvegicus OX=10116 GN=Arvcf PE=1 SV=1	170.858	32	21	43	21	112.05	25	13	25	13	97.683	26	16	28	16	98.364	25	14	39	14	973	105.4	6.57
P41562	Isocitrate dehydrogenase [NADP] cytoplasmic OS=Rattus norvegicus OX=10116 GN=Idh1 PE=1 SV=1	170.85	42	15	69	14	133.573	46	17	65	16	163.226	51	21	71	20	205.787	48	17	105	16	414	46.7	6.99
P85515	Alpha-centractin OS=Rattus norvegicus OX=10116 GN=Actr1a PE=1 SV=1	170.527	49	14	86	7	190.546	47	13	136	6	184.88	55	18	119	9	207.706	60	18	172	8	376	42.6	6.64
D4AE96	Importin 7 (Predicted), isoform CRA_c OS=Rattus norvegicus OX=10116 GN=Ipo7 PE=1 SV=1	170.519	24	18	47	18	116.496	20	14	34	14	110.274	22	16	42	16	94.907	21	15	44	15	1038	119.4	4.82
F1LN88	Aldehyde dehydrogenase, mitochondrial OS=Rattus norvegicus OX=10116 GN=Aldh2 PE=1 SV=2	170.06	53	22	83	1	204.135	66	28	105	1	185.563	69	28	89	1	200.388	62	25	118	1	519	56.5	7.33
Q6JE36	Protein NDRG1 OS=Rattus norvegicus OX=10116 GN=Ndrg1 PE=1 SV=1	169.635	37	9	40	9	75.799	29	7	21	7	73.003	32	8	22	8	137.525	39	9	52	9	394	42.9	6.19
Q63083	Nucleobindin-1 OS=Rattus norvegicus OX=10116 GN=Nucb1 PE=1 SV=1	169.323	52	19	54	19	113.956	47	16	32	16	71.392	33	12	20	12	124.512	45	16	42	16	459	53.5	5.12
P39052	Dynamin-2 OS=Rattus norvegicus OX=10116 GN=Dnm2 PE=1 SV=1	168.354	30	23	145	10	157.129	32	24	119	12	177.602	40	32	148	15	164.481	36	28	136	14	870	98.2	7.43
E9PTV9	Glyceraldehyde-3-phosphate dehydrogenase OS=Rattus norvegicus OX=10116 PE=1 SV=2	166.948	34	13	222	2	166.298	36	11	142	2	108.844	36	10	168	2	100.444	32	10	311	1	333	35.8	7.72
D3ZG43	NADH dehydrogenase (Ubiquinone) Fe-S protein 3 (Predicted), isoform CRA_c OS=Rattus norvegicus OX=10116 GN=Ndufs3 PE=1 SV=1	166.783	50	15	99	15	223.786	50	20	151	20	191.67	50	20	114	20	180.113	49	17	152	17	264	30.2	7.53
D3ZQ57	Plexin B2 OS=Rattus norvegicus OX=10116 GN=Plxnb2 PE=1 SV=1	166.611	24	30	63	30	196.606	26	32	58	31	247.529	33	44	90	43	198.279	31	40	91	39	1841	205.8	5.99
P00388	NADPH--cytochrome P450 reductase OS=Rattus norvegicus OX=10116 GN=Por PE=1 SV=3	166.574	47	22	58	22	202.988	48	27	54	27	237.605	56	33	94	33	262.878	63	34	116	34	678	76.9	5.48
A0A0G2JZA1	Roundabout guidance receptor 2 OS=Rattus norvegicus OX=10116 GN=Robo2 PE=4 SV=1	166.06	27	28	87	26	189.931	27	28	59	27	124.378	23	22	60	20	117.558	24	25	71	24	1512	165.7	6.37
M0R757	Elongation factor 1-alpha OS=Rattus norvegicus OX=10116 GN=LOC100360413 PE=3 SV=1	165.738	49	14	185	7	204.028	46	16	252	8	180.798	53	19	269	11	223.26	52	16	305	8	462	50.1	9.01
Q62829	Serine/threonine-protein kinase PAK 3 OS=Rattus norvegicus OX=10116 GN=Pak3 PE=1 SV=1	165.698	52	20	52	10	152.863	47	20	46	9	103.415	45	19	38	10	189.722	54	20	98	9	544	60.7	5.52
P12839	Neurofilament medium polypeptide OS=Rattus norvegicus OX=10116 GN=Nefm PE=1 SV=4	165.511	25	18	78	15	277.121	43	29	82	25	303.258	49	38	105	34	123.084	36	25	60	22	846	95.7	4.79
P13221	Aspartate aminotransferase, cytoplasmic OS=Rattus norvegicus OX=10116 GN=Got1 PE=1 SV=3	165.342	56	17	85	17	219.225	65	22	85	22	149.219	60	19	74	18	181.139	70	21	94	21	413	46.4	7.21
Q66X93	Staphylococcal nuclease domain-containing protein 1 OS=Rattus norvegicus OX=10116 GN=Snd1 PE=1 SV=1	165.042	35	20	58	20	182.462	39	24	61	24	210.62	45	30	91	30	183.842	45	26	72	26	909	101.9	7.18
F1LNR0	Cytoplasmic linker-associated protein 1 OS=Rattus norvegicus OX=10116 GN=Clasp1 PE=1 SV=3	164.523	23	27	60	1	192.15	23	29	76	1	197.271	30	37	81	1	101.787	20	25	50	1	1525	168.1	9.23
P20651	Serine/threonine-protein phosphatase 2B catalytic subunit beta isoform OS=Rattus norvegicus OX=10116 GN=Ppp3cb PE=1 SV=1	164.327	48	21	131	12	163.444	46	20	118	1	120.898	43	19	85	11	146.65	44	18	146	11	525	59.1	5.91
P67779	Prohibitin OS=Rattus norvegicus OX=10116 GN=Phb PE=1 SV=1	163.185	78	18	106	18	235.01	83	22	184	22	235.448	83	23	121	23	155.303	82	18	167	18	272	29.8	5.76
Q08163	Adenylyl cyclase-associated protein 1 OS=Rattus norvegicus OX=10116 GN=Cap1 PE=1 SV=3	162.942	50	14	115	14	214.562	61	23	110	22	188.709	59	19	75	19	235.366	71	24	139	23	474	51.6	7.52
P31044	Phosphatidylethanolamine-binding protein 1 OS=Rattus norvegicus OX=10116 GN=Pebp1 PE=1 SV=3	162.78	78	16	80	16	139.861	92	17	89	17	134.998	78	16	79	16	159.632	78	14	147	14	187	20.8	5.8
B4F768	Aldh4a1 protein (Fragment) OS=Rattus norvegicus OX=10116 GN=Aldh4a1 PE=2 SV=1	162.729	41	18	51	18	200.059	44	19	61	19	165.578	46	17	43	17	176.307	48	21	73	21	572	62.9	8.35
G3V7I5	Aldehyde dehydrogenase X, mitochondrial OS=Rattus norvegicus OX=10116 GN=Aldh1b1 PE=1 SV=1	162.345	49	18	50	17	226.971	45	20	55	19	184.832	42	19	46	19	204.404	57	23	69	21	519	57.6	7.06
D4AC23	Chaperonin-containing TCP1 subunit 7 OS=Rattus norvegicus OX=10116 GN=Cct7 PE=1 SV=1	162.345	51	22	139	22	235.007	51	26	122	26	179.958	53	26	93	26	188.257	53	22	145	22	544	59.6	8
Q499R7	Ppa1 protein (Fragment) OS=Rattus norvegicus OX=10116 GN=Ppa1 PE=2 SV=1	162.182	48	16	53	16	106.48	36	11	28	11	121.457	46	14	44	14	149.626	48	16	69	16	331	37.7	6.84
A0A0G2K350	NSF attachment protein gamma OS=Rattus norvegicus OX=10116 GN=Napg PE=1 SV=1	161.925	48	14	60	14	55.902	37	10	26	10	58.909	37	11	29	11	140.83	50	15	87	15	312	34.6	5.41
P14659	Heat shock-related 70 kDa protein 2 OS=Rattus norvegicus OX=10116 GN=Hspa2 PE=1 SV=2	161.698	35	17	242	7	122.904	24	14	172	4	153.395	38	19	214	8	148.673	39	18	250	9	633	69.6	5.67
Q5M7T6	V-type proton ATPase subunit OS=Rattus norvegicus OX=10116 GN=Atp6v0d1 PE=1 SV=1	161.521	41	14	96	14	164.472	44	16	72	16	108.303	41	13	76	13	133.151	53	15	124	15	351	40.3	5
P35559	Insulin-degrading enzyme OS=Rattus norvegicus OX=10116 GN=Ide PE=1 SV=1	161.513	28	25	55	25	76.158	23	19	31	19	94.856	24	20	36	20	96.367	26	21	44	21	1019	117.6	6.61
P0C643	RAS guanyl-releasing protein 2 OS=Rattus norvegicus OX=10116 GN=Rasgrp2 PE=1 SV=1	161.303	31	14	54	14	162.123	39	16	31	16	65.106	23	10	18	10	159.185	44	18	75	18	608	69.2	7.68
F1M8H6	Phosphatidylinositol 4-phosphate 5-kinase type-1 gamma OS=Rattus norvegicus OX=10116 GN=Pip5k1c PE=1 SV=1	161.208	38	17	47	17	154.34	34	15	42	15	129.459	37	16	62	16	176.876	43	19	88	18	688	75.6	6.23
Q9WV63	Kinesin-like protein KIF2A OS=Rattus norvegicus OX=10116 GN=Kif2a PE=1 SV=2	161.043	38	22	103	22	157.851	39	24	69	24	141.978	41	24	84	24	117.888	44	20	91	20	705	79.7	6.68
F1M4A4	Kinesin family member 1A OS=Rattus norvegicus OX=10116 GN=Kif1a PE=1 SV=3	160.99	25	33	86	25	320.918	34	47	101	35	199.014	29	39	94	29	307.765	33	43	146	32	1707	192.8	6.2
Q9Z272	ARF GTPase-activating protein GIT1 OS=Rattus norvegicus OX=10116 GN=Git1 PE=1 SV=1	160.871	40	21	90	20	162.755	41	26	58	24	198.622	47	29	73	27	172.469	42	24	67	23	770	85.2	6.95
A0A0G2JT77	Regulating synaptic membrane exocytosis protein 1 OS=Rattus norvegicus OX=10116 GN=Rims1 PE=1 SV=1	160.742	25	24	63	1	195.005	30	32	67	30	154.927	31	29	70	28	159.568	30	28	103	27	1614	179.5	9.57
Q499N5	Acyl-CoA synthetase family member 2, mitochondrial OS=Rattus norvegicus OX=10116 GN=Acsf2 PE=2 SV=1	159.773	47	22	88	22	266.921	55	31	119	31	162.075	46	21	96	21	225.832	51	24	156	24	615	67.8	8.12
Q06647	ATP synthase subunit O, mitochondrial OS=Rattus norvegicus OX=10116 GN=Atp5o PE=1 SV=1	159.407	59	10	116	10	239.863	72	15	269	15	225.044	69	14	207	14	174.994	67	12	291	12	213	23.4	10.02
Q60587	Trifunctional enzyme subunit beta, mitochondrial OS=Rattus norvegicus OX=10116 GN=Hadhb PE=1 SV=1	159.309	50	19	95	18	205.926	59	25	97	25	115.345	47	21	113	20	232.355	56	26	155	25	475	51.4	9.47
G3V8B6	26S proteasome non-ATPase regulatory subunit 1 OS=Rattus norvegicus OX=10116 GN=Psmd1 PE=1 SV=1	158.692	32	19	83	19	164.582	40	24	55	24	214.864	38	25	77	25	208.966	43	27	79	27	953	105.6	5.39
G3V803	Cadherin-2 OS=Rattus norvegicus OX=10116 GN=Cdh2 PE=1 SV=1	158.553	26	15	54	15	147.157	23	15	42	13	145.079	29	16	61	14	125.577	29	16	69	15	906	99.6	4.78
O35331	Pyridoxal kinase OS=Rattus norvegicus OX=10116 GN=Pdxk PE=1 SV=1	158.476	49	13	47	13	84.196	45	11	20	11	68.856	40	10	23	10	168.1	59	16	64	16	312	34.9	6.8
A1A5L2	Pgm1 protein (Fragment) OS=Rattus norvegicus OX=10116 GN=Pgm1 PE=2 SV=1	158.105	55	24	52	24	196.347	62	26	53	26	98.597	40	17	33	17	160.693	61	26	68	26	583	63.3	6.4
O35179	Endophilin-A1 OS=Rattus norvegicus OX=10116 GN=Sh3gl2 PE=1 SV=2	157.751	36	13	84	10	112.23	34	11	44	8	109.253	34	13	49	9	89.61	43	12	58	9	352	39.9	5.39
D3ZFQ8	Cytochrome c-1 (Predicted), isoform CRA_c OS=Rattus norvegicus OX=10116 GN=Cyc1 PE=1 SV=3	157.058	52	11	111	11	173.937	55	13	221	13	142.552	55	13	135	13	202.972	52	10	269	10	326	35.4	9.26
P85845	Fascin OS=Rattus norvegicus OX=10116 GN=Fscn1 PE=1 SV=2	156.722	41	16	153	6	169.933	51	18	150	5	182.801	54	20	128	8	187.784	53	18	170	6	493	54.5	6.74
A0A0G2KAL9	Mitochondrial fission factor OS=Rattus norvegicus OX=10116 GN=Mff PE=1 SV=1	156.637	69	15	76	2	107.119	62	13	54	2	117.769	69	14	47	2	184.994	69	15	91	2	291	32.8	7.44
Q45QN0	Guanine nucleotide binding protein alpha inhibiting 2 OS=Rattus norvegicus OX=10116 GN=Gnai2 PE=2 SV=1	156.549	62	19	130	10	168.526	55	16	107	9	172.684	51	17	120	9	179.716	60	17	157	10	355	40.5	5.45
Q03555	Gephyrin OS=Rattus norvegicus OX=10116 GN=Gphn PE=1 SV=3	156.502	42	22	82	22	156.188	35	19	51	19	162.994	43	26	66	26	161.332	39	23	79	23	768	83.2	5.73
P11497	Acetyl-CoA carboxylase 1 OS=Rattus norvegicus OX=10116 GN=Acaca PE=1 SV=1	156.439	18	31	79	31	274.298	31	53	122	46	224.17	28	47	112	41	309.694	29	51	121	44	2345	265	6.39
A0A0G2JSM7	Adducin 1 (Alpha), isoform CRA_b OS=Rattus norvegicus OX=10116 GN=Add1 PE=1 SV=1	156.056	38	18	123	17	166.589	34	19	96	17	163.583	35	21	103	19	154.306	35	19	119	18	735	80.3	6.15
P35465	Serine/threonine-protein kinase PAK 1 OS=Rattus norvegicus OX=10116 GN=Pak1 PE=1 SV=3	155.92	55	20	47	13	129.335	43	19	39	11	73.463	33	16	33	9	176.156	48	20	90	12	544	60.5	5.86
P19511	ATP synthase F(0) complex subunit B1, mitochondrial OS=Rattus norvegicus OX=10116 GN=Atp5f1 PE=1 SV=1	155.917	51	18	130	18	220.335	63	20	227	20	203.005	58	20	227	20	194.025	55	18	278	18	256	28.9	9.36
A0A0G2K2V6	Keratin, type I cytoskeletal 10 OS=Rattus norvegicus OX=10116 GN=Krt10 PE=1 SV=1	155.827	19	15	458	11	151.776	21	18	428	14	119.259	22	15	329	11	146.71	24	16	449	14	559	56.8	5.11
P13803	Electron transfer flavoprotein subunit alpha, mitochondrial OS=Rattus norvegicus OX=10116 GN=Etfa PE=1 SV=4	155.654	61	14	68	14	164.954	65	15	89	15	171.496	66	17	58	17	165.506	65	15	82	15	333	34.9	8.38
A0A0H2UHB7	Anion exchange protein OS=Rattus norvegicus OX=10116 GN=Slc4a4 PE=1 SV=1	155.17	20	17	79	16	217.157	23	19	121	18	179.876	23	19	131	19	178.587	24	20	145	2	1099	123.5	6.79
Q5U302	Catenin (Cadherin associated protein), alpha 1 OS=Rattus norvegicus OX=10116 GN=Ctnna1 PE=1 SV=1	154.869	33	20	69	14	129.095	34	19	46	15	150.619	38	26	68	17	150.392	42	25	64	18	908	100.2	6.23
A0A0G2JVB6	Syntaxin-12 OS=Rattus norvegicus OX=10116 GN=Stx12 PE=1 SV=1	154.486	54	8	51	8	99.696	37	6	25	6	94.682	43	8	29	8	123.693	68	12	60	12	285	32.5	5.78
F8WFW5	Phosphodiesterase OS=Rattus norvegicus OX=10116 GN=Pde2a PE=1 SV=1	154.346	28	17	65	17	167.161	33	23	55	23	175.529	41	25	83	25	203.206	35	23	93	23	935	105.2	5.48
B0BMW0	RAB14, member RAS oncogene family OS=Rattus norvegicus OX=10116 GN=Rab14 PE=1 SV=1	152.81	70	13	114	11	192.393	74	16	137	14	203.969	82	17	144	15	178.937	79	16	159	14	215	23.9	6.21
Q6GMN2	Brain-specific angiogenesis inhibitor 1-associated protein 2 OS=Rattus norvegicus OX=10116 GN=Baiap2 PE=1 SV=1	152.197	47	18	75	18	131.263	46	19	68	19	123.344	44	18	44	18	141.787	52	21	67	21	535	59.1	9.04
A0A0G2K0V4	Rho guanine nucleotide exchange factor 2 OS=Rattus norvegicus OX=10116 GN=Arhgef2 PE=1 SV=1	151.69	25	22	48	22	134.266	25	22	42	22	134.816	24	24	48	24	155.724	30	25	69	25	1180	133.3	6.77
A0A0G2K5P9	Propionyl-CoA carboxylase alpha chain, mitochondrial OS=Rattus norvegicus OX=10116 GN=Pcca PE=1 SV=1	151.681	37	20	51	20	162.409	34	19	46	19	165.979	36	23	58	22	220.948	49	29	94	29	737	81.4	7.81
P84092	AP-2 complex subunit mu OS=Rattus norvegicus OX=10116 GN=Ap2m1 PE=1 SV=1	151.651	42	16	131	16	178.561	52	24	123	24	182.431	52	24	115	24	239.136	57	23	183	23	435	49.6	9.54
P97710	Tyrosine-protein phosphatase non-receptor type substrate 1 OS=Rattus norvegicus OX=10116 GN=Sirpa PE=1 SV=1	151.499	28	9	47	1	136.653	31	10	58	1	106.789	32	11	57	1	124.829	29	9	69	1	509	55.7	7.44
D3ZHY9	RAS protein activator like 1 (GAP1 like) (Predicted) OS=Rattus norvegicus OX=10116 GN=Rasal1 PE=4 SV=2	151.482	35	21	52	21	103.473	30	18	42	18	124.559	41	26	53	26	153.689	37	23	82	23	801	89.5	6.35
P35565	Calnexin OS=Rattus norvegicus OX=10116 GN=Canx PE=1 SV=1	150.92	38	15	94	15	232.828	42	20	123	20	198.386	41	19	144	19	222.992	51	22	150	22	591	67.2	4.63
A0A0G2K872	Cell adhesion molecule 3 OS=Rattus norvegicus OX=10116 GN=Cadm3 PE=1 SV=1	150.491	33	8	49	8	103.114	38	10	48	10	111.894	38	11	48	11	155.393	45	12	67	12	430	46.6	5.21
F1LPG3	Phosphofurin acidic cluster sorting protein 1 OS=Rattus norvegicus OX=10116 GN=Pacs1 PE=1 SV=1	150.452	29	22	73	21	106.386	27	21	44	20	101.675	31	23	77	22	109.762	32	23	85	22	961	104.7	7.55
P60905	DnaJ homolog subfamily C member 5 OS=Rattus norvegicus OX=10116 GN=Dnajc5 PE=1 SV=1	150.154	55	8	89	8	161.387	55	10	61	10	164.716	55	10	72	10	144.193	55	8	80	8	198	22.1	5.07
Q5BJU7	Wiskott-Aldrich syndrome protein family member 1 OS=Rattus norvegicus OX=10116 GN=Wasf1 PE=1 SV=1	149.546	43	15	51	14	106.496	24	12	30	11	120.066	25	15	43	14	128.429	40	18	61	17	559	61.5	6.37
Q62825	Exocyst complex component 3 OS=Rattus norvegicus OX=10116 GN=Exoc3 PE=1 SV=1	149.074	29	21	53	21	133.079	28	19	41	19	146.394	33	25	50	25	156.265	36	22	63	22	755	86.4	6.11
F1M836	Non-specific serine/threonine protein kinase OS=Rattus norvegicus OX=10116 GN=Mark3 PE=1 SV=1	148.711	31	19	51	11	100.35	25	17	33	8	118.929	26	17	51	9	124.209	26	17	59	11	797	88.7	9.41
P29266	3-hydroxyisobutyrate dehydrogenase, mitochondrial OS=Rattus norvegicus OX=10116 GN=Hibadh PE=1 SV=3	148.698	39	11	48	11	82.249	37	10	33	10	106.078	44	11	31	11	192.509	49	13	74	13	335	35.3	8.47
A0A0H2UI35	Homer protein homolog 1 OS=Rattus norvegicus OX=10116 GN=Homer1 PE=1 SV=1	148.503	52	16	43	15	124.729	47	16	39	16	118.634	47	17	45	16	143.031	62	19	69	18	366	41.4	5.63
A0A0G2K5N6	Rho-associated protein kinase OS=Rattus norvegicus OX=10116 GN=Rock2 PE=1 SV=1	145.88	28	29	53	29	153.997	25	25	47	23	189.303	29	32	63	29	72.813	21	20	34	20	1388	160.5	5.99
P10111	Peptidyl-prolyl cis-trans isomerase A OS=Rattus norvegicus OX=10116 GN=Ppia PE=1 SV=2	145.501	57	10	115	10	106.25	60	10	84	10	95.958	57	10	84	10	147.049	64	11	310	11	164	17.9	8.16
O35867	Neurabin-1 OS=Rattus norvegicus OX=10116 GN=Ppp1r9a PE=1 SV=1	145.268	33	28	82	25	170.49	28	26	63	24	137.064	31	27	70	25	119.398	33	27	64	25	1095	122.7	5.14
P68511	14-3-3 protein eta OS=Rattus norvegicus OX=10116 GN=Ywhah PE=1 SV=2	145.083	59	17	247	11	237.979	67	23	294	18	232.099	64	23	250	17	129.306	64	17	360	12	246	28.2	4.89
A0A0G2K2M2	Mitochondrial fission factor OS=Rattus norvegicus OX=10116 GN=LOC102556337 PE=1 SV=1	145.055	57	14	68	1	99.263	48	12	45	1	105.941	54	13	41	1	180.068	59	15	86	1	353	39.7	8.94
A0A0G2K6X6	Non-specific serine/threonine protein kinase OS=Rattus norvegicus OX=10116 GN=Mark2 PE=1 SV=1	144.861	36	19	52	14	84.095	25	14	25	9	109.641	34	16	38	11	128.248	34	19	67	17	731	82	9.69
F1LMH0	Neuronal-specific septin-3 OS=Rattus norvegicus OX=10116 GN=Sept3 PE=3 SV=1	144.857	46	14	67	14	117.518	36	15	47	15	140.923	42	17	61	17	147.353	55	17	66	17	358	40.6	7.2
Q6P7Q2	Glypican-1 OS=Rattus norvegicus OX=10116 GN=Gpc1 PE=2 SV=1	144.447	41	14	52	14	92.856	31	11	23	11	95.542	30	11	38	11	135.559	40	15	66	15	558	61.6	7.21
Q75Q39	Mitochondrial import receptor subunit TOM70 OS=Rattus norvegicus OX=10116 GN=Tomm70 PE=1 SV=1	144.178	26	15	78	15	175.948	30	18	71	18	203.952	32	20	98	20	200.819	36	20	124	20	610	67.4	7.5
A0A0G2JYB1	F-actin-capping protein subunit beta OS=Rattus norvegicus OX=10116 GN=Capzb PE=1 SV=1	144.045	48	16	73	16	128.189	41	17	67	17	126.501	53	19	79	19	145.554	46	17	106	17	296	33.4	5.49
B4F774	Ganglioside-induced differentiation-associated protein 1-like 1 (Predicted) OS=Rattus norvegicus OX=10116 GN=Gdap1l1 PE=2 SV=1	143.919	43	10	56	10	112.476	42	13	40	13	143.611	42	12	48	12	161.438	48	15	75	15	366	41.7	6.6
F1LML7	Huntingtin-interacting protein 1-related OS=Rattus norvegicus OX=10116 GN=Hip1r PE=1 SV=1	143.732	25	20	42	19	114.488	25	20	31	20	112.794	23	20	48	20	91.183	23	17	46	17	1069	119.5	6.55
P19527	Neurofilament light polypeptide OS=Rattus norvegicus OX=10116 GN=Nefl PE=1 SV=3	143.359	49	22	63	19	135.089	45	21	46	17	140.336	50	24	64	20	206.176	60	28	84	25	542	61.3	4.65
D4AA63	Ubiquilin 2 (Predicted) OS=Rattus norvegicus OX=10116 GN=Ubqln2 PE=1 SV=1	143.019	24	11	45	9	125.338	22	10	32	7	151.159	26	13	48	10	192.451	30	14	77	10	638	67.2	5.22
Q5XIH7	Prohibitin-2 OS=Rattus norvegicus OX=10116 GN=Phb2 PE=1 SV=1	142.728	57	13	145	13	172.766	65	19	140	19	168.429	69	20	153	20	149.676	62	16	214	16	299	33.3	9.83
D3ZKG1	Methylmalonyl CoA mutase OS=Rattus norvegicus OX=10116 GN=Mut PE=1 SV=2	142.665	39	21	42	21	150.999	38	20	33	20	156.932	37	21	45	21	229.201	52	27	89	27	833	92	7.72
F1LR60	Amyloid beta (A4) protein-binding, family A, member 1, isoform CRA_a OS=Rattus norvegicus OX=10116 GN=Apba1 PE=1 SV=2	142.513	37	16	44	14	155.888	32	15	41	13	135.305	39	18	54	16	91.081	40	18	51	16	841	92.8	4.88
P62632	Elongation factor 1-alpha 2 OS=Rattus norvegicus OX=10116 GN=Eef1a2 PE=1 SV=1	142.512	47	15	156	8	170.743	55	17	211	9	148.151	42	15	215	7	219.528	51	16	241	8	463	50.4	9.03
P25235	Dolichyl-diphosphooligosaccharide--protein glycosyltransferase subunit 2 OS=Rattus norvegicus OX=10116 GN=Rpn2 PE=2 SV=2	141.211	29	13	73	13	214.574	51	22	75	22	145.421	38	17	74	17	210.297	57	23	127	23	631	69	5.97
O35095	Neurochondrin OS=Rattus norvegicus OX=10116 GN=Ncdn PE=1 SV=2	141.163	33	20	125	20	126.8	28	16	84	16	151.461	32	19	110	19	162.001	40	22	146	22	729	78.9	5.62
P24329	Thiosulfate sulfurtransferase OS=Rattus norvegicus OX=10116 GN=Tst PE=1 SV=3	141.113	48	14	89	13	156.655	48	16	104	16	158.004	51	17	109	16	153.711	48	16	120	15	297	33.4	7.85
A0A0G2K9A2	Arp2/3 complex 34 kDa subunit OS=Rattus norvegicus OX=10116 GN=Arpc2 PE=1 SV=1	140.848	75	21	115	21	185.347	75	22	110	22	210.729	81	29	100	29	200.145	75	22	139	22	300	34.3	7.36
A0A0G2JY03	Uncharacterized protein OS=Rattus norvegicus OX=10116 PE=1 SV=1	140.792	60	11	61	8	108.548	51	10	45	9	121.373	66	14	59	10	121.775	61	12	68	8	257	28.2	6.27
F7F2F3	Heat shock 70 kDa protein 4L OS=Rattus norvegicus OX=10116 GN=Hspa4l PE=1 SV=1	140.691	26	18	60	16	158.275	33	24	60	22	146.745	31	22	60	20	148.281	35	26	91	24	1017	114.2	5.83
A0A0G2K9L2	Target of myb1-like 2 membrane-trafficking protein OS=Rattus norvegicus OX=10116 GN=Tom1l2 PE=1 SV=1	140.262	43	17	42	17	151.451	39	16	36	16	74.282	28	13	22	13	144.787	36	16	60	16	528	57.9	4.82
A0A0G2K5L2	RCG47744, isoform CRA_c OS=Rattus norvegicus OX=10116 GN=LOC100911440 PE=1 SV=1	139.997	51	12	113	10	129.303	54	14	112	11	155.033	64	15	133	12	129.679	56	13	167	10	323	34.6	9.09
D4A830	Pyrophosphatase (inorganic) 2 OS=Rattus norvegicus OX=10116 GN=Ppa2 PE=1 SV=2	139.932	53	14	41	14	116.975	55	14	34	14	84.981	61	15	31	15	126.352	62	16	70	16	304	35	6.52
P12368	cAMP-dependent protein kinase type II-alpha regulatory subunit OS=Rattus norvegicus OX=10116 GN=Prkar2a PE=1 SV=4	139.806	42	12	46	9	128.004	41	12	46	9	114.577	41	12	39	9	125.28	42	13	58	11	401	45.5	4.93
D4A022	GTPase-activating protein and VPS9 domains 1 OS=Rattus norvegicus OX=10116 GN=Gapvd1 PE=1 SV=3	139.797	20	21	49	21	120.616	18	18	37	18	103.292	19	17	28	17	186.058	26	26	53	26	1484	165.1	5.19
Q64303	Serine/threonine-protein kinase PAK 2 OS=Rattus norvegicus OX=10116 GN=Pak2 PE=1 SV=1	139.633	48	19	43	11	101.009	36	14	32	7	66.09	35	12	27	7	125.629	41	14	65	7	524	57.9	5.77
Q9WV48	SH3 and multiple ankyrin repeat domains protein 1 OS=Rattus norvegicus OX=10116 GN=Shank1 PE=1 SV=1	139.601	19	25	88	24	182.383	25	32	59	31	174.461	25	33	64	32	310.377	35	47	121	45	2167	226.2	8.34
P15791	Calcium/calmodulin-dependent protein kinase type II subunit delta OS=Rattus norvegicus OX=10116 GN=Camk2d PE=1 SV=1	139.583	42	17	180	10	141.911	52	21	135	11	108.267	42	18	119	10	157.695	55	19	246	11	533	60	7.27
Q91Y79	KARP-1-binding protein 1 OS=Rattus norvegicus OX=10116 GN=Rhk1 PE=2 SV=1	139.025	25	19	53	18	145.854	31	28	48	26	102.786	28	23	34	21	158.172	26	22	67	21	1141	125.9	6.84
A0A096MJE6	Tenascin R, isoform CRA_b OS=Rattus norvegicus OX=10116 GN=Tnr PE=1 SV=1	138.943	21	20	53	20	133.424	24	23	38	23	76.816	14	14	36	14	94.428	17	16	43	16	1358	149.5	4.94
B2GUZ9	Fam49b protein OS=Rattus norvegicus OX=10116 GN=Fam49b PE=1 SV=1	138.719	45	12	84	10	140.508	51	13	56	11	139.554	58	15	63	13	150.174	55	16	105	14	324	36.8	6.06
Q499T3	Sirpa protein OS=Rattus norvegicus OX=10116 GN=Sirpa PE=1 SV=1	138.583	28	9	42	1	122.012	31	10	54	1	94.79	33	11	51	1	115.585	30	9	62	1	513	56.1	7.44
O35244	Peroxiredoxin-6 OS=Rattus norvegicus OX=10116 GN=Prdx6 PE=1 SV=3	138.128	71	17	45	17	121.962	72	17	56	17	119.997	71	18	73	18	145.996	64	14	84	14	224	24.8	5.94
P09606	Glutamine synthetase OS=Rattus norvegicus OX=10116 GN=Glul PE=1 SV=3	137.91	40	13	64	13	161.348	42	15	64	15	141.778	38	14	81	14	157.6	47	14	110	14	373	42.2	7.08
D4AEH3	Proteasome (Prosome, macropain) 26S subunit, non-ATPase, 7 (Predicted) OS=Rattus norvegicus OX=10116 GN=Psmd7 PE=1 SV=1	137.896	43	11	36	11	136.435	51	10	27	10	87.937	44	9	26	9	136.401	57	12	39	12	320	36.5	6.81
F1LNF0	Myosin heavy chain 14 OS=Rattus norvegicus OX=10116 GN=Myh14 PE=1 SV=1	137.583	17	26	71	19	224.488	26	40	76	31	169.456	21	29	64	22	204.708	23	36	78	28	2000	228.8	5.55
Q07009	Calpain-2 catalytic subunit OS=Rattus norvegicus OX=10116 GN=Capn2 PE=1 SV=3	137.484	39	19	42	19	166.548	34	19	48	19	156.008	49	26	54	26	220.244	47	29	100	29	700	79.9	4.96
G3V9U2	3-ketoacyl-CoA thiolase, mitochondrial OS=Rattus norvegicus OX=10116 GN=Acaa2 PE=1 SV=3	136.972	44	11	35	11	128.524	55	16	35	16	148.652	64	18	49	18	234.872	64	19	65	19	397	41.9	8.15
P51635	Alcohol dehydrogenase [NADP(+)] OS=Rattus norvegicus OX=10116 GN=Akr1a1 PE=1 SV=2	136.483	75	21	67	21	132.577	63	17	47	17	85.391	50	13	43	13	126.293	67	16	89	15	325	36.5	7.31
G3V6H5	Mitochondrial 2-oxoglutarate/malate carrier protein OS=Rattus norvegicus OX=10116 GN=Slc25a11 PE=1 SV=1	136.4	54	13	141	13	186.746	61	16	185	16	157.235	59	16	136	16	123.049	56	14	205	14	314	34.1	9.96
P10824	Guanine nucleotide-binding protein G(i) subunit alpha-1 OS=Rattus norvegicus OX=10116 GN=Gnai1 PE=1 SV=3	135.439	47	16	152	7	163.851	51	15	109	8	166.836	52	18	123	10	161.389	51	17	170	10	354	40.3	5.97
Q641Y8	ATP-dependent RNA helicase DDX1 OS=Rattus norvegicus OX=10116 GN=Ddx1 PE=1 SV=1	135.253	31	17	40	17	66.421	27	15	25	15	102.995	32	17	33	17	104.787	36	22	46	22	740	82.4	7.23
A0A0G2K9H8	FK506 binding protein 11 OS=Rattus norvegicus OX=10116 GN=Arf3 PE=3 SV=1	135.073	58	12	142	2	111.589	58	11	114	1	161.483	58	12	178	1	107.856	58	11	311	1	187	21.1	7.37
P09527	Ras-related protein Rab-7a OS=Rattus norvegicus OX=10116 GN=Rab7a PE=1 SV=2	134.951	73	16	114	16	187.007	76	19	126	19	190.627	75	18	125	18	162.306	80	18	202	18	207	23.5	6.7
P63329	Serine/threonine-protein phosphatase 2B catalytic subunit alpha isoform OS=Rattus norvegicus OX=10116 GN=Ppp3ca PE=1 SV=1	134.895	47	19	163	9	157.131	47	19	166	10	121.796	40	18	119	9	146.2	53	19	184	11	521	58.6	5.86
F1LMV6	Desmoplakin OS=Rattus norvegicus OX=10116 GN=Dsp PE=1 SV=1	134.551	11	26	100	26	35.295	5	9	12	9	25.516	3	7	8	7	77.721	7	16	44	16	2877	332.2	6.83
P61983	14-3-3 protein gamma OS=Rattus norvegicus OX=10116 GN=Ywhag PE=1 SV=2	134.541	71	16	267	9	174.943	60	16	278	10	176.638	70	18	239	11	127.748	58	14	368	8	247	28.3	4.89
Q5U3Z7	Serine hydroxymethyltransferase OS=Rattus norvegicus OX=10116 GN=Shmt2 PE=1 SV=1	134.458	45	16	41	16	187.076	59	21	44	20	149.99	54	19	37	19	191.798	59	22	64	22	504	55.7	8.21
Q6IN39	Hsd17b4 protein OS=Rattus norvegicus OX=10116 GN=Hsd17b4 PE=1 SV=1	134.232	34	18	81	18	188.091	43	25	79	25	211.224	52	28	111	28	253.677	48	25	153	25	751	81	8.48
A0A0G2JSZ5	Protein disulfide-isomerase A6 OS=Rattus norvegicus OX=10116 GN=Pdia6 PE=1 SV=1	133.606	40	12	54	12	175.28	43	16	59	16	182.884	49	17	66	17	142.624	40	14	98	14	445	48.7	5.19
B5DFK6	Adaptor-related protein complex 3, delta 1 subunit, isoform CRA_b OS=Rattus norvegicus OX=10116 GN=Ap3d1 PE=1 SV=1	133.235	19	17	69	17	155.591	21	20	68	20	175.617	26	23	83	23	143.648	23	20	102	20	1204	135.6	7.15
D3ZAA9	MAGUK p55 subfamily member 2 OS=Rattus norvegicus OX=10116 GN=Mpp2 PE=1 SV=2	133.184	37	16	39	13	106.63	38	16	28	16	62.943	27	10	16	9	107.145	37	17	41	15	552	61.5	6.44
O88989	Malate dehydrogenase, cytoplasmic OS=Rattus norvegicus OX=10116 GN=Mdh1 PE=1 SV=3	132.737	46	13	126	13	146.613	46	13	89	13	139.812	41	12	131	12	115.719	54	12	145	12	334	36.5	6.58
A0A0H2UHQ9	Synaptopodin OS=Rattus norvegicus OX=10116 GN=Synpo PE=1 SV=1	131.747	32	18	36	18	67.437	21	12	21	12	75.48	23	12	24	12	106.653	34	16	40	16	963	103.1	9.26
Q07310	Neurexin-3 OS=Rattus norvegicus OX=10116 GN=Nrxn3 PE=1 SV=1	131.452	19	24	81	19	126.532	21	25	63	20	120.116	19	23	68	19	130.033	23	28	103	22	1578	173.9	6.61
D4A2V0	Neuronal growth regulator 1 OS=Rattus norvegicus OX=10116 GN=Negr1 PE=4 SV=3	131.418	40	10	38	10	111.814	31	11	40	11	103.388	32	8	31	8	96.324	40	11	56	11	348	37.8	6.84
D3ZAD6	Neurexin-2 OS=Rattus norvegicus OX=10116 GN=Nrxn2 PE=4 SV=3	131.309	20	25	102	19	175.02	23	33	91	27	135.966	23	27	87	23	206.061	28	36	145	29	1715	185.2	5.94
G3V8Y8	Huntingtin interacting protein 1, isoform CRA_a OS=Rattus norvegicus OX=10116 GN=Hip1 PE=1 SV=1	130.73	30	21	44	20	117.776	22	18	34	18	124.941	33	24	47	24	143.492	36	24	48	24	1030	114.9	5.41
P45592	Cofilin-1 OS=Rattus norvegicus OX=10116 GN=Cfl1 PE=1 SV=3	130.612	69	15	158	9	154.007	61	13	167	11	194.639	67	17	202	12	131.703	65	15	289	10	166	18.5	8.09
D3ZPR0	Chromosome segregation 1-like (S. cerevisiae) (Predicted) OS=Rattus norvegicus OX=10116 GN=Cse1l PE=1 SV=1	130.382	32	23	51	23	154.505	41	29	56	29	119.982	32	24	49	24	106.806	30	21	51	21	971	110.1	5.77
F7EV94	2-oxoisovalerate dehydrogenase subunit alpha OS=Rattus norvegicus OX=10116 GN=Bckdha PE=1 SV=1	129.301	41	13	28	13	70.657	35	11	24	11	85.101	45	14	27	14	134.606	46	15	49	15	464	52.8	8.06
A0A0G2K1W1	RAB11 family-interacting protein 5 OS=Rattus norvegicus OX=10116 GN=Rab11fip5 PE=1 SV=1	129.212	33	22	45	12	146.261	26	18	36	7	75.231	20	16	25	5	205.48	37	27	62	14	1173	123.7	4.96
A0A0G2K1M2	Disks large homolog 1 OS=Rattus norvegicus OX=10116 GN=Dlg1 PE=1 SV=1	129.176	37	23	48	18	95.403	27	16	31	14	122.449	38	24	47	20	135.69	44	25	68	21	917	101.1	5.71
B2RYW9	Fumarylacetoacetate hydrolase domain-containing protein 2 OS=Rattus norvegicus OX=10116 GN=Fahd2 PE=1 SV=1	129.169	56	12	42	12	116.88	61	14	47	14	129.425	67	17	44	17	142.715	72	15	64	15	313	34.6	8.35
G3V8D5	6-phosphogluconolactonase (Predicted), isoform CRA_c OS=Rattus norvegicus OX=10116 GN=Pgls PE=1 SV=1	129.044	52	10	36	10	124.747	38	8	53	8	103.166	60	10	43	10	140.333	52	10	69	10	291	30.8	6.86
Q5M7U6	Actin-related protein 2 OS=Rattus norvegicus OX=10116 GN=Actr2 PE=2 SV=1	128.361	48	14	68	13	109.878	45	17	96	16	120.003	45	15	77	14	161.093	50	16	123	15	394	44.7	6.74
Q5U2P5	C2CD2-like OS=Rattus norvegicus OX=10116 GN=C2cd2l PE=1 SV=1	128.159	34	15	55	15	142.703	33	14	37	14	111.639	32	14	33	14	156.833	41	17	57	17	706	76	7.46
Q6IRH6	Phosphate carrier protein, mitochondrial OS=Rattus norvegicus OX=10116 GN=Slc25a3 PE=1 SV=1	127.965	34	13	139	13	139.099	41	18	244	18	148.402	47	21	243	21	153.677	50	17	308	17	357	39.6	9.29
A0A0G2K472	Cytoplasmic FMR1-interacting protein OS=Rattus norvegicus OX=10116 GN=Cyfip1 PE=1 SV=1	127.952	18	19	107	10	218.403	31	33	134	2	267.21	35	39	172	2	167.773	32	35	136	3	1251	144.8	6.95
D7NIW0	Nedd4l OS=Rattus norvegicus OX=10116 PE=2 SV=1	127.887	35	22	47	18	87.671	23	18	33	14	96.358	27	20	39	16	102.121	33	22	54	18	968	111.4	6.09
P04775	Sodium channel protein type 2 subunit alpha OS=Rattus norvegicus OX=10116 GN=Scn2a PE=1 SV=1	127.838	12	18	51	15	189.618	16	26	61	1	182.932	17	27	73	1	178.608	20	29	105	2	2005	227.7	5.76
Q63610	Tropomyosin alpha-3 chain OS=Rattus norvegicus OX=10116 GN=Tpm3 PE=1 SV=2	127.833	40	15	71	8	157.204	44	20	77	8	135.209	39	15	60	8	120.645	43	18	104	10	248	29	4.78
A0A0G2JU15	Pentatricopeptide repeat domain 3 OS=Rattus norvegicus OX=10116 GN=Ptcd3 PE=1 SV=1	127.691	25	13	38	13	143.176	29	16	42	16	157.438	45	24	63	24	177.656	45	24	69	24	747	84.5	6.62
F1LYQ8	FERM, ARHGEF and pleckstrin domain-containing protein 1 OS=Rattus norvegicus OX=10116 GN=Farp1 PE=1 SV=2	127.643	22	16	83	16	184.78	29	20	70	20	208.644	39	29	133	29	156.115	35	25	103	25	1049	118.8	7.96
D3ZAI6	5'-nucleotidase domain-containing 3 OS=Rattus norvegicus OX=10116 GN=Nt5dc3 PE=1 SV=2	127.463	27	15	82	15	164.381	36	21	82	21	122.92	31	17	54	17	199.75	48	24	93	24	546	63.1	8.62
A0A0G2K9J2	V-type proton ATPase subunit H OS=Rattus norvegicus OX=10116 GN=Atp6v1h PE=1 SV=1	127.449	48	18	96	18	135.07	43	19	86	19	123.078	46	19	78	19	181.358	51	19	153	19	483	55.8	6.61
D3ZWP6	Plexin A2 OS=Rattus norvegicus OX=10116 GN=Plxna2 PE=4 SV=1	127.36	18	26	99	15	246.16	30	46	107	32	179.266	25	35	98	23	238.483	28	42	130	29	1894	211.5	6.57
Q66HF3	Electron transfer flavoprotein-ubiquinone oxidoreductase, mitochondrial OS=Rattus norvegicus OX=10116 GN=Etfdh PE=1 SV=1	126.851	36	15	51	15	156.855	41	19	53	19	83.262	29	15	37	15	106.334	35	18	69	18	616	68.1	7.56
F1M2K6	Plakophilin 4 OS=Rattus norvegicus OX=10116 GN=Pkp4 PE=1 SV=2	126.787	27	23	62	18	143.998	30	26	43	23	143.383	36	32	66	27	124.24	31	26	72	24	1190	131.4	8.92
D3ZT07	Septin 5, isoform CRA_c OS=Rattus norvegicus OX=10116 GN=Sept5 PE=1 SV=2	126.262	48	14	50	1	188.778	44	18	76	2	140.99	44	17	64	3	169.392	57	14	81	1	369	42.8	6.67
D3ZZK3	Eph receptor A4 OS=Rattus norvegicus OX=10116 GN=Epha4 PE=3 SV=1	126.246	22	13	86	10	135.697	27	16	53	13	194.312	36	23	89	19	153.591	34	21	91	17	986	109.8	6.42
A0A0G2K8V2	Vinculin OS=Rattus norvegicus OX=10116 GN=Vcl PE=1 SV=1	125.843	23	20	37	20	109.094	25	20	34	20	99.981	22	19	45	19	85.197	24	19	36	19	1134	123.5	5.71
Q9JM53	Apoptosis-inducing factor 1, mitochondrial OS=Rattus norvegicus OX=10116 GN=Aifm1 PE=1 SV=1	125.735	32	15	48	15	197.905	43	21	67	21	144.297	38	17	78	17	182.823	53	25	106	25	612	66.7	8.97
G3V699	Protein transport protein Sec31A OS=Rattus norvegicus OX=10116 GN=Sec31a PE=1 SV=1	125.714	16	14	39	14	121.689	23	18	30	18	155.305	30	26	46	26	82.381	19	17	34	17	1249	135.1	6.93
Q5M960	Lsamp protein OS=Rattus norvegicus OX=10116 GN=Lsamp PE=2 SV=1	125.631	35	12	92	12	139.689	42	16	88	16	102.255	36	13	80	13	97.72	34	12	104	12	361	39.8	7.37
G3V6S2	Cytoplasmic aconitate hydratase OS=Rattus norvegicus OX=10116 GN=Aco1 PE=1 SV=1	125.454	36	21	95	21	208.257	47	30	85	30	209.079	47	31	107	3	182.693	48	33	111	32	889	98.1	7.39
F1M863	Liprin-alpha-4 OS=Rattus norvegicus OX=10116 GN=Ppfia4 PE=1 SV=3	125.248	24	18	36	13	103.838	21	16	23	13	127.868	27	20	43	15	78.464	21	17	32	14	1185	133.8	6.27
F1LS42	Protein kinase C OS=Rattus norvegicus OX=10116 GN=Prkcb PE=1 SV=2	125.235	31	14	99	11	166.526	30	17	87	13	164.602	42	22	120	1	214.518	43	22	166	17	672	76.7	6.93
D3ZDH8	Septin 5, isoform CRA_d OS=Rattus norvegicus OX=10116 GN=Sept5 PE=1 SV=1	125.026	46	14	50	1	165.031	43	17	65	1	127.209	42	15	58	1	165.912	55	14	82	1	378	43.9	6.67
A0A0G2JYR1	Exocyst complex component OS=Rattus norvegicus OX=10116 GN=Exoc6b PE=1 SV=1	124.784	31	18	38	15	84.784	27	14	22	13	92.306	31	18	35	17	99.79	34	19	36	18	810	94.1	6.39
D3ZT47	Family with sequence similarity 171, member A2 OS=Rattus norvegicus OX=10116 GN=Fam171a2 PE=1 SV=2	123.994	29	15	43	15	83.466	24	14	22	13	85.395	22	13	27	12	102.549	31	17	44	16	822	87.4	8.05
Q99PD4	Actin-related protein 2/3 complex subunit 1A OS=Rattus norvegicus OX=10116 GN=Arpc1a PE=2 SV=1	123.91	49	13	50	13	141.457	41	14	36	13	147.721	51	15	52	14	198.404	60	19	119	18	370	41.6	8.18
Q9EPH8	Polyadenylate-binding protein 1 OS=Rattus norvegicus OX=10116 GN=Pabpc1 PE=1 SV=1	123.426	37	17	53	12	166.477	31	17	46	6	189.351	45	23	62	17	214.619	54	25	76	18	636	70.7	9.5
D4A0A1	SOGA family member 3 OS=Rattus norvegicus OX=10116 GN=Soga3 PE=1 SV=1	123.317	21	19	51	18	121.018	24	23	48	22	129.092	24	24	74	23	149.308	26	25	99	24	944	103	6.11
P18886	Carnitine O-palmitoyltransferase 2, mitochondrial OS=Rattus norvegicus OX=10116 GN=Cpt2 PE=1 SV=1	123.18	33	16	39	16	127.239	33	16	30	16	143.512	42	21	50	21	160.962	51	23	55	23	658	74.1	7.33
P07936	Neuromodulin OS=Rattus norvegicus OX=10116 GN=Gap43 PE=1 SV=1	123.124	43	8	60	8	231.707	68	13	160	13	157.953	65	13	105	13	115.013	49	11	161	11	226	23.6	4.7
O08557	N(G),N(G)-dimethylarginine dimethylaminohydrolase 1 OS=Rattus norvegicus OX=10116 GN=Ddah1 PE=1 SV=3	123.011	48	13	46	12	69.425	38	10	27	10	92.687	57	14	37	14	157.566	57	18	71	17	285	31.4	6.13
P23514	Coatomer subunit beta OS=Rattus norvegicus OX=10116 GN=Copb1 PE=1 SV=1	122.971	29	19	45	19	172.514	35	26	46	26	176.405	36	26	60	26	177.91	41	28	67	28	953	106.9	5.96
O08678	Serine/threonine-protein kinase MARK1 OS=Rattus norvegicus OX=10116 GN=Mark1 PE=1 SV=1	122.918	30	17	44	8	123.026	30	21	41	12	133.538	35	21	54	12	112.897	25	17	44	11	793	88.2	9.36
Q5XIE6	3-hydroxyisobutyryl-CoA hydrolase, mitochondrial OS=Rattus norvegicus OX=10116 GN=Hibch PE=1 SV=2	122.879	46	13	43	13	110.573	42	12	31	12	131.315	55	17	47	17	159.847	57	17	86	17	385	43	8.46
B5DF89	Cullin-3 OS=Rattus norvegicus OX=10116 GN=Cul3 PE=1 SV=2	122.626	29	17	47	17	124.695	30	21	48	20	160.218	38	29	48	28	170.811	42	28	86	27	768	88.9	8.48
F1LYZ8	Protein phosphatase 1, regulatory subunit 21 OS=Rattus norvegicus OX=10116 GN=Ppp1r21 PE=1 SV=3	121.961	24	13	32	13	83.098	27	13	19	13	63.914	22	10	17	10	104.422	33	17	36	17	780	88.3	6.96
Q05683	Glutamate decarboxylase 2 OS=Rattus norvegicus OX=10116 GN=Gad2 PE=1 SV=1	121.877	41	15	34	15	116.511	33	13	33	12	72.028	21	10	21	9	170.287	45	17	60	16	585	65.4	6.9
A0A0G2K0J2	Voltage-dependent calcium channel subunit alpha-2/delta-2 OS=Rattus norvegicus OX=10116 GN=Cacna2d2 PE=1 SV=1	121.79	27	21	53	2	143.776	24	20	40	20	124.852	25	21	44	1	72.1	20	17	34	1	1076	122.3	5.35
B2GUZ5	F-actin-capping protein subunit alpha-1 OS=Rattus norvegicus OX=10116 GN=Capza1 PE=1 SV=1	121.781	66	12	41	10	110.234	50	9	33	7	92.115	66	11	44	9	122.082	59	11	78	9	286	32.9	5.69
A0A0G2K737	Thioredoxin-like protein 1 OS=Rattus norvegicus OX=10116 GN=Txnl1 PE=1 SV=1	121.757	48	12	39	12	101.282	48	11	25	11	106.119	52	15	35	15	151.748	52	15	68	15	292	32.7	5.07
Q02563	Synaptic vesicle glycoprotein 2A OS=Rattus norvegicus OX=10116 GN=Sv2a PE=1 SV=2	121.728	18	12	116	12	149.137	31	18	130	18	141.814	31	17	165	17	145.487	32	18	180	18	742	82.6	5.57
Q9JHY2	Sideroflexin-3 OS=Rattus norvegicus OX=10116 GN=Sfxn3 PE=2 SV=1	121.416	53	13	109	11	129.255	50	14	83	1	136.358	55	14	105	1	161.844	64	15	187	3	321	35.4	9.74
A0MZ67	Shootin-1 OS=Rattus norvegicus OX=10116 GN=Shtn1 PE=1 SV=1	121.245	29	16	41	16	101.35	22	16	30	16	59.729	17	10	19	10	90.191	22	15	36	15	633	71.4	5.44
F1M6V8	Striatin 4 OS=Rattus norvegicus OX=10116 GN=Strn4 PE=1 SV=1	121.207	28	14	40	13	99.696	26	13	30	12	98.777	24	14	38	13	95.884	26	13	37	13	759	81.4	5.36
P48768	Sodium/calcium exchanger 2 OS=Rattus norvegicus OX=10116 GN=Slc8a2 PE=1 SV=1	120.94	25	17	68	16	162.131	28	20	74	19	115.067	24	16	84	15	154.507	32	20	118	18	921	100.5	5.15
D4A5Q9	Glycine decarboxylase (Predicted), isoform CRA_a OS=Rattus norvegicus OX=10116 GN=Gldc PE=1 SV=1	120.61	26	15	38	1	173.464	37	23	47	1	181.648	35	23	55	1	159.066	34	21	55	1	884	98.5	6.64
B2RYJ7	ARP1 actin-related protein 1 homolog B (Yeast) OS=Rattus norvegicus OX=10116 GN=Actr1b PE=1 SV=1	120.573	43	11	68	5	130.446	48	13	58	7	119.539	51	15	66	7	136.478	55	15	100	6	376	42.3	6.4
G3V6P2	Dihydrolipoamide S-succinyltransferase (E2 component of 2-oxo-glutarate complex), isoform CRA_a OS=Rattus norvegicus OX=10116 GN=Dlst PE=1 SV=1	120.13	26	11	63	11	118.734	28	13	72	13	137.805	29	13	62	13	102.469	26	9	87	9	454	48.9	8.7
F1LP82	Ras-related protein Rab-2A OS=Rattus norvegicus OX=10116 GN=Rab2a PE=1 SV=3	120.015	61	11	104	11	157.876	73	14	108	6	160.817	73	14	115	6	140.441	66	12	154	5	206	22.8	6.54
B4F7A9	Casein kinase 2 alpha 2 OS=Rattus norvegicus OX=10116 GN=Csnk2a2 PE=1 SV=1	119.793	60	18	41	16	89.174	46	13	28	12	65.837	52	15	27	13	117.579	57	17	53	16	350	41.2	8.56
Q5U2X8	Acyl-CoA thioesterase 9 OS=Rattus norvegicus OX=10116 GN=Acot9 PE=1 SV=1	119.604	41	19	64	19	149.215	43	23	52	23	82.76	34	17	53	17	136.97	51	21	126	21	439	50.4	8.63
Q8CGU4	Arf-GAP with GTPase, ANK repeat and PH domain-containing protein 2 OS=Rattus norvegicus OX=10116 GN=Agap2 PE=1 SV=1	119.431	22	16	48	16	138.876	30	23	46	23	164.472	33	27	66	27	117.946	28	24	63	24	1186	124.4	9.86
Q6P503	ATPase H+-transporting V1 subunit D OS=Rattus norvegicus OX=10116 GN=Atp6v1d PE=1 SV=1	119.409	52	12	46	12	108.604	41	10	48	10	97.811	41	10	35	10	137.028	54	12	82	12	247	28.3	9.45
Q6P6U2	26S proteasome regulatory subunit 6A OS=Rattus norvegicus OX=10116 GN=Psmc3 PE=1 SV=1	119.351	41	13	33	13	77.793	44	13	26	13	76.811	38	13	29	13	162.915	57	18	73	18	442	49.5	5.19
Q63965	Sideroflexin-1 OS=Rattus norvegicus OX=10116 GN=Sfxn1 PE=2 SV=4	118.894	53	12	115	1	132.766	48	12	81	1	172.736	51	13	118	1	179.802	64	15	174	1	322	35.5	9.06
Q8R490	Cadherin 13 OS=Rattus norvegicus OX=10116 GN=Cdh13 PE=1 SV=1	118.848	23	13	75	13	102.894	20	10	47	10	94.343	23	11	57	11	123.591	25	14	64	14	714	78	5.15
B2RYG2	Pck2 protein (Fragment) OS=Rattus norvegicus OX=10116 GN=Pck2 PE=2 SV=1	118.795	34	16	38	16	116.344	29	16	27	16	108.966	31	17	32	17	167.288	38	20	64	20	663	73.2	8
G3V9D7	Adducin 3 (Gamma), isoform CRA_a OS=Rattus norvegicus OX=10116 GN=Add3 PE=1 SV=1	118.79	30	15	54	15	141.303	38	20	64	19	147.797	39	23	70	22	164.795	35	17	95	1	705	78.8	5.95
G3V734	2,4-dienoyl CoA reductase 1, mitochondrial, isoform CRA_a OS=Rattus norvegicus OX=10116 GN=Decr1 PE=1 SV=1	118.624	41	10	55	10	104.659	48	13	41	13	103.693	48	13	44	13	126.285	48	12	63	12	335	36.1	8.94
D4A6C5	Rho GTPase-activating protein 1 OS=Rattus norvegicus OX=10116 GN=Arhgap1 PE=1 SV=1	118.466	41	13	31	13	95.986	39	12	18	12	50.716	25	10	13	10	108.76	54	16	37	16	439	50.6	6.54
Q5XI73	Rho GDP-dissociation inhibitor 1 OS=Rattus norvegicus OX=10116 GN=Arhgdia PE=1 SV=1	118.41	47	10	76	10	129.888	56	11	67	11	99.907	56	11	58	11	135.045	56	11	109	11	204	23.4	5.2
P0CC10	Leucine-rich repeat-containing protein 4B OS=Rattus norvegicus OX=10116 GN=Lrrc4b PE=1 SV=1	118.13	35	17	42	14	90.371	30	15	24	12	84.051	30	14	34	11	124.862	38	19	52	15	709	76.1	7.14
A0A0G2K7L2	Immunoglobulin superfamily, member 3 OS=Rattus norvegicus OX=10116 GN=Igsf3 PE=4 SV=1	117.75	25	23	52	23	103.738	22	19	28	19	164.548	35	28	53	28	81.413	26	22	41	22	1190	134	6.32
D3ZPP2	ADP-ribosylation factor-like GTPase 8A OS=Rattus norvegicus OX=10116 GN=Arl8a PE=1 SV=1	117.706	65	13	64	5	147.708	62	12	84	5	172.093	62	13	86	6	123.769	75	12	109	3	186	21.4	7.77
F1LN92	AFG3-like matrix AAA peptidase subunit 2 OS=Rattus norvegicus OX=10116 GN=Afg3l2 PE=1 SV=1	117.468	31	19	49	17	146.971	32	22	62	19	180.676	44	26	74	23	263.303	50	35	123	31	802	89.3	8.6
P14604	Enoyl-CoA hydratase, mitochondrial OS=Rattus norvegicus OX=10116 GN=Echs1 PE=1 SV=1	117.431	41	12	41	12	205.112	62	19	107	19	168.778	59	17	82	17	154.19	59	17	107	17	290	31.5	8.13
A0A0H2UHE1	Succinate--CoA ligase [ADP/GDP-forming] subunit alpha, mitochondrial OS=Rattus norvegicus OX=10116 GN=Suclg1 PE=1 SV=1	117.344	37	11	57	11	104.289	35	12	53	12	99.727	34	11	68	11	135.298	41	13	117	13	360	37.5	9.48
D4AD82	Rho GTPase-activating protein 35 OS=Rattus norvegicus OX=10116 GN=Arhgap35 PE=1 SV=3	117.221	21	23	69	23	216.948	32	37	96	37	150.376	23	29	89	29	143.647	28	31	81	31	1513	172.3	6.76
P07171	Calbindin OS=Rattus norvegicus OX=10116 GN=Calb1 PE=1 SV=2	117.15	44	10	39	9	125.027	58	14	62	13	105.59	60	13	33	12	121.788	60	16	46	15	261	30	4.83
O54922	Exocyst complex component 7 OS=Rattus norvegicus OX=10116 GN=Exoc7 PE=1 SV=1	117.034	40	20	45	20	103.232	35	17	31	17	132.158	46	22	48	22	172.091	49	25	70	25	653	75	6.71
A0A0G2JWX1	26S proteasome non-ATPase regulatory subunit 11 OS=Rattus norvegicus OX=10116 GN=Psmd11 PE=1 SV=1	116.67	37	15	36	15	105.285	42	18	45	18	118.104	47	21	41	21	158.145	48	20	62	20	500	55.9	7.91
A0A0G2K5X6	Tyrosine-protein kinase receptor OS=Rattus norvegicus OX=10116 GN=Ntrk2 PE=1 SV=1	116.197	24	15	39	15	83.21	21	11	24	8	75.1	18	12	46	12	82.522	25	14	51	14	837	93.9	6.65
P42346	Serine/threonine-protein kinase mTOR OS=Rattus norvegicus OX=10116 GN=Mtor PE=1 SV=1	115.961	16	31	58	31	309.874	30	56	98	56	160.142	23	39	70	39	330.794	31	56	120	56	2549	288.6	7.17
Q5XIG4	OCIA domain-containing protein 1 OS=Rattus norvegicus OX=10116 GN=Ociad1 PE=1 SV=1	115.929	66	12	48	12	110.7	55	12	58	12	109.847	55	12	62	12	129.369	66	12	91	12	247	27.6	7.42
P97546	Neuroplastin OS=Rattus norvegicus OX=10116 GN=Nptn PE=1 SV=2	115.698	34	11	54	11	99.512	31	10	53	10	73.879	23	8	41	8	143.039	47	14	102	14	393	43.9	8.38
B0BN65	Family with sequence similarity 49, member A OS=Rattus norvegicus OX=10116 GN=Fam49a PE=1 SV=1	115.306	41	10	62	8	70.756	43	10	25	8	81.513	49	12	42	10	124.337	43	11	75	9	323	37.3	6.01
Q6AYR2	Protein NDRG3 OS=Rattus norvegicus OX=10116 GN=Ndrg3 PE=1 SV=1	115.28	34	8	38	8	121.35	30	7	44	7	92.871	34	9	38	9	142.09	45	10	49	10	375	41.5	5.25
G3V8T7	RCG51933, isoform CRA_a OS=Rattus norvegicus OX=10116 GN=Tdrkh PE=1 SV=1	115.08	49	21	63	21	113.281	36	15	27	15	143.772	50	20	56	20	214.242	57	25	81	25	560	62	4.97
P54319	Phospholipase A-2-activating protein OS=Rattus norvegicus OX=10116 GN=Plaa PE=1 SV=3	114.904	29	16	47	16	101.495	25	14	49	14	144.078	38	23	73	23	163.557	35	21	70	21	795	87	6.09
Q9Z270	Vesicle-associated membrane protein-associated protein A OS=Rattus norvegicus OX=10116 GN=Vapa PE=1 SV=3	114.727	42	10	60	9	114.145	49	12	80	11	102.06	37	9	61	8	126.561	49	10	106	9	249	27.8	8.4
Q5U2S7	Proteasome (Prosome, macropain) 26S subunit, non-ATPase, 3, isoform CRA_b OS=Rattus norvegicus OX=10116 GN=Psmd3 PE=1 SV=1	114.565	45	18	59	18	168.559	52	23	61	23	103.805	43	19	49	19	117.602	49	21	66	21	530	60.7	8.44
Q6AY84	Secernin-1 OS=Rattus norvegicus OX=10116 GN=Scrn1 PE=1 SV=1	114.445	33	10	30	10	111.246	39	14	32	14	88.922	33	11	27	11	92.453	31	10	47	10	414	46.4	4.84
A0JPJ7	Obg-like ATPase 1 OS=Rattus norvegicus OX=10116 GN=Ola1 PE=2 SV=1	114.194	41	13	38	13	113.492	46	13	35	13	127.763	54	15	37	15	143.02	60	18	54	18	396	44.5	7.77
A0A0G2JST3	Keratin, type II cytoskeletal 1 OS=Rattus norvegicus OX=10116 GN=Krt1 PE=1 SV=1	114.168	9	12	326	8	84.648	11	10	209	6	77.934	13	11	224	8	77.608	10	12	248	8	625	64.7	7.93
D3ZXQ2	Calmodulin-regulated spectrin-associated protein family, member 3 OS=Rattus norvegicus OX=10116 GN=Camsap3 PE=1 SV=2	114.039	25	19	52	19	158.878	30	25	58	25	165.134	30	27	59	27	92.377	25	20	49	20	1269	136.7	8.32
P84082	ADP-ribosylation factor 2 OS=Rattus norvegicus OX=10116 GN=Arf2 PE=2 SV=1	113.961	60	11	111	2	96.555	60	10	95	1	143.826	60	12	150	2	95.401	60	10	264	1	181	20.7	6.58
Q499R1	Ppp2r5d protein (Fragment) OS=Rattus norvegicus OX=10116 GN=Ppp2r5d PE=2 SV=1	113.855	41	19	70	16	88.004	33	16	36	12	111.334	49	23	51	19	179.087	46	23	80	20	622	72	8.09
P70566	Tropomodulin-2 OS=Rattus norvegicus OX=10116 GN=Tmod2 PE=1 SV=1	113.634	46	11	49	11	160.856	64	19	52	19	136.854	56	14	49	14	171.166	63	17	93	16	351	39.5	5.43
P41499	Tyrosine-protein phosphatase non-receptor type 11 OS=Rattus norvegicus OX=10116 GN=Ptpn11 PE=1 SV=4	113.602	31	14	37	14	82.194	31	15	24	15	39.014	20	9	14	9	101.963	39	17	56	17	597	68.4	7.28
P23711	Heme oxygenase 2 OS=Rattus norvegicus OX=10116 GN=Hmox2 PE=1 SV=1	113.568	43	10	36	10	47.859	24	5	7	5	58.273	34	9	16	9	124.476	50	15	42	15	315	35.7	5.49
F1LSR8	Voltage-dependent calcium channel subunit alpha-2/delta-3 OS=Rattus norvegicus OX=10116 GN=Cacna2d3 PE=1 SV=3	113.5	26	21	46	21	124.441	26	20	38	20	107.263	21	20	58	20	138.631	27	24	90	24	1085	122.3	5.78
P56571	ES1 protein homolog, mitochondrial OS=Rattus norvegicus OX=10116 PE=1 SV=2	113.494	32	6	40	6	189.649	44	12	90	12	153.616	41	9	60	9	124.389	33	8	83	8	266	28.2	8.92
O35796	Complement component 1 Q subcomponent-binding protein, mitochondrial OS=Rattus norvegicus OX=10116 GN=C1qbp PE=1 SV=2	113.325	42	8	62	8	160.147	63	12	85	12	125.771	62	10	59	10	102.884	62	10	111	10	279	31	4.87
Q66HR2	Microtubule-associated protein RP/EB family member 1 OS=Rattus norvegicus OX=10116 GN=Mapre1 PE=1 SV=3	113.158	59	13	66	11	126.146	70	18	65	15	140.856	73	20	60	17	140.791	66	16	99	14	268	30	5.22
A0A0G2JUZ5	Glycine cleavage system P protein OS=Rattus norvegicus OX=10116 GN=Gldc PE=1 SV=1	113.057	24	15	36	1	161.749	34	23	47	1	165.298	32	23	49	1	145.884	31	21	53	1	943	105.1	6.84
A0A0G2JSR0	Voltage-dependent anion-selective channel protein 3 OS=Rattus norvegicus OX=10116 GN=Vdac3 PE=1 SV=1	112.761	46	10	119	9	136.403	54	12	168	11	122.243	47	11	152	10	117.576	51	12	254	11	283	30.8	8.59
Q01728	Sodium/calcium exchanger 1 OS=Rattus norvegicus OX=10116 GN=Slc8a1 PE=1 SV=3	112.603	24	17	86	14	157.65	23	15	63	11	136.75	25	17	102	12	173.319	31	21	128	15	971	108.1	5
B1H2A2	Fibronectin type III and SPRY domain-containing protein 1 OS=Rattus norvegicus OX=10116 GN=Fsd1 PE=1 SV=1	112.573	31	10	36	10	89.346	35	12	21	12	55.509	20	6	17	6	70.952	27	10	32	10	496	55.6	7.28
F1LPZ8	Neuroligin 3, isoform CRA_a OS=Rattus norvegicus OX=10116 GN=Nlgn3 PE=1 SV=2	112.5	28	15	78	13	120.74	23	15	47	13	129.015	35	17	66	15	166.712	36	19	101	15	848	93.9	6.28
Q9JHZ4	GRIP1-associated protein 1 OS=Rattus norvegicus OX=10116 GN=Gripap1 PE=1 SV=1	112.493	35	19	40	19	88.175	27	16	31	16	109.969	28	19	32	19	135.587	43	25	49	25	837	96	5.21
Q02356	AMP deaminase 2 OS=Rattus norvegicus OX=10116 GN=Ampd2 PE=1 SV=2	112.362	25	17	40	17	71.098	21	15	28	15	105.581	23	16	36	16	99.66	25	18	43	18	824	94.7	6.51
A0A0G2QC17	Protein phosphatase 2C, magnesium dependent, catalytic subunit, isoform CRA_a OS=Rattus norvegicus OX=10116 GN=Pdp1 PE=1 SV=1	112.185	28	12	31	12	68.806	26	9	17	9	62.109	24	8	14	8	119.19	48	16	30	16	563	63.8	6.81
D3ZAP9	Glycerol-3-phosphate dehydrogenase [NAD(+)] OS=Rattus norvegicus OX=10116 GN=Gpd1l PE=1 SV=1	112.159	48	14	36	13	45.604	24	11	27	11	52.661	29	11	23	11	98.06	38	13	68	12	351	38	7.01
F1LS01	Protocadherin 9 OS=Rattus norvegicus OX=10116 GN=Pcdh9 PE=4 SV=3	112.039	27	16	45	16	94.169	26	16	43	16	108.132	30	19	37	19	72.974	17	12	24	12	1032	113.7	5.41
A0A0G2JYF0	Anion exchange protein OS=Rattus norvegicus OX=10116 GN=Slc4a10 PE=1 SV=1	111.616	20	19	62	13	91.624	21	16	50	11	94.429	20	16	54	11	104.531	22	15	61	11	1118	125.6	6.51
D3ZTP0	10-formyltetrahydrofolate dehydrogenase OS=Rattus norvegicus OX=10116 GN=Aldh1l2 PE=1 SV=3	111.592	31	19	43	18	189.65	42	30	62	28	165.324	37	30	67	28	142.104	37	26	64	23	922	101.7	6.87
G3V9Z3	Amine oxidase OS=Rattus norvegicus OX=10116 GN=Maoa PE=1 SV=1	111.58	35	14	116	13	151.162	39	15	94	14	118.641	36	15	84	14	138.456	42	17	138	16	526	59.5	7.93
F1M4I4	Uncharacterized protein OS=Rattus norvegicus OX=10116 PE=1 SV=2	111.385	32	18	45	18	132.021	37	19	48	19	107.476	28	19	53	19	135.417	39	22	64	22	781	86	6.24
Q6P7A7	Dolichyl-diphosphooligosaccharide--protein glycosyltransferase subunit 1 OS=Rattus norvegicus OX=10116 GN=Rpn1 PE=1 SV=1	111.363	37	16	81	16	229.07	52	24	104	24	223.804	57	26	129	26	207.862	52	24	154	24	606	68.4	6.51
A0A0G2JY26	DnaJ heat shock protein family (Hsp40) member C6 OS=Rattus norvegicus OX=10116 GN=Dnajc6 PE=1 SV=1	111.153	25	15	69	15	125.124	28	17	51	16	113.985	28	17	56	16	120.294	30	17	94	16	938	102.1	7.33
P11348	Dihydropteridine reductase OS=Rattus norvegicus OX=10116 GN=Qdpr PE=1 SV=1	111.088	58	10	27	10	91.298	60	10	36	10	86.137	63	12	23	12	148.456	61	12	54	12	241	25.5	7.81
F1LT49	Leucine-rich repeat-containing 47 OS=Rattus norvegicus OX=10116 GN=Lrrc47 PE=1 SV=2	111.052	34	14	40	14	95.794	30	13	24	13	107.457	38	17	31	17	122.467	45	17	44	17	580	63.5	8.24
D3Z9L0	Acylglycerol kinase OS=Rattus norvegicus OX=10116 GN=Agk PE=1 SV=2	110.808	35	11	48	11	90.273	36	11	47	11	95.451	28	9	38	9	146.636	56	17	64	17	490	54.2	8.6
O70196	Prolyl endopeptidase OS=Rattus norvegicus OX=10116 GN=Prep PE=1 SV=1	110.758	31	15	41	15	163.887	44	23	48	23	161.404	45	22	67	22	190.22	46	24	97	24	710	80.7	5.94
G3V6M3	Synaptotagmin II OS=Rattus norvegicus OX=10116 GN=Syt2 PE=1 SV=1	110.583	34	14	100	6	112.902	32	13	53	4	79.716	38	15	55	7	109.779	37	13	91	7	422	47.2	7.99
P47819	Glial fibrillary acidic protein OS=Rattus norvegicus OX=10116 GN=Gfap PE=1 SV=2	110.158	38	13	100	12	110.503	43	20	65	19	94.356	43	18	68	17	114.707	52	20	57	19	430	49.9	5.44
A0A0G2JT78	RAB6B, member RAS oncogene family OS=Rattus norvegicus OX=10116 GN=Rab6b PE=4 SV=1	110.126	65	12	86	4	135.119	75	17	107	7	148.436	70	14	119	5	135.046	70	17	204	7	208	23.4	5.53
Q4FZU2	Keratin, type II cytoskeletal 6A OS=Rattus norvegicus OX=10116 GN=Krt6a PE=1 SV=1	110.044	24	16	355	6	61.145	14	10	161	2	69.772	20	13	181	5	57.687	16	11	158	3	552	59.2	7.94
D4A4Z9	Kinectin 1 OS=Rattus norvegicus OX=10116 GN=Ktn1 PE=1 SV=2	109.876	26	23	45	23	143.217	24	23	50	23	246.067	35	38	81	38	124.319	26	23	58	23	1325	151.7	6.01
G3V6Z7	Golgi autoantigen, golgin subfamily a, 5, isoform CRA_a OS=Rattus norvegicus OX=10116 GN=Golga5 PE=1 SV=1	109.807	38	16	31	16	17.878	7	4	4	4	67.074	32	14	23	14	129.581	41	18	54	18	729	82.4	6.18
Q63570	26S proteasome regulatory subunit 6B OS=Rattus norvegicus OX=10116 GN=Psmc4 PE=1 SV=1	109.78	41	12	31	12	86.42	26	11	34	11	99.374	43	14	37	14	205.001	58	18	71	18	418	47.4	5.21
P81155	Voltage-dependent anion-selective channel protein 2 OS=Rattus norvegicus OX=10116 GN=Vdac2 PE=1 SV=2	109.502	51	11	150	10	105.547	39	9	159	8	113.949	44	12	184	11	99.556	53	12	312	11	295	31.7	7.49
F1M403	Ubiquitin-conjugating enzyme E2O OS=Rattus norvegicus OX=10116 GN=Ube2o PE=1 SV=2	109.5	23	18	58	18	170.649	26	21	56	21	109.298	23	18	54	18	153.296	26	19	78	19	1138	125.2	4.98
P30835	ATP-dependent 6-phosphofructokinase, liver type OS=Rattus norvegicus OX=10116 GN=Pfkl PE=1 SV=3	109.256	22	13	63	10	145.272	27	16	68	12	162.532	28	17	78	13	210.818	40	22	107	18	780	85.3	7.4
Q8CF97	Deubiquitinating protein VCIP135 OS=Rattus norvegicus OX=10116 GN=Vcpip1 PE=1 SV=2	109.148	23	19	52	19	89.663	18	16	26	16	151.183	32	30	48	30	77.53	25	21	36	21	1221	134.5	7.2
A0A0G2KA27	MAP kinase-activating death domain protein OS=Rattus norvegicus OX=10116 GN=Madd PE=1 SV=1	109.134	18	17	57	17	227.825	30	32	83	32	206.046	30	31	80	31	273.534	36	39	113	39	1627	181	6.21
Q925Q9	SH3 domain-containing kinase-binding protein 1 OS=Rattus norvegicus OX=10116 GN=Sh3kbp1 PE=1 SV=2	108.888	36	18	35	18	73.332	20	12	22	12	84.638	30	18	36	18	119.509	39	20	52	19	709	78	7.55
Q99MZ4	Glutathione hydrolase 7 OS=Rattus norvegicus OX=10116 GN=Ggt7 PE=1 SV=2	108.887	35	14	56	14	97.952	30	13	26	13	97.461	33	15	45	15	118.018	30	14	41	14	662	70.3	5.02
P08592	Amyloid-beta A4 protein OS=Rattus norvegicus OX=10116 GN=App PE=1 SV=2	108.825	21	11	41	11	133.183	32	17	49	17	131.353	30	18	53	17	152.89	28	15	63	14	770	86.6	4.81
P24368	Peptidyl-prolyl cis-trans isomerase B OS=Rattus norvegicus OX=10116 GN=Ppib PE=1 SV=3	108.614	61	15	61	15	118.132	61	15	83	15	151.381	64	16	76	16	135.162	59	16	126	16	216	23.8	9.5
P62762	Visinin-like protein 1 OS=Rattus norvegicus OX=10116 GN=Vsnl1 PE=1 SV=2	108.456	75	16	62	12	116.267	82	16	166	12	147.674	84	17	120	13	135.342	74	16	176	12	191	22.1	5.15
G3V963	RCG47487, isoform CRA_b OS=Rattus norvegicus OX=10116 GN=Tmem132a PE=4 SV=1	108.242	29	18	41	18	120.398	26	19	33	19	118.695	26	17	46	17	85.634	25	15	39	15	1021	110.4	5.44
F1LPP6	A-kinase anchor protein 5 OS=Rattus norvegicus OX=10116 GN=Akap5 PE=1 SV=1	108.004	26	11	30	11	123.987	27	13	23	13	116.91	28	13	40	13	86.037	30	14	38	14	714	75.9	4.74
Q8CFD0	Sideroflexin-5 OS=Rattus norvegicus OX=10116 GN=Sfxn5 PE=2 SV=1	107.977	39	13	84	13	149.097	40	16	89	16	104.662	39	15	99	15	150.16	51	16	174	16	342	37.3	9.44
P63322	Ras-related protein Ral-A OS=Rattus norvegicus OX=10116 GN=Rala PE=1 SV=1	107.892	49	11	58	4	130.162	51	12	67	4	98.119	51	12	41	4	117.381	63	12	82	5	206	23.5	7.11
P62198	26S proteasome regulatory subunit 8 OS=Rattus norvegicus OX=10116 GN=Psmc5 PE=1 SV=1	107.8	41	11	28	10	86.225	31	10	26	9	101.876	47	14	35	13	136.907	47	14	56	13	406	45.6	7.55
G3V6Q6	Guanine nucleotide binding protein, alpha 11 OS=Rattus norvegicus OX=10116 GN=Gna11 PE=1 SV=1	107.737	46	14	67	8	118.641	46	14	42	9	101.928	51	15	52	10	134.36	49	13	54	8	359	42	6.29
Q5UAJ6	Cytochrome c oxidase subunit 2 OS=Rattus norvegicus OX=10116 GN=COX2 PE=3 SV=1	107.624	41	6	107	6	136.485	48	8	134	8	135.837	44	7	118	7	114.999	41	5	263	2	227	25.9	4.73
Q9Z269	Vesicle-associated membrane protein-associated protein B OS=Rattus norvegicus OX=10116 GN=Vapb PE=1 SV=3	107.623	43	9	31	8	131.97	46	10	48	9	99.303	39	9	36	8	119.403	59	11	70	10	243	26.9	7.78
F1LN59	Eukaryotic translation initiation factor 4, gamma 2 OS=Rattus norvegicus OX=10116 GN=Eif4g2 PE=1 SV=2	107.598	25	18	38	18	102.718	25	18	35	18	97.179	26	19	35	19	120.337	32	23	47	23	906	102.1	7.14
P09330	Ribose-phosphate pyrophosphokinase 2 OS=Rattus norvegicus OX=10116 GN=Prps2 PE=1 SV=3	107.448	39	13	42	4	75.044	32	9	30	2	81.365	39	11	43	3	101.523	38	11	60	4	318	34.8	6.61
Q99ML5	Prenylcysteine oxidase OS=Rattus norvegicus OX=10116 GN=Pcyox1 PE=1 SV=1	107.293	35	11	49	11	102.404	34	12	53	12	102.137	34	13	50	13	157.791	56	17	95	17	504	56.3	7.09
P63086	Mitogen-activated protein kinase 1 OS=Rattus norvegicus OX=10116 GN=Mapk1 PE=1 SV=3	107.185	54	14	53	9	111.272	42	14	39	11	95.249	44	16	36	12	192.578	66	22	79	16	358	41.2	6.98
G3V964	Neurotrimin OS=Rattus norvegicus OX=10116 GN=Ntm PE=4 SV=2	107.147	42	11	50	10	110.953	42	11	60	10	83.506	41	10	31	9	73.989	32	9	68	8	339	37.6	7.33
B2RYG6	Ubiquitin thioesterase OTUB1 OS=Rattus norvegicus OX=10116 GN=Otub1 PE=1 SV=1	107.065	39	9	52	9	133.062	52	11	48	11	100.899	43	11	56	11	84.823	59	12	72	12	271	31.3	4.94
P12007	Isovaleryl-CoA dehydrogenase, mitochondrial OS=Rattus norvegicus OX=10116 GN=Ivd PE=1 SV=2	107.062	52	17	52	17	136.407	55	19	60	19	161.376	54	18	70	18	152.508	50	15	88	15	424	46.4	7.9
Q6IFU7	Keratin, type I cytoskeletal 42 OS=Rattus norvegicus OX=10116 GN=Krt42 PE=3 SV=1	106.193	23	14	193	5	56.574	23	11	102	4	63.148	21	11	130	3	76.791	26	13	141	4	452	50.2	5.16
P13233	2',3'-cyclic-nucleotide 3'-phosphodiesterase OS=Rattus norvegicus OX=10116 GN=Cnp PE=1 SV=2	106.143	49	17	71	16	141.447	49	19	124	18	180.881	60	23	124	22	214.057	67	28	167	27	420	47.2	8.9
D4A1Q9	Tubulin tyrosine ligase-like 12 OS=Rattus norvegicus OX=10116 GN=Ttll12 PE=1 SV=1	106.13	31	14	36	14	90.168	24	12	20	12	111.022	37	18	33	18	176.477	45	21	64	21	639	73.9	5.64
G3V6S5	C-1-tetrahydrofolate synthase, cytoplasmic OS=Rattus norvegicus OX=10116 GN=Mthfd1 PE=1 SV=1	105.67	27	21	39	21	121.22	36	24	41	24	124.508	31	24	57	24	107.567	33	23	42	23	935	100.9	7.42
P0DP31	Calmodulin-3 OS=Rattus norvegicus OX=10116 GN=Calm3 PE=1 SV=1	105.573	64	8	65	8	87.978	70	9	94	6	82.299	45	8	94	4	118.205	75	9	197	9	149	16.8	4.22
D3ZPN0	Protocadherin 17 (Predicted) OS=Rattus norvegicus OX=10116 GN=Pcdh17 PE=4 SV=2	105.482	21	17	48	17	62.225	20	16	30	16	118.029	29	24	46	24	62.289	23	17	29	17	1208	132	5.2
O70257	Syntaxin-7 OS=Rattus norvegicus OX=10116 GN=Stx7 PE=1 SV=4	105.368	52	9	37	9	100.889	61	11	28	11	75.322	46	9	35	9	118.045	57	10	50	10	261	29.8	5.43
Q76EQ0	Serine racemase OS=Rattus norvegicus OX=10116 GN=Srr PE=1 SV=1	105.195	56	11	34	11	119.315	48	9	28	9	91.631	45	9	25	9	104.881	45	11	42	11	333	35.7	6.02
F1LPC6	Carboxypeptidase D OS=Rattus norvegicus OX=10116 GN=Cpd PE=1 SV=2	104.407	23	21	37	21	77.949	19	16	18	16	42.549	11	11	22	11	53.543	13	13	26	13	1378	152.5	6.09
D4A2D7	Importin 4 (Predicted), isoform CRA_b OS=Rattus norvegicus OX=10116 GN=Ipo4 PE=1 SV=2	104.395	26	19	38	19	95.146	15	13	29	13	90.753	23	17	48	17	65.727	19	16	38	16	1081	118.9	5.02
A0A0G2K657	Opioid-binding protein/cell adhesion molecule OS=Rattus norvegicus OX=10116 GN=Opcml PE=4 SV=1	104.215	28	8	51	7	106.317	28	10	53	9	110.179	42	12	36	11	83.896	41	11	58	10	345	38	7.23
P19627	Guanine nucleotide-binding protein G(z) subunit alpha OS=Rattus norvegicus OX=10116 GN=Gnaz PE=2 SV=3	103.983	32	8	65	8	88.856	32	8	40	8	66.738	38	10	40	10	93.314	39	11	63	11	355	40.9	7.61
A0A0G2JV93	Metabotropic glutamate receptor 3 OS=Rattus norvegicus OX=10116 GN=Grm3 PE=1 SV=1	103.977	17	12	45	11	142.647	30	23	82	21	143.052	28	22	103	20	118.619	26	21	89	19	894	100.9	8.12
G3V746	Glutamate receptor ionotropic, NMDA 2B OS=Rattus norvegicus OX=10116 GN=Grin2b PE=1 SV=1	103.779	19	19	66	17	137.566	19	24	60	23	120.039	18	22	65	22	138.857	21	23	95	22	1482	165.9	6.87
D4A2Q3	Pleckstrin and Sec7 domain-containing 3 OS=Rattus norvegicus OX=10116 GN=Psd3 PE=1 SV=3	103.385	12	13	39	13	108.747	13	16	38	16	104.388	18	22	42	22	107.93	16	16	48	16	1044	115.5	6.54
G3V886	ATP-dependent zinc metalloprotease YME1L1 OS=Rattus norvegicus OX=10116 GN=LOC108348078 PE=1 SV=1	103.327	36	16	31	16	74.258	21	12	22	12	44.863	12	6	12	6	67.569	19	11	23	11	715	79.7	8.9
A0A0G2K677	Spectrin beta chain OS=Rattus norvegicus OX=10116 GN=Sptbn4 PE=1 SV=1	103.277	12	20	46	18	199.842	19	33	57	31	197.435	20	35	68	31	207.796	23	36	76	33	2561	288.6	6
P62193	26S proteasome regulatory subunit 4 OS=Rattus norvegicus OX=10116 GN=Psmc1 PE=1 SV=1	103.236	32	11	31	10	91.913	38	13	34	12	88.92	40	15	30	14	89.674	37	13	39	12	440	49.2	6.21
P63012	Ras-related protein Rab-3A OS=Rattus norvegicus OX=10116 GN=Rab3a PE=1 SV=1	103.178	60	12	165	5	109.356	57	12	201	5	105.425	57	12	173	5	103.635	70	13	310	5	220	25	5.03
P49803	Regulator of G-protein signaling 7 OS=Rattus norvegicus OX=10116 GN=Rgs7 PE=1 SV=2	103.137	29	12	44	10	67.141	27	9	19	7	62.884	24	9	17	7	89.167	35	14	34	12	477	55.7	8.22
Q5U2N2	Ubiquitin specific protease 14 OS=Rattus norvegicus OX=10116 GN=Usp14 PE=1 SV=1	102.915	36	14	36	14	68.422	31	12	19	12	53.401	29	11	17	11	71.373	34	13	32	13	493	55.9	5.2
D3ZUM2	Sterile alpha and TIR motif containing 1 (Predicted) OS=Rattus norvegicus OX=10116 GN=Sarm1 PE=1 SV=1	102.898	27	15	61	15	151.589	34	21	52	21	143.675	37	23	71	23	162.672	39	24	74	24	724	79.6	6.16
A0A0G2JTR4	ABR, RhoGEF and GTPase-activating protein OS=Rattus norvegicus OX=10116 GN=Abr PE=1 SV=1	102.894	30	15	69	14	166.011	34	20	56	18	154.828	36	21	82	19	157.663	35	19	65	18	842	95.6	6.48
P05370	Glucose-6-phosphate 1-dehydrogenase OS=Rattus norvegicus OX=10116 GN=G6pdx PE=1 SV=3	102.505	41	15	47	15	99.764	42	18	38	18	64.128	27	12	20	12	146.962	51	23	75	23	515	59.3	6.38
Q6NYB7	Ras-related protein Rab-1A OS=Rattus norvegicus OX=10116 GN=Rab1A PE=1 SV=3	102.331	54	8	117	3	127.358	62	13	135	6	126.591	63	13	140	5	108.818	61	11	217	3	205	22.7	6.21
F1M5N4	Malic enzyme OS=Rattus norvegicus OX=10116 GN=Me3 PE=3 SV=2	102.251	43	14	49	14	194.58	50	21	67	20	106.456	42	16	35	16	210.955	56	21	77	21	605	67.2	7.97
D4A435	Intercellular adhesion molecule 5 OS=Rattus norvegicus OX=10116 GN=Icam5 PE=1 SV=1	102.229	23	13	66	13	114.19	20	12	40	12	128.114	29	18	49	18	93.008	26	16	60	16	917	96.8	6.2
D4A857	Importin 9 (Predicted) OS=Rattus norvegicus OX=10116 GN=Ipo9 PE=1 SV=2	102.113	21	16	40	16	83.284	17	10	21	10	79.674	17	15	36	15	75.178	14	12	47	12	1041	115.9	4.81
F1LZX5	HECT domain E3 ubiquitin protein ligase 4 OS=Rattus norvegicus OX=10116 GN=Hectd4 PE=1 SV=3	101.87	7	21	49	21	287.684	19	55	107	55	230.927	16	45	93	45	277.92	17	47	124	47	4126	452.2	6.18
Q6PST4	Atlastin-1 OS=Rattus norvegicus OX=10116 GN=Atl1 PE=1 SV=1	101.823	33	13	68	12	170.3	47	23	93	21	133.782	47	21	56	20	188.09	46	20	92	18	558	63.3	6.1
Q9Z2S9	Flotillin-2 OS=Rattus norvegicus OX=10116 GN=Flot2 PE=1 SV=1	101.64	40	14	46	14	105.816	43	15	38	15	116.094	47	18	56	18	123.342	45	17	57	17	428	47	5.2
P63004	Platelet-activating factor acetylhydrolase IB subunit alpha OS=Rattus norvegicus OX=10116 GN=Pafah1b1 PE=1 SV=2	101.631	37	13	73	12	124.488	42	16	76	15	119.015	50	18	86	17	214.188	60	21	130	20	410	46.6	7.37
Q0D2L2	Mitochondrial ribosomal protein S22 OS=Rattus norvegicus OX=10116 GN=Mrps22 PE=1 SV=1	101.615	47	14	40	14	72.397	40	11	22	11	71.134	42	12	29	12	105.463	51	16	40	16	359	41.2	8.31
G3V9M3	RCG28460 OS=Rattus norvegicus OX=10116 GN=Wdr47 PE=1 SV=1	101.334	22	14	60	14	102.064	27	16	41	16	129.661	38	24	56	24	152.673	30	19	75	19	921	102.3	5.94
Q66HA6	ADP-ribosylation factor-like protein 8B OS=Rattus norvegicus OX=10116 GN=Arl8b PE=2 SV=1	101.296	61	11	53	3	119.618	57	11	87	4	130.394	57	11	86	4	121.189	75	13	108	5	186	21.5	8.43
Q68FZ8	Propionyl coenzyme A carboxylase, beta polypeptide, isoform CRA_b OS=Rattus norvegicus OX=10116 GN=Pccb PE=1 SV=1	101.288	36	12	41	2	131.545	43	16	47	3	89.644	34	13	31	3	129.927	52	18	47	3	541	58.6	7.84
D3ZUH5	Proline-rich 36 OS=Rattus norvegicus OX=10116 GN=Prr36 PE=4 SV=2	101.114	19	12	32	12	63.026	15	10	23	10	86.379	20	13	26	13	62.159	20	12	21	12	1079	108.1	10.13
Q62651	Delta(3,5)-Delta(2,4)-dienoyl-CoA isomerase, mitochondrial OS=Rattus norvegicus OX=10116 GN=Ech1 PE=1 SV=2	100.619	39	13	46	13	82.83	41	12	41	12	92.103	39	12	31	12	142.935	53	14	79	14	327	36.1	7.99
Q01986	Dual specificity mitogen-activated protein kinase kinase 1 OS=Rattus norvegicus OX=10116 GN=Map2k1 PE=1 SV=2	100.499	39	15	35	12	143.97	39	16	44	13	90.144	42	17	37	13	151.047	60	18	55	15	393	43.4	6.62
P86182	Coiled-coil domain-containing protein 22 OS=Rattus norvegicus OX=10116 GN=Ccdc22 PE=1 SV=2	99.83	33	15	28	15	75.917	28	12	18	12	76.243	28	13	21	13	119.322	42	18	41	18	627	70.8	6.11
G3V6T7	Protein disulfide-isomerase A4 OS=Rattus norvegicus OX=10116 GN=Pdia4 PE=1 SV=1	99.647	33	16	33	16	139.72	45	24	43	24	181.966	50	29	71	29	243.498	46	28	101	28	643	72.7	5.15
A0A0G2K931	Phosphoserine aminotransferase OS=Rattus norvegicus OX=10116 GN=Psat1 PE=1 SV=1	99.42	44	14	32	14	57.703	30	9	22	9	69.047	39	12	32	12	112.086	50	15	64	1	370	40.5	7.69
D3ZWA8	Adaptor protein, phosphotyrosine-interacting with PH domain and leucine zipper 1 OS=Rattus norvegicus OX=10116 GN=Appl1 PE=1 SV=3	99.277	23	11	26	11	85.029	23	11	26	11	133.752	38	17	42	17	134.509	39	17	47	17	671	75.4	5.68
O35509	Ras-related protein Rab-11B OS=Rattus norvegicus OX=10116 GN=Rab11b PE=1 SV=4	99.26	69	12	68	3	104.884	62	14	91	2	99.709	58	12	98	2	85.891	56	11	125	2	218	24.5	5.94
A0A0G2JSU4	N-myc downstream regulated gene 2, isoform CRA_b OS=Rattus norvegicus OX=10116 GN=Ndrg2 PE=1 SV=1	99.16	51	10	27	10	119.993	43	9	37	9	123.078	51	11	38	1	148.804	51	11	48	11	357	39.2	5.49
A0A0G2JSW0	Myosin regulatory light chain 12B OS=Rattus norvegicus OX=10116 GN=Myl12b PE=4 SV=1	98.981	63	10	24	10	52.801	51	9	26	9	64.355	51	8	35	8	89.924	80	10	72	5	172	19.8	4.84
P07872	Peroxisomal acyl-coenzyme A oxidase 1 OS=Rattus norvegicus OX=10116 GN=Acox1 PE=1 SV=1	98.707	28	11	22	11	146.84	38	17	41	17	117.425	39	17	43	17	170.826	51	21	58	2	661	74.6	8.47
G3V881	Leucine rich repeat neuronal 6A, isoform CRA_a OS=Rattus norvegicus OX=10116 GN=Lingo1 PE=1 SV=1	98.667	28	13	44	13	121.731	29	15	37	15	66.363	22	11	38	11	117.342	32	16	54	16	620	69.8	8.31
D3ZER6	Transportin 2 (Importin 3, karyopherin beta 2b) (Predicted) OS=Rattus norvegicus OX=10116 GN=Tnpo2 PE=1 SV=2	98.387	21	13	39	10	69.675	19	12	25	8	78.117	21	14	48	10	110.238	23	14	58	11	913	102.8	5
A0A1B0GWW0	Ubiquitin protein ligase E3C (Fragment) OS=Rattus norvegicus OX=10116 GN=Ube3c PE=1 SV=1	98.346	23	18	34	4	28.584	9	7	11	7	53.081	19	12	20	2	67.583	23	15	27	4	962	110.4	6.68
A0A0G2JT62	Receptor-type tyrosine-protein phosphatase F OS=Rattus norvegicus OX=10116 GN=Ptprf PE=1 SV=1	98.135	14	16	53	11	109.24	15	18	35	12	136.177	22	25	54	16	186.516	21	26	89	17	1904	212	6.7
F1M446	Similar to KIAA0368 OS=Rattus norvegicus OX=10116 GN=Ecpas PE=1 SV=3	98.051	21	25	47	25	176.864	29	35	62	35	112.851	23	27	37	27	52.679	13	16	30	16	1839	203.8	7.14
G3V8J5	PH and SEC7 domain-containing protein 1 OS=Rattus norvegicus OX=10116 GN=Psd PE=1 SV=1	97.988	22	16	42	16	86.86	23	19	32	19	119.944	28	23	50	23	73.695	21	15	33	15	1023	109.5	6.96
P16970	ATP-binding cassette sub-family D member 3 OS=Rattus norvegicus OX=10116 GN=Abcd3 PE=1 SV=3	97.893	25	10	42	10	127.584	30	13	54	13	102.238	30	15	60	15	140.994	39	17	76	17	659	75.3	9.25
A0A0H2UHP9	RCG39700, isoform CRA_d OS=Rattus norvegicus OX=10116 GN=Rab6a PE=1 SV=1	97.868	68	12	73	1	127.875	74	16	102	1	147.372	69	14	111	1	123.233	69	15	165	1	208	23.5	5.54
Q9WVB1	Ras-related protein Rab-6A OS=Rattus norvegicus OX=10116 GN=Rab6a PE=1 SV=2	97.852	68	12	76	1	130.574	74	16	105	1	148.845	69	14	114	1	126.355	69	15	174	1	208	23.6	5.54
A0A0G2K719	DEAD-box helicase 3, X-linked OS=Rattus norvegicus OX=10116 GN=Ddx3x PE=1 SV=1	97.723	26	15	41	2	117.06	32	18	40	18	132.705	38	23	54	3	146.777	39	24	65	3	662	73.1	7.18
Q9QYU4	Ketimine reductase mu-crystallin OS=Rattus norvegicus OX=10116 GN=Crym PE=1 SV=1	97.563	56	10	64	10	98.283	49	11	57	11	117.697	63	13	76	13	120.349	53	12	104	12	313	33.5	5.53
Q64559	Cytosolic acyl coenzyme A thioester hydrolase OS=Rattus norvegicus OX=10116 GN=Acot7 PE=1 SV=4	97.537	35	10	74	10	161.453	43	14	67	14	140.064	40	12	69	12	146.446	35	10	92	10	381	42.7	8.54
P19234	NADH dehydrogenase [ubiquinone] flavoprotein 2, mitochondrial OS=Rattus norvegicus OX=10116 GN=Ndufv2 PE=1 SV=2	97.515	53	11	64	11	127.562	60	14	126	14	130.044	60	13	109	13	128.545	53	11	152	11	248	27.4	6.68
Q5BJZ3	Nicotinamide nucleotide transhydrogenase OS=Rattus norvegicus OX=10116 GN=Nnt PE=1 SV=1	97.442	19	14	48	14	152.187	32	25	93	25	139.66	31	23	98	23	130.662	28	20	99	20	1086	113.8	7.88
F1LPM3	Sorbin and SH3 domain-containing protein 2 OS=Rattus norvegicus OX=10116 GN=Sorbs2 PE=1 SV=2	97.424	22	17	32	17	69.33	15	12	22	12	126.143	28	21	38	21	86.206	23	18	34	18	1196	134.1	8.41
G3V7I0	Peroxiredoxin 3 OS=Rattus norvegicus OX=10116 GN=Prdx3 PE=1 SV=1	97.306	41	9	78	9	117.555	41	11	86	11	105.523	56	11	78	11	94.977	52	9	119	9	257	28.3	7.55
Q6AXV4	Sorting and assembly machinery component 50 homolog OS=Rattus norvegicus OX=10116 GN=Samm50 PE=1 SV=1	97.285	39	13	31	13	119.22	38	14	43	14	98.21	36	13	34	13	149.07	46	15	59	15	469	51.9	6.8
F1LPV0	Asparaginyl-tRNA synthetase OS=Rattus norvegicus OX=10116 GN=Nars PE=1 SV=2	97.159	23	11	48	2	115.686	27	14	33	2	64.228	20	11	40	11	98.347	25	13	72	1	558	64.1	5.86
Q3KRF2	High density lipoprotein binding protein (Vigilin) OS=Rattus norvegicus OX=10116 GN=Hdlbp PE=1 SV=1	96.827	22	20	36	20	114.2	22	19	42	19	178.838	39	35	62	35	65.782	21	18	30	18	1268	141.6	6.95
Q9WUS0	Adenylate kinase 4, mitochondrial OS=Rattus norvegicus OX=10116 GN=Ak4 PE=2 SV=1	96.773	61	10	32	10	138.187	65	11	49	11	111.255	69	11	38	11	111.683	65	11	47	11	223	25.2	8.02
Q6P2A5	GTP:AMP phosphotransferase AK3, mitochondrial OS=Rattus norvegicus OX=10116 GN=Ak3 PE=1 SV=1	96.71	57	12	30	12	109.697	70	16	67	16	75.334	61	12	34	12	104.524	78	18	61	18	227	25.5	8.85
Q920Q0	Paralemmin-1 OS=Rattus norvegicus OX=10116 GN=Palm PE=1 SV=1	96.492	42	12	60	12	94.392	42	14	46	14	79.513	39	11	44	11	155.893	57	17	95	17	383	41.9	4.91
Q62768	Protein unc-13 homolog A OS=Rattus norvegicus OX=10116 GN=Unc13a PE=1 SV=1	96.22	11	15	45	15	181.13	21	30	60	30	122.134	16	22	42	22	184.064	21	28	77	25	1735	196.2	5.21
A0A0G2KAM4	Fascin OS=Rattus norvegicus OX=10116 GN=Fscn1 PE=3 SV=1	96.075	29	11	108	1	127.392	39	14	108	1	116.969	37	13	87	1	135.194	37	13	124	1	492	53.8	7.4
B1WC34	Protein kinase C substrate 80K-H (Predicted), isoform CRA_b OS=Rattus norvegicus OX=10116 GN=Prkcsh PE=1 SV=1	95.63	39	14	40	14	93.14	42	14	37	14	115.256	46	17	56	17	199.534	62	22	87	22	525	59.2	4.48
Q68FQ9	LanC lantibiotic synthetase component C-like 2 (Bacterial) OS=Rattus norvegicus OX=10116 GN=Lancl2 PE=1 SV=1	95.594	28	10	31	10	75.595	28	11	34	11	97.878	49	17	42	17	132.362	55	15	47	15	450	50.9	7.46
Q4V8H5	Aspartyl aminopeptidase, isoform CRA_c OS=Rattus norvegicus OX=10116 GN=Dnpep PE=1 SV=1	95.578	42	14	32	14	84.936	37	13	33	13	82.729	46	14	33	14	119.961	60	16	53	16	475	52.5	7.25
A0A0G2JVC8	Terpene cyclase/mutase family member OS=Rattus norvegicus OX=10116 GN=Lss PE=1 SV=1	95.456	27	14	42	14	102.379	28	16	30	16	101.747	29	17	43	17	96.889	33	17	37	1	733	83.2	6.67
O35353	Guanine nucleotide-binding protein subunit beta-4 OS=Rattus norvegicus OX=10116 GN=Gnb4 PE=2 SV=4	95.324	54	12	64	6	33.971	38	8	36	2	59.812	50	10	46	5	123.281	58	13	107	7	340	37.3	6.16
A0A0G2K3Z9	Uncharacterized protein OS=Rattus norvegicus OX=10116 PE=4 SV=1	95.26	68	16	72	14	142.535	73	17	91	16	135.02	73	16	93	15	123.612	72	16	129	14	199	22.2	8.4
P58405	Striatin-3 OS=Rattus norvegicus OX=10116 GN=Strn3 PE=1 SV=2	95.149	21	11	28	10	83.804	24	16	26	15	86.622	25	16	30	15	88.275	22	12	24	12	794	87.1	5.33
Q2IBD4	Cortactin-binding protein 2 OS=Rattus norvegicus OX=10116 GN=Cttnbp2 PE=1 SV=1	94.915	13	15	33	15	52.119	7	9	17	9	99.376	13	16	33	16	124.927	16	22	51	22	1649	178.7	8.1
F1M820	Sorbin and SH3 domain-containing protein 1 OS=Rattus norvegicus OX=10116 GN=Sorbs1 PE=1 SV=1	94.891	20	16	37	16	76.612	17	16	32	16	49.108	13	12	24	12	60.417	16	14	35	14	1290	143.3	8.22
G3V918	Trifunctional purine biosynthetic protein adenosine-3 OS=Rattus norvegicus OX=10116 GN=Gart PE=1 SV=1	94.739	22	13	27	13	78.433	22	13	21	13	110.165	27	16	32	16	86.531	26	16	33	16	1010	107.5	6.61
B2GV15	Dihydrolipoamide acetyltransferase component of pyruvate dehydrogenase complex OS=Rattus norvegicus OX=10116 GN=Dbt PE=1 SV=1	94.619	39	13	33	13	111.545	46	15	44	15	96.474	40	15	33	15	116.842	52	20	69	20	482	53.2	8.41
D4A0T0	NADH:ubiquinone oxidoreductase subunit B10 OS=Rattus norvegicus OX=10116 GN=Ndufb10 PE=1 SV=1	94.618	58	12	54	12	141.954	70	14	111	14	133.427	73	15	106	15	124.491	68	15	139	15	176	20.8	7.69
B0BNL2	Peptidyl-prolyl cis-trans isomerase OS=Rattus norvegicus OX=10116 GN=Pin1 PE=1 SV=1	94.566	65	9	21	9	59.092	70	10	20	10	62.212	64	8	21	8	109.647	68	9	58	9	165	18.3	8.82
P26817	Beta-adrenergic receptor kinase 1 OS=Rattus norvegicus OX=10116 GN=Grk2 PE=1 SV=1	94.554	24	15	34	2	86.128	29	18	34	18	64.181	26	15	32	1	129.701	40	23	68	1	689	79.7	6.99
P35332	Hippocalcin-like protein 4 OS=Rattus norvegicus OX=10116 GN=Hpcal4 PE=2 SV=2	94.447	72	13	39	9	65.703	60	11	78	7	100.126	75	15	65	11	116.944	73	14	92	10	191	22.2	4.84
P84083	ADP-ribosylation factor 5 OS=Rattus norvegicus OX=10116 GN=Arf5 PE=1 SV=2	94.103	52	10	100	4	91.941	58	12	99	6	126.861	58	13	136	7	105.209	66	13	258	6	180	20.5	6.79
P36876	Serine/threonine-protein phosphatase 2A 55 kDa regulatory subunit B alpha isoform OS=Rattus norvegicus OX=10116 GN=Ppp2r2a PE=2 SV=1	94.052	40	12	36	12	100.448	38	12	33	8	67.135	37	11	28	6	108.173	49	13	53	8	447	51.6	6.2
Q6MG21	Valine--tRNA ligase, mitochondrial OS=Rattus norvegicus OX=10116 GN=Vars2 PE=3 SV=1	94.029	19	15	37	15	56.148	14	11	20	11	73.426	21	16	27	16	70.416	22	16	28	16	1065	118.8	7.31
D3ZE15	NADH:ubiquinone oxidoreductase subunit A13 OS=Rattus norvegicus OX=10116 GN=Ndufa13 PE=1 SV=1	93.992	66	12	43	12	111.029	62	10	55	10	98.988	62	10	47	10	156.442	66	12	149	12	144	16.8	9.48
D3ZLK9	ATP-dependent (S)-NAD(P)H-hydrate dehydratase OS=Rattus norvegicus OX=10116 GN=Naxd PE=1 SV=2	93.844	45	10	25	10	67.548	31	8	15	8	54.305	36	9	18	9	71.185	42	10	33	10	365	38.7	8.05
A0A0G2JVC2	SCY1-like pseudokinase 2 OS=Rattus norvegicus OX=10116 GN=Scyl2 PE=1 SV=1	93.816	21	13	24	13	53.359	13	8	13	8	65.007	21	12	21	12	39.796	13	8	14	8	934	103.7	8.13
Q9WVK7	Hydroxyacyl-coenzyme A dehydrogenase, mitochondrial OS=Rattus norvegicus OX=10116 GN=Hadh PE=2 SV=1	93.561	59	10	41	10	96.822	59	12	41	12	92.647	45	10	41	10	157.57	70	13	73	13	314	34.4	8.76
P68182	cAMP-dependent protein kinase catalytic subunit beta OS=Rattus norvegicus OX=10116 GN=Prkacb PE=1 SV=2	93.053	41	12	62	4	150.472	44	16	73	6	146.056	54	20	75	7	165.836	53	17	99	7	351	40.7	8.56
Q4KM73	UMP-CMP kinase OS=Rattus norvegicus OX=10116 GN=Cmpk1 PE=1 SV=2	92.967	54	11	45	11	125.876	56	12	61	12	105.235	48	10	51	10	95.647	60	12	76	12	196	22.2	5.83
B0LPN4	Ryanodine receptor 2 OS=Rattus norvegicus OX=10116 GN=Ryr2 PE=1 SV=2	92.92	6	20	33	20	100.989	8	25	42	25	124.504	9	28	51	28	215.3	14	51	98	51	4953	562.6	6.1
G3V864	Phospholipid phosphatase-related protein type 4 OS=Rattus norvegicus OX=10116 GN=Plppr4 PE=1 SV=1	92.914	25	14	59	14	57.572	24	13	34	13	103.92	29	16	60	16	160.152	39	21	99	21	766	83.3	8.84
A0A0G2JV31	X-prolyl aminopeptidase (Aminopeptidase P) 1, soluble, isoform CRA_a OS=Rattus norvegicus OX=10116 GN=Xpnpep1 PE=1 SV=1	92.913	37	17	63	16	98.995	34	16	30	16	151.541	50	25	57	25	157.479	50	23	79	23	666	74.6	5.9
F1MAH6	Cadherin 11 OS=Rattus norvegicus OX=10116 GN=Cdh11 PE=1 SV=1	92.889	32	13	28	13	26.209	10	6	12	6	84.552	34	15	24	15	104.372	40	18	40	18	796	88	4.89
Q5MPA9	Serine/threonine-protein kinase DCLK2 OS=Rattus norvegicus OX=10116 GN=Dclk2 PE=1 SV=2	92.752	22	13	51	12	114.699	27	17	56	15	132.28	34	21	65	19	129.39	30	19	82	17	767	84	8.73
P19945	60S acidic ribosomal protein P0 OS=Rattus norvegicus OX=10116 GN=Rplp0 PE=1 SV=2	92.745	49	13	31	13	111.544	47	12	33	12	88.758	59	14	45	14	103.327	50	13	43	13	317	34.2	6.25
P37805	Transgelin-3 OS=Rattus norvegicus OX=10116 GN=Tagln3 PE=1 SV=2	92.671	72	12	50	12	109.754	66	14	82	12	113.447	76	16	76	14	109.363	76	16	132	14	199	22.5	7.33
A0A0H2UHI7	ATPase family AAA domain-containing protein 1 OS=Rattus norvegicus OX=10116 GN=Atad1 PE=1 SV=1	92.604	41	14	36	14	90.653	29	9	26	9	85.471	31	10	28	10	100.011	32	11	47	11	403	45.1	7.8
F1LNP8	Nectin cell adhesion molecule 1 OS=Rattus norvegicus OX=10116 GN=Nectin1 PE=1 SV=2	92.394	29	10	23	10	101.113	33	10	36	10	125.959	27	10	42	10	156.226	46	15	61	15	515	57.1	6.3
P41542	General vesicular transport factor p115 OS=Rattus norvegicus OX=10116 GN=Uso1 PE=1 SV=1	92.319	24	16	35	16	72.965	24	16	26	16	84.049	27	21	33	21	103.786	25	18	34	18	959	107.1	4.96
Q6AYS2	Sideroflexin OS=Rattus norvegicus OX=10116 GN=Sfxn1 PE=1 SV=1	92.281	51	12	105	1	119.887	46	12	81	1	152.338	49	13	114	1	161.443	61	15	175	1	322	35.6	9.07
D3ZI07	Kinesin-like protein OS=Rattus norvegicus OX=10116 GN=Kif3b PE=1 SV=1	92.059	21	11	25	10	61.388	19	10	15	8	62.481	26	15	25	13	47.158	20	10	18	8	747	85.2	7.69
Q99068	Alpha-2-macroglobulin receptor-associated protein OS=Rattus norvegicus OX=10116 GN=Lrpap1 PE=1 SV=2	91.983	34	10	28	10	112.392	35	12	26	12	99.585	37	13	34	13	112.527	36	11	39	11	360	42	7.37
M0R5P8	ADAM metallopeptidase domain 22 OS=Rattus norvegicus OX=10116 GN=Adam22 PE=1 SV=2	91.926	19	10	31	10	89.064	21	12	34	12	101.943	25	13	38	13	148.941	42	22	63	22	775	85.6	7.84
Q6MG11	Alpha-tubulin N-acetyltransferase 1 OS=Rattus norvegicus OX=10116 GN=Atat1 PE=1 SV=1	91.424	37	14	65	14	82.584	36	14	34	14	70.347	38	14	38	1	96.002	39	16	78	16	421	47.3	9.8
A0A140TAE6	Enoyl-[acyl-carrier-protein] reductase, mitochondrial OS=Rattus norvegicus OX=10116 GN=Mecr PE=1 SV=1	91.323	51	10	33	10	71.016	51	10	18	10	39.975	43	8	11	8	113.28	62	12	43	12	373	40.3	8.78
P0C6S7	Ankyrin repeat and sterile alpha motif domain-containing protein 1B OS=Rattus norvegicus OX=10116 GN=Anks1b PE=1 SV=1	91.079	14	14	59	14	65.705	14	14	39	14	71.404	15	16	33	14	61.182	13	13	45	13	1260	139.1	6.3
P31424	Metabotropic glutamate receptor 5 OS=Rattus norvegicus OX=10116 GN=Grm5 PE=1 SV=2	91.042	15	14	32	14	113.133	16	16	35	16	139.181	23	24	59	24	94.739	16	15	52	15	1203	131.8	7.78
G3V6W6	Proteasome 26S subunit, ATPase 6 OS=Rattus norvegicus OX=10116 GN=Psmc6 PE=1 SV=1	90.959	33	9	25	9	61.119	25	9	23	9	50.286	27	9	24	9	122.82	42	11	46	11	403	45.8	7.78
Q63768	Adapter molecule crk OS=Rattus norvegicus OX=10116 GN=Crk PE=1 SV=1	90.921	46	10	34	10	89.721	47	11	34	11	60.134	42	8	23	8	95.926	54	13	59	13	304	33.8	5.55
F1M9Q8	Alkylglycerone-phosphate synthase OS=Rattus norvegicus OX=10116 GN=Agps PE=1 SV=3	90.89	26	12	24	12	118.593	34	17	27	17	119.964	40	21	32	21	175.203	53	23	52	23	644	71.5	7.65
O88767	Protein/nucleic acid deglycase DJ-1 OS=Rattus norvegicus OX=10116 GN=Park7 PE=1 SV=1	90.806	62	11	55	11	122.998	79	15	70	15	140.469	71	14	64	14	136.077	69	13	111	13	189	20	6.77
P37377	Alpha-synuclein OS=Rattus norvegicus OX=10116 GN=Snca PE=1 SV=1	90.795	46	8	34	6	96.525	53	9	53	6	85.403	46	8	62	6	103.36	77	10	86	8	140	14.5	4.77
D4A055	Voltage-dependent L-type calcium channel subunit beta-4 OS=Rattus norvegicus OX=10116 GN=Cacnb4 PE=1 SV=2	90.519	34	13	25	9	52.103	24	9	11	6	37.11	20	8	10	5	71.775	29	12	24	7	519	57.9	9.28
Q5RJR9	Serine (Or cysteine) proteinase inhibitor, clade H, member 1, isoform CRA_b OS=Rattus norvegicus OX=10116 GN=Serpinh1 PE=1 SV=1	90.321	38	10	26	10	126.622	39	12	29	12	124.816	40	13	35	13	139.88	49	16	46	16	417	46.5	8.82
Q68FS2	COP9 signalosome complex subunit 4 OS=Rattus norvegicus OX=10116 GN=Cops4 PE=1 SV=1	90.241	38	11	25	11	84.264	38	11	27	11	79.404	42	14	29	14	111.903	46	14	38	14	406	46.3	5.85
O08662	Phosphatidylinositol 4-kinase alpha OS=Rattus norvegicus OX=10116 GN=Pi4ka PE=1 SV=2	90.158	10	16	46	16	160.414	18	29	63	29	123.171	19	29	56	29	149.065	20	31	60	31	2096	236.8	7.2
Q1JU68	Eukaryotic translation initiation factor 3 subunit A OS=Rattus norvegicus OX=10116 GN=Eif3a PE=2 SV=2	90.115	19	19	39	19	134.577	22	23	51	23	141.48	24	26	52	26	51.551	15	14	28	14	1354	163.1	6.77
Q6PCU4	Emd protein OS=Rattus norvegicus OX=10116 GN=Emd PE=1 SV=1	90.081	41	9	24	9	69.74	63	12	19	12	49.982	53	10	23	10	145.432	70	14	49	14	260	29.6	5.19
Q9WUW2	Vesicle associated membrane protein 2B OS=Rattus norvegicus OX=10116 GN=vamp2 PE=2 SV=1	89.94	30	4	90	2	88.052	30	5	68	2	91.747	30	5	86	2	82.414	34	6	161	3	135	14.5	5.55
B0BNB9	HtrA serine peptidase 2 OS=Rattus norvegicus OX=10116 GN=Htra2 PE=1 SV=1	89.907	38	11	27	11	66.85	36	11	23	11	68.344	40	11	26	11	108.568	46	15	36	15	458	49.1	9.5
P97612	Fatty-acid amide hydrolase 1 OS=Rattus norvegicus OX=10116 GN=Faah PE=1 SV=1	89.508	32	10	23	10	48.721	24	8	17	8	22.763	11	4	8	4	88.642	32	11	25	11	579	63.3	8.15
D3ZI16	COP9 (Constitutive photomorphogenic) homolog, subunit 6 (Arabidopsis thaliana) (Predicted), isoform CRA_a OS=Rattus norvegicus OX=10116 GN=Cops6 PE=1 SV=1	89.502	36	8	26	8	22.267	10	3	5	3	33.166	25	5	12	5	102.888	36	8	32	8	344	37.7	6.14
P22062	Protein-L-isoaspartate(D-aspartate) O-methyltransferase OS=Rattus norvegicus OX=10116 GN=Pcmt1 PE=1 SV=2	89.412	60	11	26	11	108.512	59	11	42	11	83.937	56	10	25	10	140.566	63	12	67	12	227	24.6	7.68
D3ZPX4	Plexin-A3 OS=Rattus norvegicus OX=10116 GN=Plxna3 PE=3 SV=1	89.349	15	20	84	11	121.56	17	26	65	17	94.814	12	19	64	12	242.474	28	40	119	32	1872	207.8	7.14
A0A0H2UHV7	Alanine--tRNA ligase, mitochondrial OS=Rattus norvegicus OX=10116 GN=Aars2 PE=1 SV=1	89.346	23	12	22	5	60.885	18	10	14	2	75.248	24	13	18	4	91.883	25	15	29	4	907	99.2	6.13
P63036	DnaJ homolog subfamily A member 1 OS=Rattus norvegicus OX=10116 GN=Dnaja1 PE=1 SV=1	89.318	39	11	29	11	77.593	33	11	25	10	99.618	45	17	41	16	197.517	52	17	74	16	397	44.8	7.08
Q6AY30	Saccharopine dehydrogenase-like oxidoreductase OS=Rattus norvegicus OX=10116 GN=Sccpdh PE=1 SV=1	89.243	42	12	39	12	115.272	40	14	31	14	129.918	52	15	47	15	138.813	53	13	55	13	429	47.1	8.84
P31977	Ezrin OS=Rattus norvegicus OX=10116 GN=Ezr PE=1 SV=3	89.188	32	17	43	10	129.457	42	22	57	14	145.099	39	23	64	14	178.665	44	28	90	17	586	69.3	6.1
B2DD29	Serine/threonine-protein kinase BRSK1 OS=Rattus norvegicus OX=10116 GN=Brsk1 PE=1 SV=1	89.167	27	14	52	13	92.095	27	14	35	12	91.698	26	14	39	12	115.177	37	20	56	16	778	85.1	9.32
O35964	Endophilin-A2 OS=Rattus norvegicus OX=10116 GN=Sh3gl1 PE=1 SV=1	89.083	39	12	33	9	65.534	33	9	30	6	69.696	38	13	33	9	88.583	39	12	38	9	368	41.5	5.6
A0A0H2UHH5	Keratin, type II cytoskeletal 75 OS=Rattus norvegicus OX=10116 GN=Krt75 PE=1 SV=1	89.054	13	12	272	1	55.683	10	9	122	1	51.855	13	11	127	1	50.569	15	11	118	1	573	62.1	7.71
B5DFL9	SEC14 and spectrin domain-containing 1 OS=Rattus norvegicus OX=10116 GN=Sestd1 PE=1 SV=1	88.983	29	13	29	13	43.678	17	8	12	8	82.54	23	13	28	13	109.225	28	14	38	14	696	79.4	5.1
Q8VD52	Pyridoxal phosphate phosphatase OS=Rattus norvegicus OX=10116 GN=Pdxp PE=1 SV=2	88.957	43	11	33	11	109.728	43	13	46	13	93.889	40	11	31	11	98.856	44	13	64	13	309	33.1	5.69
P21913	Succinate dehydrogenase [ubiquinone] iron-sulfur subunit, mitochondrial OS=Rattus norvegicus OX=10116 GN=Sdhb PE=2 SV=2	88.814	41	12	50	12	144.496	57	20	124	20	102.093	55	17	64	17	116.883	48	14	104	14	282	31.8	8.68
B5DFC4	Protein kinase C OS=Rattus norvegicus OX=10116 GN=Prkca PE=2 SV=1	88.781	23	11	62	7	110.461	23	12	40	7	110.502	33	17	55	10	149.131	37	19	86	13	672	76.7	7.05
P84076	Neuron-specific calcium-binding protein hippocalcin OS=Rattus norvegicus OX=10116 GN=Hpca PE=1 SV=2	88.769	77	12	44	6	63.425	64	11	67	4	100.858	77	15	63	6	114.494	66	13	84	6	193	22.4	4.97
B5DFN2	S-adenosylhomocysteine hydrolase-like protein 1 OS=Rattus norvegicus OX=10116 GN=Ahcyl1 PE=1 SV=2	88.692	34	12	44	4	70.387	29	11	37	3	72.913	28	11	45	4	123.249	49	17	70	7	483	53.7	7.44
D3ZH41	Cytoskeleton-associated protein 4 (Predicted) OS=Rattus norvegicus OX=10116 GN=Ckap4 PE=1 SV=2	88.598	64	15	28	15	114.059	67	15	30	15	79.697	64	14	25	14	86.707	56	12	43	12	326	36.3	4.82
Q4V8E2	Proteasome (Prosome, macropain) 26S subunit, non-ATPase, 14 OS=Rattus norvegicus OX=10116 GN=Psmd14 PE=1 SV=1	88.541	52	10	38	10	35.281	36	5	9	5	36.886	38	6	16	6	119.438	56	11	59	11	310	34.6	6.52
D3ZG95	Mitochondrial calcium uptake family, member 3 OS=Rattus norvegicus OX=10116 GN=Micu3 PE=4 SV=2	88.447	36	13	31	13	99.937	37	14	32	14	70.455	29	12	28	12	96.706	39	14	53	14	499	56.8	6.49
Q91Y81	Septin-2 OS=Rattus norvegicus OX=10116 GN=Sept2 PE=1 SV=1	88.441	52	11	31	11	122.728	47	14	44	14	99.066	45	13	41	13	161.976	60	14	62	13	361	41.6	6.6
P07633	Propionyl-CoA carboxylase beta chain, mitochondrial OS=Rattus norvegicus OX=10116 GN=Pccb PE=2 SV=1	88.393	34	11	37	1	129.944	41	15	43	2	81.684	29	11	28	1	114.655	48	16	36	1	541	58.6	7.47
Q9ER24	Ataxin-10 OS=Rattus norvegicus OX=10116 GN=Atxn10 PE=1 SV=1	88.34	32	13	27	13	77.34	30	12	26	12	52.867	27	10	25	10	93.049	38	12	44	12	475	53.7	5.15
P19804	Nucleoside diphosphate kinase B OS=Rattus norvegicus OX=10116 GN=Nme2 PE=1 SV=1	87.964	69	9	84	3	85.495	74	10	76	4	87.576	74	10	90	4	137.951	71	10	185	3	152	17.3	7.44
P04906	Glutathione S-transferase P OS=Rattus norvegicus OX=10116 GN=Gstp1 PE=1 SV=2	87.837	47	8	35	8	114.628	52	9	63	9	105.869	57	10	57	10	86.224	50	8	61	8	210	23.4	7.36
D4ADX8	Ras association (RalGDS/AF-6) and pleckstrin homology domains 1 OS=Rattus norvegicus OX=10116 GN=Raph1 PE=1 SV=2	87.823	19	15	31	15	68.084	20	17	23	16	70.26	19	15	22	14	48.162	16	14	25	13	1265	136.5	9.03
M0R6T4	MMS19 homolog, cytosolic iron-sulfur assembly component OS=Rattus norvegicus OX=10116 GN=Mms19 PE=1 SV=1	87.644	23	16	33	16	81.156	21	13	24	13	52.699	14	11	22	11	75.636	21	15	29	15	1031	112.9	6.24
F1LRI5	GCN1 eIF2 alpha kinase activator-like 1 OS=Rattus norvegicus OX=10116 GN=Gcn1l1 PE=1 SV=3	87.374	11	21	47	21	251.554	26	53	83	53	157.687	16	35	49	35	211.211	21	45	80	45	2671	292.9	7.3
Q5RKJ9	RAB10, member RAS oncogene family, isoform CRA_a OS=Rattus norvegicus OX=10116 GN=Rab10 PE=1 SV=1	87.364	46	12	97	9	142.087	72	18	176	15	136.27	72	18	167	15	141.042	73	17	242	13	200	22.5	8.38
Q80W92	Protein VAC14 homolog OS=Rattus norvegicus OX=10116 GN=Vac14 PE=1 SV=1	87.342	32	15	41	15	77.817	24	13	32	13	84.587	26	16	44	16	90.253	32	17	40	17	783	88	6.13
F1LMT5	PEX5-related protein OS=Rattus norvegicus OX=10116 GN=Pex5l PE=1 SV=2	87.196	28	10	23	10	64.208	28	9	12	9	63.005	28	9	16	9	122.32	43	18	34	18	602	66.8	5.35
P14669	Annexin A3 OS=Rattus norvegicus OX=10116 GN=Anxa3 PE=1 SV=4	87.011	49	13	30	13	191.045	58	23	61	23	182.114	68	27	67	27	176.147	64	25	67	25	324	36.3	6.35
P20788	Cytochrome b-c1 complex subunit Rieske, mitochondrial OS=Rattus norvegicus OX=10116 GN=Uqcrfs1 PE=1 SV=2	86.809	19	6	63	6	193.274	55	14	149	14	148.846	53	14	107	14	146.382	48	12	127	12	274	29.4	8.87
A0A140TAH1	Hepatocyte growth factor-regulated tyrosine kinase substrate OS=Rattus norvegicus OX=10116 GN=Hgs PE=1 SV=1	86.764	22	13	32	13	72.663	17	12	26	11	52.311	18	13	19	13	83.16	22	12	34	12	914	101.1	7.03
Q6DGG0	Peptidyl-prolyl cis-trans isomerase D OS=Rattus norvegicus OX=10116 GN=Ppid PE=1 SV=3	86.724	49	14	36	14	100.554	54	15	32	15	98.347	54	18	41	18	157.491	57	17	59	17	370	40.7	7.17
F1M287	SLIT-ROBO Rho GTPase-activating protein 1 OS=Rattus norvegicus OX=10116 GN=Srgap1 PE=1 SV=2	86.692	20	18	53	11	102.911	26	20	35	14	138.646	32	27	60	21	70.183	21	17	39	11	1085	124	6.84
Q64654	Lanosterol 14-alpha demethylase OS=Rattus norvegicus OX=10116 GN=Cyp51a1 PE=1 SV=1	86.582	37	14	38	14	130.909	46	16	40	16	93.04	38	13	34	13	129.545	59	19	46	19	503	56.7	8.53
G3V6H0	RCG48149, isoform CRA_b OS=Rattus norvegicus OX=10116 GN=LOC100363782 PE=1 SV=1	86.552	63	9	76	4	137.952	67	11	115	4	143.273	72	13	129	5	134.165	70	12	202	4	201	22.2	5.73
D4A5F4	Hypothetical LOC289568 OS=Rattus norvegicus OX=10116 GN=RGD1311575 PE=1 SV=3	86.536	25	19	51	19	79.889	18	16	27	16	112.149	25	20	35	20	169.805	34	27	57	27	1290	143.7	5.36
A0A0H2UI21	Carnitine O-acetyltransferase OS=Rattus norvegicus OX=10116 GN=Crat PE=1 SV=1	86.406	29	17	39	17	72.757	26	12	28	12	45.274	17	9	18	9	122.231	32	19	79	19	626	71	8.21
A0A0G2K808	ArfGAP with SH3 domain, ankyrin repeat and PH domain 2 OS=Rattus norvegicus OX=10116 GN=Asap2 PE=1 SV=1	86.396	28	15	55	14	35.408	12	8	18	7	75.788	24	14	30	13	87.74	28	16	48	15	844	94.3	7.01
A0A0G2JSH5	Serum albumin OS=Rattus norvegicus OX=10116 GN=Alb PE=1 SV=1	86.152	31	14	31	1	142.656	41	21	65	1	87.481	37	17	67	1	144.787	45	23	186	1	608	68.7	6.48
P26453	Basigin OS=Rattus norvegicus OX=10116 GN=Bsg PE=1 SV=2	86.14	18	6	28	6	63.677	21	8	24	8	59.77	19	7	24	7	98.901	23	8	40	8	388	42.4	5.4
B1WBW4	Armadillo repeat-containing protein 10 OS=Rattus norvegicus OX=10116 GN=Armc10 PE=1 SV=1	86.099	44	9	25	9	89.295	42	9	37	9	85.769	39	7	25	7	76.761	45	9	40	9	306	33.4	7.97
M0R5H1	Enhancer trap locus 4 OS=Rattus norvegicus OX=10116 GN=Etl4 PE=1 SV=2	85.977	12	17	33	17	63.993	10	15	24	15	78.958	12	18	29	18	52.683	11	17	30	17	1958	214.5	8
Q6P3V8	Eukaryotic translation initiation factor 4A1, isoform CRA_c OS=Rattus norvegicus OX=10116 GN=Eif4a1 PE=1 SV=1	85.754	33	9	34	4	92.41	37	14	40	6	98.918	39	14	40	6	162.666	60	20	74	12	406	46.1	5.48
P97528	Contactin-6 OS=Rattus norvegicus OX=10116 GN=Cntn6 PE=1 SV=1	85.65	22	15	28	15	71.241	18	13	19	13	106.266	29	19	32	19	46.383	23	14	22	14	1028	114	6.46
Q63635	Syntaxin-6 OS=Rattus norvegicus OX=10116 GN=Stx6 PE=1 SV=1	85.631	65	10	31	10	50.675	40	7	8	7	70.103	35	7	14	7	105.648	62	12	27	12	255	29	4.88
Q80ZG1	Synembryn-A OS=Rattus norvegicus OX=10116 GN=Ric8a PE=1 SV=2	85.616	30	12	25	12	68.677	24	12	16	12	43.424	14	6	11	6	41.262	21	10	23	9	529	59.8	6.37
F1M853	Ribosome-binding protein 1 OS=Rattus norvegicus OX=10116 GN=Rrbp1 PE=1 SV=3	85.609	14	13	43	13	196.584	25	29	87	29	167.888	26	28	101	28	143.044	24	27	97	27	1453	157.4	9.07
D3ZSY8	TBC1 domain family, member 10b (Predicted) OS=Rattus norvegicus OX=10116 GN=Tbc1d10b PE=1 SV=1	85.487	25	10	24	10	54.875	22	7	11	7	57.839	19	7	15	7	98.99	28	12	31	12	795	86.6	9.07
P02770	Serum albumin OS=Rattus norvegicus OX=10116 GN=Alb PE=1 SV=2	85.428	31	14	29	1	142.25	41	21	65	1	86.852	37	17	71	1	144.126	45	23	179	1	608	68.7	6.48
P61751	ADP-ribosylation factor 4 OS=Rattus norvegicus OX=10116 GN=Arf4 PE=2 SV=2	85.258	58	9	76	4	71.115	39	7	56	2	105.811	58	9	100	4	90.029	56	9	191	3	180	20.4	7.14
Q2HWF0	Formin-binding protein 1-like OS=Rattus norvegicus OX=10116 GN=Fnbp1l PE=1 SV=2	85.122	25	12	35	12	61.093	20	10	16	10	61.398	26	12	20	12	134.354	40	23	53	23	605	69.9	6.73
P17220	Proteasome subunit alpha type-2 OS=Rattus norvegicus OX=10116 GN=Psma2 PE=1 SV=3	85.098	49	9	30	9	119.767	62	12	63	12	115.823	62	12	65	12	148.214	57	12	66	12	234	25.9	7.43
Q5XIT9	Methylcrotonoyl-CoA carboxylase beta chain, mitochondrial OS=Rattus norvegicus OX=10116 GN=Mccc2 PE=2 SV=1	85.085	30	12	50	12	158.857	56	25	58	25	102.295	36	17	41	17	170.257	52	21	74	21	563	61.5	8.31
A0A0G2K0W9	Proteasome subunit alpha type OS=Rattus norvegicus OX=10116 GN=Psma7 PE=1 SV=1	84.985	50	12	34	12	112.485	58	15	52	15	81.313	53	11	30	11	83.857	53	12	58	12	248	27.8	8.46
D3ZUY0	Retinol dehydrogenase 14 OS=Rattus norvegicus OX=10116 GN=Rdh14 PE=1 SV=1	84.92	39	8	23	8	69.863	42	10	19	10	93.761	47	11	23	11	93.624	41	10	35	10	334	36.2	8.09
Q6MG49	Large proline-rich protein BAG6 OS=Rattus norvegicus OX=10116 GN=Bag6 PE=1 SV=2	84.711	17	13	32	13	80.01	18	14	28	14	100.26	22	17	34	17	72.145	21	17	33	16	1146	119.9	5.66
Q07803	Elongation factor G, mitochondrial OS=Rattus norvegicus OX=10116 GN=Gfm1 PE=1 SV=2	84.662	30	16	52	16	92.5	18	14	41	14	127.104	33	22	66	22	131.217	37	22	73	22	751	83.4	6.8
G3V9S0	NADH-cytochrome b5 reductase OS=Rattus norvegicus OX=10116 GN=Cyb5r1 PE=1 SV=1	84.642	46	11	46	11	83.712	42	10	37	10	83.588	49	12	28	12	109.141	54	13	52	13	305	34.2	8.84
A0A096MIZ1	Paralemmin 2 OS=Rattus norvegicus OX=10116 GN=Palm2 PE=1 SV=1	84.602	35	10	29	10	71.051	26	8	25	8	77.197	40	11	34	11	100.308	53	15	54	15	376	42	5.07
D4A5X7	Ganglioside-induced differentiation-associated-protein 1 (Predicted) OS=Rattus norvegicus OX=10116 GN=Gdap1 PE=4 SV=1	84.543	29	9	65	9	75.518	36	12	34	12	70.683	36	12	39	12	110.727	38	14	62	14	358	41.2	8.72
A0A0H2UHG0	Tyrosine--tRNA ligase OS=Rattus norvegicus OX=10116 GN=Yars PE=1 SV=1	84.512	34	17	37	17	92.035	40	21	35	21	38.339	19	10	14	10	67.017	34	17	34	17	564	63	8.44
D4A249	Metallo-beta-lactamase domain-containing 2 OS=Rattus norvegicus OX=10116 GN=Mblac2 PE=1 SV=1	84.444	48	9	24	9	76.397	62	13	30	13	68.489	44	9	25	9	72.721	46	11	48	11	279	31.2	6.86
A0A0G2JTF2	Disabled homolog 2-interacting protein OS=Rattus norvegicus OX=10116 GN=Dab2ip PE=1 SV=1	84.251	18	14	35	12	85.894	19	15	35	13	56.778	15	14	38	12	83.125	23	17	33	16	1161	128	7.11
P52555	Endoplasmic reticulum resident protein 29 OS=Rattus norvegicus OX=10116 GN=Erp29 PE=1 SV=2	84.182	54	12	34	12	118.079	59	16	56	16	79.903	48	13	41	13	68.433	52	12	49	12	260	28.6	6.62
O35987	NSFL1 cofactor p47 OS=Rattus norvegicus OX=10116 GN=Nsfl1c PE=1 SV=1	84.175	41	10	21	10	94.83	50	13	35	13	95.127	49	13	26	13	121.711	50	14	44	14	370	40.7	5.15
A0A0G2JVZ6	Integrin subunit alpha V OS=Rattus norvegicus OX=10116 GN=Itgav PE=1 SV=1	84.159	20	14	24	14	117.109	32	22	34	22	119.973	30	21	47	21	113.7	28	22	48	22	1052	115.7	5.74
D3Z8E6	Calmodulin-regulated spectrin-associated protein 1 OS=Rattus norvegicus OX=10116 GN=Camsap1 PE=1 SV=2	83.868	13	12	21	12	97.138	17	18	27	1	85.295	16	15	23	15	126.097	19	18	37	18	1604	178.4	6.7
Q5U355	Itfg1 protein OS=Rattus norvegicus OX=10116 GN=Itfg1 PE=1 SV=1	83.779	20	8	23	8	68.86	20	9	21	9	54.371	20	9	21	9	116.217	32	15	48	15	610	67.3	5.67
Q792I0	Protein lin-7 homolog C OS=Rattus norvegicus OX=10116 GN=Lin7c PE=1 SV=1	83.767	53	9	33	4	122.938	51	10	48	4	108.465	53	10	37	5	117.955	57	10	49	5	197	21.8	8.43
A0A0G2K490	TRAF2 and NCK-interacting kinase OS=Rattus norvegicus OX=10116 GN=Tnik PE=1 SV=1	83.655	16	17	65	11	162.598	22	24	69	14	152.187	31	32	87	21	90.992	24	23	69	16	1360	154.9	7.15
A0A0G2JW21	Roundabout homolog 1 OS=Rattus norvegicus OX=10116 GN=Robo1 PE=1 SV=1	83.651	16	16	38	14	93.972	12	12	23	11	50.259	9	10	16	8	105.897	17	17	36	16	1640	178.9	5.99
D3ZW08	Adenylosuccinate lyase OS=Rattus norvegicus OX=10116 GN=Adsl PE=1 SV=1	83.645	35	12	22	12	78.83	26	9	17	9	68.91	26	10	17	10	132.545	44	16	38	16	484	54.8	7.11
Q3KRD5	Mitochondrial import receptor subunit TOM34 OS=Rattus norvegicus OX=10116 GN=Tomm34 PE=1 SV=1	83.612	38	10	25	10	77.711	38	8	19	8	68.296	41	10	20	10	89.457	40	10	32	10	309	34.4	9.13
B0BN93	26S proteasome non-ATPase regulatory subunit 13 OS=Rattus norvegicus OX=10116 GN=Psmd13 PE=1 SV=1	83.602	51	14	28	14	77.692	40	11	29	11	100.972	51	14	35	14	114.736	57	18	46	18	376	42.8	5.83
A2VD12	Pre-B-cell leukemia transcription factor-interacting protein 1 OS=Rattus norvegicus OX=10116 GN=Pbxip1 PE=1 SV=1	83.325	30	13	28	13	138.259	37	18	42	18	123.073	42	20	42	20	145.335	39	18	51	18	722	80.2	5.41
D3Z955	Phosphoglucomutase 2-like 1 OS=Rattus norvegicus OX=10116 GN=Pgm2l1 PE=1 SV=1	83.319	25	14	39	14	48.347	19	11	18	11	48.532	15	9	24	9	100.62	28	16	42	16	621	70.2	6.49
D3ZLD5	Golgin A3 OS=Rattus norvegicus OX=10116 GN=Golga3 PE=1 SV=1	83.292	16	15	25	15	105.83	19	18	22	18	37.181	7	7	10	7	59.097	17	17	27	17	1447	162.4	5.38
P24155	Thimet oligopeptidase OS=Rattus norvegicus OX=10116 GN=Thop1 PE=1 SV=4	83.274	28	16	28	16	75.14	20	11	18	11	75.051	25	15	22	15	105.28	33	20	41	20	687	78.3	5.94
P39069	Adenylate kinase isoenzyme 1 OS=Rattus norvegicus OX=10116 GN=Ak1 PE=1 SV=3	83.088	44	8	48	8	112.317	54	11	66	11	109.27	63	11	59	11	96.997	52	10	98	10	194	21.6	7.9
Q4FZT0	Stomatin-like protein 2, mitochondrial OS=Rattus norvegicus OX=10116 GN=Stoml2 PE=1 SV=1	83.039	35	7	34	7	87.503	42	11	33	11	111.303	54	13	37	13	150.004	53	13	57	13	353	38.4	8.63
A0A0G2K9V6	Threonine--tRNA ligase, cytoplasmic OS=Rattus norvegicus OX=10116 GN=Tars PE=1 SV=1	83.003	22	13	29	11	78.845	25	16	31	14	96.667	26	17	39	15	114.874	35	21	49	19	722	83.3	7.03
P62494	Ras-related protein Rab-11A OS=Rattus norvegicus OX=10116 GN=Rab11a PE=1 SV=3	82.878	55	10	60	1	93.553	60	13	86	1	93.991	69	12	97	2	91.021	68	11	139	2	216	24.4	6.57
Q7M0E3	Destrin OS=Rattus norvegicus OX=10116 GN=Dstn PE=1 SV=3	82.843	63	10	38	9	47.594	45	8	35	8	62.834	53	9	60	9	80.11	56	11	96	11	165	18.5	8.03
G3V982	Engulfment and cell motility 2, ced-12 homolog (C. elegans), isoform CRA_b OS=Rattus norvegicus OX=10116 GN=Elmo2 PE=1 SV=1	82.726	21	10	27	9	73.39	19	11	24	7	91.261	29	16	34	12	149.498	33	19	52	15	732	83.7	5.95
P69682	Adaptin ear-binding coat-associated protein 1 OS=Rattus norvegicus OX=10116 GN=Necap1 PE=1 SV=1	82.592	45	10	44	10	57.422	35	6	26	5	43.36	40	8	25	8	56.317	38	7	34	6	277	29.8	6.38
O54924	Exocyst complex component 8 OS=Rattus norvegicus OX=10116 GN=Exoc8 PE=1 SV=1	82.533	30	15	38	15	115.403	32	16	32	16	130.212	35	18	42	18	178.956	40	23	71	23	716	81	5.4
B2RYW3	NADH dehydrogenase (Ubiquinone) 1 beta subcomplex, 9 (Predicted) OS=Rattus norvegicus OX=10116 GN=Ndufb9 PE=1 SV=1	82.507	59	10	48	10	109.172	54	9	65	9	92.669	59	10	54	10	112.175	63	11	111	11	179	21.9	8.07
M0RDI5	Mitochondrial calcium uniporter OS=Rattus norvegicus OX=10116 GN=Mcu PE=1 SV=1	82.443	31	9	71	9	143.187	45	16	91	16	124.265	45	14	86	14	117.777	39	14	106	14	350	39.7	8.56
A0A0G2JZQ9	Keratin, type II cytoskeletal 1b OS=Rattus norvegicus OX=10116 GN=Krt77 PE=3 SV=1	82.345	17	11	184	3	58.11	10	9	161	2	34.558	12	5	157	1	61.152	19	10	174	4	579	62	7.55
P27615	Lysosome membrane protein 2 OS=Rattus norvegicus OX=10116 GN=Scarb2 PE=1 SV=2	82.298	25	10	25	10	108.06	24	9	27	9	110.09	29	12	36	12	151.623	32	12	51	12	478	54.1	5.01
M0RC65	Cofilin 2, muscle (Predicted), isoform CRA_b OS=Rattus norvegicus OX=10116 GN=Cfl2 PE=1 SV=1	82.226	70	14	58	8	71.839	58	9	66	7	109.238	69	13	100	8	99.401	68	13	136	8	166	18.7	7.88
Q5BKC9	Ephexin-1 OS=Rattus norvegicus OX=10116 GN=Ngef PE=1 SV=2	82.041	20	12	42	12	77.524	17	10	27	10	107.482	25	14	40	14	159.445	35	18	58	18	701	81	6.16
Q5PPL3	Sterol-4-alpha-carboxylate 3-dehydrogenase, decarboxylating OS=Rattus norvegicus OX=10116 GN=Nsdhl PE=2 SV=1	81.941	51	13	30	13	77.949	37	11	18	11	59.477	42	10	19	10	78.986	45	11	34	11	362	40.4	8.85
Q5I0D1	Glyoxalase domain-containing protein 4 OS=Rattus norvegicus OX=10116 GN=Glod4 PE=1 SV=1	81.914	52	12	31	12	81.311	46	11	31	11	54.758	39	8	24	8	117.296	52	14	64	14	298	33.2	5.27
Q5XI31	GPI transamidase component PIG-S OS=Rattus norvegicus OX=10116 GN=Pigs PE=2 SV=3	81.768	34	12	21	12	94.222	36	11	18	11	97.883	33	10	25	10	177.68	51	17	62	17	555	61.7	6.44
A0A0G2K1U9	Immunity-related GTPase Q OS=Rattus norvegicus OX=10116 GN=Irgq PE=1 SV=1	81.652	36	12	33	12	87.395	26	10	27	10	74.2	29	10	31	10	100.318	42	13	40	13	582	59.1	4.75
D3ZTW9	Endonuclease G-like 1 (Predicted), isoform CRA_d OS=Rattus norvegicus OX=10116 GN=Exog PE=1 SV=1	81.624	39	9	15	9	123.332	50	14	29	14	109.736	53	13	23	12	122.516	59	13	39	13	368	41.3	8.72
Q62636	Ras-related protein Rap-1b OS=Rattus norvegicus OX=10116 GN=Rap1b PE=1 SV=2	81.335	49	9	55	2	93.327	49	10	64	3	106.254	70	12	75	5	110.584	63	11	108	4	184	20.8	5.78
P01830	Thy-1 membrane glycoprotein OS=Rattus norvegicus OX=10116 GN=Thy1 PE=1 SV=1	81.332	31	7	48	7	75.239	31	7	87	7	66.061	30	6	49	6	73.794	31	7	99	7	161	18.2	9.28
A0A0G2JY48	Eph receptor B2 OS=Rattus norvegicus OX=10116 GN=Ephb2 PE=1 SV=1	81.286	19	13	39	11	81.725	23	16	26	13	82.539	22	15	31	11	136.205	26	18	54	14	986	109.8	5.71
Q1WIM1	Cell adhesion molecule 4 OS=Rattus norvegicus OX=10116 GN=Cadm4 PE=1 SV=1	81.265	33	8	26	8	81.584	42	9	27	9	88.139	42	10	22	10	89.079	42	10	31	10	388	42.8	6.3
P04177	Tyrosine 3-monooxygenase OS=Rattus norvegicus OX=10116 GN=Th PE=1 SV=3	81.221	33	9	20	9	46.018	18	5	9	5	23.85	11	3	6	3	51.062	29	7	13	7	498	55.9	6.11
E9PT51	DNA polymerase delta-interacting protein 2 OS=Rattus norvegicus OX=10116 GN=Poldip2 PE=1 SV=3	81.064	53	14	33	14	76.26	49	13	16	13	71.252	39	10	19	10	83.03	50	13	37	13	368	41.8	8.63
Q505I9	Epsin-2 OS=Rattus norvegicus OX=10116 GN=Epn2 PE=1 SV=1	80.675	25	10	21	10	59.404	19	8	13	8	82.477	28	11	21	11	89.587	22	10	26	1	640	68.4	7.21
Q9JLU4	SH3 and multiple ankyrin repeat domains protein 3 OS=Rattus norvegicus OX=10116 GN=Shank3 PE=1 SV=3	80.667	16	16	38	2	134.806	25	28	45	27	81.766	20	22	39	21	172.436	29	32	77	30	1740	186.3	8.84
D3ZUB0	Reticulocalbin 1 (Predicted), isoform CRA_a OS=Rattus norvegicus OX=10116 GN=Rcn1 PE=1 SV=1	80.525	38	10	25	10	64.776	34	10	19	10	63.058	39	11	21	11	95.6	62	12	26	12	325	38.1	4.82
P56603	Secretory carrier-associated membrane protein 1 OS=Rattus norvegicus OX=10116 GN=Scamp1 PE=1 SV=1	80.355	27	6	74	6	70.209	27	5	54	5	90.051	27	5	64	5	94.948	27	6	100	6	338	38	7.71
Q66H15	Regulator of microtubule dynamics protein 3 OS=Rattus norvegicus OX=10116 GN=Rmdn3 PE=1 SV=1	80.294	35	13	30	13	63.454	30	10	20	10	35.863	27	9	13	9	84.524	31	11	36	11	471	52.3	5.02
D4ACG7	Copine 6 OS=Rattus norvegicus OX=10116 GN=Cpne6 PE=1 SV=2	80.218	26	14	58	13	44.385	17	9	30	8	56.542	24	12	39	11	82.093	32	16	59	15	557	61.7	5.59
B0BNK1	RAB5C, member RAS oncogene family OS=Rattus norvegicus OX=10116 GN=Rab5c PE=1 SV=1	80.192	53	8	58	5	118.315	67	12	116	8	99.775	63	10	78	6	117.71	56	10	106	6	216	23.4	8.41
P07895	Superoxide dismutase [Mn], mitochondrial OS=Rattus norvegicus OX=10116 GN=Sod2 PE=1 SV=2	80.169	57	9	45	9	112.35	55	10	70	10	112.882	62	11	78	11	119.057	73	10	124	10	222	24.7	8.81
F1M1D5	Tubulin folding cofactor D OS=Rattus norvegicus OX=10116 GN=Tbcd PE=1 SV=3	79.981	15	16	44	16	107.313	23	19	48	19	100.051	17	18	69	18	82.917	16	16	66	16	1197	133.5	6.27
P18420	Proteasome subunit alpha type-1 OS=Rattus norvegicus OX=10116 GN=Psma1 PE=1 SV=2	79.948	62	13	31	13	109.549	52	15	45	15	81.98	60	15	29	15	60.446	42	11	39	11	263	29.5	6.61
P08753	Guanine nucleotide-binding protein G(k) subunit alpha OS=Rattus norvegicus OX=10116 GN=Gnai3 PE=1 SV=3	79.888	34	11	97	3	94.172	37	12	79	6	98.969	43	13	90	6	106.63	39	11	104	5	354	40.5	5.69
Q5XIT1	Microtubule-associated protein RP/EB family member 3 OS=Rattus norvegicus OX=10116 GN=Mapre3 PE=1 SV=1	79.883	43	11	53	9	83.815	38	12	44	9	94.714	48	15	38	12	88.658	39	12	57	9	281	31.9	5.54
Q9JHL4	Drebrin-like protein OS=Rattus norvegicus OX=10116 GN=Dbnl PE=1 SV=1	79.846	26	9	31	9	86.017	26	9	24	9	56.876	22	7	12	7	82.427	31	10	26	10	436	48.6	4.92
Q6AY23	Pyrroline-5-carboxylate reductase 2 OS=Rattus norvegicus OX=10116 GN=Pycr2 PE=2 SV=1	79.821	32	8	35	6	63.792	23	6	24	5	86.464	31	8	28	7	122.445	36	11	46	10	320	33.7	7.77
P13234	Calcium/calmodulin-dependent protein kinase type IV OS=Rattus norvegicus OX=10116 GN=Camk4 PE=1 SV=3	79.777	30	10	26	10	112.017	37	14	32	14	81.925	31	12	25	12	96.308	37	16	44	16	474	53.1	4.92
Q9QUR2	Dynactin subunit 4 OS=Rattus norvegicus OX=10116 GN=Dctn4 PE=1 SV=1	79.53	34	11	28	11	86.995	37	13	25	13	70.732	31	10	14	10	89.023	36	10	35	10	467	53.1	7.72
Q4FZY0	EF-hand domain-containing protein D2 OS=Rattus norvegicus OX=10116 GN=Efhd2 PE=1 SV=1	79.508	47	11	36	11	93.575	47	13	30	13	88.435	51	13	29	13	85.293	64	13	41	11	239	26.7	5.07
Q9JLZ1	Glutaredoxin-3 OS=Rattus norvegicus OX=10116 GN=Glrx3 PE=1 SV=2	79.415	44	13	51	13	97.455	45	14	32	14	70.553	36	12	42	12	92.659	53	15	61	15	337	37.8	5.72
Q91XN7	Tropomyosin alpha isoform OS=Rattus norvegicus OX=10116 GN=Tpm1 PE=2 SV=1	79.048	35	11	42	3	108.898	40	15	58	7	85.456	39	11	42	6	72.89	34	12	70	3	248	28.5	4.74
Q6AYU5	Poly(rC)-binding protein 2 OS=Rattus norvegicus OX=10116 GN=Pcbp2 PE=1 SV=1	78.925	48	10	35	1	55.605	28	6	16	1	72.615	48	10	24	7	100.712	45	10	38	1	365	38.6	6.79
F1LV89	Rap1 GTPase-activating protein OS=Rattus norvegicus OX=10116 GN=Rap1gap PE=1 SV=3	78.892	19	11	37	10	88.655	27	14	29	13	56.834	21	12	27	11	105.675	31	15	51	14	753	83.2	6.3
F1LR18	Rho GTPase-activating protein 39 OS=Rattus norvegicus OX=10116 GN=Arhgap39 PE=1 SV=1	78.883	17	13	24	13	90.854	18	15	23	15	90.398	19	16	30	16	31.795	12	9	14	9	1109	125.5	7.88
B4F7C7	Hebp1 protein OS=Rattus norvegicus OX=10116 GN=Hebp1 PE=1 SV=1	78.826	73	9	31	9	84.514	73	9	27	9	97.002	77	11	27	11	103.504	71	8	54	8	190	21.1	5.43
Q1AAU6	Arf-GAP with SH3 domain, ANK repeat and PH domain-containing protein 1 OS=Rattus norvegicus OX=10116 GN=Asap1 PE=1 SV=2	78.709	17	15	34	14	65.63	19	15	24	14	64.518	18	15	27	14	53.18	17	13	24	12	1144	127	7.43
F1M2D4	Rho GTPase-activating protein 23 OS=Rattus norvegicus OX=10116 GN=Arhgap23 PE=1 SV=3	78.526	14	15	32	14	70.372	15	15	24	14	76.679	16	16	38	15	71.605	18	18	40	17	1457	159.1	8.92
Q4QQT4	Serine/threonine-protein phosphatase 2A 65 kDa regulatory subunit A beta isoform OS=Rattus norvegicus OX=10116 GN=Ppp2r1b PE=2 SV=1	78.446	18	8	39	3	72.209	16	9	33	2	59.342	13	6	23	1	61.029	11	4	31	1	601	66	5.1
Q4G067	Mitochondrial ribosomal protein L44 OS=Rattus norvegicus OX=10116 GN=Mrpl44 PE=1 SV=1	78.303	34	10	24	10	48.215	15	5	13	5	71.115	25	8	21	8	59.853	32	9	22	9	332	37.4	8.82
Q4V7C6	GMP synthase [glutamine-hydrolyzing] OS=Rattus norvegicus OX=10116 GN=Gmps PE=1 SV=1	78.28	29	13	28	13	50.015	16	10	14	10	86.142	40	17	32	17	111.981	43	19	38	19	693	76.7	6.64
G3V997	Neuronal migration protein doublecortin OS=Rattus norvegicus OX=10116 GN=Dcx PE=1 SV=1	78.248	33	11	44	8	110.555	45	19	67	15	90.844	45	17	57	13	102.249	42	15	73	11	365	40.5	9.28
Q4V8I9	UTP--glucose-1-phosphate uridylyltransferase OS=Rattus norvegicus OX=10116 GN=Ugp2 PE=1 SV=1	78.24	20	8	24	8	93.217	29	11	26	11	70.209	28	11	24	11	75.235	30	10	27	10	508	57	7.61
Q05982	Nucleoside diphosphate kinase A OS=Rattus norvegicus OX=10116 GN=Nme1 PE=1 SV=1	78.09	70	10	75	4	85.702	68	10	71	4	78.905	80	11	80	5	110.113	78	11	148	4	152	17.2	6.33
P14668	Annexin A5 OS=Rattus norvegicus OX=10116 GN=Anxa5 PE=1 SV=3	77.983	44	12	30	12	94.798	49	13	40	13	89.059	61	15	40	15	153.554	63	17	72	17	319	35.7	5.05
Q99MI5	Spermidine synthase OS=Rattus norvegicus OX=10116 GN=LOC100912604 PE=1 SV=1	77.846	43	12	33	12	17.492	11	5	8	5	35.57	31	8	13	8	77.386	44	11	31	11	302	34	5.64
P08009	Glutathione S-transferase Yb-3 OS=Rattus norvegicus OX=10116 GN=Gstm3 PE=1 SV=2	77.778	52	13	32	9	118.698	64	15	62	11	84.508	61	14	58	10	121.035	72	17	70	10	218	25.7	7.33
G3V6U3	ALG2, alpha-1,3/1,6-mannosyltransferase OS=Rattus norvegicus OX=10116 GN=Alg2 PE=1 SV=1	77.728	33	11	53	11	96.471	40	15	57	15	102.566	43	15	61	15	144.869	48	18	92	18	415	47.3	7.97
G3V927	Discs, large homolog-associated protein 4 (Drosophila) OS=Rattus norvegicus OX=10116 GN=Dlgap4 PE=1 SV=1	77.604	16	10	35	9	96.327	21	13	30	12	95.96	23	16	36	15	91.092	25	15	61	14	992	108	7.11
F1LM09	Ubiquitin carboxyl-terminal hydrolase 7 OS=Rattus norvegicus OX=10116 GN=Usp7 PE=1 SV=2	77.556	14	12	33	12	63.276	17	12	20	12	84.347	19	16	31	16	37.838	15	12	17	12	1103	128.3	5.55
Q5RKH2	Galactokinase 1, isoform CRA_c OS=Rattus norvegicus OX=10116 GN=Galk1 PE=1 SV=1	77.507	37	10	27	10	25.765	14	5	11	5	43.21	26	8	13	8	95.776	33	8	30	8	392	42.3	5.35
Q05096	Unconventional myosin-Ib OS=Rattus norvegicus OX=10116 GN=Myo1b PE=1 SV=1	77.451	15	11	31	11	91.977	22	17	28	17	73.972	21	16	33	16	49.897	15	13	30	13	1136	131.8	9.36
B0BNG0	ER membrane protein complex subunit 2 OS=Rattus norvegicus OX=10116 GN=Emc2 PE=2 SV=1	77.432	34	8	25	8	28.771	20	5	9	5	34.544	27	6	14	6	89.414	33	8	30	8	297	34.8	6.81
Q5D059	Heterogeneous nuclear ribonucleoprotein K OS=Rattus norvegicus OX=10116 GN=Hnrnpk PE=1 SV=1	77.408	31	10	24	10	91.08	32	11	25	11	54.777	29	10	16	10	86.863	36	14	32	14	464	51	5.33
F1LMB9	Exocyst complex component 2-like OS=Rattus norvegicus OX=10116 GN=Exoc2 PE=1 SV=1	77.343	19	14	34	14	80.293	19	13	23	2	86.308	23	19	37	2	110.9	28	22	49	3	924	104	7.17
A0A0G2K4A0	RAB11 family-interacting protein 5 OS=Rattus norvegicus OX=10116 GN=Rab11fip5 PE=1 SV=1	77.265	32	13	27	3	113.287	34	15	30	4	70.644	28	13	23	2	99.42	31	15	38	2	636	68.7	9.13
Q68FU3	Electron transfer flavoprotein subunit beta OS=Rattus norvegicus OX=10116 GN=Etfb PE=1 SV=3	77.153	49	12	29	12	105.623	52	13	62	13	83.313	49	12	43	12	103.754	50	13	58	13	255	27.7	7.75
D3ZS72	Phosphatidylinositol-3,4,5-trisphosphate-dependent Rac exchange factor 1 OS=Rattus norvegicus OX=10116 GN=Prex1 PE=1 SV=3	77.088	11	16	37	16	209.291	26	35	87	35	134.463	22	29	67	29	93.246	21	25	50	25	1643	184.3	6.32
A0A0G2K8H0	Caprin-1 OS=Rattus norvegicus OX=10116 GN=Caprin1 PE=1 SV=1	77.059	30	11	23	11	46.244	20	8	14	8	77.706	24	11	25	11	91.033	30	11	34	11	720	79.6	5.3
B1H270	Succinate--CoA ligase [GDP-forming] subunit beta, mitochondrial OS=Rattus norvegicus OX=10116 GN=Suclg2 PE=2 SV=1	76.954	36	12	28	12	119.181	39	15	34	15	95.148	40	15	35	15	100.386	37	12	36	12	434	47	7.72
Q6RUV5	Ras-related C3 botulinum toxin substrate 1 OS=Rattus norvegicus OX=10116 GN=Rac1 PE=1 SV=1	76.879	60	11	92	3	72.674	45	9	75	3	83.964	61	11	71	3	72.375	47	11	110	3	192	21.4	8.5
Q4V8B7	Inactive hydroxysteroid dehydrogenase-like protein 1 OS=Rattus norvegicus OX=10116 GN=Hsdl1 PE=2 SV=1	76.871	31	8	42	8	73.781	29	7	33	7	50.288	27	7	37	7	71.759	28	7	39	7	330	36.9	8.7
D4A8H3	Similar to RIKEN cDNA 5730469D23 (Predicted) OS=Rattus norvegicus OX=10116 GN=Uba6 PE=1 SV=1	76.819	18	14	25	14	14.543	7	6	6	6	36.892	11	9	13	9	80.394	26	18	28	18	1053	117.9	6.07
P20171	GTPase HRas OS=Rattus norvegicus OX=10116 GN=Hras PE=1 SV=2	76.8	53	9	40	2	78.224	53	8	53	2	93.392	68	11	47	2	101.037	75	12	74	3	189	21.3	5.31
G3V644	NADH dehydrogenase (Ubiquinone) flavoprotein 3-like, isoform CRA_a OS=Rattus norvegicus OX=10116 GN=Ndufv3 PE=1 SV=1	76.718	34	11	27	11	49.368	27	8	17	7	32.342	24	7	15	6	59.104	36	10	29	9	458	49.3	8.84
D3ZUX5	MICOS complex subunit OS=Rattus norvegicus OX=10116 GN=Chchd3 PE=1 SV=1	76.547	29	9	27	9	119.6	50	13	58	13	85.816	49	12	36	12	88.122	43	10	48	10	227	26.4	8.13
D3ZQ59	Nardilysin OS=Rattus norvegicus OX=10116 GN=Nrdc PE=1 SV=1	76.48	20	18	39	18	122.119	21	18	41	18	161.549	29	28	62	28	57.678	16	15	32	15	1229	140.6	4.91
Q63754	Beta-synuclein OS=Rattus norvegicus OX=10116 GN=Sncb PE=1 SV=1	76.469	39	7	27	5	90.666	45	7	45	4	105.597	39	8	63	6	78.232	39	7	79	5	137	14.5	4.48
A0A0G2JTT2	Phosphatidylinositol binding clathrin assembly protein, isoform CRA_a OS=Rattus norvegicus OX=10116 GN=Picalm PE=1 SV=1	76.397	30	10	69	8	107.945	32	13	52	2	105.385	32	14	64	2	123.869	37	18	91	2	655	71	8.37
G3V6S3	Calumenin OS=Rattus norvegicus OX=10116 GN=Calu PE=1 SV=1	76.354	39	8	20	8	80.769	42	10	28	10	102.072	48	13	26	13	146.255	58	13	42	4	315	37	4.67
P47728	Calretinin OS=Rattus norvegicus OX=10116 GN=Calb2 PE=1 SV=1	76.321	56	15	48	14	122.064	56	16	87	15	90.254	56	15	56	14	116.627	55	17	89	16	271	31.4	5.02
D4A994	ER membrane protein complex subunit 1 OS=Rattus norvegicus OX=10116 GN=Emc1 PE=1 SV=1	76.257	19	12	39	12	156.253	28	21	56	21	147.222	32	22	73	22	173.716	37	25	87	25	993	111.1	7.31
A0A0G2JZ83	ArfGAP with GTPase domain, ankyrin repeat and PH domain 3 OS=Rattus norvegicus OX=10116 GN=Agap3 PE=4 SV=1	76.029	18	11	38	11	101.553	24	16	46	13	114.821	28	18	66	15	116.128	27	17	66	15	808	87.1	7.31
A0A0G2JSS8	Peroxiredoxin 5, isoform CRA_c OS=Rattus norvegicus OX=10116 GN=Prdx5 PE=1 SV=1	75.998	41	9	44	9	109.57	52	11	75	11	101.976	52	12	70	12	97.737	57	13	141	13	213	22.2	8.66
M0R735	Heterogeneous nuclear ribonucleoprotein Q OS=Rattus norvegicus OX=10116 GN=Syncrip PE=1 SV=2	75.997	20	9	21	9	92.721	30	16	23	14	47.433	24	12	19	11	76.847	30	13	38	11	562	62.6	7.56
A0A0A0MY13	Probable G-protein-coupled receptor 158 OS=Rattus norvegicus OX=10116 GN=Gpr158 PE=1 SV=1	75.951	10	8	28	8	53.806	16	12	22	12	51.354	10	8	21	8	99.926	20	15	53	15	1206	134.8	8.02
Q62703	Reticulocalbin-2 OS=Rattus norvegicus OX=10116 GN=Rcn2 PE=1 SV=2	75.798	33	6	15	6	117.629	40	13	37	13	98.223	37	10	44	10	229.343	75	21	96	21	320	37.4	4.41
P18088	Glutamate decarboxylase 1 OS=Rattus norvegicus OX=10116 GN=Gad1 PE=2 SV=1	75.773	16	8	22	8	113.889	21	10	22	9	42.348	16	7	17	6	86.546	29	12	39	11	593	66.6	7.31
Q5XIC0	Enoyl-CoA delta isomerase 2, mitochondrial OS=Rattus norvegicus OX=10116 GN=Eci2 PE=1 SV=1	75.57	36	10	33	10	75.288	26	10	22	10	69.729	36	9	23	9	113.418	50	11	41	11	391	43	8.98
P62824	Ras-related protein Rab-3C OS=Rattus norvegicus OX=10116 GN=Rab3c PE=1 SV=1	75.473	54	11	107	5	81.479	54	11	119	5	79.171	61	12	119	6	112.454	70	13	198	7	227	25.9	5.24
B0BNJ4	ETHE1, persulfide dioxygenase OS=Rattus norvegicus OX=10116 GN=Ethe1 PE=1 SV=1	75.326	61	9	23	9	83.67	71	10	40	10	85.379	65	9	28	9	119.551	65	9	48	9	254	27.7	7.06
F1M3L7	Epidermal growth factor receptor kinase substrate 8 OS=Rattus norvegicus OX=10116 GN=Eps8 PE=1 SV=2	75.216	24	14	27	14	82.928	24	14	24	14	87.102	27	15	27	15	90.22	23	14	25	14	822	91.9	7.62
Q5RJR8	Leucine-rich repeat-containing protein 59 OS=Rattus norvegicus OX=10116 GN=Lrrc59 PE=1 SV=1	75.096	48	11	25	11	59.987	37	8	19	8	74.506	37	9	29	9	76.764	37	10	36	10	307	34.8	9.52
A0A0G2K0T5	Calcium uptake protein 1, mitochondrial OS=Rattus norvegicus OX=10116 GN=Micu1 PE=1 SV=1	75.048	22	8	22	8	32.54	10	4	27	4	41.981	22	7	25	7	87.211	27	8	38	8	481	54.8	8.66
G3V758	Contactin-2 OS=Rattus norvegicus OX=10116 GN=Cntn2 PE=1 SV=1	74.997	20	13	19	13	46.578	15	11	14	11	67.397	21	15	24	15	43.2	13	10	18	10	1040	113	7.65
Q91ZN1	Coronin-1A OS=Rattus norvegicus OX=10116 GN=Coro1a PE=1 SV=3	74.876	30	10	76	10	111.835	45	14	75	14	113.697	51	20	64	20	106.969	32	11	88	11	461	51	6.48
D4A8A0	Carbamoyl-phosphate synthetase 2, aspartate transcarbamylase, and dihydroorotase OS=Rattus norvegicus OX=10116 GN=Cad PE=1 SV=2	74.848	9	13	35	13	213.906	26	37	81	37	154.643	19	29	62	29	243.49	27	40	96	40	2224	243.2	6.54
Q9Z2F5	C-terminal-binding protein 1 OS=Rattus norvegicus OX=10116 GN=Ctbp1 PE=1 SV=3	74.813	21	7	17	7	63.134	35	10	17	10	67.928	39	11	23	11	96.585	38	11	30	10	430	46.6	6.65
D3ZMJ7	WNK lysine deficient protein kinase 2 OS=Rattus norvegicus OX=10116 GN=Wnk2 PE=1 SV=2	74.664	8	14	32	11	141.417	18	27	46	3	75.134	13	19	28	15	119.458	16	24	51	20	2063	218.2	5.77
B2GUX5	5'-nucleotidase OS=Rattus norvegicus OX=10116 GN=Nt5c3a PE=1 SV=1	74.612	52	12	23	12	44.776	35	7	11	7	33.257	28	6	13	6	104.465	68	17	41	17	297	33.8	5.47
F1LQ09	Atlastin GTPase 2 OS=Rattus norvegicus OX=10116 GN=Atl2 PE=1 SV=1	74.571	26	11	36	10	60.569	18	8	25	6	32.98	15	6	10	5	62.707	26	11	26	9	583	66.2	5.54
D4ADS4	Microsomal glutathione S-transferase 3 OS=Rattus norvegicus OX=10116 GN=Mgst3 PE=1 SV=1	74.335	51	6	63	6	57.941	49	5	56	5	80.411	51	6	86	6	100.315	51	6	118	6	152	16.7	9.5
O88923	Adhesion G protein-coupled receptor L2 OS=Rattus norvegicus OX=10116 GN=Adgrl2 PE=1 SV=2	74.316	10	11	27	10	42.23	8	8	12	7	90.368	14	15	27	14	86.887	13	14	38	13	1487	166.6	6.54
Q5U2U0	ATP-dependent Clp protease ATP-binding subunit clpX-like, mitochondrial OS=Rattus norvegicus OX=10116 GN=Clpx PE=2 SV=1	74.063	29	15	25	15	98.463	28	15	31	15	63.722	24	13	30	13	92.231	33	17	46	17	633	69.2	7.72
A0A0G2K4U4	Voltage-dependent L-type calcium channel subunit beta-1 OS=Rattus norvegicus OX=10116 GN=Cacnb1 PE=1 SV=1	73.987	23	10	21	6	35.268	12	7	10	4	47.452	20	10	14	7	77.65	31	13	28	8	642	70.3	5.91
B5DF41	Syntaphilin OS=Rattus norvegicus OX=10116 GN=Snph PE=1 SV=1	73.958	24	9	37	8	86.256	31	12	20	10	72.093	28	11	34	10	69.505	30	12	34	10	504	54.5	6.15
P54287	Voltage-dependent L-type calcium channel subunit beta-3 OS=Rattus norvegicus OX=10116 GN=Cacnb3 PE=1 SV=1	73.919	31	12	23	9	50.668	20	8	15	5	35.165	18	7	10	4	81.768	37	13	29	9	484	54.5	6.27
A0A140TAF0	RCG62531, isoform CRA_g OS=Rattus norvegicus OX=10116 GN=Tpm3 PE=1 SV=1	73.847	32	11	43	4	92.769	39	16	52	4	74.74	29	10	38	3	78.165	38	14	71	4	285	33	4.72
C6JUM5	Protocadherin gamma C5 OS=Rattus norvegicus OX=10116 GN=Pcdhgc5 PE=2 SV=1	73.804	14	8	17	6	36.704	11	6	8	4	49.512	15	8	13	7	86.899	23	11	27	9	944	102	5.16
Q5EB77	Ras-related protein Rab-18 OS=Rattus norvegicus OX=10116 GN=Rab18 PE=2 SV=1	73.791	60	12	42	11	103.728	55	13	41	12	101.491	55	12	53	11	86.987	49	10	65	10	206	23	5.24
Q9JI56	SNAP-29 protein OS=Rattus norvegicus OX=10116 GN=Snap29 PE=1 SV=1	73.779	58	10	30	10	53.036	35	6	17	6	51.338	51	8	16	8	84.993	58	10	32	10	257	29.1	5.48
A0A0G2K9J0	Tetratricopeptide repeat, ankyrin repeat and coiled-coil-containing 2 OS=Rattus norvegicus OX=10116 GN=Tanc2 PE=1 SV=1	73.574	10	13	34	13	202.794	20	34	62	34	107.697	15	24	50	24	203.143	21	32	77	32	2076	228.9	8.19
F1LR98	Cadherin 10 OS=Rattus norvegicus OX=10116 GN=Cdh10 PE=1 SV=1	73.494	16	9	18	6	25.058	9	5	7	4	39.261	15	8	16	6	75.643	19	10	19	6	788	88.2	4.93
Q75Q41	Mitochondrial import receptor subunit TOM22 homolog OS=Rattus norvegicus OX=10116 GN=Tomm22 PE=1 SV=1	73.413	63	7	39	7	75.573	63	7	43	7	94.912	63	7	62	7	105.337	63	7	124	7	142	15.5	4.34
Q6MG60	N(G),N(G)-dimethylarginine dimethylaminohydrolase 2 OS=Rattus norvegicus OX=10116 GN=Ddah2 PE=1 SV=1	73.356	55	10	28	9	96.19	38	8	23	8	65.686	38	8	20	8	93.5	69	10	43	9	285	29.7	6.01
A0A0G2K1S6	Malic enzyme OS=Rattus norvegicus OX=10116 GN=Me1 PE=1 SV=1	73.292	34	12	23	12	72.214	38	11	17	11	51.13	27	9	13	9	116.126	57	20	45	20	571	63.8	6.67
F1LUT4	Phospholipid-transporting ATPase OS=Rattus norvegicus OX=10116 GN=Atp8a1 PE=1 SV=3	73.277	16	11	43	10	99.209	24	19	61	18	112.619	29	23	73	22	94.255	23	17	73	17	985	110.9	7.02
A0A0G2K2P5	Tight junction protein ZO-1 OS=Rattus norvegicus OX=10116 GN=Tjp1 PE=1 SV=1	73.269	11	14	36	14	177.488	24	29	45	29	99.021	19	22	35	22	227.138	36	41	80	41	1765	197	6.6
P70600	Protein-tyrosine kinase 2-beta OS=Rattus norvegicus OX=10116 GN=Ptk2b PE=1 SV=1	73.266	22	17	34	16	40.498	14	11	19	11	55.247	20	14	24	14	70.61	22	17	30	17	1009	115.7	6.33
Q5U2X6	Coiled-coil domain-containing protein 47 OS=Rattus norvegicus OX=10116 GN=Ccdc47 PE=2 SV=1	73.245	25	9	20	9	63.47	26	10	23	10	28.374	16	5	8	5	110.654	38	13	59	13	483	55.7	4.84
P62836	Ras-related protein Rap-1A OS=Rattus norvegicus OX=10116 GN=Rap1a PE=1 SV=1	73.227	49	9	51	2	81.527	42	9	60	2	88.403	49	9	65	2	88.843	49	9	91	2	184	21	6.67
P97846	Contactin-associated protein 1 OS=Rattus norvegicus OX=10116 GN=Cntnap1 PE=1 SV=1	73.094	13	14	29	14	74.95	13	15	26	15	60.298	12	13	29	13	78.841	18	18	40	18	1381	155.8	6.99
P97878	Exocyst complex component 5 OS=Rattus norvegicus OX=10116 GN=Exoc5 PE=1 SV=1	73.086	23	12	31	12	72.956	26	13	23	13	82.19	27	13	32	13	107.733	29	16	43	16	708	81.7	6.71
F1MAH5	Protein phosphatase 6, regulatory subunit 3 OS=Rattus norvegicus OX=10116 GN=Ppp6r3 PE=1 SV=3	72.871	18	13	23	12	67.477	18	12	24	11	67.357	24	16	31	15	53.786	19	14	28	13	879	98.3	4.63
D3ZCG2	Kinesin family member 21A OS=Rattus norvegicus OX=10116 GN=Kif21a PE=1 SV=2	72.825	13	14	41	11	133.564	20	21	47	18	104.889	17	18	52	16	156.593	22	24	62	20	1658	185.2	6.25
Q63584	Transmembrane emp24 domain-containing protein 10 OS=Rattus norvegicus OX=10116 GN=Tmed10 PE=1 SV=2	72.777	35	10	34	10	66.298	32	5	31	5	90.422	38	10	33	10	96.655	34	8	73	8	219	24.8	6.42
A0A140UHX6	Spectrin beta chain OS=Rattus norvegicus OX=10116 GN=Sptb PE=1 SV=1	72.75	5	10	67	5	146.592	10	18	46	12	81.013	6	13	43	6	162.242	13	22	61	18	2329	267.9	5.45
Q6P7D2	Arginyl aminopeptidase (Aminopeptidase B) OS=Rattus norvegicus OX=10116 GN=Rnpep PE=2 SV=1	72.673	24	10	28	10	78.161	22	11	23	11	91.923	31	14	34	14	93.332	36	16	41	16	650	72.6	5.67
Q812E9	Neuronal membrane glycoprotein M6-a OS=Rattus norvegicus OX=10116 GN=Gpm6a PE=1 SV=1	72.645	22	8	71	8	94.8	20	8	135	8	100.8	20	8	109	8	87.009	18	7	186	7	278	31.2	5.27
D4AAM0	Transportin 3 OS=Rattus norvegicus OX=10116 GN=Tnpo3 PE=1 SV=2	72.59	19	11	25	11	72.074	22	13	21	13	50.401	16	10	18	10	88.796	21	13	37	13	923	104.1	5.52
A0A140TAA1	Immunoglobulin superfamily, member 8, isoform CRA_b OS=Rattus norvegicus OX=10116 GN=Igsf8 PE=1 SV=1	72.346	25	10	31	10	96.648	30	13	24	13	69.778	27	11	25	11	106.196	35	15	47	15	611	65	7.99
F1LW74	IQ motif-containing GTPase-activating protein 2 OS=Rattus norvegicus OX=10116 GN=Iqgap2 PE=1 SV=3	72.274	16	16	26	16	73.099	14	15	21	15	28.506	7	7	9	7	43.481	14	13	19	13	1425	162.9	5.44
P18163	Long-chain-fatty-acid--CoA ligase 1 OS=Rattus norvegicus OX=10116 GN=Acsl1 PE=1 SV=1	72.261	23	13	38	13	110.957	28	15	31	15	123.133	37	19	49	18	173.028	45	26	80	23	699	78.1	6.99
A0A0G2JWM2	NAD-dependent protein deacetylase OS=Rattus norvegicus OX=10116 GN=Sirt2 PE=1 SV=1	72.162	34	10	36	10	118.265	28	10	26	10	85.695	29	9	26	9	113.846	45	13	49	13	388	43.1	5.53
Q62844	Tyrosine-protein kinase Fyn OS=Rattus norvegicus OX=10116 GN=Fyn PE=1 SV=1	72.037	29	12	42	6	87.835	38	14	34	9	69.668	30	13	27	8	132.062	51	21	54	14	537	60.7	6.67
F1LQP8	Cadherin-6 OS=Rattus norvegicus OX=10116 GN=Cdh6 PE=1 SV=3	72.009	20	11	23	8	23.625	10	7	12	6	41.371	17	9	16	8	81.577	20	11	24	8	791	88.4	4.97
Q8VIL3	ZW10 interactor OS=Rattus norvegicus OX=10116 GN=Zwint PE=1 SV=1	71.952	32	7	20	7	66.017	27	6	12	6	46.013	22	4	9	4	48.084	26	5	15	5	266	30.1	6.1
G3V7Q6	Proteasome subunit beta type OS=Rattus norvegicus OX=10116 GN=Psmb5 PE=1 SV=1	71.874	41	10	25	10	118.164	48	13	55	12	108.672	48	13	48	12	120.519	63	14	85	14	263	28.5	7.02
Q5PQN0	Neurocalcin-delta OS=Rattus norvegicus OX=10116 GN=Ncald PE=1 SV=3	71.742	64	10	36	6	48.318	46	8	49	3	100.265	68	12	53	6	88.072	58	9	65	5	193	22.2	5.35
F1LXC7	Hypothetical protein LOC100362814 OS=Rattus norvegicus OX=10116 GN=LOC100362814 PE=1 SV=3	71.639	14	10	16	10	34.161	6	5	7	5	54.381	11	9	17	9	59.572	10	8	18	8	1337	144.7	9.41
D3ZFR9	Retinol dehydrogenase 13 OS=Rattus norvegicus OX=10116 GN=Rdh13 PE=1 SV=1	71.616	36	9	21	9	90.153	29	8	20	8	56.069	28	7	20	7	87.538	37	10	29	10	334	36.4	8.87
D4ABM3	Dishevelled associated activator of morphogenesis 1 (Predicted) OS=Rattus norvegicus OX=10116 GN=Daam1 PE=1 SV=1	71.605	18	12	22	12	41.603	13	10	14	9	49.428	19	13	16	13	59.076	15	14	22	14	968	112.6	6.87
F1LRK4	G-rich RNA sequence-binding factor 1 OS=Rattus norvegicus OX=10116 GN=Grsf1 PE=1 SV=2	71.428	31	9	20	9	59.882	24	8	18	8	41.073	26	9	19	9	154.708	46	14	47	14	479	52.9	6.67
A0A0G2K7W4	Mitogen-activated protein kinase kinase kinase kinase 4 OS=Rattus norvegicus OX=10116 GN=Map4k4 PE=1 SV=1	71.4	14	13	40	7	115.281	19	21	52	9	109.696	23	25	78	13	79.69	20	19	57	10	1348	153.1	7.52
Q07936	Annexin A2 OS=Rattus norvegicus OX=10116 GN=Anxa2 PE=1 SV=2	71.387	44	12	31	12	27.954	26	6	11	6	24.55	27	6	9	6	58.978	45	11	27	11	339	38.7	7.69
Q99MZ8	LIM and SH3 domain protein 1 OS=Rattus norvegicus OX=10116 GN=Lasp1 PE=1 SV=1	71.278	40	7	30	7	66.486	46	10	37	10	56.19	37	7	33	7	91.035	49	11	76	11	263	30	7.05
D3ZLT1	NADH dehydrogenase (Ubiquinone) 1 beta subcomplex, 7 (Predicted) OS=Rattus norvegicus OX=10116 GN=Ndufb7 PE=1 SV=1	71.265	61	9	33	9	56.56	60	8	49	8	47.556	71	9	45	9	170.191	74	14	194	14	137	16.6	8.46
D3Z9D0	Similar to KIAA1549 protein OS=Rattus norvegicus OX=10116 GN=RGD1306271 PE=1 SV=3	71.176	10	12	26	12	61.016	10	11	19	11	61.334	9	10	21	10	66.168	9	11	26	11	1867	201.8	5.81
A1L1J8	RAB5B, member RAS oncogene family (Predicted), isoform CRA_c OS=Rattus norvegicus OX=10116 GN=Rab5b PE=1 SV=1	71.149	48	7	35	4	91.869	56	9	68	5	71.904	51	8	43	4	119.855	51	8	88	4	215	23.7	8.13
B0VXR4	JIP3 protein OS=Rattus norvegicus OX=10116 GN=Mapk8ip3 PE=2 SV=1	71.101	15	16	44	13	180.045	25	27	58	22	125.398	22	23	63	19	117.135	24	26	79	22	1322	145.5	5.45
Q04970	GTPase NRas OS=Rattus norvegicus OX=10116 GN=Nras PE=1 SV=1	71.086	53	9	37	2	71.006	53	8	49	2	86.556	68	11	46	2	83.183	67	11	68	2	189	21.2	5.17
P81799	N-acetyl-D-glucosamine kinase OS=Rattus norvegicus OX=10116 GN=Nagk PE=1 SV=4	70.872	30	8	19	8	26.947	14	4	8	4	31.425	24	6	7	6	52.725	27	7	17	7	343	37.2	5.9
Q5RJN0	NADH dehydrogenase (Ubiquinone) Fe-S protein 7, isoform CRA_d OS=Rattus norvegicus OX=10116 GN=Ndufs7 PE=1 SV=1	70.843	42	6	66	6	151.353	64	12	110	12	143.351	57	10	94	10	138.698	68	10	160	10	218	23.9	9.99
D3ZX42	G protein-coupled receptor 21 (Predicted), isoform CRA_a OS=Rattus norvegicus OX=10116 GN=Rabgap1 PE=1 SV=1	70.696	16	11	26	11	99.762	21	17	33	16	128.852	27	19	40	18	51.825	17	13	26	12	1065	120.9	5.27
D3ZBM3	Ferrochelatase OS=Rattus norvegicus OX=10116 GN=Fech PE=1 SV=1	70.655	27	8	24	8	83.279	32	12	31	12	95.679	39	14	42	14	112.216	36	11	44	11	422	47.5	8.72
Q5PQK5	Radixin OS=Rattus norvegicus OX=10116 GN=Rdx PE=2 SV=1	70.622	26	12	30	6	104.527	27	16	50	7	127.733	34	18	54	9	146.291	38	23	81	11	583	68.5	6.27
Q03114	Cyclin-dependent-like kinase 5 OS=Rattus norvegicus OX=10116 GN=Cdk5 PE=1 SV=1	70.563	46	12	44	11	54.197	38	10	35	9	63.59	40	12	32	11	83.312	40	12	62	11	292	33.2	7.66
Q5M9H7	DnaJ (Hsp40) homolog, subfamily A, member 2, isoform CRA_b OS=Rattus norvegicus OX=10116 GN=Dnaja2 PE=1 SV=1	70.495	40	9	29	9	92.084	46	12	26	11	45.724	37	9	30	8	93.708	47	13	50	12	412	45.7	6.48
P54690	Branched-chain-amino-acid aminotransferase, cytosolic OS=Rattus norvegicus OX=10116 GN=Bcat1 PE=1 SV=1	70.444	33	9	20	9	40.124	25	6	20	6	66.277	30	8	20	8	114.276	41	12	49	12	411	46	5.76
D3ZF86	ARFGEF family member 3 OS=Rattus norvegicus OX=10116 GN=Arfgef3 PE=1 SV=3	70.378	11	15	31	15	120.473	18	26	40	26	88.73	17	22	34	22	136.593	18	25	63	25	1925	212.9	5.94
P53042	Serine/threonine-protein phosphatase 5 OS=Rattus norvegicus OX=10116 GN=Ppp5c PE=1 SV=1	70.278	27	10	18	10	69.527	25	9	17	9	34.401	14	4	10	4	52.988	23	8	23	8	499	56.9	6.2
A0A0G2JSM8	Cell division control protein 42 homolog OS=Rattus norvegicus OX=10116 GN=Cdc42 PE=1 SV=1	70.254	52	7	80	2	79.657	58	8	71	2	85.434	52	7	66	2	53.001	45	7	80	2	191	21.3	6.04
D3ZT71	BCL2-like 13 OS=Rattus norvegicus OX=10116 GN=Bcl2l13 PE=1 SV=3	70.246	30	7	25	7	88.745	31	7	19	7	94.271	32	8	36	8	126.208	43	10	47	10	434	46.7	4.53
F1M392	LIM and calponin homology domains 1 OS=Rattus norvegicus OX=10116 GN=Limch1 PE=1 SV=2	70.239	14	9	17	9	86.043	18	13	22	13	86.823	25	19	31	19	42.446	15	11	21	11	1085	121.4	5.63
D3ZGE6	Cortactin, isoform CRA_c OS=Rattus norvegicus OX=10116 GN=Cttn PE=1 SV=3	70.233	24	11	34	11	74.144	30	14	40	14	88.093	31	16	41	16	81.164	29	15	49	15	546	61	5.31
A0A0G2JTW1	RCG36946 OS=Rattus norvegicus OX=10116 GN=Rap2a PE=4 SV=1	70.057	64	11	29	4	76.194	50	10	50	4	100.531	66	12	42	5	140.244	74	13	69	6	183	20.6	4.82
A0A0G2JZ60	Fibronectin type III and SPRY domain-containing 1-like OS=Rattus norvegicus OX=10116 GN=Fsd1l PE=4 SV=1	70.054	29	11	22	11	55.964	19	8	16	8	28.062	15	5	7	5	32.438	18	8	14	8	508	57.1	6.9
A0A0G2K3I9	Dual-specificity phosphatase 3 OS=Rattus norvegicus OX=10116 GN=Dusp3 PE=1 SV=1	69.878	52	8	17	8	54.065	44	7	23	7	55.424	44	7	20	7	75.691	52	8	31	8	211	23.1	5.85
D3ZFE9	Mitochondrial ribosomal protein L1-like OS=Rattus norvegicus OX=10116 GN=LOC100359687 PE=1 SV=3	69.84	31	10	27	10	69.539	31	9	17	9	86.838	39	14	25	14	103.063	38	14	35	14	328	36.9	9.42
A0A0G2K459	Mitochondrial carrier 2 OS=Rattus norvegicus OX=10116 GN=Mtch2 PE=1 SV=1	69.716	37	9	65	9	76.751	45	11	75	11	82.386	45	11	80	11	77.333	44	11	93	11	303	33.7	8.94
G3V8F5	Mitochondrial import receptor subunit TOM40 homolog OS=Rattus norvegicus OX=10116 GN=Tomm40 PE=1 SV=1	69.673	28	6	42	6	122.824	53	12	33	12	140.656	52	11	50	11	130.211	53	11	64	11	361	37.9	7.97
D3ZGN2	Copine 5 protein OS=Rattus norvegicus OX=10116 GN=Cpne5 PE=1 SV=1	69.536	26	12	47	8	81.043	21	10	33	6	63.341	28	13	44	12	103.358	40	16	56	12	593	65.6	5.77
P37397	Calponin-3 OS=Rattus norvegicus OX=10116 GN=Cnn3 PE=1 SV=1	69.514	49	10	27	10	34.484	28	7	13	7	48.24	28	6	13	6	58.339	40	7	29	7	330	36.4	5.72
B2RYN6	AP-1 complex subunit gamma OS=Rattus norvegicus OX=10116 GN=Ap1g1 PE=2 SV=1	69.503	21	12	57	12	125.262	26	16	43	16	194.08	36	23	70	21	135.049	29	16	64	16	822	91.3	6.8
A0A0G2K2V5	Exocyst complex component 1 OS=Rattus norvegicus OX=10116 GN=Exoc1 PE=1 SV=1	69.482	26	14	27	5	39.052	19	9	14	3	83.536	30	12	28	3	76.694	30	13	27	6	721	81.9	6.42
F1MA89	Cyclin Y OS=Rattus norvegicus OX=10116 GN=Ccny PE=1 SV=2	69.471	36	10	28	7	16.177	11	3	6	3	26.062	22	6	10	6	62.753	39	11	30	8	341	39.3	7.2
P36860	Ras-related protein Ral-B OS=Rattus norvegicus OX=10116 GN=Ralb PE=2 SV=1	69.43	49	10	31	3	96.174	49	11	42	3	63.965	44	10	22	2	106.171	66	12	56	5	206	23.3	6.62
P27605	Hypoxanthine-guanine phosphoribosyltransferase OS=Rattus norvegicus OX=10116 GN=Hprt1 PE=1 SV=1	69.324	54	10	28	9	91.102	59	11	46	10	72.669	56	10	31	10	88.431	60	11	45	10	218	24.5	6.54
P40329	Arginine--tRNA ligase, cytoplasmic OS=Rattus norvegicus OX=10116 GN=Rars PE=1 SV=2	69.32	27	13	25	13	97.884	33	18	27	18	84.242	31	17	33	17	95.874	30	18	46	18	660	75.8	7.05
P15650	Long-chain specific acyl-CoA dehydrogenase, mitochondrial OS=Rattus norvegicus OX=10116 GN=Acadl PE=1 SV=1	69.138	29	11	32	11	144.545	39	18	60	18	138.271	42	18	70	18	129.45	39	15	75	15	430	47.8	7.74
Q3T1J1	Eukaryotic translation initiation factor 5A-1 OS=Rattus norvegicus OX=10116 GN=Eif5a PE=1 SV=3	69.134	51	10	31	4	56.045	37	8	27	8	78.118	51	10	46	10	76.249	51	12	65	5	154	16.8	5.24
D4AEH9	Amylo-1, 6-glucosidase, 4-alpha-glucanotransferase (Glycogen debranching enzyme, glycogen storage disease type III) (Predicted), isoform CRA_a OS=Rattus norvegicus OX=10116 GN=Agl PE=1 SV=1	69.057	12	13	31	13	119.152	23	25	43	25	118.898	22	24	45	24	74.269	17	19	42	19	1532	174.2	6.74
Q63525	Nuclear migration protein nudC OS=Rattus norvegicus OX=10116 GN=Nudc PE=1 SV=1	69.046	35	10	23	10	71.726	38	14	27	14	75.02	49	16	25	16	107.757	53	15	41	15	332	38.4	5.38
D4A9Z6	Mitochondrial ribosomal protein S35 (Predicted) OS=Rattus norvegicus OX=10116 GN=Mrps35 PE=1 SV=1	69.002	37	8	19	8	74.635	31	9	19	9	41.021	29	8	15	8	95.658	41	10	42	10	320	36.2	9.16
Q0GLB6	DPPY splice variant c OS=Rattus norvegicus OX=10116 GN=Dpp10 PE=2 SV=1	68.82	20	11	40	9	117.084	27	16	36	14	103.165	27	17	47	15	133.231	31	19	58	17	800	91.2	6.48
Q5U2N3	Membrane-associated phosphatidylinositol transfer protein 1 OS=Rattus norvegicus OX=10116 GN=Pitpnm1 PE=1 SV=1	68.747	15	13	44	13	97.611	19	17	46	16	144.217	25	21	53	20	93.936	23	18	50	18	1242	134.9	5.96
D3ZBH5	Lemur tyrosine kinase 2 OS=Rattus norvegicus OX=10116 GN=Lmtk2 PE=1 SV=1	68.738	13	12	24	11	97.668	19	16	26	16	73.208	17	14	21	14	153.231	24	21	50	21	1531	165.2	4.45
M0RAS4	Immunoglobulin superfamily member 21 OS=Rattus norvegicus OX=10116 GN=Igsf21 PE=2 SV=3	68.66	34	10	35	10	55.906	26	8	21	8	37.006	26	7	18	7	74.118	37	13	43	13	468	52	7.18
Q6Q0N1	Cytosolic non-specific dipeptidase OS=Rattus norvegicus OX=10116 GN=Cndp2 PE=1 SV=1	68.612	29	10	21	10	77.952	37	14	23	14	45.428	28	9	14	9	132.983	57	18	44	18	475	52.7	5.66
D4AE56	Prostaglandin E synthase 2 (Predicted), isoform CRA_b OS=Rattus norvegicus OX=10116 GN=Ptges2 PE=1 SV=1	68.569	34	11	30	11	134.021	49	16	43	16	91.156	42	12	27	12	139.897	43	14	70	14	384	43.4	9.25
Q6P7Q4	Lactoylglutathione lyase OS=Rattus norvegicus OX=10116 GN=Glo1 PE=1 SV=3	68.418	59	10	27	10	66.554	72	14	35	14	64.829	63	10	36	10	101.805	70	13	57	13	184	20.8	5.31
M0R7U1	Adenylate kinase 5 OS=Rattus norvegicus OX=10116 GN=Ak5 PE=1 SV=1	68.314	30	11	24	11	46.202	16	7	12	7	75.217	33	12	29	12	121.486	33	13	49	13	562	63.1	5.2
F1M3P6	Protein SCAI OS=Rattus norvegicus OX=10116 GN=Scai PE=1 SV=2	68.283	24	11	25	11	74.538	22	10	24	10	50.958	20	10	14	10	120.42	41	16	38	16	606	70.2	8.6
Q9R1K2	Teneurin-2 OS=Rattus norvegicus OX=10116 GN=Tenm2 PE=1 SV=2	68.266	8	14	30	13	183.853	18	38	62	35	154.104	17	31	53	29	292.863	26	45	107	42	2774	307.3	6.73
P60901	Proteasome subunit alpha type-6 OS=Rattus norvegicus OX=10116 GN=Psma6 PE=1 SV=1	68.24	41	8	23	8	61.623	46	10	40	10	69.231	48	12	21	12	86.84	44	10	52	10	246	27.4	6.76
A0A0G2JU66	Nuclear protein localization protein 4 homolog OS=Rattus norvegicus OX=10116 GN=Nploc4 PE=1 SV=1	68.178	28	12	29	12	68.577	25	12	15	12	58.207	23	11	18	11	101.028	29	14	31	14	608	68	6.49
B1WBY5	DnaJ (Hsp40) homolog, subfamily C, member 11 (Predicted) OS=Rattus norvegicus OX=10116 GN=Dnajc11 PE=1 SV=1	68.087	30	12	42	12	98.248	38	18	45	18	72.64	32	14	39	14	80.811	34	16	57	16	559	63.2	8.32
Q63941	Ras-related protein Rab-3B OS=Rattus norvegicus OX=10116 GN=Rab3b PE=1 SV=2	67.989	47	9	115	3	79.769	53	10	135	4	67.819	53	10	118	4	92.459	53	10	208	4	219	24.8	5.02
B1WBY1	Cul1 protein OS=Rattus norvegicus OX=10116 GN=Cul1 PE=1 SV=1	67.817	23	13	32	13	63.824	23	13	23	13	147.205	39	24	43	24	149.395	39	22	57	22	776	89.6	8
D4ABP4	Rab3 GTPase-activating protein non-catalytic subunit OS=Rattus norvegicus OX=10116 GN=Rab3gap2 PE=1 SV=3	67.816	13	13	28	13	49.67	10	10	16	10	111.687	19	21	40	21	41.439	11	11	19	11	1389	154.4	5.78
A0A140TAC3	Epsin-1 OS=Rattus norvegicus OX=10116 GN=Epn1 PE=1 SV=1	67.811	22	8	24	8	58.043	19	6	19	6	66.721	29	9	17	9	76.926	24	9	37	9	576	60.2	4.81
P47727	Carbonyl reductase [NADPH] 1 OS=Rattus norvegicus OX=10116 GN=Cbr1 PE=1 SV=2	67.808	52	12	23	11	80.073	60	14	34	13	58.356	42	11	23	10	79.294	64	14	50	1	277	30.6	8.06
P70580	Membrane-associated progesterone receptor component 1 OS=Rattus norvegicus OX=10116 GN=Pgrmc1 PE=1 SV=3	67.806	50	9	26	8	136.76	65	15	62	14	93.907	65	13	49	12	93.427	63	12	55	11	195	21.6	4.6
P97532	3-mercaptopyruvate sulfurtransferase OS=Rattus norvegicus OX=10116 GN=Mpst PE=1 SV=3	67.744	45	10	48	9	101.717	52	13	48	13	95.719	51	14	48	13	80.938	55	14	59	13	297	32.9	6.32
D3ZJX5	RCG54610, isoform CRA_a OS=Rattus norvegicus OX=10116 GN=Timm50 PE=1 SV=2	67.666	27	8	41	8	87.524	32	10	39	10	89.774	32	9	43	9	86.83	32	8	59	8	353	39.8	8.13
M0R6J0	39S ribosomal protein L39, mitochondrial OS=Rattus norvegicus OX=10116 GN=Mrpl39 PE=1 SV=2	67.655	39	13	32	13	40.089	32	9	16	9	35.059	28	8	13	8	57.44	34	11	27	11	336	38.4	9.09
P18265	Glycogen synthase kinase-3 alpha OS=Rattus norvegicus OX=10116 GN=Gsk3a PE=1 SV=1	67.601	28	7	26	6	106.167	35	10	26	7	48.93	23	8	24	5	80.66	34	9	45	7	483	51	8.82
O08700	Vacuolar protein sorting-associated protein 45 OS=Rattus norvegicus OX=10116 GN=Vps45 PE=1 SV=1	67.581	26	13	37	13	108.148	38	21	35	21	39.079	18	9	21	9	64.49	25	12	36	12	570	64.9	8.25
A1L1M0	Protein kinase, cAMP-dependent, catalytic, alpha OS=Rattus norvegicus OX=10116 GN=Prkaca PE=1 SV=1	67.525	36	11	53	3	143.988	42	16	60	6	96.349	54	18	58	5	140.02	50	14	74	4	351	40.6	8.79
P04905	Glutathione S-transferase Mu 1 OS=Rattus norvegicus OX=10116 GN=Gstm1 PE=1 SV=2	67.507	39	9	28	4	100.577	61	14	62	7	96.16	56	12	52	5	112.12	58	14	62	7	218	25.9	8.19
A0A0G2JSH9	Peroxiredoxin-2 OS=Rattus norvegicus OX=10116 GN=Prdx2 PE=1 SV=1	67.389	60	9	71	9	87.388	63	11	69	11	113.04	64	12	94	12	63.857	47	9	116	9	198	21.8	5.59
Q10758	Keratin, type II cytoskeletal 8 OS=Rattus norvegicus OX=10116 GN=Krt8 PE=1 SV=3	67.354	12	9	172	1	54.558	9	8	148	1	37.879	10	6	143	1	42.539	11	7	133	1	483	54	6
A0A0H2UHG3	Cullin-5 OS=Rattus norvegicus OX=10116 GN=Cul5 PE=1 SV=1	67.349	20	14	29	14	70.136	20	14	22	14	84.52	24	17	32	17	123.993	34	25	54	25	855	98.7	8.6
Q5RKI1	Eukaryotic initiation factor 4A-II OS=Rattus norvegicus OX=10116 GN=Eif4a2 PE=1 SV=1	67.236	25	7	25	2	91.722	32	12	38	4	91.667	39	13	36	5	133.914	53	18	64	10	407	46.4	5.48
Q68FR9	Elongation factor 1-delta OS=Rattus norvegicus OX=10116 GN=Eef1d PE=1 SV=2	67.116	39	8	27	8	55.884	30	6	16	6	58.59	43	9	31	9	77.887	48	11	46	9	281	31.3	5.06
M0R3N4	Vesicle amine transport 1-like OS=Rattus norvegicus OX=10116 GN=Vat1l PE=1 SV=2	66.911	40	11	26	11	73.505	46	13	23	13	49.096	37	9	18	9	90.948	47	14	45	14	378	41.6	5.33
D3ZG85	Cyclin-dependent kinase-like 5 OS=Rattus norvegicus OX=10116 GN=Cdkl5 PE=1 SV=2	66.893	19	12	22	12	28.499	10	7	9	7	51.141	18	13	17	13	73.822	19	12	30	12	934	105.1	9.61
P21708	Mitogen-activated protein kinase 3 OS=Rattus norvegicus OX=10116 GN=Mapk3 PE=1 SV=5	66.847	49	13	35	8	69.499	35	11	26	8	53.585	37	12	25	8	108.594	61	16	51	10	380	43.1	6.61
A0A0G2JVW5	E3 ubiquitin-protein ligase HUWE1 OS=Rattus norvegicus OX=10116 GN=Huwe1 PE=1 SV=1	66.823	4	12	34	12	132.694	9	26	62	26	128.573	10	26	49	26	149.501	12	29	56	29	4062	447.4	5.4
F1LY09	ARP3 actin-related protein 3 homolog B OS=Rattus norvegicus OX=10116 GN=Actr3b PE=3 SV=2	66.704	31	10	37	7	49.708	29	9	40	5	44.946	24	7	34	4	58.468	39	9	61	6	315	35.8	6.44
O08651	D-3-phosphoglycerate dehydrogenase OS=Rattus norvegicus OX=10116 GN=Phgdh PE=1 SV=3	66.519	33	12	33	12	80.28	33	13	37	13	64.332	33	13	32	13	128.025	38	14	56	14	533	56.5	6.71
M0RC99	Ras-related protein Rab-5A OS=Rattus norvegicus OX=10116 GN=Rab5a PE=2 SV=1	66.481	47	7	32	4	87.785	51	9	81	5	84.318	51	9	55	5	67.718	50	8	73	4	215	23.6	8.15
Q62991	Sec1 family domain-containing protein 1 OS=Rattus norvegicus OX=10116 GN=Scfd1 PE=1 SV=1	66.443	23	9	18	9	83.493	25	9	16	9	72.141	29	10	19	10	146.548	40	17	44	17	637	72.2	6.51
P19490	Glutamate receptor 1 OS=Rattus norvegicus OX=10116 GN=Gria1 PE=1 SV=2	66.357	17	13	47	4	97.321	20	17	35	5	118.831	25	20	56	6	153.236	31	20	81	4	907	101.5	7.53
F7EUU4	COP9 signalosome subunit 5 OS=Rattus norvegicus OX=10116 GN=Cops5 PE=1 SV=1	66.333	36	9	25	9	27.513	24	7	15	7	30.112	29	8	15	8	107.337	44	11	51	11	389	43.6	7.71
O88954	MAGUK p55 subfamily member 3 OS=Rattus norvegicus OX=10116 GN=Mpp3 PE=1 SV=3	66.242	27	11	20	11	43.06	18	7	9	7	49.118	22	9	14	9	102.529	38	16	34	16	585	66.5	6.51
Q8CFN2	Cell division control protein 42 homolog OS=Rattus norvegicus OX=10116 GN=Cdc42 PE=1 SV=2	66.204	52	8	63	3	95.466	58	9	69	3	90.283	52	8	57	3	53.681	44	7	78	2	191	21.2	6.55
O55173	3-phosphoinositide-dependent protein kinase 1 OS=Rattus norvegicus OX=10116 GN=Pdpk1 PE=1 SV=2	66.082	33	13	28	13	42.567	17	7	9	7	8.366	5	2	4	2	62.797	30	12	25	12	559	63.6	7.17
D4A053	Protein Shroom2 OS=Rattus norvegicus OX=10116 GN=Shroom2 PE=1 SV=2	66.052	9	9	24	9	48.416	7	7	11	6	22.428	4	4	6	4	81.901	11	11	24	11	1485	164.8	6.68
A0A0G2JZH8	Dihydrolipoamide acetyltransferase component of pyruvate dehydrogenase complex OS=Rattus norvegicus OX=10116 GN=Pdhx PE=1 SV=1	66.021	24	10	29	10	80.781	31	12	41	12	75.698	29	11	28	11	100.619	32	12	48	12	502	54.1	8.75
F1LUM5	Tubulin alpha chain OS=Rattus norvegicus OX=10116 GN=Tubal3 PE=1 SV=2	65.963	12	5	133	1	58.214	12	5	76	1	58.548	12	5	69	1	50.815	12	5	135	1	382	42.8	6.02
B5DFH2	BPY2 interacting protein 1 (Predicted), isoform CRA_b OS=Rattus norvegicus OX=10116 GN=Map1s PE=2 SV=1	65.951	11	8	26	8	54.986	13	9	21	9	62.11	16	11	30	11	67.534	18	12	30	12	972	102.7	7.11
A0A0G2K999	Sidekick cell adhesion molecule 2 OS=Rattus norvegicus OX=10116 GN=Sdk2 PE=1 SV=1	65.9	11	17	36	17	143.678	19	27	44	27	110.042	19	27	38	27	233.522	27	36	76	36	2175	239.7	7.23
A0A0G2JZH0	Calcium-binding protein 39 OS=Rattus norvegicus OX=10116 GN=Cab39 PE=1 SV=1	65.87	35	14	24	11	66.87	31	11	20	10	41.5	25	10	16	9	77.004	37	13	40	11	341	39.8	6.89
D3Z956	Retinaldehyde binding protein 1 (Predicted), isoform CRA_a OS=Rattus norvegicus OX=10116 GN=Rlbp1 PE=4 SV=1	65.784	42	9	22	9	25.899	23	5	12	5	35.73	34	7	17	7	103.91	42	9	48	9	317	36.4	5.06
G3V6H9	Nucleosome assembly protein 1-like 1 OS=Rattus norvegicus OX=10116 GN=Nap1l1 PE=1 SV=1	65.643	25	7	28	6	53.636	23	8	28	7	42.896	25	8	13	7	72.441	29	8	25	7	391	45.3	4.46
B0BN68	Mitochondrial ribosomal protein S9 OS=Rattus norvegicus OX=10116 GN=Mrps9 PE=1 SV=1	65.495	33	11	24	11	61.069	31	9	16	9	53.697	29	8	15	8	92.182	42	11	31	11	390	45	9.11
A0A0G2JUX5	Transcriptional activator protein Pur-beta OS=Rattus norvegicus OX=10116 GN=Purb PE=1 SV=1	65.452	56	11	27	9	72.275	50	8	17	1	58.308	36	7	16	6	58.797	38	7	24	6	317	33.5	5.43
P07943	Aldose reductase OS=Rattus norvegicus OX=10116 GN=Akr1b1 PE=1 SV=3	65.447	40	9	27	9	78.374	47	12	33	12	86.038	50	12	38	11	100.158	49	13	69	13	316	35.8	6.71
A0A140TA89	Glycine amidinotransferase, mitochondrial OS=Rattus norvegicus OX=10116 GN=Gatm PE=1 SV=1	65.335	27	10	21	10	41.077	22	10	16	10	51.851	24	10	25	10	137.42	40	12	56	12	462	52.1	8.16
Q5U2U2	Crk-like protein OS=Rattus norvegicus OX=10116 GN=Crkl PE=1 SV=1	65.191	63	12	27	12	52.252	27	7	13	7	32.249	24	6	10	6	68.035	64	12	24	12	303	33.8	6.74
Q6P9V6	Proteasome subunit alpha type OS=Rattus norvegicus OX=10116 GN=Psma5 PE=1 SV=1	65.061	42	8	20	8	73.671	62	10	38	10	50.11	41	7	18	7	79.547	46	9	37	9	241	26.4	4.79
Q63942	GTP-binding protein Rab-3D OS=Rattus norvegicus OX=10116 GN=Rab3d PE=1 SV=2	65.014	43	9	115	1	62.103	43	9	130	1	64.921	43	9	119	1	77.836	53	10	214	3	219	24.3	4.92
D3ZW58	Cancer susceptibility 4 OS=Rattus norvegicus OX=10116 GN=Casc4 PE=4 SV=3	64.994	23	9	23	9	37.416	24	7	8	7	22.583	13	4	5	4	75.414	28	11	30	11	461	52.3	5.59
E9PTW1	Secretory carrier-associated membrane protein OS=Rattus norvegicus OX=10116 GN=Scamp3 PE=1 SV=2	64.808	31	7	47	7	75.128	31	7	46	7	67.139	31	6	44	6	63.403	31	6	58	6	350	38.5	6.76
Q4G079	Aminoacyl tRNA synthetase complex-interacting multifunctional protein 1 OS=Rattus norvegicus OX=10116 GN=Aimp1 PE=1 SV=1	64.65	44	9	21	9	73.038	39	8	18	8	30.835	30	6	11	6	91.816	53	12	31	12	315	34.6	8.29
P35400	Metabotropic glutamate receptor 7 OS=Rattus norvegicus OX=10116 GN=Grm7 PE=1 SV=1	64.619	15	9	25	8	61.498	17	10	26	9	70.696	18	10	31	9	46.978	17	10	31	8	915	102.2	7.88
A0A0G2K777	Ras homolog family member T1 OS=Rattus norvegicus OX=10116 GN=Rhot1 PE=1 SV=1	64.438	20	11	42	9	88.159	20	12	48	10	106.41	24	15	51	1	121.634	28	16	84	14	752	86	6.79
A0A0U1RRX0	Neuroligin-2 OS=Rattus norvegicus OX=10116 GN=Nlgn2 PE=1 SV=1	64.395	22	11	31	8	99.698	28	17	30	13	73.316	21	13	26	9	108.409	29	16	58	11	876	95.2	6.33
Q5RK08	Glioblastoma amplified sequence OS=Rattus norvegicus OX=10116 GN=Nipsnap2 PE=1 SV=1	64.304	41	11	29	11	85.346	49	14	64	13	67.954	38	11	31	11	87.677	55	14	63	13	281	32.9	9.36
E9PTK4	Threonine synthase-like 1 OS=Rattus norvegicus OX=10116 GN=Thnsl1 PE=1 SV=1	64.289	21	10	23	10	67.741	20	10	19	10	72.95	23	11	25	11	77.639	21	10	28	10	745	82.7	7.17
A2VD09	Abi1 protein OS=Rattus norvegicus OX=10116 GN=Abi1 PE=1 SV=1	64.264	34	15	34	10	70.315	26	11	25	8	33.61	19	8	18	6	82.934	29	12	47	8	481	52.3	7.64
P62024	Phosphatase and actin regulator 1 OS=Rattus norvegicus OX=10116 GN=Phactr1 PE=1 SV=1	64.261	27	12	29	12	33.903	16	8	12	7	43.885	21	10	16	9	84.258	24	12	31	11	580	66.2	7.09
B2RYP4	Sorting nexin 2 OS=Rattus norvegicus OX=10116 GN=Snx2 PE=1 SV=1	64.24	24	10	24	9	83.793	27	13	27	13	109.326	37	18	38	17	143.529	45	19	49	18	519	58.5	5.12
D3ZK56	RAP2C, member of RAS oncogene family OS=Rattus norvegicus OX=10116 GN=Rap2c PE=1 SV=2	64.218	63	10	26	3	63.224	50	9	33	3	85.625	63	10	30	3	125.487	79	13	60	6	183	20.7	4.94
F1LVX2	EH domain-binding protein 1 OS=Rattus norvegicus OX=10116 GN=Ehbp1 PE=1 SV=3	64.126	17	13	28	13	80.687	16	13	22	13	47.783	12	8	15	8	35.86	15	10	17	10	1205	136.1	5.36
D4A1J6	Ankyrin repeat and FYVE domain-containing 1 OS=Rattus norvegicus OX=10116 GN=Ankfy1 PE=1 SV=3	64.03	16	11	24	11	166.478	27	23	51	23	131.458	27	25	57	25	68.365	19	16	39	16	1169	128.6	5.94
Q1RP74	RCG53953, isoform CRA_a OS=Rattus norvegicus OX=10116 GN=LOC103690005 PE=1 SV=1	64.011	43	9	30	9	67.25	52	13	30	13	84.151	57	10	25	10	81.266	56	11	50	11	244	27.2	5
F1M6T6	Protein phosphatase 6, regulatory subunit 2 OS=Rattus norvegicus OX=10116 GN=Ppp6r2 PE=1 SV=3	63.98	12	7	17	6	40.659	11	6	12	5	42.717	10	6	25	5	53.911	19	10	32	9	901	97.6	4.87
D4A1J3	Paralemmin 3 OS=Rattus norvegicus OX=10116 GN=Palm3 PE=1 SV=2	63.943	19	8	24	8	73.204	27	11	17	11	71.741	29	11	19	11	60.421	33	13	27	13	733	78.5	4.45
P62749	Hippocalcin-like protein 1 OS=Rattus norvegicus OX=10116 GN=Hpcal1 PE=1 SV=2	63.937	55	9	30	4	53.257	51	9	55	3	89.53	65	12	52	4	75.526	57	12	63	6	193	22.3	5.5
Q68FR6	Elongation factor 1-gamma OS=Rattus norvegicus OX=10116 GN=Eef1g PE=2 SV=3	63.839	29	9	19	9	91.49	43	14	40	14	68.321	27	11	35	11	90.52	31	13	44	13	437	50	6.74
Q9WUD9	Proto-oncogene tyrosine-protein kinase Src OS=Rattus norvegicus OX=10116 GN=Src PE=1 SV=4	63.687	26	10	31	7	84.425	34	12	30	9	62.687	25	10	21	8	83.593	29	13	33	7	536	59.9	7.42
A0JN17	V-Ki-ras2 Kirsten rat sarcoma viral oncogene homolog OS=Rattus norvegicus OX=10116 GN=Kras PE=2 SV=1	63.584	53	9	49	4	87.854	53	9	64	4	92.327	67	10	52	4	83.655	67	11	73	4	188	21.5	8.12
Q5U1Z9	Metaxin 2 OS=Rattus norvegicus OX=10116 GN=Mtx2 PE=1 SV=1	63.547	46	10	27	10	76.038	48	11	48	11	76.617	45	11	36	11	65.074	41	11	44	11	263	29.7	5.34
P63029	Translationally-controlled tumor protein OS=Rattus norvegicus OX=10116 GN=Tpt1 PE=1 SV=1	63.523	48	6	27	6	84.447	73	9	49	9	84.476	69	8	43	8	94.992	84	9	54	8	172	19.5	4.86
A0A0G2K1P1	Myotubularin-related protein 7 OS=Rattus norvegicus OX=10116 GN=Mtmr7 PE=1 SV=1	63.481	22	10	22	10	30.804	11	6	8	6	64.891	23	10	20	10	156.862	41	20	57	19	660	75.8	6.42
P23978	Sodium- and chloride-dependent GABA transporter 1 OS=Rattus norvegicus OX=10116 GN=Slc6a1 PE=1 SV=1	63.335	14	6	45	6	85.623	18	8	57	8	76.165	18	8	62	8	58.94	14	5	67	5	599	67	7.96
P68101	Eukaryotic translation initiation factor 2 subunit 1 OS=Rattus norvegicus OX=10116 GN=Eif2s1 PE=1 SV=2	63.005	37	10	24	10	85.766	38	13	28	13	61.17	39	12	26	12	85.099	60	15	54	15	315	36.1	5.08
D4AB66	Stonin-2 OS=Rattus norvegicus OX=10116 GN=Ston2 PE=1 SV=1	62.936	15	8	13	8	39.798	16	7	11	7	24.682	12	7	12	7	16.57	9	6	7	6	895	99.4	5.24
Q5XIG8	Serine-threonine kinase receptor-associated protein OS=Rattus norvegicus OX=10116 GN=Strap PE=1 SV=1	62.858	45	10	28	10	81.798	45	10	21	10	69.22	42	9	21	9	90.62	55	13	34	13	350	38.4	5.12
F1M8P2	Zyg-11 family member B, cell cycle regulator OS=Rattus norvegicus OX=10116 GN=Zyg11b PE=1 SV=2	62.857	17	8	21	8	54.222	15	7	12	7	88.9	27	15	30	15	105.422	31	17	37	17	757	85.5	6.99
B2RYI6	Snx4 protein OS=Rattus norvegicus OX=10116 GN=Snx4 PE=2 SV=1	62.727	32	10	19	10	34.026	20	6	9	6	51.916	30	9	15	9	107.938	53	19	38	19	450	51.9	5.81
Q68FS4	Cytosol aminopeptidase OS=Rattus norvegicus OX=10116 GN=Lap3 PE=1 SV=1	62.719	28	11	21	11	66.135	25	9	25	9	63.237	28	11	22	11	155.54	46	18	57	18	519	56.1	7.21
Q62648	Glutamate receptor ionotropic, NMDA 1 OS=Rattus norvegicus OX=10116 GN=Grin1 PE=1 SV=1	62.701	14	12	41	12	44.159	12	10	18	10	56.842	14	11	30	11	91.363	20	18	60	18	943	106.1	8.79
P40112	Proteasome subunit beta type-3 OS=Rattus norvegicus OX=10116 GN=Psmb3 PE=1 SV=1	62.696	31	4	23	4	53.176	37	6	27	6	65.325	48	7	41	7	76.077	44	7	57	7	205	22.9	6.55
Q5XIC6	Proteasome (Prosome, macropain) 26S subunit, non-ATPase, 12 OS=Rattus norvegicus OX=10116 GN=Psmd12 PE=1 SV=1	62.543	28	10	18	9	83.558	30	11	25	10	96.482	34	13	30	12	114.948	35	15	46	14	456	52.9	7.36
A0A0G2JZ53	Baculoviral IAP repeat-containing 6 OS=Rattus norvegicus OX=10116 GN=Birc6 PE=1 SV=1	62.542	5	12	23	12	117.795	9	23	38	23	96.538	10	23	41	23	124.146	11	25	57	25	3993	434	6.19
B0BNE5	S-formylglutathione hydrolase OS=Rattus norvegicus OX=10116 GN=Esd PE=2 SV=1	62.477	38	8	29	8	59.134	30	7	18	7	69.808	44	9	26	9	74.808	43	9	38	9	282	31.3	6.9
P19643	Amine oxidase [flavin-containing] B OS=Rattus norvegicus OX=10116 GN=Maob PE=1 SV=3	62.452	39	14	42	13	119.72	47	18	44	17	81.69	33	13	29	12	107.32	40	17	55	16	520	58.4	8.21
A0A096XKT9	NADH-ubiquinone oxidoreductase chain 5 OS=Rattus norvegicus OX=10116 GN=ND5 PE=3 SV=1	62.443	12	6	25	6	60.622	15	7	38	7	60.062	15	7	44	7	62.832	18	8	48	8	609	68.5	9.26
P20595	Guanylate cyclase soluble subunit beta-1 OS=Rattus norvegicus OX=10116 GN=Gucy1b1 PE=1 SV=2	62.431	21	12	37	12	91.848	33	18	30	18	120.628	38	19	43	19	145.595	40	23	63	23	619	70.4	5.4
A0A0G2JZ23	Ras-specific guanine nucleotide-releasing factor 1 OS=Rattus norvegicus OX=10116 GN=Rasgrf1 PE=4 SV=1	62.32	13	11	20	11	48.148	10	9	15	8	88.812	18	17	26	16	30.683	13	11	21	11	1244	142.6	7.09
G3V7H6	Arginase OS=Rattus norvegicus OX=10116 GN=Arg2 PE=3 SV=1	62.261	38	9	19	9	53.813	33	8	12	8	64.899	47	10	24	10	78.837	44	11	29	11	354	38.7	6.73
D3ZCD4	Phosphatidylinositol transfer protein beta isoform OS=Rattus norvegicus OX=10116 GN=Pitpnb PE=1 SV=3	62.232	45	8	18	1	46.253	41	9	13	7	61.037	45	9	19	1	91.628	68	16	42	1	272	31.6	6.25
Q66HG9	Mitochondrial antiviral-signaling protein OS=Rattus norvegicus OX=10116 GN=Mavs PE=1 SV=1	62.228	35	8	18	8	58.912	32	8	18	8	33.088	21	6	9	6	76.913	39	10	31	10	507	53.8	6.46
Q6AXY8	Dehydrogenase/reductase (SDR family) member 1, isoform CRA_b OS=Rattus norvegicus OX=10116 GN=Dhrs1 PE=1 SV=1	62.223	46	8	25	8	36.61	22	4	9	4	43.914	38	7	16	7	85.045	58	12	29	12	313	34	8.21
F1M0J7	Prickle planar cell polarity protein 2 OS=Rattus norvegicus OX=10116 GN=Prickle2 PE=1 SV=2	62.221	17	10	20	10	34.435	13	10	12	10	46.175	16	11	18	11	77.268	22	12	31	12	847	96	7.12
A0A0G2K2D6	Tubulin polymerization-promoting protein OS=Rattus norvegicus OX=10116 GN=Tppp PE=1 SV=1	62.198	34	6	16	6	89.923	39	9	31	9	62.318	35	7	18	7	79.507	34	7	33	7	235	25.6	9.55
A0A0G2K8E7	Lysophospholipase D GDPD1 OS=Rattus norvegicus OX=10116 GN=Gdpd1 PE=1 SV=1	62.163	33	9	23	9	31.467	28	9	12	9	28.141	18	6	17	6	83.239	38	11	33	11	315	35.9	8.16
P55053	Fatty acid-binding protein 5 OS=Rattus norvegicus OX=10116 GN=Fabp5 PE=1 SV=3	61.997	60	8	29	8	66.584	60	9	37	9	103.799	60	12	46	12	89.845	70	13	89	13	135	15.1	7.18
D4AEP0	Adenylosuccinate synthetase isozyme 2 OS=Rattus norvegicus OX=10116 GN=Adss PE=1 SV=1	61.98	23	7	14	7	51.427	24	8	12	8	65.535	32	11	23	11	99.15	39	13	25	13	456	50.1	6.38
Q4V8H2	SEC3-like 1 (S. cerevisiae) OS=Rattus norvegicus OX=10116 GN=Exoc1 PE=2 SV=1	61.97	22	12	25	3	35.428	16	8	14	2	80.038	30	13	30	4	64.25	25	10	21	3	681	76.6	5.77
Q3ZAV2	Nuclease-sensitive element-binding protein 1 OS=Rattus norvegicus OX=10116 GN=Ybx1 PE=1 SV=1	61.758	37	8	21	8	85.893	50	11	17	11	48.799	45	9	17	9	63.899	41	8	26	6	326	36.2	9.88
Q5PQW5	Calcium-transporting ATPase OS=Rattus norvegicus OX=10116 GN=Atp2c1 PE=2 SV=1	61.652	17	9	32	9	70.27	17	11	28	10	80.157	25	14	39	14	118.483	28	18	65	17	919	100.4	6.7
Q62634	Vesicular glutamate transporter 1 OS=Rattus norvegicus OX=10116 GN=Slc17a7 PE=1 SV=1	61.636	15	7	41	6	52.59	13	8	45	7	56.97	16	8	46	8	75.723	23	11	71	8	560	61.6	7.34
Q6IMX3	Acetyl-Coenzyme A dehydrogenase, short chain, isoform CRA_a OS=Rattus norvegicus OX=10116 GN=Acads PE=1 SV=1	61.592	41	11	23	11	57.241	35	11	16	11	62.633	32	10	19	10	84.098	42	12	30	12	414	44.9	8.28
P63245	Receptor of activated protein C kinase 1 OS=Rattus norvegicus OX=10116 GN=Rack1 PE=1 SV=3	61.344	51	12	26	12	89.673	57	12	33	12	113.481	65	13	28	13	111.274	57	12	41	12	317	35.1	7.69
F1LQZ3	Kinesin-like protein OS=Rattus norvegicus OX=10116 GN=Kif3a PE=1 SV=2	61.291	19	11	21	11	57.568	21	11	19	11	71.055	26	15	26	15	88.747	26	14	28	14	702	80.2	6.54
G3V7X5	SPARC-like 1 (Mast9, hevin), isoform CRA_a OS=Rattus norvegicus OX=10116 GN=Sparcl1 PE=1 SV=1	61.154	17	7	17	7	100.574	35	14	25	14	76.763	31	14	41	14	93.28	43	18	54	18	634	70.5	4.69
A0A0G2JSH4	Glycogen synthase kinase 3 beta, isoform CRA_b OS=Rattus norvegicus OX=10116 GN=Gsk3b PE=1 SV=1	61.111	30	7	29	6	88.711	39	10	31	2	78.277	38	10	34	1	88.673	33	9	49	1	420	46.7	8.78
Q4KM74	Vesicle-trafficking protein SEC22b OS=Rattus norvegicus OX=10116 GN=Sec22b PE=1 SV=3	61.013	35	6	26	6	116.502	56	14	61	14	65.692	56	11	40	11	122.297	56	12	62	12	215	24.7	8.51
P10888	Cytochrome c oxidase subunit 4 isoform 1, mitochondrial OS=Rattus norvegicus OX=10116 GN=Cox4i1 PE=1 SV=1	60.962	41	7	98	7	70.563	46	10	146	10	58.141	53	11	98	11	89.257	58	14	208	14	169	19.5	9.44
G3V640	Mitochondrial import inner membrane translocase subunit TIM44 OS=Rattus norvegicus OX=10116 GN=Timm44 PE=1 SV=1	60.7	26	10	29	10	124.183	40	18	39	18	98.875	30	15	35	15	93.117	32	14	48	14	453	51	8.31
Q9Z252	Protein lin-7 homolog B OS=Rattus norvegicus OX=10116 GN=Lin7b PE=1 SV=1	60.667	29	5	16	2	83.297	40	8	30	3	60.564	33	6	20	2	89.097	38	6	31	3	207	22.9	8.68
Q68FP1	Gelsolin OS=Rattus norvegicus OX=10116 GN=Gsn PE=1 SV=1	60.619	20	9	21	9	47.331	15	8	13	8	40.166	18	10	15	10	55.69	24	10	22	10	780	86	6.09
P24473	Glutathione S-transferase kappa 1 OS=Rattus norvegicus OX=10116 GN=Gstk1 PE=1 SV=3	60.513	44	8	19	8	113.496	60	12	48	12	87.145	64	13	52	13	116.321	67	13	70	13	226	25.5	9.07
A0A0G2K151	Apolipoprotein E OS=Rattus norvegicus OX=10116 GN=Apoe PE=1 SV=1	60.508	29	10	28	10	56.884	27	8	34	8	56.567	27	8	37	8	84.331	43	13	77	13	359	41.2	5.83
D4A3V4	Ring finger protein 214 OS=Rattus norvegicus OX=10116 GN=Rnf214 PE=1 SV=3	60.502	24	10	18	10	27.786	12	5	9	5	25.798	10	5	10	5	54.377	25	12	27	12	703	77.7	6.8
Q5EGY4	Synaptobrevin homolog YKT6 OS=Rattus norvegicus OX=10116 GN=Ykt6 PE=1 SV=1	60.453	55	8	28	8	115.158	69	13	56	13	128.047	69	13	55	13	103.874	69	12	87	12	198	22.4	6.92
A0A0G2JTA1	Serine/threonine-protein phosphatase 2A 56 kDa regulatory subunit OS=Rattus norvegicus OX=10116 GN=Ppp2r5e PE=1 SV=1	60.427	24	11	24	10	73.01	22	11	24	8	64.635	24	10	23	8	80.843	26	9	43	7	467	54.7	6.95
A0A0G2K782	Zinc finger, C2HC-type-containing 1A OS=Rattus norvegicus OX=10116 GN=Zc2hc1a PE=1 SV=1	60.365	39	11	33	11	63.51	43	13	23	13	48.927	40	12	20	12	69.566	44	12	34	12	324	35.2	9.91
F1LU71	Methylglutaconyl-CoA hydratase, mitochondrial OS=Rattus norvegicus OX=10116 GN=Auh PE=1 SV=2	60.187	24	7	20	7	90.561	29	10	38	10	72.832	34	11	33	11	68.997	36	12	53	12	315	33.3	9.42
D3ZXK4	Abhydrolase domain-containing 11 OS=Rattus norvegicus OX=10116 GN=Abhd11 PE=1 SV=1	60.038	66	10	20	10	106.76	58	11	42	11	94.032	71	12	35	12	109.042	71	12	46	12	307	33.2	9.31
A0A0G2K9D7	Uncharacterized protein OS=Rattus norvegicus OX=10116 PE=4 SV=1	59.945	12	7	18	5	49.868	13	8	15	6	22.282	7	4	10	3	34.832	11	6	14	4	934	101.1	5.19
B2GUZ6	Reticulon 4-interacting protein 1 OS=Rattus norvegicus OX=10116 GN=Rtn4ip1 PE=1 SV=1	59.938	30	8	24	8	35.618	21	5	11	5	36.032	28	7	15	7	79.456	53	13	47	13	396	43.6	9.2
Q5FVS1	Ferritin (Fragment) OS=Rattus norvegicus OX=10116 GN=Fth1 PE=2 SV=1	59.85	37	8	18	8	57.178	29	7	36	7	57.686	43	9	34	9	59.507	39	9	44	9	234	26.6	6.74
A0A096MJG4	Cartilage acidic protein 1 OS=Rattus norvegicus OX=10116 GN=Crtac1 PE=4 SV=1	59.731	23	11	21	11	21.329	11	6	9	6	35.465	17	9	15	9	108.171	38	17	36	17	652	70.3	5.22
A0A140TAI1	Ubiquilin 1, isoform CRA_a OS=Rattus norvegicus OX=10116 GN=Ubqln1 PE=1 SV=1	59.7	14	5	20	3	72.821	15	6	19	3	64.878	24	10	27	7	126.137	29	11	57	7	582	62	4.94
D4A188	RGM domain family, member A (Predicted), isoform CRA_a OS=Rattus norvegicus OX=10116 GN=Rgma PE=4 SV=1	59.68	32	10	19	10	37.892	20	7	11	7	39.303	22	8	18	8	56.387	28	9	27	8	449	49.3	7.12
Q6AYT7	Monoacylglycerol lipase ABHD12 OS=Rattus norvegicus OX=10116 GN=Abhd12 PE=2 SV=1	59.633	34	10	29	10	73.997	38	13	35	13	90.89	49	15	33	15	114.725	52	15	53	15	398	45.3	8.72
A0A0G2JV04	Golgi-associated, gamma adaptin ear-containing, ARF-binding protein 3 OS=Rattus norvegicus OX=10116 GN=Gga3 PE=1 SV=1	59.63	16	7	19	7	33.531	15	8	11	7	34.935	17	8	17	7	75.691	22	11	21	10	727	78.7	5.45
O88387	FYVE, RhoGEF and PH domain-containing protein 4 OS=Rattus norvegicus OX=10116 GN=Fgd4 PE=1 SV=1	59.487	19	11	19	10	62.747	27	15	19	14	92.894	27	15	29	14	109.989	33	19	36	19	766	86.4	6
D4AAR7	Coiled-coil domain-containing 136 OS=Rattus norvegicus OX=10116 GN=Ccdc136 PE=1 SV=3	59.322	8	6	13	6	57.28	10	8	13	8	51.113	10	8	17	8	71.051	10	8	22	8	1187	137.4	4.83
D4A2G9	RAN-binding protein 1 OS=Rattus norvegicus OX=10116 GN=Ranbp1 PE=1 SV=1	59.188	41	5	18	5	52.299	37	6	25	6	55.278	33	5	15	5	51.402	35	5	25	5	203	23.6	5.22
A0A0G2JUM2	Similar to RIKEN cDNA 9030624J02 OS=Rattus norvegicus OX=10116 GN=Vps35l PE=1 SV=1	59.12	13	10	18	10	65.883	15	12	15	12	49.697	16	12	14	12	99.553	24	19	38	19	1006	113.9	7.91
A0A0H4SRI2	Kinase D-interacting substrate 220 isoform 1 OS=Rattus norvegicus OX=10116 GN=Kidins220 PE=2 SV=1	59.075	8	12	27	12	83.585	12	18	38	18	72.208	13	17	37	17	74.178	15	20	38	20	1770	196.3	6.49
O54800	Cadherin-8 OS=Rattus norvegicus OX=10116 GN=Cdh8 PE=1 SV=1	59.065	25	11	18	11	34.202	18	7	11	7	51.587	22	10	15	10	59.63	22	9	17	9	799	88.3	4.74
G3V9N0	Polyadenylate-binding protein OS=Rattus norvegicus OX=10116 GN=Pabpc4 PE=1 SV=2	58.929	19	9	21	4	56.007	15	6	12	2	87.221	28	14	32	8	100.963	30	15	32	8	644	70.8	9.26
Q6AYD5	Eukaryotic peptide chain release factor GTP-binding subunit ERF3B-like OS=Rattus norvegicus OX=10116 GN=Gspt1 PE=1 SV=1	58.836	21	9	33	7	67.034	24	11	20	5	89.282	30	14	36	7	108.651	37	15	57	8	636	68.7	5.21
D3ZXA6	Pyruvate dehydrogenase phosphatase regulatory subunit OS=Rattus norvegicus OX=10116 GN=Pdpr PE=1 SV=1	58.827	18	13	28	13	79.792	22	17	28	17	66.55	21	16	32	16	127.527	32	22	59	22	878	98.8	6.48
B7X6I3	C38 protein OS=Rattus norvegicus OX=10116 GN=Cend1 PE=1 SV=1	58.797	68	6	23	6	166.47	72	11	80	11	190.885	72	12	72	12	83.849	71	9	74	9	149	15	8.97
P61589	Transforming protein RhoA OS=Rattus norvegicus OX=10116 GN=Rhoa PE=1 SV=1	58.793	50	8	23	6	98.633	57	11	57	5	120.74	73	11	50	3	83.416	72	11	72	3	193	21.8	6.1
B0BN56	28S ribosomal protein S31, mitochondrial OS=Rattus norvegicus OX=10116 GN=Mrps31 PE=2 SV=1	58.729	37	10	24	10	61.065	32	9	18	9	73.083	44	12	20	12	91.466	47	12	47	12	387	43.9	8.28
G3V9N1	RCG21137 OS=Rattus norvegicus OX=10116 GN=Pgam5 PE=1 SV=1	58.707	51	13	55	13	91.994	61	19	69	19	82.714	52	16	53	16	86.485	55	15	98	15	288	32	8.68
A0A0G2JVR9	Rho family-interacting cell polarization regulator 1 OS=Rattus norvegicus OX=10116 GN=Ripor1 PE=1 SV=1	58.696	14	13	23	13	29.416	9	7	13	7	99.772	22	17	31	17	33.629	12	10	16	10	1231	133.2	6.02
A0A0G2K5E4	DnaJ heat shock protein family (Hsp40) member A3 OS=Rattus norvegicus OX=10116 GN=Dnaja3 PE=1 SV=1	58.628	31	9	26	9	117.541	37	13	34	2	112.185	42	14	37	2	128.19	44	13	54	2	480	52.4	9.28
B1WBU9	Alpha-1,4 glucan phosphorylase OS=Rattus norvegicus OX=10116 GN=Pygm PE=2 SV=1	58.583	13	10	39	1	161.667	27	18	58	7	139.028	37	25	70	14	149.134	33	23	89	10	842	97.3	7.11
D4ABM5	Mitochondrial ribosomal protein S34 (Predicted), isoform CRA_a OS=Rattus norvegicus OX=10116 GN=Mrps34 PE=1 SV=1	58.581	51	10	25	10	65.122	48	10	48	10	54.524	46	10	32	10	68.601	56	12	44	12	218	25.8	10.27
O88658	Kinesin-like protein KIF1B OS=Rattus norvegicus OX=10116 GN=Kif1b PE=1 SV=2	58.517	9	12	29	3	89.164	12	17	31	5	64.616	9	14	30	3	115.602	10	15	49	3	1816	204	5.64
G3V6C9	Non-specific serine/threonine protein kinase OS=Rattus norvegicus OX=10116 GN=Cdc42bpa PE=1 SV=1	58.51	9	11	33	8	110.713	17	23	37	19	72.043	13	16	30	12	62.444	10	13	33	11	1732	196.9	6.67
Q6IG02	Keratin, type II cytoskeletal 2 epidermal OS=Rattus norvegicus OX=10116 GN=Krt2 PE=3 SV=1	58.504	8	8	125	5	46.439	9	9	84	6	41.726	9	10	83	6	34.422	9	8	76	6	685	69.1	7.69
P19686	Guanylate cyclase soluble subunit alpha-1 OS=Rattus norvegicus OX=10116 GN=Gucy1a1 PE=1 SV=1	58.486	20	11	38	11	71.51	21	12	32	12	74.301	24	14	42	14	89.553	27	15	49	15	690	77.5	7.06
M0RBS9	Sorting nexin family member 27, isoform CRA_a OS=Rattus norvegicus OX=10116 GN=Snx27 PE=1 SV=1	58.327	32	11	19	11	75.514	42	15	31	15	48.737	28	11	24	11	74.159	35	14	43	14	539	60.9	6.35
Q02589	[Protein ADP-ribosylarginine] hydrolase OS=Rattus norvegicus OX=10116 GN=Adprh PE=1 SV=2	58.275	29	7	20	7	13.975	9	2	2	2	11.895	12	3	3	3	58.702	28	6	32	6	362	39.9	6
Q5BJT7	Coiled-coil domain-containing protein 93 OS=Rattus norvegicus OX=10116 GN=Ccdc93 PE=1 SV=1	58.251	22	11	21	11	52.039	17	9	12	9	66.991	27	14	22	14	97.743	30	16	32	16	629	72.6	7.61
Q56R18	Importin subunit alpha OS=Rattus norvegicus OX=10116 GN=Kpna3 PE=1 SV=1	58.238	24	9	22	6	66.485	29	9	18	7	19.957	12	5	7	4	48.892	27	8	15	6	521	57.7	4.94
D3ZT90	Glutaryl-CoA dehydrogenase OS=Rattus norvegicus OX=10116 GN=Gcdh PE=1 SV=1	58.226	21	6	16	6	53.501	31	8	23	8	81.445	30	10	26	9	84.77	33	10	33	10	447	49.7	8.72
A0A0G2K865	Tumor protein D52 OS=Rattus norvegicus OX=10116 GN=Tpd52 PE=1 SV=1	58.193	40	8	21	8	67.612	40	9	28	9	38.817	23	6	13	6	82.303	43	10	31	10	247	26.9	4.96
A0A0G2JXN8	Oxysterol-binding protein OS=Rattus norvegicus OX=10116 GN=Osbpl8 PE=1 SV=1	58.13	16	10	25	10	73.965	21	12	27	12	95.121	29	18	40	18	125.251	41	23	60	21	888	101.1	6.96
Q5XI97	Alanyl-tRNA editing protein Aarsd1 OS=Rattus norvegicus OX=10116 GN=Aarsd1 PE=1 SV=1	58.074	26	8	19	8	48.818	23	7	14	7	40.678	21	6	15	6	76.98	42	11	25	11	412	45.1	6.48
G3V9P7	Huntingtin OS=Rattus norvegicus OX=10116 GN=Htt PE=1 SV=1	58.054	5	12	25	12	168.544	13	29	53	29	115.205	13	28	48	28	196.74	17	39	77	39	3120	344.5	6.24
A2RUW1	Toll-interacting protein OS=Rattus norvegicus OX=10116 GN=Tollip PE=1 SV=1	57.961	48	8	29	8	68.739	48	8	25	8	49.883	43	7	15	7	71.027	47	8	51	8	274	30.3	5.17
Q68G11	Casein kinase II subunit beta OS=Rattus norvegicus OX=10116 GN=Csnk2b PE=1 SV=2	57.724	41	6	15	6	65.434	35	7	38	7	51.243	46	8	30	8	92.763	46	7	50	7	215	24.9	5.55
D3ZUJ7	Ankyrin repeat domain 13 family, member D (Predicted) OS=Rattus norvegicus OX=10116 GN=Ankrd13d PE=1 SV=1	57.683	14	7	18	7	32.186	8	4	8	4	43.305	10	5	14	4	71.328	20	10	20	9	605	68.1	5.59
F1LWT1	Calcium-dependent secretion activator 2 OS=Rattus norvegicus OX=10116 GN=Cadps2 PE=4 SV=3	57.679	7	9	40	1	71.717	13	14	35	7	126.635	23	23	60	15	48.586	9	10	35	3	1197	137	6.35
B0BN83	Armadillo repeat-containing protein 1 OS=Rattus norvegicus OX=10116 GN=Armc1 PE=1 SV=1	57.625	32	7	20	7	53.217	32	8	12	8	36.136	27	5	11	5	49.012	31	7	21	7	282	31.2	5.57
D4A6P1	RCG40132, isoform CRA_a OS=Rattus norvegicus OX=10116 GN=Sez6l2 PE=4 SV=1	57.269	17	9	20	9	52.68	19	12	18	12	85.002	27	17	34	17	39.138	14	8	21	8	923	99.1	4.84
G3V7B5	Phosphoribosyl pyrophosphate synthase-associated protein 1 OS=Rattus norvegicus OX=10116 GN=Prpsap1 PE=1 SV=1	57.244	30	8	22	7	41.315	24	6	13	5	43.48	24	6	14	5	76.093	44	11	29	9	385	42.5	8.32
M0RAD5	ATP-dependent Clp protease proteolytic subunit OS=Rattus norvegicus OX=10116 GN=Clpp PE=1 SV=1	57.156	31	7	22	7	79.571	41	10	36	10	58.864	30	7	24	7	104.178	40	9	52	9	272	29.7	7.85
Q5M9G9	FAST kinase domain-containing protein 4 OS=Rattus norvegicus OX=10116 GN=Tbrg4 PE=2 SV=1	57.043	21	9	29	9	91.083	26	12	30	12	46.635	20	9	21	9	80.119	31	13	43	13	629	71.1	8.37
D3ZW09	Sortilin-related VPS10 domain-containing receptor 2 OS=Rattus norvegicus OX=10116 GN=Sorcs2 PE=4 SV=3	56.97	13	12	25	12	83.43	23	20	35	20	96.175	22	20	51	20	91.155	24	21	50	21	1158	128.7	7.37
Q63692	Hsp90 co-chaperone Cdc37 OS=Rattus norvegicus OX=10116 GN=Cdc37 PE=1 SV=2	56.912	16	5	14	5	30.278	15	5	9	5	29.801	12	4	13	4	52.81	21	7	19	7	379	44.5	5.34
B2GV54	Neutral cholesterol ester hydrolase 1 OS=Rattus norvegicus OX=10116 GN=Nceh1 PE=1 SV=1	56.859	30	8	30	8	103.676	34	10	31	10	44.369	26	7	39	7	83.942	51	13	59	13	408	45.8	7.05
D3ZP15	RAB9B, member RAS oncogene family OS=Rattus norvegicus OX=10116 GN=Rab9b PE=4 SV=1	56.825	40	7	16	6	58.98	48	8	26	8	52.51	48	8	17	8	54.077	52	8	28	7	201	22.7	4.93
F7FHF7	Mitofusin-2-like OS=Rattus norvegicus OX=10116 GN=LOC100911485 PE=1 SV=1	56.625	21	11	34	9	98.614	23	15	37	13	127.244	34	22	60	21	148.034	39	23	70	21	762	86.8	6.95
P61227	Ras-related protein Rap-2b OS=Rattus norvegicus OX=10116 GN=Rap2b PE=2 SV=1	56.594	64	11	36	5	54.973	50	9	45	4	80.627	73	13	37	7	122.168	72	12	60	6	183	20.5	4.81
G3V912	Thioredoxin domain containing 13 OS=Rattus norvegicus OX=10116 GN=Tmx4 PE=1 SV=1	56.584	25	7	13	7	64.516	25	7	15	7	49.293	25	7	23	7	62.137	27	8	25	8	336	37.5	4.35
Q4V8F9	Hydroxysteroid dehydrogenase-like protein 2 OS=Rattus norvegicus OX=10116 GN=Hsdl2 PE=2 SV=1	56.551	29	10	33	10	95.341	35	14	33	14	131.548	39	18	52	18	117.836	42	17	51	17	524	58.3	6.19
O08618	Phosphoribosyl pyrophosphate synthase-associated protein 2 OS=Rattus norvegicus OX=10116 GN=Prpsap2 PE=1 SV=1	56.527	36	9	29	8	54.631	31	9	22	8	45.231	34	10	22	9	95.472	49	12	43	10	369	40.8	7.17
Q9NQR8	NADH dehydrogenase [ubiquinone] 1 alpha subcomplex assembly factor 4 OS=Rattus norvegicus OX=10116 GN=Ndufaf4 PE=1 SV=1	56.526	55	8	19	8	78.644	57	10	20	10	65.711	50	8	20	8	51.298	51	9	29	9	174	20.1	9
Q5PQM2	Kinesin light chain 4 OS=Rattus norvegicus OX=10116 GN=Klc4 PE=1 SV=1	56.484	9	6	17	2	58.075	16	8	19	4	66.431	20	11	26	7	76.24	20	10	30	7	619	68.9	6.25
B0K031	60S ribosomal protein L7 OS=Rattus norvegicus OX=10116 GN=Rpl7 PE=1 SV=1	56.406	32	12	54	12	93.753	53	19	52	19	58.041	48	14	34	14	88.692	44	19	100	19	260	30.3	10.87
Q6AYG3	Exopolyphosphatase PRUNE1 OS=Rattus norvegicus OX=10116 GN=Prune1 PE=1 SV=1	56.365	26	8	27	8	60.622	29	10	26	10	52.035	26	8	19	8	104.064	41	14	40	14	454	50	5.07
Q4KMA2	UV excision repair protein RAD23 homolog B OS=Rattus norvegicus OX=10116 GN=Rad23b PE=1 SV=1	56.34	31	8	19	8	53.969	22	10	23	10	47.364	17	7	15	6	66.186	27	8	32	8	415	43.5	4.83
F1M4R7	Chondroitin sulfate proteoglycan 5 OS=Rattus norvegicus OX=10116 GN=Cspg5 PE=4 SV=3	56.063	19	6	30	6	67.564	20	7	33	7	50.948	20	7	31	7	63.224	20	7	37	7	571	61	4.51
P50503	Hsc70-interacting protein OS=Rattus norvegicus OX=10116 GN=St13 PE=1 SV=1	55.898	20	8	20	8	54.929	24	9	25	9	48.559	21	8	18	8	72.9	28	11	38	11	368	41.3	5.39
A0A0G2JUG7	IQ motif and Sec7 domain 1 OS=Rattus norvegicus OX=10116 GN=Iqsec1 PE=1 SV=1	55.745	13	10	57	7	85.444	18	15	49	11	83.33	19	14	66	10	80.587	23	18	86	14	962	108	7.68
Q5RJK8	Acyl-CoA-binding domain-containing protein 6 OS=Rattus norvegicus OX=10116 GN=Acbd6 PE=1 SV=1	55.736	38	8	21	8	30.397	23	6	12	6	39.989	34	7	16	7	74.193	38	9	30	9	282	30.8	5.05
D4A3S6	MTSS1L, I-BAR domain-containing OS=Rattus norvegicus OX=10116 GN=Mtss1l PE=1 SV=3	55.684	19	8	18	8	57.533	18	7	15	7	42.091	17	7	15	7	71.714	29	10	28	10	715	76.8	7.28
F1M0F4	Exocyst complex component OS=Rattus norvegicus OX=10116 GN=Exoc6 PE=1 SV=2	55.68	19	13	26	10	18.926	9	6	6	5	18.57	8	5	8	4	54.286	23	14	25	13	804	93.1	6.09
F1MAA2	COP9 signalosome subunit 7A OS=Rattus norvegicus OX=10116 GN=Cops7a PE=1 SV=1	55.599	33	7	13	7	90.345	40	8	19	8	65.174	40	8	15	8	62.1	40	8	27	8	277	30.4	7.4
P97519	Hydroxymethylglutaryl-CoA lyase, mitochondrial OS=Rattus norvegicus OX=10116 GN=Hmgcl PE=2 SV=1	55.504	30	6	22	6	42.282	22	5	13	5	52.959	33	9	22	9	86.067	37	8	39	7	325	34.2	8.41
Q6AYK3	Inositol-3-phosphate synthase 1 OS=Rattus norvegicus OX=10116 GN=Isyna1 PE=3 SV=2	55.483	18	7	15	7	40.787	17	8	14	8	14.881	8	3	5	3	46.564	19	9	19	9	557	60.8	6.04
A0A0H2UHV9	Coatomer subunit gamma OS=Rattus norvegicus OX=10116 GN=Copg2 PE=1 SV=1	55.451	17	10	20	9	54.346	19	12	21	11	59.117	17	11	26	10	51.152	17	11	28	10	870	97.5	5.74
A0A0G2JZD1	Serine/threonine-protein phosphatase 2A 56 kDa regulatory subunit OS=Rattus norvegicus OX=10116 GN=Ppp2r5c PE=1 SV=1	55.409	18	8	27	5	61.325	25	11	21	5	35.011	16	7	18	2	91.646	34	13	49	9	550	63.7	8.57
F1LP30	Methylcrotonoyl-CoA carboxylase subunit alpha, mitochondrial OS=Rattus norvegicus OX=10116 GN=Mccc1 PE=1 SV=1	55.38	19	10	23	10	104.351	26	14	27	14	116.186	36	19	44	19	231.596	49	23	70	23	715	79.2	7.14
F1LPS8	Transcriptional activator protein Pur-alpha OS=Rattus norvegicus OX=10116 GN=Pura PE=1 SV=3	55.312	32	5	16	4	57.643	33	5	11	5	49.391	30	4	9	4	69.658	33	6	14	6	289	31.9	8.59
F1MAK3	Rho GTPase-activating protein 32 OS=Rattus norvegicus OX=10116 GN=Arhgap32 PE=1 SV=2	55.285	7	12	30	11	107	17	26	38	25	63.152	13	17	21	16	145.805	21	30	64	28	2101	231	6.96
Q6AY18	SAR1 gene homolog A (S. cerevisiae), isoform CRA_b OS=Rattus norvegicus OX=10116 GN=Sar1a PE=1 SV=1	55.231	40	7	18	5	52.674	35	8	27	4	59.077	35	8	29	4	58.081	44	8	39	4	198	22.4	6.68
A0JPM9	Eukaryotic translation initiation factor 3 subunit J OS=Rattus norvegicus OX=10116 GN=Eif3j PE=1 SV=1	55.211	22	5	15	5	36.291	22	6	10	6	18.803	24	5	9	5	64.882	29	8	27	8	259	29.2	4.81
P04166	Cytochrome b5 type B OS=Rattus norvegicus OX=10116 GN=Cyb5b PE=1 SV=2	55.193	51	4	15	4	56.022	55	5	16	5	77.67	55	5	22	5	83.122	56	6	46	6	146	16.3	5.06
A5HTT2	Ephrin B3 OS=Rattus norvegicus OX=10116 GN=Efnb3 PE=2 SV=1	55.185	40	10	22	10	24.849	27	6	7	6	39.058	33	7	12	7	47.45	33	7	16	7	340	35.9	8.25
P62963	Profilin-1 OS=Rattus norvegicus OX=10116 GN=Pfn1 PE=1 SV=2	55.072	59	7	50	7	86.832	86	11	71	11	77.566	67	9	59	9	91.774	74	12	164	12	140	14.9	8.28
F1LPT4	Calcium/calmodulin-dependent protein kinase kinase 2 OS=Rattus norvegicus OX=10116 GN=Camkk2 PE=1 SV=3	55.056	18	8	17	8	42.852	16	6	10	6	47.795	24	10	16	10	86.702	38	13	32	13	588	64.7	6.1
A0A0G2JVM2	Uncharacterized protein OS=Rattus norvegicus OX=10116 PE=1 SV=1	54.969	13	12	27	12	98.478	18	18	31	18	81.91	19	19	34	19	156.036	24	26	53	26	1377	153.4	5.21
A0A0G2K7G7	Septin-8 OS=Rattus norvegicus OX=10116 GN=Sept8 PE=1 SV=1	54.949	23	8	53	5	74.131	32	11	41	8	61.341	37	14	36	9	102.162	40	15	67	12	483	55.8	6.1
A0FKI7	Acyl-CoA-binding domain-containing protein 5 OS=Rattus norvegicus OX=10116 GN=Acbd5 PE=1 SV=1	54.87	20	7	17	7	54.067	19	7	17	7	17.51	11	5	8	5	57.811	21	9	32	9	506	56.7	5.54
D4A6D7	Tetratricopeptide repeat protein 19, mitochondrial OS=Rattus norvegicus OX=10116 GN=Ttc19 PE=3 SV=1	54.817	27	8	17	8	92.45	37	14	34	14	81.616	30	12	26	12	94.187	37	13	50	13	365	41.3	6.21
Q5I0D5	Phospholysine phosphohistidine inorganic pyrophosphate phosphatase OS=Rattus norvegicus OX=10116 GN=Lhpp PE=2 SV=1	54.774	43	7	15	7	67.368	48	8	24	8	48.937	35	6	14	6	59.13	59	9	22	9	270	29.2	5.39
A0A0G2JSI1	4-trimethylaminobutyraldehyde dehydrogenase OS=Rattus norvegicus OX=10116 GN=Aldh9a1 PE=1 SV=1	54.721	15	6	23	6	83.694	28	11	31	11	63.535	30	10	27	10	76.876	24	8	29	8	497	54	6.67
A0A0G2JW01	Uncharacterized protein OS=Rattus norvegicus OX=10116 PE=1 SV=1	54.618	25	7	19	3	57.547	34	11	16	5	57.396	33	9	19	5	88.822	40	11	41	6	427	48.6	8.07
B0BN30	Mitochondrial carrier 1 OS=Rattus norvegicus OX=10116 GN=Mtch1 PE=1 SV=1	54.559	31	8	40	8	51.708	31	9	31	9	65.651	37	10	52	10	125.165	41	12	86	12	389	41.6	9.32
D3ZEW7	Nitric oxide synthase, brain OS=Rattus norvegicus OX=10116 GN=Nos1 PE=1 SV=2	54.536	11	13	26	13	37.013	9	10	14	10	98.397	21	26	42	26	40.424	9	12	23	12	1463	164.2	7.21
P62747	Rho-related GTP-binding protein RhoB OS=Rattus norvegicus OX=10116 GN=Rhob PE=1 SV=1	54.484	39	6	20	4	42.378	56	8	32	7	91.829	73	12	38	10	79.588	65	10	58	8	196	22.1	5.24
F1M062	La ribonucleoprotein domain family, member 1 OS=Rattus norvegicus OX=10116 GN=Larp1 PE=1 SV=3	54.315	18	13	24	13	28.109	9	7	9	7	73.032	20	16	34	16	45.402	15	11	21	11	931	106.9	8.21
O88664	Serine/threonine-protein kinase TAO1 OS=Rattus norvegicus OX=10116 GN=Taok1 PE=1 SV=1	54.312	14	9	14	8	71.865	17	14	24	10	93.873	25	19	37	17	38.004	18	13	23	10	1001	115.9	7.65
D4A5I9	Myosin VI OS=Rattus norvegicus OX=10116 GN=Myo6 PE=1 SV=3	54.291	11	11	25	11	144.444	22	22	44	22	193.148	33	37	80	37	77.228	19	19	43	19	1285	148	8.41
Q5XII9	Mitochondrial fission regulator 1-like OS=Rattus norvegicus OX=10116 GN=Mtfr1l PE=1 SV=1	54.286	25	7	19	7	35.836	24	5	10	5	32.411	24	6	12	6	57.874	36	9	38	9	289	31.7	6.1
O35077	Glycerol-3-phosphate dehydrogenase [NAD(+)], cytoplasmic OS=Rattus norvegicus OX=10116 GN=Gpd1 PE=1 SV=4	54.262	28	7	21	6	35.322	20	5	11	5	12.149	20	4	6	4	55.948	32	9	26	8	349	37.4	6.6
A0A0G2K051	Early endosome antigen 1 OS=Rattus norvegicus OX=10116 GN=Eea1 PE=1 SV=1	54.217	9	10	17	10	129.175	22	23	34	23	130.994	22	24	41	24	41.127	11	12	20	12	1449	165.3	5.72
D3ZN27	DnaJ heat shock protein family (Hsp40) member C13 OS=Rattus norvegicus OX=10116 GN=Dnajc13 PE=1 SV=2	54.158	9	13	32	13	164.692	19	30	50	30	126.129	17	27	47	27	165.144	20	32	64	32	2243	254.3	6.77
Q5D006	Ubiquitin carboxyl-terminal hydrolase 11 OS=Rattus norvegicus OX=10116 GN=Usp11 PE=1 SV=1	54.148	17	12	19	10	23.972	12	7	7	5	34.074	12	8	14	7	67.025	21	14	25	13	921	105.2	4.97
F1LN69	Misshapen-like kinase 1 OS=Rattus norvegicus OX=10116 GN=Mink1 PE=1 SV=3	54.097	12	12	37	6	118.935	20	22	54	10	71.178	17	19	62	7	73.252	16	16	58	7	1354	152.4	7.85
A0A0G2JU49	Metaxin 1 OS=Rattus norvegicus OX=10116 GN=Mtx1 PE=1 SV=1	54.08	20	8	23	8	56.824	16	7	16	7	47.264	19	8	24	8	74.835	29	12	43	12	463	51.9	9.28
Q5XIF3	NADH dehydrogenase [ubiquinone] iron-sulfur protein 4, mitochondrial OS=Rattus norvegicus OX=10116 GN=Ndufs4 PE=1 SV=1	54.074	35	8	24	8	45.725	35	8	26	8	52.727	35	8	40	8	43.513	31	7	42	7	175	19.7	10.14
Q6AYQ8	Acylpyruvase FAHD1, mitochondrial OS=Rattus norvegicus OX=10116 GN=Fahd1 PE=1 SV=1	54.022	46	8	19	8	82.824	45	9	35	9	51.459	53	8	23	8	87.468	60	10	47	10	221	24.5	7.74
A0A059NZR0	HN1 OS=Rattus norvegicus OX=10116 GN=Jpt1 PE=1 SV=1	54.008	55	4	10	4	44.849	39	4	12	4	23.067	57	3	5	3	50.778	39	4	14	4	149	15.6	5.12
P00787	Cathepsin B OS=Rattus norvegicus OX=10116 GN=Ctsb PE=1 SV=2	53.989	22	6	16	6	132.703	36	12	48	12	102.548	36	12	38	12	152.76	45	14	90	14	339	37.4	5.6
B0BNE6	NADH dehydrogenase (Ubiquinone) Fe-S protein 8 (Predicted), isoform CRA_a OS=Rattus norvegicus OX=10116 GN=Ndufs8 PE=1 SV=1	53.978	41	7	30	7	79.42	50	11	69	11	74.211	50	10	58	10	62.067	42	7	90	7	212	24	6.21
A0A0G2JUR5	Myosin phosphatase Rho-interacting protein OS=Rattus norvegicus OX=10116 GN=Mprip PE=1 SV=1	53.941	6	10	19	10	109.035	14	22	39	22	89.274	12	19	39	19	155.724	20	30	56	30	2123	239.9	5.4
M0R9A7	Glutamate receptor 1 OS=Rattus norvegicus OX=10116 GN=Gria1 PE=1 SV=2	53.937	15	11	46	1	79.715	17	13	32	1	97.032	21	15	49	1	133.999	30	17	74	1	812	90.5	8.43
Q5HZA4	LysM and putative peptidoglycan-binding domain-containing protein 1 OS=Rattus norvegicus OX=10116 GN=Lysmd1 PE=1 SV=1	53.894	39	9	18	9	56.09	58	11	18	11	20.533	21	4	8	4	38.012	43	8	25	8	227	24.9	8.88
F8WG91	ADP-ribosylation factor-like protein 3 OS=Rattus norvegicus OX=10116 GN=Arl3 PE=1 SV=2	53.8	59	8	23	8	87.429	59	9	30	9	113.493	60	11	39	11	73.232	59	10	42	10	186	20.9	7.24
D3ZQP6	Sema domain, immunoglobulin domain (Ig), and GPI membrane anchor, (Semaphorin) 7A (Predicted) OS=Rattus norvegicus OX=10116 GN=Sema7a PE=1 SV=1	53.8	19	8	14	8	56.341	15	9	13	9	87.279	35	15	28	15	128.416	41	18	39	18	666	75.1	7.42
D4A3E8	Mitochondrial ribosomal protein S27 (Predicted), isoform CRA_b OS=Rattus norvegicus OX=10116 GN=Mrps27 PE=1 SV=1	53.796	35	12	20	12	49.272	24	8	19	8	47.808	30	11	24	11	62.437	35	10	28	10	415	47.6	5.33
G3V624	Coronin OS=Rattus norvegicus OX=10116 GN=Coro1c PE=1 SV=1	53.794	25	9	50	9	105.202	34	15	67	15	77.131	33	13	51	13	61.944	28	10	52	10	474	53.1	7.08
D4A3T0	SOS Ras/Rac guanine nucleotide exchange factor 1 OS=Rattus norvegicus OX=10116 GN=Sos1 PE=1 SV=2	53.731	11	12	20	12	48.498	10	11	17	9	55.824	13	13	24	11	35.285	11	12	24	12	1319	151	6.87
G3V7I7	Leucine-rich repeat-containing 40 OS=Rattus norvegicus OX=10116 GN=Lrrc40 PE=1 SV=3	53.612	27	12	20	12	59.999	21	10	16	10	54.223	22	12	24	12	75.634	26	12	29	12	602	67.9	6.95
G3V8Y9	Glutamate receptor 3 OS=Rattus norvegicus OX=10116 GN=Gria3 PE=1 SV=3	53.488	13	8	51	1	74.037	20	15	38	1	100.605	23	17	70	1	122.014	33	19	78	1	888	100.4	8.29
O55166	Vacuolar protein sorting-associated protein 52 homolog OS=Rattus norvegicus OX=10116 GN=Vps52 PE=2 SV=2	53.375	20	10	20	10	57.851	26	13	24	13	87.754	33	16	31	16	90.164	34	17	54	17	723	82.1	5.99
A0A0G2JY73	Eukaryotic translation initiation factor 4 gamma, 3 OS=Rattus norvegicus OX=10116 GN=Eif4g3 PE=1 SV=1	53.328	8	11	20	9	110.486	15	20	35	18	51.402	9	11	19	10	112.736	17	22	40	18	1614	179	5.85
P55063	Heat shock 70 kDa protein 1-like OS=Rattus norvegicus OX=10116 GN=Hspa1l PE=2 SV=2	53.268	11	6	71	2	54.778	13	7	70	2	54.344	14	7	77	1	47.731	15	7	86	1	641	70.5	6.24
D3ZWL6	Adenosylhomocysteinase OS=Rattus norvegicus OX=10116 GN=Ahcyl2 PE=1 SV=3	53.156	19	10	37	2	54.63	18	10	34	2	49.488	18	10	39	3	68.781	23	13	61	3	612	66.8	7.36
Q3SWT7	Nuclear receptor binding protein OS=Rattus norvegicus OX=10116 GN=Nrbp1 PE=1 SV=1	53.026	18	7	14	7	50.175	16	6	14	6	46.682	19	7	14	7	71.96	28	10	22	10	535	59.8	5.08
M0R5T4	RAS-related C3 botulinum substrate 3 OS=Rattus norvegicus OX=10116 GN=Rac3 PE=4 SV=2	53.003	54	9	67	3	44.545	40	8	46	4	46.396	56	10	46	4	40.823	41	9	74	3	192	21.5	8.15
A0A0H2UHX3	40S ribosomal protein S4 OS=Rattus norvegicus OX=10116 GN=Rps4x PE=1 SV=1	52.974	40	11	26	11	100.157	56	19	49	19	67.624	48	16	41	16	97.143	56	20	68	20	290	32.5	10.07
B0BNG3	Lectin, mannose-binding 2 OS=Rattus norvegicus OX=10116 GN=Lman2 PE=1 SV=1	52.888	43	10	19	10	41.096	24	7	11	7	25.4	22	5	12	5	65.235	47	11	22	11	358	40.4	6.95
P61023	Calcineurin B homologous protein 1 OS=Rattus norvegicus OX=10116 GN=Chp1 PE=1 SV=2	52.801	52	7	17	7	92.318	81	14	39	14	85.886	76	13	38	13	103.646	73	12	65	12	195	22.4	5.1
Q32Q06	AP-1 complex subunit mu-1 OS=Rattus norvegicus OX=10116 GN=Ap1m1 PE=1 SV=3	52.694	32	9	27	9	88.482	45	15	30	15	74.333	37	12	35	12	117.851	50	15	49	15	423	48.5	7.3
B2RYB6	Aars2 protein (Fragment) OS=Rattus norvegicus OX=10116 GN=Aars2 PE=2 SV=1	52.688	21	9	16	2	56.027	23	11	15	3	55.551	26	11	15	2	70.645	28	14	27	3	746	81.8	6.19
D3ZU13	Eukaryotic translation initiation factor 4 gamma, 1 OS=Rattus norvegicus OX=10116 GN=Eif4g1 PE=1 SV=1	52.579	12	12	29	10	121.801	19	26	51	24	71.179	16	17	32	16	141.731	26	27	55	23	1598	175.6	5.38
A0A0G2K0H6	WD repeat domain 13 OS=Rattus norvegicus OX=10116 GN=Wdr13 PE=1 SV=1	52.534	22	6	19	6	31.875	19	5	11	5	23.256	16	4	8	4	64.542	35	9	24	9	393	42.9	8
F1LVZ9	HECT domain E3 ubiquitin protein ligase 3 OS=Rattus norvegicus OX=10116 GN=Hectd3 PE=1 SV=3	52.533	14	8	16	8	35.141	10	6	12	6	48.507	16	11	16	11	85.266	24	15	28	15	861	97.2	5.45
D3ZM21	Catechol-O-methyltransferase domain containing 1 (Predicted), isoform CRA_a OS=Rattus norvegicus OX=10116 GN=Comtd1 PE=1 SV=1	52.515	37	6	18	6	114.524	41	9	39	9	97.967	67	11	31	11	74.387	64	10	32	10	262	29	8.76
D4ADG2	IBA57, iron-sulfur cluster assembly OS=Rattus norvegicus OX=10116 GN=Iba57 PE=1 SV=1	52.49	26	6	17	6	46.324	23	5	10	5	48.958	32	7	12	7	62.752	34	8	19	8	358	38.6	9.13
F1LQX4	Rho GTPase-activating protein 44 OS=Rattus norvegicus OX=10116 GN=Arhgap44 PE=1 SV=2	52.435	15	9	15	9	48.023	12	7	18	7	38.46	11	7	12	7	64.73	19	11	32	11	814	89.1	6.51
P36201	Cysteine-rich protein 2 OS=Rattus norvegicus OX=10116 GN=Crip2 PE=2 SV=1	52.406	38	5	18	5	47.136	38	4	14	4	40.3	41	5	11	5	46.649	51	6	20	6	208	22.7	8.63
G3V6Q9	BMP/retinoic acid-inducible neural-specific protein 1 OS=Rattus norvegicus OX=10116 GN=Brinp1 PE=4 SV=1	52.374	18	11	28	11	66.01	27	17	25	16	51.208	19	13	25	12	65.258	24	15	29	15	760	88.6	8.91
D3ZRM5	RAB23, member RAS oncogene family (Predicted) OS=Rattus norvegicus OX=10116 GN=Rab23 PE=4 SV=1	52.363	48	9	15	9	61.418	44	8	15	8	37.781	40	6	6	6	55.451	52	10	19	10	237	26.6	6.79
F1LVR4	Calcium/calmodulin-dependent protein kinase ID OS=Rattus norvegicus OX=10116 GN=Camk1d PE=3 SV=2	52.34	25	7	26	4	65.208	29	9	14	7	63.406	38	10	16	7	57.81	28	8	28	5	383	42.7	7.17
F1MAR6	Proline dehydrogenase OS=Rattus norvegicus OX=10116 GN=Prodh1 PE=1 SV=2	52.327	23	9	15	9	51.45	17	7	11	7	24.697	15	5	7	5	49.493	20	7	16	7	599	68.1	7.27
G3V679	Transferrin receptor protein 1 OS=Rattus norvegicus OX=10116 GN=Tfrc PE=1 SV=1	52.263	16	11	23	11	76.098	23	16	29	16	89.547	29	20	35	20	80.126	32	19	40	19	761	85.8	6.18
Q9ESH1	26S proteasome subunit S5a OS=Rattus norvegicus OX=10116 GN=Psmd4 PE=1 SV=1	52.237	25	6	11	6	65.396	29	8	14	1	41.026	25	7	11	2	48.266	28	7	15	1	377	40.7	4.79
G3V849	Discs, large (Drosophila) homolog-associated protein 1, isoform CRA_a OS=Rattus norvegicus OX=10116 GN=Dlgap1 PE=1 SV=3	52.093	11	8	19	8	47.583	10	8	15	7	36.298	13	9	16	8	35.566	8	7	17	6	992	110.2	7.17
F1LP76	Elongator complex protein 1 OS=Rattus norvegicus OX=10116 GN=Elp1 PE=1 SV=2	52.035	12	11	27	11	171.015	30	28	51	28	209.926	30	32	76	32	89.005	24	23	43	23	1331	149.1	6.34
B2GUW4	Exdl2 protein OS=Rattus norvegicus OX=10116 GN=Exd2 PE=2 SV=1	52.029	16	8	18	8	48.055	15	8	14	8	47.902	21	10	16	10	91.507	38	17	36	17	648	74	7.9
Q5XIA5	Coenzyme A synthase OS=Rattus norvegicus OX=10116 GN=Coasy PE=1 SV=1	52.006	26	9	21	9	70.047	32	9	19	9	51.275	29	8	15	8	66.51	32	10	21	10	563	62.1	7.3
Q6PEC5	Uncharacterized protein (Fragment) OS=Rattus norvegicus OX=10116 PE=2 SV=1	51.964	59	6	30	6	52.292	37	5	36	5	55.208	63	7	37	7	57.396	34	6	66	6	163	17.1	9.01
G3V8T4	DNA damage-binding protein 1 OS=Rattus norvegicus OX=10116 GN=Ddb1 PE=1 SV=1	51.913	11	10	18	10	78.055	17	14	27	14	83.105	16	15	38	15	103.468	23	21	51	21	1140	126.9	5.26
Q5BJS0	Putative ATP-dependent RNA helicase DHX30 OS=Rattus norvegicus OX=10116 GN=Dhx30 PE=1 SV=1	51.613	12	11	21	11	63.932	13	12	21	12	89.732	18	17	29	17	33.643	11	10	18	10	1194	133.9	8.82
A0A1B0GWS0	PTPRF-interacting protein alpha 1 OS=Rattus norvegicus OX=10116 GN=Ppfia1 PE=1 SV=1	51.533	6	8	20	1	48.261	9	10	22	3	67.14	12	14	29	4	42.986	8	9	19	3	1266	142.5	6.25
D4A634	RAN-binding protein 6 OS=Rattus norvegicus OX=10116 GN=Ranbp6 PE=4 SV=2	51.515	11	9	21	8	33.573	8	7	9	6	41.437	11	9	17	8	29.525	9	7	14	6	1105	124.6	4.98
M0R6E0	Phospholipid-transporting ATPase OS=Rattus norvegicus OX=10116 GN=Atp9a PE=1 SV=2	51.514	13	9	33	9	69.406	20	12	32	9	83.446	27	16	41	13	53.07	20	13	49	10	808	90.8	6.64
Q9JKC9	Synergin gamma OS=Rattus norvegicus OX=10116 GN=Synrg PE=1 SV=3	51.487	11	8	29	8	53.72	11	8	12	8	48.341	13	9	21	3	64.633	15	12	32	2	1329	141.3	5.08
D3ZDX5	Plexin B1 OS=Rattus norvegicus OX=10116 GN=Plxnb1 PE=1 SV=1	51.419	8	11	18	11	87.726	11	18	26	17	142.974	18	27	65	26	67.62	13	19	39	18	2121	231.7	5.6
D3ZFY8	Ubiquitin-conjugating enzyme E2 V1 OS=Rattus norvegicus OX=10116 GN=LOC100912618 PE=1 SV=1	51.345	50	6	20	2	26.286	43	5	15	2	16.006	29	4	14	2	56.826	50	6	50	2	147	16.3	7.96
B3DM92	Phospholipid phosphatase-related protein type 3 OS=Rattus norvegicus OX=10116 GN=Plppr3 PE=2 SV=1	51.287	18	9	28	9	48.083	21	11	30	11	61.974	25	13	45	13	58.262	22	11	46	11	716	76.7	5.99
Q9WU70	Syntaxin-binding protein 5 OS=Rattus norvegicus OX=10116 GN=Stxbp5 PE=1 SV=1	51.25	12	9	33	9	60.579	12	10	32	10	63.889	15	13	36	13	53.876	14	10	40	10	1152	127.6	7.12
F1LXA0	NADH dehydrogenase [ubiquinone] 1 alpha subcomplex subunit 12 OS=Rattus norvegicus OX=10116 GN=Ndufa12 PE=1 SV=2	51.236	62	8	28	8	48.912	61	8	37	8	47.938	53	8	36	8	106.534	83	15	108	15	145	17.2	9.7
B1WC73	ADP-ribosylation factor-like 6 (Predicted), isoform CRA_a OS=Rattus norvegicus OX=10116 GN=Arl6 PE=1 SV=1	51.233	55	8	17	8	63.207	50	7	18	7	61.155	63	10	20	10	63.155	60	10	28	10	186	21	8.25
Q5I0K3	Citramalyl-CoA lyase, mitochondrial OS=Rattus norvegicus OX=10116 GN=Clybl PE=2 SV=2	51.146	36	8	12	8	13.398	15	3	4	3	9.967	9	2	2	2	31.137	25	6	10	6	338	37.3	7.97
F1LNS0	A-kinase anchor protein SPHKAP OS=Rattus norvegicus OX=10116 GN=Sphkap PE=1 SV=3	51.101	8	9	12	9	55.087	9	11	17	11	59.589	11	13	16	13	118.36	17	20	41	20	1708	187	5.1
Q9Z1B2	Glutathione S-transferase Mu 5 OS=Rattus norvegicus OX=10116 GN=Gstm5 PE=1 SV=3	51.076	41	9	21	8	58.887	51	11	46	10	52.794	48	11	23	10	83.516	52	12	41	11	225	26.6	6.76
Q6Q0N0	Calsyntenin-1 OS=Rattus norvegicus OX=10116 GN=Clstn1 PE=1 SV=1	51.075	12	10	22	10	63.422	18	14	22	14	45.556	14	11	27	11	76.948	23	16	40	16	952	106.2	5.01
D4A7N1	MICOS complex subunit Mic25 OS=Rattus norvegicus OX=10116 GN=Chchd6 PE=1 SV=1	51.04	20	4	17	4	71.642	35	10	28	10	78.84	39	9	25	9	82.296	35	10	38	10	261	29.2	7.94
B5DFI9	Pdk3 protein OS=Rattus norvegicus OX=10116 GN=Pdk3 PE=2 SV=1	51.015	27	9	14	8	64.099	27	10	24	10	74.69	45	16	26	15	119.172	44	14	43	13	415	47.9	8.81
D3KR63	cAMPS OS=Rattus norvegicus OX=10116 GN=Rapgef4 PE=2 SV=1	50.869	14	11	24	11	79.205	20	17	25	17	57.516	17	14	26	14	72.24	18	15	30	15	1011	115.5	6.87
D3ZQ02	WD repeat domain 37 (Predicted), isoform CRA_a OS=Rattus norvegicus OX=10116 GN=Wdr37 PE=1 SV=3	50.863	30	8	25	8	46.561	21	8	25	8	37.2	17	6	17	6	70.173	34	11	27	11	449	49.8	7.2
Q56R17	Importin subunit alpha OS=Rattus norvegicus OX=10116 GN=Kpna4 PE=1 SV=1	50.812	22	7	17	4	49.226	19	5	12	3	16.089	6	2	3	1	42.978	15	5	12	3	521	57.9	4.94
B0K017	ADP-ribosylhydrolase like 2 (Predicted) OS=Rattus norvegicus OX=10116 GN=Adprhl2 PE=1 SV=1	50.783	20	6	17	6	17.309	15	4	5	4	8.947	11	3	3	3	41.338	18	5	12	5	370	39.4	4.96
Q99N27	Sorting nexin-1 OS=Rattus norvegicus OX=10116 GN=Snx1 PE=1 SV=1	50.759	26	10	23	9	73.449	25	9	16	9	55.811	21	7	14	6	121.108	43	19	43	18	522	59	5.22
A0A0G2JWA3	Exportin 7 OS=Rattus norvegicus OX=10116 GN=Xpo7 PE=1 SV=1	50.719	11	10	19	10	66.623	18	14	20	14	85.13	19	18	26	18	68.694	18	15	29	15	1087	123.7	6.38
A0A0G2K264	Death-associated protein 3 OS=Rattus norvegicus OX=10116 GN=Dap3 PE=1 SV=1	50.637	25	7	26	7	77.98	41	11	25	11	72.404	38	10	28	10	94.178	47	13	34	13	412	46.6	9.32
Q6P7R8	Very-long-chain 3-oxoacyl-CoA reductase OS=Rattus norvegicus OX=10116 GN=Hsd17b12 PE=2 SV=1	50.625	29	7	28	7	94.294	51	15	41	15	67.838	52	14	32	14	61.938	49	12	50	12	312	34.8	9.67
Q4G061	Eukaryotic translation initiation factor 3 subunit B OS=Rattus norvegicus OX=10116 GN=Eif3b PE=1 SV=1	50.58	17	9	20	9	69.986	20	9	23	9	83.695	26	14	22	14	88.225	34	19	34	19	797	90.9	5.08
Q8R3Z7	EH-domain-containing 4 OS=Rattus norvegicus OX=10116 GN=Ehd4 PE=1 SV=1	50.52	23	11	21	7	43.579	21	11	19	5	13.418	9	4	6	2	37.805	20	10	17	5	541	61.4	6.76
A0A5D0	Cd200 molecule OS=Rattus norvegicus OX=10116 GN=Cd200 PE=2 SV=1	50.507	22	7	50	7	43.531	22	6	29	1	41.049	22	6	35	1	44.547	22	7	47	1	278	31.1	8.81
P56522	NADPH:adrenodoxin oxidoreductase, mitochondrial OS=Rattus norvegicus OX=10116 GN=Fdxr PE=1 SV=1	50.48	23	9	16	9	93.54	43	15	28	15	66.79	38	15	30	15	99.769	43	15	41	15	494	54.3	9.23
Q9Z0V5	Peroxiredoxin-4 OS=Rattus norvegicus OX=10116 GN=Prdx4 PE=2 SV=1	50.458	33	8	20	6	70.324	50	10	34	9	60.306	42	8	20	7	77.138	47	10	37	8	273	31	6.65
S4VP54	MAP2K4delta OS=Rattus norvegicus OX=10116 GN=Map2k4 PE=2 SV=1	50.434	24	7	16	7	74.431	33	9	21	9	46.178	28	8	15	8	85.486	33	10	33	10	408	45.4	8.03
Q62765	Neuroligin-1 OS=Rattus norvegicus OX=10116 GN=Nlgn1 PE=1 SV=1	50.353	13	7	23	4	44.606	11	6	16	2	45.539	14	7	26	3	55.616	13	8	28	3	843	94.2	6.62
B0LT89	Serine/threonine-protein kinase 24 OS=Rattus norvegicus OX=10116 GN=Stk24 PE=2 SV=1	50.346	23	8	16	4	33.667	17	6	9	3	30.86	19	7	11	4	31.345	18	6	9	3	431	48	5.43
B0BN63	Activator of Hsp90 ATPase activity 1 OS=Rattus norvegicus OX=10116 GN=Ahsa1 PE=1 SV=1	50.345	29	7	15	7	48.464	25	6	13	6	64.395	38	9	23	9	97.6	53	12	36	12	338	38.1	5.53
E9PTV0	Guanylate kinase 1, isoform CRA_a OS=Rattus norvegicus OX=10116 GN=Guk1 PE=1 SV=2	50.316	58	9	20	9	100.433	56	9	31	9	61.598	46	6	24	6	98.655	52	7	44	7	219	24	6.15
Q4AEF8	Coatomer subunit gamma-1 OS=Rattus norvegicus OX=10116 GN=Copg1 PE=2 SV=1	50.304	16	10	20	9	66.107	26	14	27	13	44.064	17	9	18	8	69.473	26	14	30	13	874	97.6	5.39
Q4V7D2	Protein rogdi homolog OS=Rattus norvegicus OX=10116 GN=Rogdi PE=1 SV=1	50.287	42	9	29	9	68.7	43	10	34	10	72.075	51	12	29	12	85.371	50	11	46	11	287	32.2	8.18
F1M6W2	Endoplasmic reticulum metallopeptidase 1 OS=Rattus norvegicus OX=10116 GN=Ermp1 PE=1 SV=1	50.281	17	9	23	9	38.652	16	9	24	9	46.458	18	10	34	10	59.53	20	11	36	11	898	99.9	7.49
G3V9T7	ATPase Asna1 OS=Rattus norvegicus OX=10116 GN=Asna1 PE=1 SV=1	50.168	41	11	27	11	63.814	30	9	20	9	76.357	40	11	26	11	102.18	37	11	58	11	348	38.8	4.91
F1LNZ5	Gamma-aminobutyric acid receptor subunit alpha-3 OS=Rattus norvegicus OX=10116 GN=Gabra3 PE=1 SV=2	50.132	20	8	23	5	46.719	21	9	22	6	43.2	22	9	21	6	46.528	24	10	32	7	493	55.4	8.94
A0A0G2JVI5	Actin filament-associated protein 1 OS=Rattus norvegicus OX=10116 GN=Afap1 PE=1 SV=1	50.12	12	7	13	7	52.902	14	9	17	9	59.125	19	13	22	13	44.1	12	8	16	8	744	81.9	8.53
B2RZA9	Ube2l3 protein OS=Rattus norvegicus OX=10116 GN=Ube2l3 PE=2 SV=1	50.059	52	6	18	6	41.49	52	5	25	5	39.21	52	5	22	5	54.516	64	6	34	6	154	17.9	8.51
G3V728	4-nitrophenylphosphatase domain and non-neuronal SNAP25-like protein homolog 1 (C. elegans), isoform CRA_b OS=Rattus norvegicus OX=10116 GN=Nipsnap1 PE=1 SV=1	50.033	38	8	26	8	120.982	56	18	71	17	109.544	54	16	60	16	94.445	64	13	81	12	284	33.3	9.38
F1LMS1	Voltage-dependent R-type calcium channel subunit alpha OS=Rattus norvegicus OX=10116 GN=Cacna1e PE=1 SV=3	49.982	6	8	18	7	74.699	8	14	23	13	69.698	8	12	24	11	53.639	9	13	29	12	2296	259.2	7.91
A0A0A0MY07	Ubiquitin carboxyl-terminal hydrolase 15 OS=Rattus norvegicus OX=10116 GN=Usp15 PE=1 SV=1	49.89	16	11	21	10	38.543	11	8	12	7	46.371	14	12	16	11	34.063	11	8	16	8	952	109.2	5.11
D3ZZ21	NADH dehydrogenase (Ubiquinone) 1 beta subcomplex, 6 (Predicted) OS=Rattus norvegicus OX=10116 GN=Ndufb6 PE=1 SV=1	49.833	45	5	35	5	63.025	38	5	47	5	54.725	58	6	34	6	74.934	55	8	101	8	128	15.6	10.04
Q8R431	Monoglyceride lipase OS=Rattus norvegicus OX=10116 GN=Mgll PE=1 SV=1	49.745	36	8	27	8	47.478	30	7	20	7	38.414	33	8	28	8	97.953	44	12	41	12	303	33.5	7.37
A0A0G2JT50	Growth arrest-specific protein 7 OS=Rattus norvegicus OX=10116 GN=Gas7 PE=4 SV=1	49.727	17	5	15	5	30.663	14	5	12	5	38.387	19	6	12	6	70.523	24	7	24	7	423	48.4	8
D4A4T0	STIP1 homology and U-Box containing protein 1, isoform CRA_b OS=Rattus norvegicus OX=10116 GN=Stub1 PE=1 SV=1	49.71	36	9	20	9	44.767	35	9	13	9	33.864	24	6	11	6	56.401	35	9	23	9	304	34.9	5.9
P18395	Cold shock domain-containing protein E1 OS=Rattus norvegicus OX=10116 GN=Csde1 PE=2 SV=1	49.616	16	9	15	9	84.106	22	13	21	13	72.869	22	13	21	13	85.638	24	14	36	14	798	88.8	6.37
B5DF52	C1q and tumor necrosis factor related protein 4 (Predicted) OS=Rattus norvegicus OX=10116 GN=C1qtnf4 PE=2 SV=1	49.483	36	7	20	7	50.447	39	7	10	7	53.258	35	7	13	7	79.199	60	12	29	12	326	35.2	8.98
Q91XV6	FXYD domain-containing ion transport regulator 6 OS=Rattus norvegicus OX=10116 GN=Fxyd6 PE=1 SV=1	49.478	43	5	20	2	58.133	43	5	24	2	52.323	40	4	26	2	54.405	43	5	42	2	94	10.4	5.11
P62828	GTP-binding nuclear protein Ran OS=Rattus norvegicus OX=10116 GN=Ran PE=1 SV=3	49.437	31	6	33	6	93.797	37	11	45	11	71.694	37	11	39	11	85.597	40	12	52	12	216	24.4	7.49
O88377	Phosphatidylinositol 5-phosphate 4-kinase type-2 beta OS=Rattus norvegicus OX=10116 GN=Pip4k2b PE=1 SV=1	49.362	17	5	19	5	33.091	18	7	17	3	34.985	16	5	10	2	88.409	36	9	39	6	416	47.2	7.52
Q5M9F8	N-terminal kinase-like protein OS=Rattus norvegicus OX=10116 GN=Scyl1 PE=2 SV=1	49.322	20	8	14	8	18.804	14	6	7	6	31.824	15	9	11	9	89.201	31	13	25	13	807	89.1	6.37
Q68FT1	Ubiquinone biosynthesis protein COQ9, mitochondrial OS=Rattus norvegicus OX=10116 GN=Coq9 PE=1 SV=2	49.298	24	4	16	4	42.186	29	7	18	7	54.665	30	7	14	7	97.289	45	9	40	9	312	35.1	5.77
F1LU48	Endoplasmic reticulum-golgi intermediate compartment 1 OS=Rattus norvegicus OX=10116 GN=Ergic1 PE=1 SV=2	49.247	24	6	16	6	45.494	27	7	18	7	41.497	24	6	19	6	46.298	33	7	22	7	313	35	7.27
Q4G064	2-methoxy-6-polyprenyl-1,4-benzoquinol methylase, mitochondrial OS=Rattus norvegicus OX=10116 GN=Coq5 PE=2 SV=1	49.233	31	7	13	7	48.954	35	9	16	9	28.111	22	5	9	5	89.955	49	13	29	13	327	37.3	8.81
F1MA97	Thrombospondin type 1 domain-containing 7A OS=Rattus norvegicus OX=10116 GN=Thsd7a PE=4 SV=3	49.215	8	11	21	11	49.909	10	12	17	12	17.32	4	5	5	5	30.574	6	8	17	8	1643	183.4	7.18
D3ZE49	Trafficking protein particle complex 12 OS=Rattus norvegicus OX=10116 GN=Trappc12 PE=1 SV=1	49.152	13	6	10	6	13.36	5	4	4	4	19.443	6	4	5	4	61.236	19	11	21	11	797	87.5	4.78
A0A0G2JZI2	Glutamyl-prolyl-tRNA synthetase OS=Rattus norvegicus OX=10116 GN=Eprs PE=1 SV=1	49.147	8	8	19	8	164.399	26	29	69	29	162.561	26	28	72	28	56.041	14	14	37	14	1512	169.8	7.44
A0A0G2K2I6	Dedicator of cytokinesis protein 9 OS=Rattus norvegicus OX=10116 GN=Dock9 PE=1 SV=1	49.125	8	12	27	11	103.075	16	24	41	23	96.523	17	27	35	26	93.315	15	22	39	18	2095	239.1	7.18
A0A0G2JSZ1	Ras-related protein Rab-31 OS=Rattus norvegicus OX=10116 GN=Rab31 PE=4 SV=1	49.094	46	6	13	5	75.14	62	9	26	8	76.354	63	10	28	9	88.992	56	8	45	7	195	21.5	7.12
P36972	Adenine phosphoribosyltransferase OS=Rattus norvegicus OX=10116 GN=Aprt PE=1 SV=1	49.088	49	7	17	7	70.738	66	10	24	10	71.923	58	8	23	8	51.608	50	8	28	8	180	19.5	6.57
Q6PDU7	ATP synthase subunit g, mitochondrial OS=Rattus norvegicus OX=10116 GN=Atp5l PE=1 SV=2	48.859	47	4	18	4	125.289	58	5	64	5	109.867	58	5	60	5	136.312	58	5	161	5	103	11.4	9.58
P0DMW0	Heat shock 70 kDa protein 1A OS=Rattus norvegicus OX=10116 GN=Hspa1a PE=2 SV=1	48.808	11	5	83	1	48.892	13	6	76	1	62.114	17	8	92	2	65.984	24	10	97	4	641	70.1	5.82
D3ZMS4	Rho GTPase activating protein 26 (Predicted) OS=Rattus norvegicus OX=10116 GN=Arhgap26 PE=1 SV=1	48.66	14	8	16	8	19.024	6	3	5	3	23.351	9	5	7	5	48.476	13	7	24	7	761	86.4	6.67
D3ZC63	Cytidine/uridine monophosphate kinase 2 OS=Rattus norvegicus OX=10116 GN=Cmpk2 PE=1 SV=3	48.588	23	8	14	8	57.045	25	8	11	8	61.321	27	9	15	9	74.953	31	11	33	11	447	50.1	7.24
B0BNA3	Arginyl-tRNA synthetase 2, mitochondrial OS=Rattus norvegicus OX=10116 GN=Rars2 PE=2 SV=1	48.545	16	8	13	8	40.583	14	7	8	7	34.533	16	7	9	7	35.249	16	7	13	7	578	65.3	8.41
D4ABI7	Very-long-chain (3R)-3-hydroxyacyl-CoA dehydratase OS=Rattus norvegicus OX=10116 GN=Hacd3 PE=1 SV=2	48.529	22	6	36	6	54.391	26	8	48	8	52.835	25	8	56	8	49.019	26	8	73	8	362	43.1	9.04
G3V8U9	Proteasome subunit beta OS=Rattus norvegicus OX=10116 GN=Psmb4 PE=1 SV=2	48.461	28	4	17	4	81.867	35	6	36	6	91.679	49	8	36	8	65.141	47	7	45	7	232	25.7	6.34
D3ZBU7	Similar to putative protein (5S487) OS=Rattus norvegicus OX=10116 GN=RGD1310819 PE=1 SV=3	48.434	18	12	17	12	86.76	21	14	27	14	76.913	27	16	23	16	48.925	26	15	22	15	1151	123.1	7.68
P23965	Enoyl-CoA delta isomerase 1, mitochondrial OS=Rattus norvegicus OX=10116 GN=Eci1 PE=1 SV=1	48.424	39	8	24	8	68.58	39	9	41	9	57.067	43	9	33	9	64.316	40	9	49	9	289	32.2	9.54
D3ZC89	Uncharacterized protein OS=Rattus norvegicus OX=10116 PE=1 SV=3	48.416	19	6	15	6	37.142	14	5	8	5	13.848	6	2	3	2	48.73	21	7	12	7	499	54.4	4.91
D3ZY03	Membrane-associated guanylate kinase, WW and PDZ domain-containing protein 2 OS=Rattus norvegicus OX=10116 GN=Magi2 PE=1 SV=3	48.285	16	10	24	10	50.985	15	11	15	1	72.408	22	18	26	18	45.146	19	13	19	13	1138	125.3	5.85
Q6AXT0	39S ribosomal protein L37, mitochondrial OS=Rattus norvegicus OX=10116 GN=Mrpl37 PE=2 SV=1	48.183	18	6	13	6	98.478	36	12	25	12	99.093	45	14	25	14	120.818	44	17	37	17	423	48.3	8.92
B0VXR5	JIP1 protein OS=Rattus norvegicus OX=10116 GN=JIP1 PE=2 SV=1	48.176	21	10	16	10	47.132	19	8	12	8	47.969	18	9	19	9	53.102	21	9	25	9	708	77.3	4.96
Q6AXR6	Glutathione S-transferase omega 1, isoform CRA_b OS=Rattus norvegicus OX=10116 GN=Gsto1 PE=1 SV=1	47.985	39	9	20	9	34.567	37	8	14	8	31.299	35	7	15	7	36.672	27	6	29	6	241	27.7	7.01
B5DF50	Polypeptide N-acetylgalactosaminyltransferase (Fragment) OS=Rattus norvegicus OX=10116 GN=Galnt2 PE=2 SV=1	47.949	16	7	16	7	21.844	14	5	8	5	24.811	11	5	7	5	50.976	22	10	23	10	569	64.4	8.62
Q157S1	CREB-regulated transcription coactivator 1 OS=Rattus norvegicus OX=10116 GN=Crtc1 PE=1 SV=1	47.874	22	7	16	7	13.449	8	3	5	3	13.038	8	3	4	3	76.921	28	8	19	8	630	66.9	6.07
Q6GMM8	Long-chain fatty acid transport protein 1 OS=Rattus norvegicus OX=10116 GN=Slc27a1 PE=1 SV=1	47.853	22	9	27	9	84.807	26	13	40	12	79.392	28	13	51	1	95.027	35	15	47	14	646	71.3	8.46
Q6DGF2	Clathrin interactor 1 OS=Rattus norvegicus OX=10116 GN=Clint1 PE=1 SV=1	47.836	26	9	21	3	30.693	21	7	11	7	50.143	30	11	23	11	63.82	32	11	26	11	472	52.1	6.25
D3ZA85	Histone cell cycle regulation defective interacting protein 5 (Predicted), isoform CRA_a OS=Rattus norvegicus OX=10116 GN=Nfu1 PE=1 SV=1	47.817	30	6	16	6	43.116	26	5	20	5	22.035	17	3	8	3	47.063	30	6	16	6	253	28.3	4.96
D3ZTK0	Tetratricopeptide repeat domain 9B OS=Rattus norvegicus OX=10116 GN=Ttc9b PE=4 SV=1	47.807	28	4	11	4	43.401	29	4	10	4	32.239	29	4	8	4	36.861	41	5	16	5	239	25.9	9.48
B5DFK1	Coatomer subunit alpha OS=Rattus norvegicus OX=10116 GN=Copa PE=2 SV=1	47.771	11	10	30	10	86.207	17	16	40	16	124.462	29	27	64	27	81.454	22	21	54	21	1224	138.3	7.58
A0A0A0MXW1	2-oxoisovalerate dehydrogenase subunit beta, mitochondrial OS=Rattus norvegicus OX=10116 GN=Bckdhb PE=1 SV=1	47.769	27	6	22	6	77.354	31	6	17	6	44.122	22	6	21	6	93.127	38	10	41	10	391	42.9	6.9
Q5BJU0	RAS-related 2 OS=Rattus norvegicus OX=10116 GN=Rras2 PE=1 SV=1	47.738	35	7	18	5	60.18	43	7	30	5	68.005	42	7	37	5	72.676	40	8	54	6	204	23.4	6.01
D3ZGN7	Microtubule-associated monooxygenase, calponin and LIM domain-containing 3 OS=Rattus norvegicus OX=10116 GN=Mical3 PE=1 SV=2	47.661	6	9	25	9	78.512	12	18	31	18	61.588	10	14	22	14	127.51	19	26	50	26	1997	223.8	5.49
D3ZRC4	Patatin-like phospholipase domain-containing 8 OS=Rattus norvegicus OX=10116 GN=Pnpla8 PE=1 SV=1	47.658	20	10	29	10	64.268	20	11	19	11	79.19	30	18	29	18	106.19	35	21	47	21	776	87.9	9.07
P14270	cAMP-specific 3',5'-cyclic phosphodiesterase 4D OS=Rattus norvegicus OX=10116 GN=Pde4d PE=1 SV=4	47.511	13	6	13	4	33.921	14	7	9	6	32.622	11	6	13	4	48.98	15	9	22	6	803	90.5	5.62
Q3B7U9	Peptidyl-prolyl cis-trans isomerase FKBP8 OS=Rattus norvegicus OX=10116 GN=Fkbp8 PE=2 SV=1	47.438	22	5	18	5	57.289	27	7	21	7	36.811	19	4	15	4	53.699	24	6	36	6	403	43.5	5.21
P63079	Gamma-aminobutyric acid receptor subunit beta-3 OS=Rattus norvegicus OX=10116 GN=Gabrb3 PE=1 SV=1	47.433	21	7	20	6	36.676	14	6	14	4	37.221	18	6	14	5	50.733	27	11	42	6	473	54.1	9.1
A8WCF8	Tumor protein p63-regulated gene 1-like protein OS=Rattus norvegicus OX=10116 GN=Tprg1l PE=1 SV=1	47.427	21	4	13	4	70.446	46	9	32	9	68.331	43	8	26	8	71.027	45	9	40	9	266	29.8	7.37
Q6AYK6	Calcyclin-binding protein OS=Rattus norvegicus OX=10116 GN=Cacybp PE=1 SV=1	47.406	33	5	13	5	91.41	59	12	32	11	51.815	55	9	20	8	62.727	55	10	25	10	229	26.5	7.87
Q63564	Synaptic vesicle glycoprotein 2B OS=Rattus norvegicus OX=10116 GN=Sv2b PE=1 SV=1	47.393	20	10	46	10	60.371	24	13	53	13	66.21	25	14	51	13	82.523	29	14	80	13	683	77.5	5.64
Q6QI16	LRRGT00192 OS=Rattus norvegicus OX=10116 GN=Rtraf PE=1 SV=1	47.392	32	7	12	7	46.819	32	7	15	7	51.858	29	6	16	6	65.525	42	10	27	10	296	33.8	8.63
G3V7L6	26S proteasome regulatory subunit 7 OS=Rattus norvegicus OX=10116 GN=Psmc2 PE=1 SV=1	47.366	31	10	18	10	96.532	36	15	35	15	101.413	44	18	39	18	125.551	46	16	50	16	433	48.6	5.95
O54892	Mutant type II hexokinase OS=Rattus norvegicus OX=10116 PE=2 SV=1	47.269	7	6	56	2	63.243	14	10	56	6	73.36	15	11	66	7	53.254	10	8	58	4	917	102.4	6.1
Q5RJR2	Twinfilin-1 OS=Rattus norvegicus OX=10116 GN=Twf1 PE=1 SV=1	47.135	19	4	16	4	62.767	31	9	14	8	56.358	31	8	16	8	73.949	29	9	27	8	350	40.1	6.67
P55213	Caspase-3 OS=Rattus norvegicus OX=10116 GN=Casp3 PE=2 SV=2	47.127	29	7	29	7	44.212	30	6	12	6	43.162	32	7	17	7	75.673	44	10	41	10	277	31.5	6.35
Q32PY7	Nudcd3 protein OS=Rattus norvegicus OX=10116 GN=Nudcd3 PE=2 SV=1	47.079	33	7	13	7	27.205	20	5	9	5	32.76	31	7	8	7	67.843	42	10	26	10	299	33.1	6.27
O70593	Small glutamine-rich tetratricopeptide repeat-containing protein alpha OS=Rattus norvegicus OX=10116 GN=Sgta PE=1 SV=1	47.048	28	7	14	7	48.727	23	6	21	6	46.18	23	6	15	6	49.325	27	7	31	7	314	34.1	5.12
Q8K4Y5	Leucine-rich glioma-inactivated protein 1 OS=Rattus norvegicus OX=10116 GN=Lgi1 PE=1 SV=1	47.025	18	8	33	8	59.967	24	11	17	11	29.057	15	7	18	7	71.807	35	14	41	14	557	63.7	8.02
P62909	40S ribosomal protein S3 OS=Rattus norvegicus OX=10116 GN=Rps3 PE=1 SV=1	47.024	60	12	37	12	100.152	70	16	75	16	76.628	60	13	45	13	75.206	60	13	76	13	243	26.7	9.66
A0A0A0MY00	Short/branched chain-specific acyl-CoA dehydrogenase, mitochondrial OS=Rattus norvegicus OX=10116 GN=Acadsb PE=1 SV=2	47.002	28	9	22	9	78.885	32	11	25	11	81.837	35	12	32	12	114.533	40	13	36	13	469	52	8.62
F1LQY6	N-terminal EF-hand calcium-binding protein 2 OS=Rattus norvegicus OX=10116 GN=Necab2 PE=1 SV=3	46.95	31	10	23	10	53.266	39	11	19	11	56.04	40	12	24	12	84.52	39	11	31	11	389	43.5	5.14
D3ZH36	Extracellular leucine-rich repeat and fibronectin type III domain-containing 2 OS=Rattus norvegicus OX=10116 GN=Elfn2 PE=1 SV=3	46.95	23	11	24	11	55.983	22	11	18	11	40.636	24	11	18	11	36.401	19	11	26	9	820	89.9	7.33
B0BN85	Protein SGT1 homolog OS=Rattus norvegicus OX=10116 GN=Sugt1 PE=2 SV=1	46.906	27	6	24	6	62.962	37	10	19	10	63.79	35	9	21	9	81.665	40	11	23	11	336	38.1	5.29
O35263	Platelet-activating factor acetylhydrolase IB subunit gamma OS=Rattus norvegicus OX=10116 GN=Pafah1b3 PE=2 SV=1	46.873	40	6	19	6	59.796	50	9	35	9	43.261	40	8	25	8	65.108	60	9	36	9	232	25.8	6.93
O08697	ADP-ribosylation factor-like protein 2 OS=Rattus norvegicus OX=10116 GN=Arl2 PE=1 SV=1	46.848	43	7	10	7	18.71	28	4	9	4	44.16	38	6	13	6	41.494	43	7	25	7	184	20.8	5.96
D3ZAF9	SH3 and PX domains 2B OS=Rattus norvegicus OX=10116 GN=Sh3pxd2b PE=1 SV=2	46.757	15	8	17	8	29.551	6	4	6	4	28.459	14	7	12	7	56.923	21	12	19	11	804	88.9	7.49
F1M7B8	Ubiquitin protein ligase E3A OS=Rattus norvegicus OX=10116 GN=Ube3a PE=1 SV=2	46.741	10	6	17	6	50.254	16	12	20	12	69.145	22	19	26	19	86.026	22	15	31	15	868	99.7	5.07
P62168	Neuronal calcium sensor 1 OS=Rattus norvegicus OX=10116 GN=Ncs1 PE=1 SV=2	46.735	55	7	15	7	68.213	37	8	28	8	54.9	46	9	23	9	82.515	67	12	53	12	190	21.9	4.83
Q3S4A4	ADP-ribosylation factor GTPase activating protein 1 heart isoform OS=Rattus norvegicus OX=10116 GN=Arfgap1 PE=1 SV=1	46.668	19	5	15	5	69.395	34	9	19	9	62.264	36	8	23	8	97.905	41	11	41	11	425	46.7	5.57
F1M6B6	Protocadherin 10 OS=Rattus norvegicus OX=10116 GN=Pcdh10 PE=4 SV=2	46.635	13	9	29	9	93.359	18	13	31	13	85.499	17	13	43	13	70.679	20	14	50	14	1034	112.6	5.15
M0R7F3	WAS protein family, member 3 OS=Rattus norvegicus OX=10116 GN=Wasf3 PE=4 SV=2	46.488	20	6	16	5	21.926	13	4	8	4	46.621	25	7	16	7	79.667	31	11	30	11	502	54.8	6.73
F1M775	Diaphanous-related formin 1 OS=Rattus norvegicus OX=10116 GN=Diaph1 PE=1 SV=3	46.482	9	10	17	10	36.073	9	9	12	9	44.168	10	10	17	10	8.263	2	3	6	3	1265	140.3	5.54
O08815	STE20-like serine/threonine-protein kinase OS=Rattus norvegicus OX=10116 GN=Slk PE=1 SV=1	46.469	9	9	14	2	62.874	14	14	20	1	38.43	10	10	13	1	62.631	16	15	25	2	1206	137.8	5.02
Q5FWY5	AH receptor-interacting protein OS=Rattus norvegicus OX=10116 GN=Aip PE=1 SV=1	46.449	26	6	13	6	23.264	16	4	8	4	23.136	15	4	10	4	58.537	30	7	20	7	330	37.6	6.54
Q63707	Dihydroorotate dehydrogenase (quinone), mitochondrial OS=Rattus norvegicus OX=10116 GN=Dhodh PE=1 SV=1	46.432	32	8	15	8	94.684	40	11	22	11	80.949	41	11	20	11	78.673	46	13	24	13	395	42.6	9.45
Q64537	Calpain small subunit 1 OS=Rattus norvegicus OX=10116 GN=Capns1 PE=1 SV=3	46.42	51	7	15	7	90.444	64	9	25	9	58.266	38	8	18	8	75.82	56	7	35	7	270	28.6	5.47
Q6P9V7	Proteasome (Prosome, macropain) activator subunit 1 OS=Rattus norvegicus OX=10116 GN=Psme1 PE=1 SV=1	46.412	36	9	17	9	86.194	51	14	30	13	69.217	53	13	23	12	57.952	42	10	30	10	249	28.6	5.81
P17425	Hydroxymethylglutaryl-CoA synthase, cytoplasmic OS=Rattus norvegicus OX=10116 GN=Hmgcs1 PE=1 SV=1	46.295	16	6	21	5	98.817	33	12	48	11	104.391	34	13	35	13	131.122	46	15	52	14	520	57.4	5.88
A0A0F7R5I4	Alanine/serine/cysteine/threonine transporter 1 OS=Rattus norvegicus OX=10116 GN=ratASCT1 PE=2 SV=1	46.284	22	7	41	7	66.224	26	9	38	9	45.393	20	7	40	7	74.03	25	8	43	8	529	55.8	6.11
O89049	Thioredoxin reductase 1, cytoplasmic OS=Rattus norvegicus OX=10116 GN=Txnrd1 PE=1 SV=5	46.199	18	5	20	5	67.618	23	7	22	7	48.641	27	8	20	8	52.981	31	9	22	9	499	54.6	6.47
P63081	V-type proton ATPase 16 kDa proteolipid subunit OS=Rattus norvegicus OX=10116 GN=Atp6v0c PE=2 SV=1	46.187	32	2	34	2	12.794	32	2	6	2	30.886	32	2	24	2	63.369	77	4	101	4	155	15.8	9.13
A0A0G2JW85	Ras GTPase-activating protein 3 OS=Rattus norvegicus OX=10116 GN=Rasa3 PE=1 SV=1	46.114	18	12	20	12	34.029	15	10	14	10	42.092	17	11	14	11	51.66	20	12	22	12	834	95.9	7.34
B5DEN5	Eukaryotic translation elongation factor 1 beta 2 OS=Rattus norvegicus OX=10116 GN=Eef1b2 PE=1 SV=1	46.088	47	6	12	6	47.767	45	7	14	7	32.386	42	5	11	5	69.243	67	10	35	8	225	24.7	4.72
P31662	Sodium-dependent neutral amino acid transporter SLC6A17 OS=Rattus norvegicus OX=10116 GN=Slc6a17 PE=1 SV=1	46.06	14	7	30	7	70.389	21	10	37	10	56.199	15	7	43	7	101.265	26	13	70	13	727	81	6.42
P58200	Vesicle transport through interaction with t-SNAREs homolog 1B OS=Rattus norvegicus OX=10116 GN=Vti1b PE=1 SV=2	46.025	28	6	14	6	73.822	45	9	25	9	58.033	45	8	20	8	63.128	43	8	29	8	232	26.7	9.06
F1LVR0	IgLON family member 5 OS=Rattus norvegicus OX=10116 GN=Iglon5 PE=4 SV=2	45.84	28	6	10	6	40.456	28	6	11	6	34.616	25	5	9	5	35.593	28	6	12	6	336	36.7	7.69
P62994	Growth factor receptor-bound protein 2 OS=Rattus norvegicus OX=10116 GN=Grb2 PE=1 SV=1	45.784	38	8	20	8	37.138	45	9	24	9	47.317	45	10	28	10	65.786	68	13	37	13	217	25.2	6.32
P07825	Synaptophysin OS=Rattus norvegicus OX=10116 GN=Syp PE=1 SV=1	45.686	19	6	78	6	41.327	19	6	49	6	42.192	24	6	49	6	55.923	32	8	92	8	307	33.3	5.02
D4ABI6	Ubiquitin carboxyl-terminal hydrolase OS=Rattus norvegicus OX=10116 GN=Uchl3 PE=1 SV=2	45.66	38	7	12	7	66.575	40	8	29	8	44.084	35	6	12	6	74.627	49	8	27	8	230	26.1	5.11
F1LQP9	Transportin 1 OS=Rattus norvegicus OX=10116 GN=Tnpo1 PE=1 SV=3	45.626	12	9	20	6	61.929	16	12	24	8	52.137	14	10	22	6	74.904	25	15	32	12	890	101.2	4.96
B2GUZ1	Ubiquitin carboxyl-terminal hydrolase 4 OS=Rattus norvegicus OX=10116 GN=Usp4 PE=1 SV=1	45.62	10	8	13	6	30.857	10	8	11	6	37.177	10	7	12	6	43.352	16	9	15	8	961	108.3	5.64
G3V940	Coronin OS=Rattus norvegicus OX=10116 GN=Coro1b PE=1 SV=1	45.574	28	8	27	8	76.396	34	11	31	11	51.952	27	9	20	9	80.627	32	11	49	11	484	53.9	5.77
Q641X9	39S ribosomal protein L9, mitochondrial OS=Rattus norvegicus OX=10116 GN=Mrpl9 PE=2 SV=1	45.539	24	6	12	6	42.317	24	6	15	6	41.729	24	6	16	6	56.349	35	8	21	8	262	30.1	10.08
P12075	Cytochrome c oxidase subunit 5B, mitochondrial OS=Rattus norvegicus OX=10116 GN=Cox5b PE=1 SV=2	45.465	36	6	53	6	72.013	36	7	82	7	58.288	36	7	67	7	65.151	51	8	213	8	129	13.9	7.78
P05714	Ras-related protein Rab-4A OS=Rattus norvegicus OX=10116 GN=Rab4a PE=1 SV=3	45.423	38	7	41	4	56.145	50	8	47	6	48.399	50	8	44	6	73.19	70	12	75	9	218	24.4	6.07
P29117	Peptidyl-prolyl cis-trans isomerase F, mitochondrial OS=Rattus norvegicus OX=10116 GN=Ppif PE=1 SV=2	45.418	49	6	11	6	27.093	26	3	17	3	28.512	39	4	20	4	66.275	55	8	56	8	206	21.8	9.14
F1LUB7	Anion exchange protein OS=Rattus norvegicus OX=10116 GN=Slc4a8 PE=3 SV=3	45.397	11	9	30	5	55.54	12	8	29	5	57.459	12	9	26	6	54.042	13	9	35	6	1092	122.4	6.55
B0K020	CDGSH iron-sulfur domain-containing protein 1 OS=Rattus norvegicus OX=10116 GN=Cisd1 PE=3 SV=1	45.366	44	5	17	5	79.148	52	8	59	8	99.244	77	11	49	11	90.901	56	9	123	9	108	12.1	8.84
D3ZQE7	Janus kinase and microtubule-interacting protein 2 OS=Rattus norvegicus OX=10116 GN=Jakmip2 PE=1 SV=3	45.363	12	7	13	7	24.838	7	5	6	4	51.503	18	11	13	10	71.313	22	13	25	13	856	100	6.87
A0A0G2JTK4	Protein phosphatase 6, regulatory subunit 1 OS=Rattus norvegicus OX=10116 GN=Ppp6r1 PE=1 SV=1	45.284	14	7	10	6	39.707	12	7	12	6	57.113	15	9	19	8	88.754	26	15	32	14	886	97.7	4.65
Q6AY55	Dephospho-CoA kinase domain-containing protein OS=Rattus norvegicus OX=10116 GN=Dcakd PE=2 SV=1	45.166	29	7	25	7	97.191	54	15	47	15	98.738	51	15	42	15	91.946	47	12	51	12	240	27.3	9.69
B0BMW4	GNAS complex locus OS=Rattus norvegicus OX=10116 GN=Gnas PE=2 SV=1	45.129	27	8	61	7	73.219	44	12	64	11	74.275	39	11	67	9	82.872	45	13	83	11	394	45.6	5.96
Q6AYP7	7-methylguanosine phosphate-specific 5'-nucleotidase OS=Rattus norvegicus OX=10116 GN=Nt5c3b PE=2 SV=2	45.076	44	8	16	8	25.022	18	4	6	4	24.352	26	6	9	6	72.183	47	10	34	10	300	34.5	6.46
Q62845	Contactin-4 OS=Rattus norvegicus OX=10116 GN=Cntn4 PE=1 SV=1	45.005	17	11	16	11	53.768	19	12	13	11	67.08	25	16	22	14	31.546	14	10	13	9	1026	113.3	7.25
Z4YNF4	Low molecular weight phosphotyrosine protein phosphatase OS=Rattus norvegicus OX=10116 GN=Acp1 PE=1 SV=2	44.9	52	9	17	9	41.526	33	7	17	7	36.956	41	7	18	7	79.273	67	11	43	5	159	18.2	6.32
D3ZDP2	Mitochondrial ribosomal protein L58 OS=Rattus norvegicus OX=10116 GN=Mrpl58 PE=1 SV=1	44.891	35	5	8	5	51.765	39	6	15	6	36.057	35	5	11	5	34.666	35	5	15	5	206	23.5	10.18
P00173	Cytochrome b5 OS=Rattus norvegicus OX=10116 GN=Cyb5a PE=1 SV=2	44.859	48	5	17	5	57.61	41	4	18	4	55.469	41	4	16	4	49.932	48	5	30	5	134	15.3	4.98
Q66HA5	Coiled-coil and C2 domain-containing protein 1A OS=Rattus norvegicus OX=10116 GN=Cc2d1a PE=1 SV=2	44.763	10	8	14	8	52.448	16	12	17	12	47.058	16	11	22	11	51.234	13	10	31	10	941	103.5	8.16
Q8R4A1	ERO1-like protein alpha OS=Rattus norvegicus OX=10116 GN=Ero1a PE=1 SV=1	44.76	20	7	15	7	38.059	19	7	10	7	37.532	18	6	7	6	47.807	31	10	19	10	464	54	6.19
D3ZW55	Inosine triphosphate pyrophosphatase OS=Rattus norvegicus OX=10116 GN=Itpa PE=3 SV=1	44.737	40	5	21	5	58.161	52	8	36	8	43.042	45	7	32	7	64.901	40	8	44	8	198	21.9	5.66
F1M8K0	Dystroglycan 1 OS=Rattus norvegicus OX=10116 GN=Dag1 PE=1 SV=1	44.717	10	6	17	6	52.751	13	8	18	8	65.334	17	11	19	11	106.391	23	16	41	16	893	96.6	8.44
Q5I0K8	28S ribosomal protein S7, mitochondrial OS=Rattus norvegicus OX=10116 GN=Mrps7 PE=2 SV=2	44.668	27	5	12	5	66.93	43	9	34	9	52.649	36	7	20	7	58.044	43	10	26	10	242	28.2	10.02
Q63450	Calcium/calmodulin-dependent protein kinase type 1 OS=Rattus norvegicus OX=10116 GN=Camk1 PE=1 SV=2	44.57	26	7	21	4	63.37	25	8	13	6	71.57	32	11	19	8	75.056	37	12	28	9	374	41.6	5.35
D4A631	Brefeldin A-inhibited guanine nucleotide-exchange protein 1 OS=Rattus norvegicus OX=10116 GN=Arfgef1 PE=1 SV=1	44.492	7	9	20	8	154.379	22	27	45	23	118.644	17	21	35	19	155.297	22	29	62	24	1846	207.8	5.77
D4A2D3	MYC-binding protein 2, E3 ubiquitin protein ligase OS=Rattus norvegicus OX=10116 GN=Mycbp2 PE=1 SV=3	44.483	4	10	16	7	121.66	8	26	52	13	93.046	6	21	40	13	123.999	8	27	52	13	4538	498.6	7.09
P40307	Proteasome subunit beta type-2 OS=Rattus norvegicus OX=10116 GN=Psmb2 PE=1 SV=1	44.478	26	7	15	7	82.557	47	10	32	10	91.412	58	12	42	12	59.397	57	11	46	11	201	22.9	7.44
Q63484	RAC-gamma serine/threonine-protein kinase OS=Rattus norvegicus OX=10116 GN=Akt3 PE=2 SV=2	44.478	22	8	21	7	38.131	17	7	11	6	28.292	18	7	11	6	44.329	25	10	24	9	479	55.8	5.82
Q3ZB99	Tight junction protein 2 OS=Rattus norvegicus OX=10116 GN=Tjp2 PE=1 SV=1	44.476	11	9	13	9	24.517	7	8	14	8	62.448	20	15	25	15	40.968	14	12	19	12	1164	131.3	6.73
O08719	Ena/VASP-like protein OS=Rattus norvegicus OX=10116 GN=Evl PE=1 SV=2	44.452	22	7	15	7	44.579	21	6	11	6	33.973	20	6	9	6	67.827	41	12	30	12	420	45.1	8.34
P45479	Palmitoyl-protein thioesterase 1 OS=Rattus norvegicus OX=10116 GN=Ppt1 PE=1 SV=1	44.445	25	5	14	5	35.605	29	6	9	6	30.498	21	4	12	4	64.18	33	7	16	7	306	34.4	7.43
A0A0G2JWA5	Sarcolemmal membrane-associated protein OS=Rattus norvegicus OX=10116 GN=Slmap PE=1 SV=1	44.425	14	10	18	10	53.423	18	10	13	10	54.522	17	11	19	11	79.696	23	16	33	16	808	92.9	5.26
D3ZD48	RAB11 family interacting protein 2 (Class I) (Predicted), isoform CRA_a OS=Rattus norvegicus OX=10116 GN=Rab11fip2 PE=4 SV=2	44.377	21	9	15	8	16.844	8	3	5	3	26.015	13	5	9	5	21.75	15	5	9	5	512	58.2	9.42
Q7TP51	Ab2-232 OS=Rattus norvegicus OX=10116 GN=Ube4a PE=1 SV=1	44.368	11	9	13	9	15.946	8	5	9	5	27.661	10	7	12	7	19.891	11	7	9	7	1085	124.3	5.24
B5DF55	RCG55706 OS=Rattus norvegicus OX=10116 GN=Stam PE=1 SV=1	44.354	13	6	11	5	53.512	15	8	16	8	27.052	10	5	14	5	83.374	29	13	38	12	547	59.6	4.86
D3ZSZ6	Diacylglycerol kinase OS=Rattus norvegicus OX=10116 GN=Dgkh PE=1 SV=3	44.324	8	7	12	7	36.063	7	6	8	6	74.736	14	13	22	13	35.858	13	9	17	9	1210	134.2	6.6
Q642B0	Glypican 4 OS=Rattus norvegicus OX=10116 GN=Gpc4 PE=1 SV=1	44.254	28	9	20	8	20.798	9	4	6	4	32.59	19	6	7	6	90.475	25	10	32	9	557	62.5	6
A0A0H2UHN2	Isopentenyl-diphosphate Delta-isomerase 1 OS=Rattus norvegicus OX=10116 GN=Idi1 PE=1 SV=1	44.181	29	6	12	6	50.534	25	6	21	6	40.802	25	7	15	7	61.806	31	6	20	6	283	32.5	6.62
Q4QQV4	Dead end homolog 1 (Zebrafish) OS=Rattus norvegicus OX=10116 GN=Hars PE=1 SV=1	44.178	18	9	14	8	77.719	34	14	24	12	59.612	27	11	19	9	79.121	43	16	31	14	508	57.3	6.11
Q562C6	Leucine zipper transcription factor-like protein 1 OS=Rattus norvegicus OX=10116 GN=Lztfl1 PE=2 SV=1	44.155	27	6	11	6	44.623	27	6	8	6	32.955	24	5	9	5	42.928	34	8	15	8	299	34.6	5.3
Q5XIG0	ADP-ribose pyrophosphatase, mitochondrial OS=Rattus norvegicus OX=10116 GN=Nudt9 PE=2 SV=1	44.112	21	7	17	7	46.346	15	5	12	5	43.966	15	5	12	5	62.868	28	7	26	7	350	38.5	7.09
E9PU34	RCG41110 OS=Rattus norvegicus OX=10116 GN=Rmnd1 PE=1 SV=2	44.069	19	7	16	7	18.19	9	3	4	3	43.343	22	8	17	8	51.857	26	9	20	9	450	51.7	8.53
Q6TUG0	DnaJ homolog subfamily B member 11 OS=Rattus norvegicus OX=10116 GN=Dnajb11 PE=2 SV=1	44.064	18	5	11	5	74.618	35	9	19	9	69.691	30	9	19	9	114.103	46	13	37	13	358	40.5	6.32
D3ZVR7	Prostamide/prostaglandin F synthase OS=Rattus norvegicus OX=10116 GN=Fam213b PE=3 SV=1	44.015	34	5	15	5	42.625	29	4	19	4	25.396	24	3	10	3	34.249	29	4	19	4	201	21.6	6.02
Q5GFD9	Protein IMPACT OS=Rattus norvegicus OX=10116 GN=Impact PE=1 SV=1	44.005	23	5	11	5	101.394	36	10	19	10	49.414	35	8	14	8	77.797	38	10	24	10	317	36	5.16
D3ZEG8	Translocase of inner mitochondrial membrane 29 OS=Rattus norvegicus OX=10116 GN=Timm29 PE=1 SV=1	43.967	31	5	11	5	82.921	53	10	30	10	65.446	47	8	21	8	56.721	36	7	33	7	267	29.9	8.03
A0A0G2JVB0	Solute carrier family 2, facilitated glucose transporter member 3 OS=Rattus norvegicus OX=10116 GN=Slc2a3 PE=1 SV=1	43.922	14	7	35	7	35.341	12	7	30	6	39.868	13	7	32	6	46.591	12	7	55	6	495	53.9	4.82
Q566R0	Acyl-coenzyme A thioesterase THEM4 OS=Rattus norvegicus OX=10116 GN=Them4 PE=2 SV=1	43.905	46	9	22	9	64.685	46	10	44	10	54.763	42	9	33	9	71.529	46	10	62	10	230	26.1	8.92
Q9EPH5	Solute carrier family 25, member 27, isoform CRA_d OS=Rattus norvegicus OX=10116 GN=Slc25a27 PE=2 SV=1	43.893	25	7	17	7	18.521	18	6	6	6	19.571	19	5	8	5	69.533	32	9	34	9	365	41.1	9.03
Q8CGU6	Nicastrin OS=Rattus norvegicus OX=10116 GN=Ncstn PE=1 SV=1	43.776	16	7	14	7	43.737	16	7	14	7	52.206	13	7	19	7	67.4	22	11	29	11	708	78.4	5.77
Q3B7D0	Oxygen-dependent coproporphyrinogen-III oxidase, mitochondrial OS=Rattus norvegicus OX=10116 GN=Cpox PE=1 SV=1	43.762	19	6	14	6	35.562	20	7	10	7	45.32	29	10	16	10	57.204	25	8	20	8	443	49.2	8.53
Q641Y0	Dolichyl-diphosphooligosaccharide--protein glycosyltransferase 48 kDa subunit OS=Rattus norvegicus OX=10116 GN=Ddost PE=2 SV=1	43.709	39	9	21	9	106.792	53	14	43	14	98.247	50	13	46	13	105.727	48	14	62	14	441	48.9	5.97
Q5PPJ6	Leucyl-tRNA synthetase OS=Rattus norvegicus OX=10116 GN=Lars PE=1 SV=1	43.697	10	7	13	7	63.581	15	13	20	13	102.732	21	19	35	19	29.834	12	9	16	9	1178	134.2	7.28
Q3B8N9	Biphenyl hydrolase-like (Serine hydrolase) OS=Rattus norvegicus OX=10116 GN=Bphl PE=1 SV=1	43.663	33	7	17	7	55.716	36	8	15	8	28.263	26	6	10	6	77.791	49	12	36	12	291	32.8	8.79
Q62688	Inactive phospholipase C-like protein 1 OS=Rattus norvegicus OX=10116 GN=Plcl1 PE=1 SV=1	43.659	11	8	15	7	33.852	9	7	13	6	49.422	16	12	20	11	33.065	13	8	14	8	1096	122.7	5.66
Q08851	Syntaxin-5 OS=Rattus norvegicus OX=10116 GN=Stx5 PE=1 SV=2	43.62	25	5	11	5	32.928	21	4	5	4	40.319	30	6	10	6	60.552	30	7	22	7	355	39.7	8.92
D3ZF21	GPRIN family member 3 OS=Rattus norvegicus OX=10116 GN=Gprin3 PE=1 SV=2	43.595	15	7	13	7	47.116	12	6	13	5	47.001	22	10	16	10	78.319	23	11	24	11	762	81.3	6.6
D3ZEI4	Hepatocyte cell adhesion molecule OS=Rattus norvegicus OX=10116 GN=Hepacam PE=1 SV=2	43.555	20	5	25	5	57.298	21	5	21	5	40.534	27	6	17	6	83.616	27	6	44	6	417	46.5	9.38
A0A0G2JY43	Fatty aldehyde dehydrogenase OS=Rattus norvegicus OX=10116 GN=Aldh3a2 PE=1 SV=1	43.491	15	7	12	6	60.714	18	9	13	9	67.656	22	11	18	11	74.797	29	13	28	13	584	65.3	9.1
A0A292G0W2	Gai-interacting protein OS=Rattus norvegicus OX=10116 GN=Phf24 PE=4 SV=1	43.466	34	9	21	9	67.386	36	11	31	11	53.428	27	9	33	9	81.382	46	13	64	13	398	44.8	5.77
D3ZK73	Cullin 4B (Predicted) OS=Rattus norvegicus OX=10116 GN=Cul4b PE=1 SV=1	43.418	11	10	16	7	36.792	11	9	19	4	48.75	14	11	18	6	59.743	18	15	31	7	971	110.7	8.44
C0JPT7	Filamin A OS=Rattus norvegicus OX=10116 GN=Flna PE=1 SV=1	43.368	6	10	13	10	91.57	13	22	27	21	33.922	5	9	11	8	156.804	17	29	52	27	2639	280.3	6.04
Q5HZE4	Methylthioribose-1-phosphate isomerase OS=Rattus norvegicus OX=10116 GN=Mri1 PE=1 SV=1	43.346	47	9	17	9	33.702	27	7	12	7	27.569	17	5	8	5	49.169	37	9	18	9	369	39.6	6.05
Q91ZY8	E3 ubiquitin-protein ligase TRIM9 OS=Rattus norvegicus OX=10116 GN=Trim9 PE=1 SV=1	43.321	12	6	10	5	25.76	9	5	7	4	29.442	16	8	18	7	40.504	15	7	18	6	710	79.2	6.98
Q4V8I7	Volume-regulated anion channel subunit LRRC8A OS=Rattus norvegicus OX=10116 GN=Lrrc8a PE=1 SV=1	43.15	15	8	16	8	60.933	20	11	16	10	24.567	11	6	10	6	88.265	35	20	36	19	810	94.1	7.94
F1M790	Prostaglandin F2 receptor negative regulator OS=Rattus norvegicus OX=10116 GN=Ptgfrn PE=1 SV=3	43.15	10	6	14	6	39.349	10	6	11	6	65.179	16	12	21	12	85.833	24	16	26	16	879	98.6	6.61
F1LNG5	Phosphatidylinositol 3-kinase regulatory subunit alpha OS=Rattus norvegicus OX=10116 GN=Pik3r1 PE=1 SV=2	43.127	15	9	16	8	20.525	7	3	5	3	46.042	18	10	14	10	73.149	29	12	26	11	724	83.5	6.33
P80299	Bifunctional epoxide hydrolase 2 OS=Rattus norvegicus OX=10116 GN=Ephx2 PE=1 SV=1	43.036	18	6	12	6	61.371	27	12	18	12	10.374	10	4	7	4	52.46	23	10	19	10	554	62.3	6.19
P38983	40S ribosomal protein SA OS=Rattus norvegicus OX=10116 GN=Rpsa PE=1 SV=3	43.026	36	8	16	8	89.844	49	12	29	12	104.672	54	15	36	15	84.573	47	10	30	10	295	32.8	4.87
Q6IMA8	ADP-ribosylation factor-like 10, isoform CRA_a OS=Rattus norvegicus OX=10116 GN=Arl10 PE=2 SV=1	42.972	39	4	8	4	35.404	41	4	10	4	33.49	39	4	8	4	60.787	68	7	20	7	193	21.6	4.81
Q6AXT5	Ras-related protein Rab-21 OS=Rattus norvegicus OX=10116 GN=Rab21 PE=2 SV=1	42.89	26	4	18	4	76.59	44	9	34	9	50.769	30	5	21	5	77.88	42	8	33	8	223	24.1	7.94
A0A0G2JWJ0	Protein phosphatase 1 regulatory subunit 12A OS=Rattus norvegicus OX=10116 GN=Ppp1r12a PE=1 SV=1	42.884	17	11	20	10	64.575	12	9	15	8	74.218	21	13	25	12	32.424	13	9	18	8	1032	115.2	5.47
P55051	Fatty acid-binding protein, brain OS=Rattus norvegicus OX=10116 GN=Fabp7 PE=1 SV=2	42.813	64	6	29	6	89.028	64	6	63	6	93.332	67	7	86	7	78.877	67	7	130	7	132	14.9	5.63
B0BNM1	NAD(P)H-hydrate epimerase OS=Rattus norvegicus OX=10116 GN=Naxe PE=2 SV=1	42.709	33	6	10	6	49.649	33	6	21	6	69.287	46	8	22	8	51.349	36	7	23	7	282	30.9	6.89
D4A0T8	Dehydrogenase/reductase 7 OS=Rattus norvegicus OX=10116 GN=Dhrs7 PE=1 SV=3	42.661	11	3	13	3	41.004	18	4	7	4	12.614	10	2	6	2	79.489	26	6	21	6	340	38.5	8.09
Q5FVI3	Leucine-rich repeat-containing protein 57 OS=Rattus norvegicus OX=10116 GN=Lrrc57 PE=2 SV=1	42.616	38	9	13	8	32.922	38	9	13	9	21.628	32	6	11	6	36.08	38	7	14	7	239	26.7	8.44
D4A280	Serine/threonine-protein kinase PAK 5 OS=Rattus norvegicus OX=10116 GN=Pak5 PE=1 SV=1	42.612	15	8	15	8	19.711	9	5	7	5	34.851	14	7	9	6	52.105	23	12	18	11	718	80.9	8.21
Q5FVQ8	NLR family member X1 OS=Rattus norvegicus OX=10116 GN=Nlrx1 PE=2 SV=1	42.407	12	9	13	9	69.598	17	12	20	12	57.079	16	12	18	12	69.917	20	14	29	14	973	107.5	7.56
D3ZDU5	Profilin OS=Rattus norvegicus OX=10116 GN=Pfn2 PE=3 SV=1	42.32	35	7	31	7	71.883	52	9	51	9	68.266	53	9	53	9	79.235	55	10	101	10	148	16	7.97
F1LXQ7	Rho GTPase-activating protein 21 OS=Rattus norvegicus OX=10116 GN=Arhgap21 PE=1 SV=3	42.296	5	8	15	7	73.935	11	15	26	14	52.84	9	11	18	10	85.458	11	15	30	14	1955	216.2	7.93
Q63355	Unconventional myosin-Ic OS=Rattus norvegicus OX=10116 GN=Myo1c PE=1 SV=2	42.265	9	7	13	7	30.563	9	6	10	6	43.123	12	8	11	8	41.201	14	8	13	8	1044	119.7	9.39
B5DER3	Hypertrophic agonist responsive protein B64, isoform CRA_b OS=Rattus norvegicus OX=10116 GN=Iah1 PE=2 SV=1	42.239	27	6	13	6	51.821	43	8	17	8	41.894	30	6	12	6	45.059	33	6	17	6	249	28	5.95
P63047	Sulfotransferase 4A1 OS=Rattus norvegicus OX=10116 GN=Sult4a1 PE=1 SV=1	42.214	26	7	29	7	33.032	26	6	14	6	36.077	26	7	17	7	57.24	31	8	28	8	284	33	5.53
B2RZ72	Actin-related protein 2/3 complex subunit 4 OS=Rattus norvegicus OX=10116 GN=Arpc4 PE=1 SV=1	42.164	35	6	32	6	49.363	40	7	34	7	66.175	54	9	43	9	62.338	52	9	58	9	168	19.7	8.43
F1LWK7	Uncharacterized protein (Fragment) OS=Rattus norvegicus OX=10116 PE=1 SV=3	42.149	17	7	25	3	36.426	17	7	13	1	41.59	23	9	22	5	62.56	27	11	32	6	600	67	8.51
Q3ZAU6	RBR-type E3 ubiquitin transferase OS=Rattus norvegicus OX=10116 GN=Rnf14 PE=1 SV=1	42.139	22	7	29	7	22.41	12	5	12	5	43.326	20	7	17	7	43.295	19	7	27	7	479	54.1	4.88
Q99P99	Histone deacetylase 4 OS=Rattus norvegicus OX=10116 GN=Hdac4 PE=1 SV=2	42.067	11	7	12	7	28.6	7	6	8	6	27.283	11	7	8	7	19.667	7	5	9	5	1077	118.6	6.83
Q9Z1W6	Protein LYRIC OS=Rattus norvegicus OX=10116 GN=Mtdh PE=1 SV=2	42.048	14	6	20	6	55.483	22	9	18	9	92.046	37	18	40	18	162.569	53	25	78	25	581	63.9	9.29
A0A0G2K9B4	Mitochondrial ribosomal protein L15 (Predicted), isoform CRA_b OS=Rattus norvegicus OX=10116 GN=Mrpl15 PE=1 SV=1	42.037	36	9	22	9	62.939	45	11	25	11	58.288	40	9	22	9	103.67	67	16	43	16	295	33.6	10.1
F7EN52	Cyp46a1 protein OS=Rattus norvegicus OX=10116 GN=Cyp46a1 PE=2 SV=2	41.97	19	7	13	7	55.161	18	9	15	9	27.398	14	6	8	6	79.687	39	14	35	14	500	56.7	9.03
G3V8G1	ATP/GTP binding protein 1 (Predicted), isoform CRA_a OS=Rattus norvegicus OX=10116 GN=Agtpbp1 PE=4 SV=1	41.959	9	7	20	7	50.987	10	8	17	8	81.595	16	15	39	15	55.432	19	16	28	16	1219	137	6.54
Q66HJ7	Receptor-type tyrosine-protein phosphatase OS=Rattus norvegicus OX=10116 GN=Ptpra PE=1 SV=1	41.883	12	6	25	6	42.163	12	6	15	6	66.648	19	11	25	11	48.31	16	9	30	9	796	90.1	6.73
Q62698	Cytoplasmic dynein 1 light intermediate chain 2 OS=Rattus norvegicus OX=10116 GN=Dync1li2 PE=1 SV=1	41.766	22	7	19	7	89.985	39	13	24	13	61.193	34	12	19	12	133.421	57	17	49	17	497	54.7	5.76
Q63524	Transmembrane emp24 domain-containing protein 2 OS=Rattus norvegicus OX=10116 GN=Tmed2 PE=1 SV=1	41.719	26	4	14	4	33.445	25	4	12	4	42.047	26	4	20	4	62.926	31	5	32	5	201	22.7	5.17
Q62682	Contactin-3 OS=Rattus norvegicus OX=10116 GN=Cntn3 PE=1 SV=1	41.707	11	8	14	8	24.569	10	7	10	6	47.076	14	11	17	10	21.677	9	7	12	6	1028	112.7	6.07
P06214	Delta-aminolevulinic acid dehydratase OS=Rattus norvegicus OX=10116 GN=Alad PE=1 SV=1	41.653	23	6	13	6	23.842	14	3	5	3	23.408	16	3	6	3	50.418	46	9	19	9	330	36	6.79
H1UBN0	Copine-7 OS=Rattus norvegicus OX=10116 GN=Cpne7 PE=1 SV=1	41.646	19	8	33	7	30.952	14	7	23	6	19.96	8	4	21	3	52.758	23	9	34	8	556	61.9	5.4
Q7TSE9	HCLS1-associated protein X-1 OS=Rattus norvegicus OX=10116 GN=Hax1 PE=1 SV=1	41.625	44	8	17	8	46.089	30	5	14	5	36.504	35	7	12	7	75.568	61	11	29	11	278	31.4	4.97
P60123	RuvB-like 1 OS=Rattus norvegicus OX=10116 GN=Ruvbl1 PE=1 SV=1	41.62	20	7	14	7	54.567	28	10	16	10	36.471	21	7	11	7	61.437	28	11	24	11	456	50.2	6.42
A0A0G2K4X8	S-phase kinase-associated protein 1 OS=Rattus norvegicus OX=10116 GN=Skp1 PE=1 SV=1	41.571	47	7	16	7	58.961	52	8	25	8	86.752	73	11	30	11	77.679	66	10	42	10	165	18.9	4.54
P27952	40S ribosomal protein S2 OS=Rattus norvegicus OX=10116 GN=Rps2 PE=1 SV=1	41.568	35	9	35	9	88.099	45	12	50	12	88.84	45	14	36	14	53.474	41	12	49	12	293	31.2	10.24
A0A0G2K6I4	ENAH, actin regulator OS=Rattus norvegicus OX=10116 GN=Enah PE=1 SV=1	41.526	25	8	17	8	40.477	17	6	9	6	20.932	11	4	11	4	51.428	26	9	23	9	564	62.6	6.84
A0A0G2K435	DnaJ heat shock protein family (Hsp40) member C7 OS=Rattus norvegicus OX=10116 GN=Dnajc7 PE=1 SV=1	41.522	14	6	12	6	36.285	17	8	11	8	20.839	10	4	6	4	34.661	13	6	14	6	579	65.5	8.38
Q6V9V9	Serine/threonine kinase 25 OS=Rattus norvegicus OX=10116 GN=Stk25 PE=1 SV=1	41.464	19	6	11	2	23.665	12	4	5	1	31.398	18	7	10	4	48.81	24	8	16	5	426	48.1	6.81
A0A0G2JUB0	Protein FAM3C OS=Rattus norvegicus OX=10116 GN=Fam3c PE=1 SV=1	41.439	37	6	13	6	51.727	35	7	22	7	46.227	48	8	20	8	70.475	54	10	32	10	227	24.7	8.03
D3ZFQ3	Nucleotide-binding protein-like OS=Rattus norvegicus OX=10116 GN=Nubpl PE=1 SV=1	41.373	27	5	10	5	32.845	26	5	11	5	26.564	20	4	7	4	41.635	33	7	17	7	319	34.1	8.53
A0A0G2JZX5	IQ motif and Sec7 domain 2 OS=Rattus norvegicus OX=10116 GN=Iqsec2 PE=1 SV=1	41.359	13	11	43	8	76.64	20	15	33	11	41.596	17	11	36	7	55.356	21	14	46	10	949	105.1	7.24
D3ZXS8	Huntingtin interacting protein 2 (Predicted), isoform CRA_a OS=Rattus norvegicus OX=10116 GN=Ube2k PE=1 SV=1	41.336	49	6	11	6	51.388	43	8	22	8	49.595	50	9	26	9	40.127	47	8	24	8	200	22.4	5.44
B2GV24	E3 UFM1-protein ligase 1 OS=Rattus norvegicus OX=10116 GN=Ufl1 PE=1 SV=1	41.313	17	9	14	9	29.789	9	6	9	6	60.92	26	14	17	13	67.019	25	13	34	13	793	89.5	6.99
Q6AYN4	Phytanoyl-CoA hydroxylase-interacting protein-like OS=Rattus norvegicus OX=10116 GN=Phyhipl PE=1 SV=2	41.307	29	9	26	6	49.849	31	11	29	9	42.403	34	11	32	9	76.095	37	13	60	10	375	42.4	6.58
B2GUY0	Endoplasmic reticulum mannosyl-oligosaccharide 1,2-alpha-mannosidase OS=Rattus norvegicus OX=10116 GN=Man1b1 PE=2 SV=2	41.198	14	8	15	8	23.995	12	5	7	5	38.375	17	7	10	7	70.689	29	13	24	13	657	74.8	8.22
O35264	Platelet-activating factor acetylhydrolase IB subunit beta OS=Rattus norvegicus OX=10116 GN=Pafah1b2 PE=1 SV=1	41.191	28	4	20	4	41.389	31	5	25	5	34.511	17	4	19	4	48.63	42	6	44	6	229	25.6	5.92
Q8CG45	Aflatoxin B1 aldehyde reductase member 2 OS=Rattus norvegicus OX=10116 GN=Akr7a2 PE=1 SV=2	41.16	31	6	16	6	21.43	12	3	6	3	12.881	12	3	6	3	81.532	36	8	23	8	367	40.6	8.1
Q80Z30	Protein phosphatase 1E OS=Rattus norvegicus OX=10116 GN=Ppm1e PE=1 SV=1	41.142	11	7	33	7	39.262	10	6	30	6	53.268	13	8	32	8	123.139	19	13	60	13	750	83.4	4.89
Q5XIM7	Lysine--tRNA ligase OS=Rattus norvegicus OX=10116 GN=Kars PE=1 SV=1	41.13	15	8	16	7	94.59	30	15	28	15	100.401	32	17	39	17	89.736	28	16	39	16	626	71.6	6.6
A0A0G2JSR2	Synaptotagmin III, isoform CRA_a OS=Rattus norvegicus OX=10116 GN=Syt3 PE=4 SV=1	41.11	28	10	22	10	22.938	13	6	15	6	21.706	13	6	19	5	48.902	30	12	26	11	588	63.3	6.62
Q7TSA0	Mitochondrial Rho GTPase 2 OS=Rattus norvegicus OX=10116 GN=Rhot2 PE=1 SV=1	41.098	15	7	28	5	72.863	22	9	34	7	79.439	25	11	43	9	83.939	25	13	53	11	622	69.1	5.71
A0A0G2K6F1	T-complex 11-like 1 OS=Rattus norvegicus OX=10116 GN=Tcp11l1 PE=1 SV=1	41.098	20	6	13	6	35.217	24	8	10	8	8.721	7	3	5	3	46.404	27	8	13	8	511	56.2	6.16
D3ZWS0	Scribbled planar cell polarity protein OS=Rattus norvegicus OX=10116 GN=Scrib PE=1 SV=1	41.054	8	10	19	9	106.624	19	19	25	19	57.677	13	13	19	13	123.039	22	22	39	22	1663	179.7	5.17
Q5RKI8	ATP-binding cassette sub-family B member 8, mitochondrial OS=Rattus norvegicus OX=10116 GN=Abcb8 PE=2 SV=1	41.019	14	7	18	7	61.433	25	13	27	13	40.184	18	9	16	9	57.204	22	11	36	11	714	77.7	9.52
D4A7L4	NADH dehydrogenase (Ubiquinone) 1 beta subcomplex, 11 (Predicted) OS=Rattus norvegicus OX=10116 GN=Ndufb11 PE=1 SV=1	40.983	46	6	38	6	34.963	34	5	27	5	25.415	34	4	30	4	83.601	46	6	70	6	151	17.6	5.24
A0A0G2K0E5	Brain-enriched guanylate kinase-associated protein OS=Rattus norvegicus OX=10116 GN=Begain PE=1 SV=1	40.939	16	7	13	7	8.643	6	3	3	3	31.445	19	8	12	8	66.205	27	12	28	12	611	66.7	5.87
F1M324	Phosphoinositide phospholipase C OS=Rattus norvegicus OX=10116 GN=Plcl2 PE=1 SV=2	40.938	10	9	19	8	49.037	17	14	20	13	53.274	16	15	25	14	24.858	10	9	14	9	1001	113.6	6.18
P62332	ADP-ribosylation factor 6 OS=Rattus norvegicus OX=10116 GN=Arf6 PE=1 SV=2	40.796	50	8	12	8	25.445	27	4	11	4	29.276	49	6	16	6	45.275	49	6	34	6	175	20.1	8.95
A0A0G2K1I7	FXYD domain-containing ion transport regulator OS=Rattus norvegicus OX=10116 GN=Fxyd6 PE=3 SV=1	40.76	33	4	12	1	35.557	33	4	10	1	26.248	31	3	14	1	32.872	33	4	25	1	102	11.2	4.81
A0A0G2K0V3	3'(2'),5'-bisphosphate nucleotidase 1 OS=Rattus norvegicus OX=10116 GN=Bpnt1 PE=1 SV=1	40.7	28	7	22	7	73.207	42	11	22	3	80.96	54	12	27	2	61.926	46	10	33	2	323	35	6.24
D3ZSA9	Nodal modulator 1 OS=Rattus norvegicus OX=10116 GN=Nomo1 PE=1 SV=1	40.678	7	7	20	7	217.662	43	31	61	31	298.355	55	41	97	41	151.121	36	26	70	26	1214	133.4	6.07
D4A7H9	CHMP family, member 7 (Predicted), isoform CRA_a OS=Rattus norvegicus OX=10116 GN=Chmp7 PE=1 SV=1	40.594	24	7	13	7	21.564	14	5	5	5	22.286	13	6	10	6	49.571	26	8	15	8	450	50.5	5.19
Q5FVL2	ER membrane protein complex subunit 8 OS=Rattus norvegicus OX=10116 GN=Emc8 PE=2 SV=1	40.577	28	4	11	4	57.305	39	6	16	6	45.666	39	6	11	6	63.664	39	6	32	6	207	23.4	6.15
Q0VGJ9	Receptor expression-enhancing protein OS=Rattus norvegicus OX=10116 GN=Reep2 PE=2 SV=1	40.403	29	5	33	5	94.24	39	11	38	11	70.677	39	9	29	9	68.756	39	9	49	9	254	28.4	9.39
A0A096MKH2	Similar to RIKEN cDNA 1110059P08 OS=Rattus norvegicus OX=10116 GN=Vta1 PE=1 SV=1	40.399	16	4	14	4	17.928	9	2	4	2	21.936	16	4	8	4	27.085	15	4	13	4	309	34	6.13
D4A1H2	Phosphatidylinositol-specific phospholipase C, X domain-containing 3 OS=Rattus norvegicus OX=10116 GN=Plcxd3 PE=4 SV=1	40.398	19	4	13	4	36.02	14	3	8	3	23.279	19	4	8	4	53.942	26	6	18	6	321	36.3	6.46
Q08602	Geranylgeranyl transferase type-2 subunit alpha OS=Rattus norvegicus OX=10116 GN=Rabggta PE=1 SV=1	40.389	19	7	16	7	51.96	20	9	13	9	19.364	10	5	6	5	24.715	13	6	14	6	567	64.9	5.66
B1WC26	N-acetylneuraminate synthase OS=Rattus norvegicus OX=10116 GN=Nans PE=1 SV=1	40.362	25	5	15	5	48.712	28	6	15	6	52.771	28	8	17	8	56.21	28	7	16	7	359	40	6.84
Q9Z0J5	Thioredoxin reductase 2, mitochondrial OS=Rattus norvegicus OX=10116 GN=Txnrd2 PE=1 SV=3	40.319	14	4	10	4	44.302	13	5	15	5	30.454	20	6	10	6	67.199	32	10	21	10	526	56.5	8.56
Q8CH90	Soluble guanylyl cyclase alpha 2 subunit E219G mutant OS=Rattus norvegicus OX=10116 PE=2 SV=1	40.304	17	8	16	8	7.998	5	2	3	2	29.981	15	8	11	8	71.069	27	13	25	13	743	83.2	7.9
A0A0G2JUU7	Gamma-tubulin complex component OS=Rattus norvegicus OX=10116 GN=Tubgcp3 PE=1 SV=1	40.257	11	7	11	7	23.022	7	5	7	5	33.816	12	7	11	7	54.184	18	12	18	12	902	103	8.21
P63025	Vesicle-associated membrane protein 3 OS=Rattus norvegicus OX=10116 GN=Vamp3 PE=1 SV=1	40.253	39	3	42	1	50.783	39	4	59	1	61.316	39	4	66	1	52.949	40	5	108	2	103	11.5	8.5
P62907	60S ribosomal protein L10a OS=Rattus norvegicus OX=10116 GN=Rpl10a PE=1 SV=2	40.222	26	7	20	7	91.985	33	9	47	9	79.584	41	9	39	9	85.957	35	8	53	8	217	24.8	9.94
D3ZZP2	RAB39, member RAS oncogene family (Predicted) OS=Rattus norvegicus OX=10116 GN=Rab39a PE=4 SV=1	40.097	21	4	35	2	43.331	25	5	40	3	35.668	25	5	36	3	35.518	30	6	60	4	217	24.9	7.94
Q6IRE4	Tumor susceptibility gene 101 protein OS=Rattus norvegicus OX=10116 GN=Tsg101 PE=1 SV=1	40.004	20	5	11	5	51.953	20	7	13	7	30.403	14	5	9	5	66.002	32	9	29	9	391	44.1	6.71
A0A0G2JYU3	Astrotactin 2 OS=Rattus norvegicus OX=10116 GN=Astn2 PE=4 SV=1	39.992	9	8	15	8	9.836	2	2	3	2	26.675	8	7	8	7	63.154	16	15	27	15	1354	149.5	6.04
D3ZJY1	Mitochondrial ribosomal protein L28 OS=Rattus norvegicus OX=10116 GN=Mrpl28 PE=1 SV=1	39.91	29	6	16	6	87.283	67	15	34	15	55.617	50	12	20	12	87.107	58	16	58	16	257	30.2	8.32
F1LV44	Teneurin transmembrane protein 3 OS=Rattus norvegicus OX=10116 GN=Tenm3 PE=1 SV=3	39.8	6	11	20	11	115.476	14	25	40	23	70.781	10	17	26	15	159.325	18	30	59	28	2545	283.6	6.44
B2RYS8	NADH dehydrogenase [ubiquinone] 1 beta subcomplex subunit 8, mitochondrial OS=Rattus norvegicus OX=10116 GN=Ndufb8 PE=1 SV=1	39.769	41	7	27	7	29.586	38	6	28	6	44.642	47	6	33	6	84.387	56	8	102	8	186	21.9	6.05
P51146	Ras-related protein Rab-4B OS=Rattus norvegicus OX=10116 GN=Rab4b PE=2 SV=1	39.719	41	7	35	4	56.499	44	8	44	6	57.022	50	8	46	6	55.279	58	9	68	6	213	23.6	6.06
A0A0G2K3W1	von Willebrand factor A domain-containing 8 OS=Rattus norvegicus OX=10116 GN=Vwa8 PE=1 SV=1	39.706	16	6	18	6	60.94	26	10	25	10	47.709	21	8	26	8	60.458	23	8	32	8	481	53.7	8.76
D4A644	MAP7 domain-containing 1 OS=Rattus norvegicus OX=10116 GN=Map7d1 PE=1 SV=1	39.617	15	8	13	8	26.653	11	7	9	7	30.426	10	6	12	6	12.9	8	5	8	5	817	90.4	9.98
G3V614	KIF1-binding protein OS=Rattus norvegicus OX=10116 GN=Kif1bp PE=1 SV=1	39.603	21	9	11	9	10.874	4	2	4	2	34.933	20	9	13	9	75.902	28	12	26	12	617	71.2	5.53
Q4V8C2	Centromere/kinetochore protein zw10 homolog OS=Rattus norvegicus OX=10116 GN=Zw10 PE=2 SV=3	39.537	15	8	12	8	47.221	15	8	13	8	22.416	10	6	10	6	34.661	13	7	13	7	777	87.9	6
G3V7I8	RCG57812, isoform CRA_b OS=Rattus norvegicus OX=10116 GN=Slk PE=1 SV=1	39.529	9	8	13	1	64.093	18	15	22	2	45.302	13	11	15	2	86.996	23	17	29	4	1203	137.6	5.02
Q6AY21	G3BP stress granule assembly factor 2 OS=Rattus norvegicus OX=10116 GN=G3bp2 PE=1 SV=1	39.492	21	5	11	5	55.382	19	6	16	6	56.196	25	8	21	8	84.592	29	9	29	9	449	50.7	5.43
P83953	Importin subunit alpha-5 OS=Rattus norvegicus OX=10116 GN=Kpna1 PE=1 SV=1	39.482	17	5	10	3	43.035	16	6	10	2	32.864	14	5	6	2	68.628	21	8	26	4	538	60.1	4.97
D3ZPE5	VPS53 GARP complex subunit OS=Rattus norvegicus OX=10116 GN=Vps53 PE=1 SV=1	39.456	13	8	19	8	46.93	18	11	17	11	68.439	23	13	27	13	72.352	27	17	37	17	832	94.4	6.61
Q5PQJ6	Pyrroline-5-carboxylate reductase 3 OS=Rattus norvegicus OX=10116 GN=Pycr3 PE=2 SV=1	39.454	21	4	10	4	52.791	25	5	14	5	39.11	25	5	6	5	51.547	33	7	26	7	274	28.9	7.06
B5DEL9	40S ribosomal protein S7 OS=Rattus norvegicus OX=10116 GN=Rps7 PE=2 SV=1	39.434	43	7	19	7	94.612	58	11	49	11	97.071	58	13	47	13	66.111	54	10	54	10	194	22.1	10.1
Q6P9V1	Tetraspanin OS=Rattus norvegicus OX=10116 GN=Cd81 PE=1 SV=1	39.421	25	3	30	3	72	28	4	42	4	66.798	25	3	43	3	64.155	28	4	63	4	236	25.9	5.52
F1LMW3	Adhesion G-protein-coupled receptor G1 OS=Rattus norvegicus OX=10116 GN=Adgrg1 PE=1 SV=1	39.323	11	4	7	4	64.555	13	5	13	5	21.212	7	3	10	3	45.27	14	5	14	5	687	77.2	8.59
Q63377	Sodium/potassium-transporting ATPase subunit beta-3 OS=Rattus norvegicus OX=10116 GN=Atp1b3 PE=2 SV=1	39.2	25	5	29	5	49.604	31	6	23	6	46.463	37	8	31	8	63.673	47	10	47	10	279	31.8	7.96
B1WBS4	Similar to Vacuolar protein sorting 26 homolog (VPS26 protein homolog), isoform CRA_a OS=Rattus norvegicus OX=10116 GN=Vps26b PE=1 SV=1	39.182	23	6	21	6	100.644	42	12	29	12	91.637	54	15	33	14	112.047	51	13	42	13	336	39.1	7.37
Q5U211	Sorting nexin-3 OS=Rattus norvegicus OX=10116 GN=Snx3 PE=1 SV=1	39.174	57	9	18	7	31.153	37	7	20	6	23.168	49	6	17	6	40.361	65	11	38	9	162	18.8	8.66
B2RYQ2	Serine/threonine-protein phosphatase 2A activator OS=Rattus norvegicus OX=10116 GN=Ptpa PE=1 SV=1	39.152	47	10	36	10	45.151	34	7	17	7	51.312	41	8	18	8	68.077	55	11	36	11	323	36.6	6.29
B2GV35	Galactosylgalactosylxylosylprotein 3-beta-glucuronosyltransferase OS=Rattus norvegicus OX=10116 GN=B3gat3 PE=1 SV=1	39.119	26	6	11	6	26.501	19	4	6	4	23.006	21	4	8	4	57.932	44	9	23	9	335	37.1	8.98
F1LUI2	Uncharacterized protein OS=Rattus norvegicus OX=10116 PE=4 SV=3	39.091	25	4	92	1	31.379	30	5	50	2	26.747	18	4	77	1	30.458	25	4	123	1	198	21.5	8.69
P21818	Stathmin-2 OS=Rattus norvegicus OX=10116 GN=Stmn2 PE=1 SV=2	38.869	32	7	23	4	56.844	37	7	43	3	44.947	37	6	38	3	43.318	36	6	56	3	179	20.7	8.63
B2GV75	D2hgdh protein OS=Rattus norvegicus OX=10116 GN=D2hgdh PE=2 SV=1	38.82	17	6	17	6	37.974	13	6	11	6	22.573	11	5	12	5	51.814	24	9	28	9	535	58.8	8.13
A0A0G2JZB7	Neuron navigator 3 OS=Rattus norvegicus OX=10116 GN=Nav3 PE=4 SV=1	38.762	6	10	15	9	88.897	8	13	23	11	72.73	10	14	25	13	158.125	18	26	51	26	2254	241.4	8.62
B5DF65	Biliverdin reductase B (Flavin reductase (NADPH)) OS=Rattus norvegicus OX=10116 GN=Blvrb PE=1 SV=1	38.743	28	4	9	4	55.978	59	7	18	7	44.775	41	5	18	5	93.349	67	8	29	8	206	22.1	6.8
Q767H7	Cadherin-related neuronal receptor c2 OS=Rattus norvegicus OX=10116 GN=Pcdhac2 PE=2 SV=1	38.735	9	7	11	4	27.528	7	5	5	4	47.222	17	12	16	8	41.057	13	8	12	6	1006	109.3	5.6
Q4QRB0	Galactose-4-epimerase, UDP, isoform CRA_a OS=Rattus norvegicus OX=10116 GN=Gale PE=1 SV=1	38.711	31	8	13	8	5.443	3	1	1	1	19.167	14	4	4	4	31.818	24	6	12	6	348	38.3	6.47
Q5RK25	Phosphomannomutase OS=Rattus norvegicus OX=10116 GN=Pmm1 PE=1 SV=1	38.616	37	9	12	8	29.495	35	9	12	8	23.991	28	6	9	5	47.569	38	9	22	9	262	29.7	5.59
Q9Z0U4	Gamma-aminobutyric acid type B receptor subunit 1 OS=Rattus norvegicus OX=10116 GN=Gabbr1 PE=1 SV=1	38.556	6	5	26	5	69.59	13	11	45	11	67.862	14	12	64	12	74.096	19	16	66	16	991	111.5	8.03
A0A096MK30	Moesin, isoform CRA_a OS=Rattus norvegicus OX=10116 GN=Msn PE=1 SV=1	38.521	12	7	21	1	77.3	23	13	36	4	100.246	32	18	48	9	135.673	39	23	68	11	577	67.8	6.47
A0A0G2K4J8	RIMS-binding protein 2 OS=Rattus norvegicus OX=10116 GN=Rimbp2 PE=1 SV=1	38.418	8	5	14	5	35.731	8	6	10	6	61.297	16	13	26	13	29.962	12	9	12	9	1238	136.5	5.53
D3ZCA0	Pyridoxal phosphate homeostasis protein OS=Rattus norvegicus OX=10116 GN=Plpbp PE=1 SV=1	38.382	47	9	15	9	55.401	53	9	20	9	35.063	44	8	13	8	87.249	65	11	34	11	275	30.1	7.93
O70150	Calcium/calmodulin-dependent protein kinase type 1B OS=Rattus norvegicus OX=10116 GN=Pnck PE=1 SV=1	38.348	31	7	13	7	7.333	10	2	2	2	12.021	15	3	3	3	32.258	30	7	11	7	343	38.4	6.47
Q5VLR5	BWK4 OS=Rattus norvegicus OX=10116 GN=Erp44 PE=1 SV=1	38.327	23	7	17	6	76.13	33	10	26	9	103.155	53	15	38	14	146.641	54	15	49	14	406	46.8	5.27
Q5RK00	39S ribosomal protein L46, mitochondrial OS=Rattus norvegicus OX=10116 GN=Mrpl46 PE=2 SV=1	38.318	28	7	13	7	44.098	25	8	20	8	31.681	21	6	11	6	46.177	24	6	26	6	277	31.7	7.44
A1L1L9	RGD1563224 protein OS=Rattus norvegicus OX=10116 GN=Tmem65 PE=2 SV=1	38.131	18	5	40	5	41.653	18	5	49	5	36.807	18	5	66	5	61.703	21	6	99	6	261	27.9	8.1
P97577	Fasciculation and elongation protein zeta-1 OS=Rattus norvegicus OX=10116 GN=Fez1 PE=1 SV=1	38.094	22	6	10	6	21.379	9	3	6	3	9.112	7	2	3	2	63.651	24	7	20	7	393	45.2	4.34
Q4QR80	28S ribosomal protein S25, mitochondrial OS=Rattus norvegicus OX=10116 GN=Mrps25 PE=2 SV=1	38.058	46	7	11	7	53.502	58	10	24	10	57.776	52	9	19	9	76.791	76	13	41	13	171	19.8	9
P14646	cAMP-specific 3',5'-cyclic phosphodiesterase 4B OS=Rattus norvegicus OX=10116 GN=Pde4b PE=1 SV=4	38.037	13	5	12	4	16.262	5	3	4	2	33.36	13	6	10	5	71.404	20	9	19	8	736	83.3	5.22
F1M8X9	Golgi brefeldin A-resistant guanine nucleotide exchange factor 1 OS=Rattus norvegicus OX=10116 GN=Gbf1 PE=1 SV=2	37.978	7	10	26	9	74.876	12	16	31	15	43.043	11	13	24	12	67.986	12	15	37	14	1861	206.4	5.8
G3V8C4	Chloride intracellular channel protein OS=Rattus norvegicus OX=10116 GN=Clic4 PE=1 SV=1	37.977	36	7	12	7	62.573	53	10	25	10	34.881	37	6	12	6	79.222	55	12	31	12	253	28.7	5.59
G3V7P3	39S ribosomal protein L3, mitochondrial OS=Rattus norvegicus OX=10116 GN=Mrpl3 PE=1 SV=1	37.972	32	7	19	7	34.471	30	6	7	6	18.749	21	6	11	6	57.482	39	10	24	10	348	38.5	9.44
G3V7W1	Programmed cell death protein 6 OS=Rattus norvegicus OX=10116 GN=Pdcd6 PE=2 SV=1	37.957	52	8	18	8	32.251	41	6	18	6	28.389	27	5	13	5	42.202	44	7	24	7	191	21.9	5.64
A0A0G2K4T8	Mitochondrial intermediate peptidase OS=Rattus norvegicus OX=10116 GN=Mipep PE=1 SV=1	37.923	10	5	16	5	82.884	21	11	22	11	70.806	21	11	23	11	103.049	27	13	34	13	711	80.8	6.57
Q66H09	Tetratricopeptide repeat domain 1 OS=Rattus norvegicus OX=10116 GN=Ttc1 PE=1 SV=1	37.913	21	4	9	4	20.714	17	3	5	3	33.92	31	5	9	5	46.791	35	7	15	7	292	33.3	4.87
Q6P791	Ragulator complex protein LAMTOR1 OS=Rattus norvegicus OX=10116 GN=Lamtor1 PE=1 SV=1	37.876	33	4	11	4	48.113	60	7	17	7	46.108	68	7	19	7	83.598	75	9	45	9	161	17.7	5.02
Q5PQZ9	NADH dehydrogenase [ubiquinone] 1 subunit C2 OS=Rattus norvegicus OX=10116 GN=Ndufc2 PE=1 SV=1	37.81	32	5	30	5	60.424	50	9	81	9	55.323	48	8	53	8	55.572	67	9	108	9	120	14.3	9.39
P38062	Methionine aminopeptidase 2 OS=Rattus norvegicus OX=10116 GN=Metap2 PE=1 SV=2	37.8	15	5	12	5	43.768	19	7	12	7	24.735	14	6	9	6	28.924	13	6	11	6	478	53	6.02
Q6PCT3	Tumor protein D54 OS=Rattus norvegicus OX=10116 GN=Tpd52l2 PE=1 SV=1	37.785	31	5	11	5	21.007	16	3	7	3	9.24	9	2	3	2	61.95	48	9	34	9	220	24	6.15
B5DFC3	SEC23A (S. cerevisiae) (Predicted) OS=Rattus norvegicus OX=10116 GN=Sec23a PE=1 SV=1	37.736	6	3	13	2	61.512	13	7	17	7	68.901	12	6	22	4	59.675	19	9	19	6	765	86.1	7.08
Q9QYU2	Elongation factor Ts, mitochondrial OS=Rattus norvegicus OX=10116 GN=Tsfm PE=2 SV=1	37.736	31	5	16	5	31.604	26	3	9	3	37.74	42	6	7	6	97.416	41	9	27	9	324	35.2	6.43
Q5M9F7	ARP10 actin-related protein 10 homolog (S. cerevisiae) OS=Rattus norvegicus OX=10116 GN=Actr10 PE=1 SV=1	37.658	24	6	11	6	46.003	25	8	15	8	81.507	42	13	24	13	120.56	53	14	42	14	417	46.2	7.37
D4A7M0	Plexin C1 OS=Rattus norvegicus OX=10116 GN=Plxnc1 PE=1 SV=3	37.656	7	8	20	8	99.9	18	20	35	19	67.504	14	16	24	15	60.659	11	15	34	14	1574	176.4	7.83
Q6Q7Y5	Guanine nucleotide-binding protein subunit alpha-13 OS=Rattus norvegicus OX=10116 GN=Gna13 PE=1 SV=1	37.646	25	7	54	6	79.19	34	11	58	10	76.556	39	12	59	11	78.262	37	12	64	11	377	44	8.21
D3ZLS5	HECT domain E3 ubiquitin protein ligase 1 OS=Rattus norvegicus OX=10116 GN=Hectd1 PE=1 SV=3	37.643	4	6	11	6	74.847	9	16	25	16	71.437	9	16	20	16	105.304	14	21	35	20	2610	288.9	5.36
G3V721	WW domain binding protein 2, isoform CRA_b OS=Rattus norvegicus OX=10116 GN=Wbp2 PE=1 SV=1	37.604	38	7	22	7	6.359	5	1	2	1	13.01	13	3	6	3	28.349	21	5	18	5	262	28.1	6.79
F1LT36	Uncharacterized protein OS=Rattus norvegicus OX=10116 GN=Rps10l1 PE=4 SV=2	37.603	24	5	9	5	38.96	24	4	23	4	40.54	31	6	35	6	44.608	38	6	45	6	165	18.9	10.07
O35180	Endophilin-A3 OS=Rattus norvegicus OX=10116 GN=Sh3gl3 PE=1 SV=2	37.601	30	8	14	8	45.031	24	5	13	5	43.899	25	6	14	6	71.943	38	9	21	9	347	39.1	5.08
B1WC02	CTP synthase OS=Rattus norvegicus OX=10116 GN=Ctps1 PE=1 SV=1	37.494	15	7	20	6	50.187	14	6	9	4	53.343	20	9	19	7	86.217	29	16	32	14	591	66.6	6.58
Q6MGB5	Estradiol 17-beta-dehydrogenase 8 OS=Rattus norvegicus OX=10116 GN=Hsd17b8 PE=1 SV=1	37.431	28	5	8	5	34.352	24	4	8	4	38.55	29	5	9	5	31.453	29	5	13	5	259	26.8	6.55
B2RYL4	Armadillo repeat-containing protein 6 OS=Rattus norvegicus OX=10116 GN=Armc6 PE=1 SV=1	37.402	10	3	7	3	57.083	20	7	16	7	64.499	23	7	19	7	107.957	36	10	30	10	468	50.6	6.21
A0A0G2JZA2	GrpE protein homolog OS=Rattus norvegicus OX=10116 GN=Grpel1 PE=1 SV=1	37.343	29	6	14	6	102.247	55	12	61	12	75.8	45	10	46	10	59.199	40	8	31	8	230	25.8	8.15
A0A0G2JU73	E3 ubiquitin-protein ligase TRIP12 OS=Rattus norvegicus OX=10116 GN=Trip12 PE=1 SV=1	37.33	5	8	15	8	40.438	8	11	12	11	20.974	4	6	7	6	21.573	5	7	10	7	2038	225.5	8.5
B0K014	D-aminoacyl-tRNA deacylase OS=Rattus norvegicus OX=10116 GN=Dtd1 PE=1 SV=1	37.299	44	6	19	5	52.991	47	8	23	8	38.811	47	7	22	7	33.502	32	5	28	5	209	23.4	7.87
P62982	Ubiquitin-40S ribosomal protein S27a OS=Rattus norvegicus OX=10116 GN=Rps27a PE=1 SV=2	37.281	38	6	93	6	50.692	34	6	233	6	60.846	42	10	202	10	31.451	29	6	129	6	156	17.9	9.64
Q568Z6	IST1 homolog OS=Rattus norvegicus OX=10116 GN=Ist1 PE=2 SV=1	37.246	15	6	12	6	31.241	18	7	17	7	22.12	14	5	14	5	46.179	25	8	19	8	366	39.9	5.44
Q5PQN7	Protein LZIC OS=Rattus norvegicus OX=10116 GN=Lzic PE=2 SV=1	37.245	35	5	9	5	29.362	48	8	12	8	37.419	47	8	15	8	60.751	43	11	30	11	190	21.4	4.96
D4A0X3	BTB (POZ) domain-containing 8 OS=Rattus norvegicus OX=10116 GN=Btbd8 PE=1 SV=2	37.223	9	7	23	7	52.534	10	8	16	8	71.687	17	15	23	15	38.194	10	9	20	9	1367	147.7	7.21
F1MA54	[Pyruvate dehydrogenase (acetyl-transferring)] kinase isozyme 1, mitochondrial OS=Rattus norvegicus OX=10116 GN=Pdk1 PE=1 SV=2	37.117	24	7	13	6	51.367	36	10	22	9	68.773	34	11	20	10	125.66	52	17	46	15	434	49.1	8
Q587K4	Leucine-rich repeat-containing protein 73 OS=Rattus norvegicus OX=10116 GN=Lrrc73 PE=2 SV=1	37.048	23	4	6	4	17.665	15	3	5	3	18.363	18	4	9	4	41.369	37	6	12	6	316	33.4	4.96
Q5RJK6	Inositol polyphosphate-1-phosphatase OS=Rattus norvegicus OX=10116 GN=Inpp1 PE=1 SV=1	37.039	17	6	16	6	42.021	23	7	13	7	38.713	20	6	12	6	60.237	28	9	22	9	396	43.3	5.05
P81795	Eukaryotic translation initiation factor 2 subunit 3, X-linked OS=Rattus norvegicus OX=10116 GN=Eif2s3 PE=1 SV=2	37.017	14	4	16	4	58.643	35	10	19	10	43.714	19	6	12	1	70.457	37	13	27	13	472	51	8.4
D4A7U1	Zyxin OS=Rattus norvegicus OX=10116 GN=Zyx PE=1 SV=1	36.962	16	6	12	6	14.097	8	3	5	3	31.55	17	6	11	6	51.073	27	9	17	9	564	60.3	6.47
D4A831	Adhesion G protein-coupled receptor B3 OS=Rattus norvegicus OX=10116 GN=Adgrb3 PE=1 SV=1	36.957	7	7	14	7	34.636	6	7	14	6	31.622	9	8	13	7	30.502	5	6	24	6	1522	171.1	7.06
F1M4N6	Dedicator of cyto-kinesis 3 OS=Rattus norvegicus OX=10116 GN=Dock3 PE=1 SV=3	36.946	7	10	23	9	124.01	14	21	39	19	85.13	12	18	29	17	97.438	13	23	42	21	2071	237.5	6.98
D3ZF26	Tankyrase 1-binding protein 1 OS=Rattus norvegicus OX=10116 GN=Tnks1bp1 PE=1 SV=1	36.836	8	8	14	8	26.509	4	5	8	5	26.206	4	5	5	5	108.878	16	16	32	16	1705	179.9	4.79
F1LPK7	Plastin 3 (T-isoform), isoform CRA_a OS=Rattus norvegicus OX=10116 GN=Pls3 PE=1 SV=2	36.813	11	5	11	4	46.009	17	8	13	6	41.403	18	8	10	7	69.566	25	13	28	12	630	70.7	5.54
Q5M7A7	CB1 cannabinoid receptor-interacting protein 1 OS=Rattus norvegicus OX=10116 GN=Cnrip1 PE=1 SV=1	36.808	62	8	44	8	36.109	52	6	46	6	47.427	60	8	46	8	34.025	52	6	57	6	164	18.6	7.85
O35346	Focal adhesion kinase 1 OS=Rattus norvegicus OX=10116 GN=Ptk2 PE=1 SV=1	36.781	10	7	14	6	33.946	8	6	10	6	30.268	10	8	12	2	40.045	12	8	14	8	1055	119.6	6.68
D3ZGY2	OTU domain-containing 6B OS=Rattus norvegicus OX=10116 GN=Otud6b PE=1 SV=3	36.768	17	3	9	3	58.501	31	6	10	6	33.126	22	4	8	4	63.785	48	9	22	9	285	32.8	6.02
B2GVB7	N-acylaminoacyl-peptide hydrolase OS=Rattus norvegicus OX=10116 GN=Apeh PE=2 SV=1	36.706	10	5	9	5	44.875	12	4	7	4	74.177	21	10	18	10	69.053	26	10	17	10	732	81.3	5.73
P21670	Proteasome subunit alpha type-4 OS=Rattus norvegicus OX=10116 GN=Psma4 PE=1 SV=1	36.688	29	6	16	6	55.111	37	9	25	9	57.878	49	10	23	10	96.985	62	11	45	11	261	29.5	7.72
P0C2C4	39S ribosomal protein L10, mitochondrial OS=Rattus norvegicus OX=10116 GN=Mrpl10 PE=1 SV=1	36.636	35	5	12	5	77.82	38	6	22	6	48.366	32	5	14	5	76.398	50	8	27	8	263	29.9	9.31
A0A0G2K079	Breast carcinoma-amplified sequence 1 homolog OS=Rattus norvegicus OX=10116 GN=Bcas1 PE=1 SV=1	36.607	22	6	17	6	65.592	35	10	25	10	42.353	33	10	24	10	69.046	37	12	63	3	347	37.5	9.29
D3ZZC1	RCG43947 OS=Rattus norvegicus OX=10116 GN=Txndc5 PE=1 SV=1	36.603	19	6	10	6	68.749	30	9	19	9	65.206	30	9	20	9	77.93	39	12	23	12	417	46.3	5.88
A0A0G2K5N8	ArfGAP with coiled-coil, ankyrin repeat and PH domains 3 OS=Rattus norvegicus OX=10116 GN=Acap3 PE=1 SV=1	36.566	14	7	10	7	27.548	11	6	8	6	14.662	6	3	5	3	27.011	7	4	8	4	833	92.9	6.02
Q52KK3	Solute carrier family 25 member 51 OS=Rattus norvegicus OX=10116 GN=Slc25a51 PE=2 SV=1	36.432	30	6	27	6	51.663	39	11	41	11	36.876	28	6	28	6	70.424	42	10	39	10	298	33.8	9.72
D4AA77	Plexin D1 (Predicted) OS=Rattus norvegicus OX=10116 GN=Plxnd1 PE=4 SV=2	36.421	6	8	26	8	84.397	12	18	28	16	65.467	12	16	22	14	120.409	18	25	46	23	1716	190	7.17
D4A507	CAP-Gly domain-containing linker protein 3 OS=Rattus norvegicus OX=10116 GN=Clip3 PE=1 SV=1	36.326	20	7	11	7	43.016	22	8	11	8	14.358	10	4	8	4	34.978	19	7	14	7	547	59.5	7.94
A0A0G2JUZ0	Myotubularin-related protein 1 OS=Rattus norvegicus OX=10116 GN=Mtmr1 PE=1 SV=1	36.302	13	7	23	7	47.499	19	10	18	9	38.417	18	9	16	8	93.806	31	16	38	14	672	75.5	7.15
A0A0G2JTA7	RAS protein activator-like 2 OS=Rattus norvegicus OX=10116 GN=Rasal2 PE=1 SV=1	36.282	8	7	19	5	40.481	11	10	20	8	52.143	14	13	29	11	23.632	9	8	16	7	1279	143.6	7.55
A0A0G2K0S7	RAP1 GTPase-activating protein 2 OS=Rattus norvegicus OX=10116 GN=Rap1gap2 PE=1 SV=1	36.269	15	8	19	7	38.525	16	9	19	8	41.205	17	9	21	8	49.717	23	12	27	11	731	80.5	6.67
Q3KRF0	Vacuolar protein sorting 33 homolog A (S. cerevisiae) OS=Rattus norvegicus OX=10116 GN=Vps33a PE=2 SV=1	36.266	16	7	16	7	67.401	25	10	19	10	20.622	9	4	7	4	46.843	27	11	24	11	597	67.5	7.05
P18422	Proteasome subunit alpha type-3 OS=Rattus norvegicus OX=10116 GN=Psma3 PE=1 SV=3	36.229	24	6	17	6	45.133	29	8	30	8	35.905	33	8	16	8	40.878	28	7	22	7	255	28.4	5.44
P09495	Tropomyosin alpha-4 chain OS=Rattus norvegicus OX=10116 GN=Tpm4 PE=1 SV=3	36.217	17	6	15	3	88.16	37	13	34	8	44.873	31	9	17	6	34.316	27	8	34	5	248	28.5	4.69
Q9JJ19	Na(+)/H(+) exchange regulatory cofactor NHE-RF1 OS=Rattus norvegicus OX=10116 GN=Slc9a3r1 PE=1 SV=3	36.208	24	6	12	6	86.05	43	12	22	12	33.141	28	8	14	8	69.44	41	12	26	12	356	38.8	6
P29410	Adenylate kinase 2, mitochondrial OS=Rattus norvegicus OX=10116 GN=Ak2 PE=2 SV=2	36.195	31	6	15	6	64.238	44	11	28	11	45.931	32	7	19	7	51.266	41	9	28	9	239	26.4	6.79
A9CMA6	Transmembrane protein 163 OS=Rattus norvegicus OX=10116 GN=Tmem163 PE=1 SV=1	36.168	20	5	24	5	44.181	29	7	25	7	29.551	20	5	19	5	37.252	22	5	34	5	288	31.3	8.29
M0R4G0	Immunoglobulin superfamily-containing leucine-rich repeat 2 OS=Rattus norvegicus OX=10116 GN=Islr2 PE=4 SV=2	36.162	14	7	15	7	37.21	17	8	13	8	42.125	20	11	15	11	61.174	25	12	20	12	746	79.8	5.49
Q5XI21	Target of myb1 homolog (Chicken) OS=Rattus norvegicus OX=10116 GN=Tom1 PE=1 SV=1	36.144	23	7	13	7	29.002	20	7	10	7	32.766	23	7	11	7	80.651	42	12	23	12	492	54.1	4.96
A0A0G2K191	Tubulin-specific chaperone E OS=Rattus norvegicus OX=10116 GN=Tbce PE=1 SV=1	36.138	22	8	14	8	24.288	12	4	5	4	12.241	5	2	2	2	40.665	15	6	13	6	553	62.4	6.83
A5I9F0	Protein tyrosine phosphatase receptor type K OS=Rattus norvegicus OX=10116 GN=Ptprk PE=1 SV=1	36.112	8	7	11	7	3.64	1	1	1	1	20.385	5	4	6	4	30.316	8	8	9	8	1439	162.1	6.05
Q68FT3	Pyridine nucleotide-disulfide oxidoreductase domain-containing protein 2 OS=Rattus norvegicus OX=10116 GN=Pyroxd2 PE=2 SV=1	36.075	15	5	11	5	53.994	22	9	16	9	38.856	16	6	8	6	32.819	14	6	9	6	581	62.8	8.18
O35162	Heat shock 70 kDa protein 13 OS=Rattus norvegicus OX=10116 GN=Hspa13 PE=1 SV=2	35.998	21	7	22	7	72.426	25	11	26	11	55.237	25	10	22	10	56.725	21	8	22	8	471	51.8	5.63
Q5M949	Nipsnap homolog 3A (C. elegans) OS=Rattus norvegicus OX=10116 GN=Nipsnap3b PE=1 SV=1	35.988	41	7	17	7	24.665	34	5	15	5	52.471	41	6	20	6	76.35	41	7	37	7	247	28.3	9.23
G3V796	Acetyl-Coenzyme A dehydrogenase, medium chain OS=Rattus norvegicus OX=10116 GN=Acadm PE=1 SV=1	35.98	15	5	12	5	58.53	26	11	20	11	71.891	32	12	24	12	92.029	47	17	35	17	421	46.5	8.41
Q5U2R0	Methionine adenosyltransferase 2 subunit beta OS=Rattus norvegicus OX=10116 GN=Mat2b PE=2 SV=1	35.917	20	6	10	6	24.632	14	3	6	3	31.237	21	5	8	5	41.696	28	8	18	8	334	37.4	6.95
Q9Z254	PDZ domain-containing protein GIPC1 OS=Rattus norvegicus OX=10116 GN=Gipc1 PE=1 SV=2	35.908	26	6	11	6	40.745	20	5	7	5	39.032	33	7	10	7	86.212	52	13	32	13	333	36.1	5.91
F1LP80	Neurosecretory protein VGF OS=Rattus norvegicus OX=10116 GN=Vgf PE=4 SV=2	35.896	14	6	23	6	23.187	11	5	12	5	20.643	15	6	8	6	78.317	33	14	64	14	617	68.2	4.72
D3ZJG4	Phosphofurin acidic cluster sorting protein 2 OS=Rattus norvegicus OX=10116 GN=Pacs2 PE=1 SV=2	35.855	13	8	10	7	49.569	11	7	14	6	30.149	9	6	14	5	19.104	6	5	12	4	870	95.9	6.48
A0A0G2K5B0	TBC1 domain family, member 24 OS=Rattus norvegicus OX=10116 GN=Tbc1d24 PE=1 SV=1	35.833	16	8	23	8	26.089	15	8	16	8	17.461	8	4	12	4	43.357	19	9	22	9	562	63.4	7.53
F1LZW6	Solute carrier family 25 member 13 OS=Rattus norvegicus OX=10116 GN=Slc25a13 PE=1 SV=2	35.831	17	6	48	2	57.029	23	8	42	4	57.362	29	11	50	6	76.489	44	17	76	12	484	54.1	7.25
P14562	Lysosome-associated membrane glycoprotein 1 OS=Rattus norvegicus OX=10116 GN=Lamp1 PE=1 SV=1	35.716	15	6	20	6	42.974	17	6	25	6	38.721	15	5	37	5	41.177	15	6	31	6	407	43.9	8.07
E9PU28	Inosine-5'-monophosphate dehydrogenase 2 OS=Rattus norvegicus OX=10116 GN=Impdh2 PE=1 SV=1	35.628	15	5	9	5	40.724	21	7	11	7	46.696	28	9	13	9	64.671	35	12	19	11	514	55.8	7.28
Q4FZT8	SPRY domain-containing protein 4 OS=Rattus norvegicus OX=10116 GN=Spryd4 PE=2 SV=1	35.563	53	9	15	9	44.991	43	9	21	9	51.521	57	11	23	11	54.717	57	12	36	12	207	23.2	9.35
D4ACS3	Mab-21 domain-containing 2 OS=Rattus norvegicus OX=10116 GN=Mb21d2 PE=1 SV=1	35.532	14	6	11	6	22.303	15	7	7	7	13.003	4	2	4	2	25.381	13	5	9	5	491	55.7	7.33
E9PTX9	Solute carrier family 12 member 2 OS=Rattus norvegicus OX=10116 GN=Slc12a2 PE=1 SV=1	35.498	7	5	17	5	71.198	13	11	27	11	52.158	11	9	27	9	77.27	17	14	45	14	1203	130.3	6.52
P61203	COP9 signalosome complex subunit 2 OS=Rattus norvegicus OX=10116 GN=Cops2 PE=1 SV=1	35.463	19	8	20	8	58.192	32	11	21	11	22.844	18	8	16	8	131.857	51	18	51	18	443	51.6	5.53
G3V8W2	Phosphatidate cytidylyltransferase OS=Rattus norvegicus OX=10116 GN=Cds2 PE=1 SV=1	35.455	13	3	13	3	33.915	17	4	22	4	38.763	19	5	27	5	29.362	13	3	30	3	444	51.4	7.05
P47861	Synaptotagmin-5 OS=Rattus norvegicus OX=10116 GN=Syt5 PE=1 SV=1	35.406	9	4	29	1	41.268	9	4	20	1	40.206	21	8	17	5	60.955	27	10	44	7	386	43.1	9.38
Q6AXX6	Redox-regulatory protein FAM213A OS=Rattus norvegicus OX=10116 GN=Fam213a PE=1 SV=1	35.391	24	6	31	6	43.961	39	9	33	9	49.037	46	11	34	11	47.235	35	9	45	9	229	25.7	9.14
B2GUY4	Dematin actin-binding protein OS=Rattus norvegicus OX=10116 GN=Dmtn PE=1 SV=1	35.381	16	4	9	4	35.246	16	5	9	4	9.797	7	2	3	2	60.506	32	8	33	8	354	39.5	7.02
D3ZIN7	Mitochondrial ribosomal protein S23 (Predicted), isoform CRA_b OS=Rattus norvegicus OX=10116 GN=Mrps23 PE=1 SV=1	35.371	46	7	14	7	67.523	58	12	42	12	74.419	63	12	39	12	61.83	58	11	42	11	177	20.3	9.25
Q07205	Eukaryotic translation initiation factor 5 OS=Rattus norvegicus OX=10116 GN=Eif5 PE=1 SV=1	35.31	13	6	19	6	39.466	15	6	21	6	37.069	19	8	15	8	57.202	24	10	29	10	429	48.9	5.52
O88506	STE20/SPS1-related proline-alanine-rich protein kinase OS=Rattus norvegicus OX=10116 GN=Stk39 PE=1 SV=2	35.287	25	7	11	6	22.963	18	4	5	4	36.214	24	6	13	6	75.249	30	10	28	9	553	60	6.29
Q7TT47	Paraplegin OS=Rattus norvegicus OX=10116 GN=Spg7 PE=2 SV=2	35.273	20	10	19	10	44.992	19	7	13	7	74.157	25	13	24	13	100.278	30	17	41	17	781	86	8.81
P53678	AP-3 complex subunit mu-2 OS=Rattus norvegicus OX=10116 GN=Ap3m2 PE=2 SV=1	35.218	28	6	19	4	42.451	30	7	19	5	54.05	44	11	27	9	92.388	51	12	42	10	418	46.8	7.56
F1LQI1	Hydroxyacyl glutathione hydrolase OS=Rattus norvegicus OX=10116 GN=Hagh PE=1 SV=2	35.192	30	5	12	5	54.42	32	7	15	7	36.022	24	6	10	6	70.022	45	8	29	8	309	34.1	7.94
P85973	Purine nucleoside phosphorylase OS=Rattus norvegicus OX=10116 GN=Pnp PE=1 SV=1	35.149	37	7	14	7	72.841	48	9	27	9	84.336	49	10	29	10	139.516	54	11	80	11	289	32.3	6.93
P13668	Stathmin OS=Rattus norvegicus OX=10116 GN=Stmn1 PE=1 SV=2	35.138	31	7	31	3	50.684	39	8	55	4	37.696	33	6	43	3	44.598	37	8	61	4	149	17.3	5.97
F1LQ55	Non-specific lipid-transfer protein OS=Rattus norvegicus OX=10116 GN=Scp2 PE=1 SV=3	35.133	14	7	17	7	85.283	17	12	54	12	60.919	15	11	43	11	105.378	29	17	80	17	547	58.7	7.03
Q4FZT2	Protein phosphatase methylesterase 1 OS=Rattus norvegicus OX=10116 GN=Ppme1 PE=1 SV=2	35.105	19	6	16	6	38.945	19	5	12	5	50.736	23	8	15	8	86.046	35	12	40	12	386	42.3	5.97
Q5XIK2	Thioredoxin-related transmembrane protein 2 OS=Rattus norvegicus OX=10116 GN=Tmx2 PE=2 SV=1	35.08	26	7	30	7	24.85	18	5	23	5	38.274	31	8	27	8	51.152	34	9	45	9	295	33.8	8.87
Q5U316	Ras-related protein Rab-35 OS=Rattus norvegicus OX=10116 GN=Rab35 PE=1 SV=1	35.07	26	6	51	2	105.21	56	14	77	10	77.121	56	13	69	9	61.976	54	10	91	7	201	23	8.29
Q5XFW4	Mitochondrial ribosomal protein L13, isoform CRA_a OS=Rattus norvegicus OX=10116 GN=Mrpl13 PE=1 SV=1	35.061	40	6	15	6	40.52	39	5	23	5	49.357	71	9	21	9	63.566	69	10	32	10	178	20.5	9.16
A0A0G2KAW5	WD repeat domain 48 OS=Rattus norvegicus OX=10116 GN=Wdr48 PE=1 SV=1	35.051	18	7	14	7	14.433	7	3	3	3	64.138	29	13	23	13	117.133	43	18	45	18	691	77.5	6.95
G3V8C3	Vimentin, isoform CRA_b OS=Rattus norvegicus OX=10116 GN=Vim PE=1 SV=1	35.006	17	6	22	5	67.77	29	13	31	12	79.51	28	13	31	12	60.743	36	15	30	14	466	53.7	5.12
D3ZM09	Seryl-tRNA synthetase 2 (Predicted) OS=Rattus norvegicus OX=10116 GN=Sars2 PE=1 SV=1	34.957	15	5	13	5	107.909	36	13	21	13	73.017	27	9	17	9	124.271	46	17	37	17	518	58.3	8.06
Q6AXS4	Renin receptor OS=Rattus norvegicus OX=10116 GN=Atp6ap2 PE=2 SV=1	34.934	34	8	15	8	40.894	25	7	19	7	31.633	23	6	15	6	87.541	50	13	48	13	350	39.1	5.54
P0C5H9	Mesencephalic astrocyte-derived neurotrophic factor OS=Rattus norvegicus OX=10116 GN=Manf PE=1 SV=1	34.919	33	5	12	5	89.048	53	13	41	13	69.582	42	8	33	8	69.856	43	9	57	9	179	20.4	8.25
P17077	60S ribosomal protein L9 OS=Rattus norvegicus OX=10116 GN=Rpl9 PE=1 SV=1	34.913	48	5	20	5	59.709	55	9	27	9	75.166	59	10	33	10	47.162	44	7	32	7	192	21.9	9.95
A0A0H2UHS7	60S ribosomal protein L18 OS=Rattus norvegicus OX=10116 GN=Rpl18 PE=1 SV=1	34.896	30	6	25	6	50.001	38	7	29	7	53.829	39	8	27	8	61.426	39	9	62	9	189	21.8	11.78
D3ZKT0	Phosphatidate cytidylyltransferase, mitochondrial OS=Rattus norvegicus OX=10116 GN=Tamm41 PE=1 SV=1	34.849	20	5	10	5	34.396	20	5	12	5	33.698	20	5	14	5	38.691	22	6	20	6	337	37.8	8.98
Q4VFZ4	Katanin p80 WD40 repeat-containing subunit B1 OS=Rattus norvegicus OX=10116 GN=Katnb1 PE=2 SV=1	34.809	18	8	18	7	34.882	18	7	9	6	40.093	24	10	14	10	70.95	32	12	23	11	655	72.2	7.42
P29534	Vascular cell adhesion protein 1 OS=Rattus norvegicus OX=10116 GN=Vcam1 PE=2 SV=1	34.796	11	6	15	6	39.015	17	9	13	9	50.181	20	13	20	13	91.793	29	15	29	15	739	81.2	5.24
P21531	60S ribosomal protein L3 OS=Rattus norvegicus OX=10116 GN=Rpl3 PE=1 SV=3	34.787	17	6	12	6	53.622	30	9	33	9	74.486	30	9	45	9	90.587	30	10	54	10	403	46.1	10.21
A0A0G2K9M4	WD repeat and FYVE domain-containing 3 OS=Rattus norvegicus OX=10116 GN=Wdfy3 PE=1 SV=1	34.779	3	7	11	7	131.969	11	26	53	26	90.478	9	23	48	23	172.679	14	34	73	34	3506	391.3	6.84
O89035	Mitochondrial dicarboxylate carrier OS=Rattus norvegicus OX=10116 GN=Slc25a10 PE=1 SV=1	34.702	19	4	17	4	65.062	40	10	33	10	50.564	37	8	27	8	60.689	41	10	40	10	286	31.4	9.29
Q5EBA1	ATP-dependent RNA helicase SUPV3L1, mitochondrial OS=Rattus norvegicus OX=10116 GN=Supv3l1 PE=2 SV=1	34.702	10	7	13	7	41.5	13	9	14	9	72.243	27	17	28	17	87.27	25	17	33	17	776	86.7	7.93
D3ZU84	Syntaxin-binding protein 5-like OS=Rattus norvegicus OX=10116 GN=Stxbp5l PE=1 SV=3	34.617	8	6	21	6	25.693	7	5	9	5	23.335	6	4	12	4	44.739	10	7	24	7	1090	121.9	6.6
D3ZA31	Myotubularin related protein 2 (Predicted), isoform CRA_b OS=Rattus norvegicus OX=10116 GN=Mtmr2 PE=1 SV=1	34.594	13	6	13	6	28.964	13	6	8	5	36.455	20	8	15	7	59.209	29	13	32	11	643	73.2	7.25
Q64361	Latexin OS=Rattus norvegicus OX=10116 GN=Lxn PE=1 SV=1	34.538	33	6	11	6	38.485	33	5	12	5	50.274	34	6	12	6	44.921	32	6	15	6	223	25.6	6.15
D4A7Y4	Uncharacterized protein OS=Rattus norvegicus OX=10116 GN=Fam171a1 PE=1 SV=3	34.472	11	5	8	5	14.319	5	3	4	2	20.707	10	4	6	3	45.287	12	7	17	6	862	95.1	7.55
Q4G069	Regulator of microtubule dynamics protein 1 OS=Rattus norvegicus OX=10116 GN=Rmdn1 PE=2 SV=1	34.457	29	7	10	7	65.985	36	11	31	11	44.892	38	11	19	11	45.952	29	8	18	8	310	35.4	7.74
F7EYB9	Oligodendrocyte-myelin glycoprotein OS=Rattus norvegicus OX=10116 GN=Omg PE=1 SV=1	34.423	17	6	14	6	33.298	22	8	13	8	35.379	17	6	14	6	33.02	19	7	16	7	443	49.5	7.74
A0A0G2KA25	Transmembrane 9 superfamily member OS=Rattus norvegicus OX=10116 GN=Tm9sf4 PE=1 SV=1	34.395	12	6	17	6	27.251	12	6	16	6	35.063	15	9	19	9	32.335	11	7	36	7	643	74.7	7.06
A0A0G2JU07	Ubiquitin-conjugating enzyme E2 variant 2 OS=Rattus norvegicus OX=10116 GN=Ube2v2 PE=1 SV=1	34.312	50	6	14	2	32.116	59	8	19	5	23.865	39	6	14	4	78.386	70	10	64	6	145	16.4	8.07
D4AEC2	Calmodulin-regulated spectrin-associated protein 2 OS=Rattus norvegicus OX=10116 GN=Camsap2 PE=1 SV=1	34.311	10	10	18	10	62.393	13	13	21	13	40.353	9	10	14	10	65.041	11	12	25	12	1470	165.5	7.03
Q99M64	Phosphatidylinositol 4-kinase type 2-alpha OS=Rattus norvegicus OX=10116 GN=Pi4k2a PE=1 SV=1	34.31	17	6	9	6	42.532	24	9	12	9	42.57	27	9	11	9	48.125	29	9	15	9	478	54.3	8.07
P36506	Dual specificity mitogen-activated protein kinase kinase 2 OS=Rattus norvegicus OX=10116 GN=Map2k2 PE=1 SV=1	34.305	18	7	14	4	28.855	21	7	16	4	50.473	34	11	22	7	72.615	42	11	26	8	400	44.3	7.09
Q6P685	Eukaryotic translation initiation factor 2 subunit beta OS=Rattus norvegicus OX=10116 GN=Eif2s2 PE=1 SV=1	34.285	23	5	9	5	34.977	23	7	11	7	38.525	34	9	13	9	49.071	35	10	26	10	333	38.2	5.8
P31647	Sodium- and chloride-dependent GABA transporter 3 OS=Rattus norvegicus OX=10116 GN=Slc6a11 PE=1 SV=1	34.281	9	6	32	6	50.403	17	10	57	9	42.328	14	8	57	8	35.454	13	8	54	7	627	69.9	6.98
G3V985	SCO1 cytochrome c oxidase assembly protein OS=Rattus norvegicus OX=10116 GN=Sco1 PE=1 SV=1	34.234	28	6	11	6	44.821	23	6	15	6	30.892	15	4	10	4	45.976	23	7	21	7	284	31.7	8.75
A1L122	NEDD8-activating enzyme E1 regulatory subunit OS=Rattus norvegicus OX=10116 GN=Nae1 PE=2 SV=1	34.229	27	7	11	7	40.35	21	6	10	6	14.669	7	2	2	2	67.569	39	11	18	11	534	60.3	5.66
D2E6L7	NADH-ubiquinone oxidoreductase chain 1 OS=Rattus norvegicus OX=10116 GN=ND1 PE=3 SV=1	34.22	9	3	21	3	29.003	6	2	15	2	31.816	9	3	27	3	19.999	9	3	17	3	318	36	6.92
A0A0G2JYU2	Mitochondrial ribosomal protein L11 OS=Rattus norvegicus OX=10116 GN=mrpl11 PE=1 SV=1	34.11	42	7	14	7	49.355	52	8	27	8	55.351	57	10	24	10	86.079	52	10	45	10	192	20.7	9.96
Q62785	28 kDa heat- and acid-stable phosphoprotein OS=Rattus norvegicus OX=10116 GN=Pdap1 PE=1 SV=1	34.108	23	5	13	5	40.273	27	6	14	6	34.9	23	5	10	5	36.46	28	6	13	6	181	20.6	7.39
A0A0G2K9E0	Ribonuclease inhibitor OS=Rattus norvegicus OX=10116 GN=Rnh1 PE=1 SV=1	34.043	16	6	9	6	31.25	11	4	9	4	27.518	11	4	12	4	38.109	12	4	12	4	492	54.1	4.98
D3ZE26	Similar to RIKEN cDNA 1110063G11 (Predicted) OS=Rattus norvegicus OX=10116 GN=Tmcc2 PE=1 SV=1	33.981	15	5	9	5	24.811	9	4	5	3	35.005	14	5	8	4	57.473	20	8	23	7	706	77.1	6.76
M0R9L2	Ciliary neurotrophic factor receptor subunit alpha OS=Rattus norvegicus OX=10116 GN=Cntfr PE=4 SV=1	33.902	26	5	9	5	49.663	24	5	11	5	28.678	18	4	11	4	53.039	27	5	24	5	372	40.8	6.83
Q68FW9	COP9 signalosome complex subunit 3 OS=Rattus norvegicus OX=10116 GN=Cops3 PE=1 SV=1	33.882	17	4	9	4	52.03	17	4	8	4	29.721	21	5	7	5	62.822	21	5	17	5	423	47.8	6.65
P35280	Ras-related protein Rab-8A OS=Rattus norvegicus OX=10116 GN=Rab8a PE=1 SV=2	33.879	26	6	47	1	42.221	37	8	54	2	59.523	50	11	57	4	67.613	49	10	106	3	207	23.7	9.07
Q5XIU9	Membrane-associated progesterone receptor component 2 OS=Rattus norvegicus OX=10116 GN=Pgrmc2 PE=1 SV=1	33.866	37	7	18	6	39.116	43	9	17	8	45.887	53	10	22	9	60.073	36	7	28	6	217	23.4	5.26
F1M7N7	Ribosomal protein S6 kinase OS=Rattus norvegicus OX=10116 GN=Rps6ka2 PE=3 SV=2	33.848	13	7	13	4	26.583	12	7	13	3	23.664	13	8	16	4	57.996	24	13	26	8	733	83.1	8.5
P60756	MAM domain-containing glycosylphosphatidylinositol anchor protein 2 OS=Rattus norvegicus OX=10116 GN=Mdga2 PE=2 SV=1	33.829	7	4	7	4	18.786	5	3	5	3	34.982	14	8	11	8	50.281	17	9	16	9	949	106.7	7.02
Q91ZW1	Transcription factor A, mitochondrial OS=Rattus norvegicus OX=10116 GN=Tfam PE=2 SV=1	33.823	27	6	13	6	67.149	34	10	35	10	41.614	36	10	28	10	63.427	34	10	32	10	244	28.2	9.74
G3V8R1	Nucleobindin 2, isoform CRA_b OS=Rattus norvegicus OX=10116 GN=Nucb2 PE=1 SV=1	33.803	14	5	12	5	50.78	22	8	15	8	23.503	9	4	8	4	89.395	41	13	40	13	420	50.1	5.11
A0A0G2K7A6	Transporter OS=Rattus norvegicus OX=10116 GN=Slc6a7 PE=1 SV=1	33.753	7	4	10	4	21.612	8	5	11	5	17.59	8	5	10	5	21.991	11	5	12	5	660	73.5	7.17
A0A0G2K8R3	LIM domain 7 OS=Rattus norvegicus OX=10116 GN=Lmo7 PE=1 SV=1	33.685	4	4	6	4	16.483	4	5	6	5	6.435	2	2	2	2	12.331	3	2	3	2	1729	195.6	6.6
P0C5X8	Protein tweety homolog 1 OS=Rattus norvegicus OX=10116 GN=Ttyh1 PE=1 SV=1	33.667	9	3	9	3	53.103	14	5	18	5	42.949	14	5	19	5	35.726	14	5	18	5	450	49	4.98
Q5XI86	Peptidyl-tRNA hydrolase 2 OS=Rattus norvegicus OX=10116 GN=Ptrh2 PE=1 SV=1	33.663	46	5	17	5	54.444	54	6	23	6	73.731	57	7	29	7	79.946	57	8	27	8	181	19.5	7.42
Q925D6	Mitogen-activated protein kinase kinase 6, isoform CRA_a OS=Rattus norvegicus OX=10116 GN=Map2k6 PE=1 SV=1	33.642	25	7	17	7	23.076	15	4	10	4	26.972	19	5	10	5	35.5	22	5	15	5	334	37.4	7.39
A0A0G2K761	Cullin 2 OS=Rattus norvegicus OX=10116 GN=Cul2 PE=1 SV=1	33.615	12	8	24	8	52.135	18	12	16	12	86.224	22	17	34	17	158.288	39	23	63	23	745	86.9	7.12
P32232	Cystathionine beta-synthase OS=Rattus norvegicus OX=10116 GN=Cbs PE=1 SV=3	33.596	20	6	9	6	43.772	24	9	13	9	18.418	14	6	9	6	41.777	27	7	17	7	561	61.4	6.48
P19493	Glutamate receptor 4 OS=Rattus norvegicus OX=10116 GN=Gria4 PE=1 SV=1	33.584	7	5	31	2	53.772	13	10	21	5	50.93	12	10	33	4	57.222	17	11	38	6	902	100.7	7.85
Q6MG82	Proline-rich transmembrane protein 1 OS=Rattus norvegicus OX=10116 GN=Prrt1 PE=1 SV=2	33.573	12	3	21	3	23.381	12	3	6	3	20.605	12	3	7	3	15.777	12	3	13	3	306	31.4	7.65
A0A0G2K2T2	Mitoguardin 1 OS=Rattus norvegicus OX=10116 GN=Miga1 PE=4 SV=1	33.509	16	6	15	6	62.945	19	5	10	5	49.639	20	6	11	6	47.667	20	7	17	7	600	67.4	5.99
Q68FW7	Threonine--tRNA ligase, mitochondrial OS=Rattus norvegicus OX=10116 GN=Tars2 PE=2 SV=1	33.449	13	9	17	7	26.178	10	7	10	5	48.236	15	10	18	8	53.211	19	13	28	11	723	81.6	7.87
E9PT53	Wolfram syndrome 1 homolog (Human) OS=Rattus norvegicus OX=10116 GN=Wfs1 PE=1 SV=2	33.409	12	7	17	7	35.118	12	7	21	7	41.856	15	9	20	9	54.53	14	9	38	9	890	100.5	7.88
Q498R3	DnaJ homolog subfamily C member 10 OS=Rattus norvegicus OX=10116 GN=Dnajc10 PE=2 SV=2	33.395	11	7	12	7	26.693	9	5	9	5	50.591	20	12	19	12	84.517	27	15	35	15	793	90.7	7.14
A0A0G2K5F1	LRP16 protein OS=Rattus norvegicus OX=10116 GN=Macrod1 PE=1 SV=1	33.387	18	3	7	3	26.741	15	3	6	3	31.547	10	2	6	2	29.144	14	3	7	3	323	35.3	9.03
F1LMQ3	Proteasome 26S subunit, non-ATPase 8 OS=Rattus norvegicus OX=10116 GN=Psmd8 PE=1 SV=1	33.373	19	6	16	6	39.463	27	7	17	7	36.919	28	8	15	8	63.958	39	9	35	9	353	39.9	9.54
P70550	Ras-related protein Rab-8B OS=Rattus norvegicus OX=10116 GN=Rab8b PE=1 SV=1	33.343	26	6	49	1	38.766	37	8	54	2	56.037	50	11	59	4	59.59	40	9	99	2	207	23.6	9.07
Q6TUD3	LRRGT00111 OS=Rattus norvegicus OX=10116 GN=Rdh11 PE=1 SV=1	33.323	14	4	10	4	62.365	19	6	14	6	40.773	19	6	10	6	60.963	22	7	28	7	407	44.8	8.95
D3ZJ91	DDHD domain-containing 2 OS=Rattus norvegicus OX=10116 GN=Ddhd2 PE=1 SV=2	33.261	15	8	12	8	15.388	7	3	5	3	4.031	2	1	1	1	27.791	13	6	10	6	699	79.5	5.27
A0A0G2KA20	Guanine nucleotide exchange factor DBS OS=Rattus norvegicus OX=10116 GN=Mcf2l PE=1 SV=1	33.232	8	6	13	6	20.531	4	3	4	3	69.208	19	14	23	14	13.931	4	3	5	3	1179	132.2	6.24
A0A0G2JT23	Nuclear receptor-binding protein 2 OS=Rattus norvegicus OX=10116 GN=Nrbp2 PE=1 SV=1	33.164	14	5	16	5	32.49	15	6	12	6	31.068	18	6	10	6	48.69	25	10	19	10	499	57.3	6.35
Q9JK00	Sodium channel subunit beta-3 OS=Rattus norvegicus OX=10116 GN=Scn3b PE=1 SV=1	33.089	25	4	15	4	28.223	25	4	7	4	26.018	29	5	9	5	39.466	33	5	20	5	215	24.8	4.74
D3ZU52	COP9 (Constitutive photomorphogenic) homolog, subunit 7b (Arabidopsis thaliana) (Predicted), isoform CRA_b OS=Rattus norvegicus OX=10116 GN=Cops7b PE=1 SV=1	33.086	22	5	8	5	54.9	22	6	9	6	32.456	15	3	6	3	36.316	22	6	12	6	322	35.9	7.14
Q8VI04	Isoaspartyl peptidase/L-asparaginase OS=Rattus norvegicus OX=10116 GN=Asrgl1 PE=1 SV=1	33.08	18	5	12	5	38.554	36	9	21	9	47.13	37	9	24	9	75.306	44	11	50	11	333	34.4	7.88
A0A0G2K3H2	Dedicator of cytokinesis 7 OS=Rattus norvegicus OX=10116 GN=Dock7 PE=1 SV=1	32.975	4	7	19	7	84.319	11	20	32	19	63.945	11	18	24	17	90.28	12	21	38	20	2129	241.1	6.79
P62882	Guanine nucleotide-binding protein subunit beta-5 OS=Rattus norvegicus OX=10116 GN=Gnb5 PE=2 SV=1	32.937	10	4	19	4	38.178	18	5	11	5	56.73	28	8	20	8	65.013	35	9	23	9	353	38.7	6.06
F1LPG5	NADH:ubiquinone oxidoreductase subunit B4 OS=Rattus norvegicus OX=10116 GN=Ndufb4 PE=1 SV=1	32.928	47	5	21	5	62.237	54	8	62	8	68.174	54	8	42	8	71.899	54	8	74	8	129	15.1	9.82
A0A0G2JTH4	Leukocyte surface antigen CD47 OS=Rattus norvegicus OX=10116 GN=Cd47 PE=1 SV=1	32.849	9	4	45	4	32.362	11	5	36	5	29.302	9	4	40	2	35.066	11	5	47	2	359	38.9	7.94
Q4KLH5	Arf-GAP domain and FG repeat-containing protein 1 OS=Rattus norvegicus OX=10116 GN=Agfg1 PE=1 SV=1	32.743	12	4	11	4	42.714	15	5	12	5	17.357	12	5	8	5	90.94	30	10	28	10	561	58.1	8.63
Q63186	Translation initiation factor eIF-2B subunit delta OS=Rattus norvegicus OX=10116 GN=Eif2b4 PE=2 SV=1	32.656	13	4	9	4	23.03	16	6	9	6	20.065	10	3	4	3	22.342	10	4	7	4	524	57.8	9.17
B5DFC8	Eukaryotic translation initiation factor 3 subunit C OS=Rattus norvegicus OX=10116 GN=Eif3c PE=1 SV=1	32.623	9	7	12	7	50.553	13	10	18	10	75.197	13	12	26	12	52.723	13	12	21	12	911	105.4	5.78
A0A0H2UHF6	PRA1 family protein OS=Rattus norvegicus OX=10116 GN=Arl6ip5 PE=1 SV=1	32.611	18	3	27	3	25.324	18	4	25	4	26.84	18	3	27	3	34.513	22	5	60	5	207	23.6	9.6
Q63616	Vacuolar protein sorting-associated protein 33B OS=Rattus norvegicus OX=10116 GN=Vps33b PE=2 SV=1	32.591	12	5	8	5	46.478	17	8	12	8	49.989	20	10	16	10	79.702	28	17	30	17	617	70.6	6.86
A6JFQ6	Clavesin-1 OS=Rattus norvegicus OX=10116 GN=Clvs1 PE=1 SV=1	32.551	17	5	9	3	24.497	18	5	6	3	18.486	17	5	7	3	37.827	25	6	11	4	354	40.6	6.81
F1LSY2	Neuronal pentraxin receptor OS=Rattus norvegicus OX=10116 GN=Nptxr PE=1 SV=1	32.524	18	6	13	6	41.459	21	7	13	7	15.932	11	5	8	5	60.705	33	9	32	9	494	52.2	6.02
E9PTG5	Pleckstrin homology domain-containing A5 OS=Rattus norvegicus OX=10116 GN=Plekha5 PE=1 SV=2	32.491	7	7	12	7	20.631	5	5	8	5	54.968	16	14	20	14	35.255	12	10	14	10	1281	145.5	7.31
F1LS86	Isoleucine-tRNA synthetase (Predicted) OS=Rattus norvegicus OX=10116 GN=Iars PE=1 SV=2	32.489	7	7	14	7	52.508	14	14	19	14	104.766	25	23	38	23	44.853	13	13	24	13	1262	144.2	6.3
I6LBX0	Protocadherin gamma a2 OS=Rattus norvegicus OX=10116 GN=Pcdhga2 PE=2 SV=1	32.487	7	4	10	2	37.772	7	4	8	2	19.947	8	4	7	3	45.939	15	9	17	6	931	101.4	5.08
A0A0G2JWK6	APC membrane recruitment protein 2 OS=Rattus norvegicus OX=10116 GN=Amer2 PE=1 SV=1	32.452	14	4	14	4	14.548	9	3	3	3	10.082	6	2	3	2	23.145	14	4	10	4	509	53.7	8.48
A0A1B0GWQ7	Translin OS=Rattus norvegicus OX=10116 GN=Tsn PE=1 SV=1	32.425	21	5	9	5	46.097	37	9	17	9	33.2	23	5	9	5	27.421	24	5	15	5	282	31.9	9.2
D4A1B8	Dynactin subunit 3 OS=Rattus norvegicus OX=10116 GN=Dctn3 PE=1 SV=1	32.397	35	7	14	7	29.337	39	8	21	8	35.383	35	7	17	7	33.977	47	10	19	10	186	21.1	5.71
Q6AY86	Vacuolar protein sorting-associated protein 26A OS=Rattus norvegicus OX=10116 GN=Vps26a PE=1 SV=1	32.367	26	6	12	6	26.288	21	5	7	5	39.375	38	9	13	8	50.258	37	9	13	9	327	38.1	6.57
B0BN81	40S ribosomal protein S5 OS=Rattus norvegicus OX=10116 GN=Rps5 PE=1 SV=1	32.367	29	7	11	7	35.083	24	7	16	7	42.27	33	7	17	7	43.249	38	9	21	9	204	22.9	9.72
D3ZZ44	Extracellular leucine-rich repeat and fibronectin type III domain-containing 1 OS=Rattus norvegicus OX=10116 GN=Elfn1 PE=4 SV=1	32.353	11	5	12	5	26	9	4	7	4	28.271	11	5	11	5	49.806	17	8	22	6	829	90.8	8.16
Q6AY04	m-AAA protease-interacting protein 1, mitochondrial OS=Rattus norvegicus OX=10116 GN=Maip1 PE=2 SV=1	32.347	13	3	9	3	21.537	20	5	9	5	12.952	12	3	5	3	27.361	17	4	10	4	291	33.1	9.04
F1LXD6	Phosphatidylinositol transfer protein, membrane-associated 2 OS=Rattus norvegicus OX=10116 GN=Pitpnm2 PE=1 SV=2	32.279	8	6	11	6	31.143	9	9	14	8	80.636	24	21	38	20	49.579	17	14	29	7	1281	142.5	7.88
A0A0G2JXN2	Tripartite motif-containing protein 46 OS=Rattus norvegicus OX=10116 GN=Trim46 PE=1 SV=2	32.259	9	6	10	6	26.75	8	5	10	5	29.24	10	6	16	6	46.295	17	9	22	9	759	83.4	7.65
D3ZHX3	DIRAS family GTPase 2 OS=Rattus norvegicus OX=10116 GN=Diras2 PE=4 SV=1	32.258	35	6	26	6	48.091	45	9	45	8	34.235	38	8	34	7	50.369	45	9	60	8	199	22.5	8.76
P84889	Vang-like protein 2 OS=Rattus norvegicus OX=10116 GN=Vangl2 PE=2 SV=1	32.238	19	7	10	7	12.051	3	1	1	1	5.189	3	1	1	1	35.158	19	6	12	6	521	59.7	9.22
Q5HZY0	UBX domain-containing protein 4 OS=Rattus norvegicus OX=10116 GN=Ubxn4 PE=1 SV=1	32.218	9	3	8	3	41.088	16	5	8	5	17.839	8	3	5	3	30.179	11	4	14	4	506	56.4	6.04
D3ZXJ5	Elongation factor-like GTPase 1 OS=Rattus norvegicus OX=10116 GN=Efl1 PE=1 SV=2	32.161	8	7	14	7	40.169	8	7	11	7	66.525	17	13	19	13	16.233	7	6	9	6	1127	125.6	5.92
E1AW38	Voltage-dependent N-type calcium channel subunit alpha OS=Rattus norvegicus OX=10116 GN=Cacna1b PE=2 SV=1	32.046	5	8	15	8	31.974	5	6	7	6	23.782	5	6	9	6	31.712	7	10	18	10	2354	263.9	8.62
D3ZL85	Cytochrome c heme lyase OS=Rattus norvegicus OX=10116 GN=Hccs PE=1 SV=1	32.035	31	5	14	5	30.856	29	4	5	4	36.949	35	5	11	5	60.934	47	8	18	8	274	31.1	6.73
O35458	Vesicular inhibitory amino acid transporter OS=Rattus norvegicus OX=10116 GN=Slc32a1 PE=1 SV=1	32.034	14	5	19	4	58.723	20	8	30	8	48.548	22	9	41	9	44.192	16	6	41	6	525	57.4	6.64
F1M978	Inositol-1-monophosphatase OS=Rattus norvegicus OX=10116 GN=Impa1 PE=1 SV=1	32.005	24	5	22	5	80.858	43	11	36	11	58.121	40	10	31	10	72.231	49	12	44	11	277	30.5	5.29
F1M8L9	Rap guanine nucleotide exchange factor 1 OS=Rattus norvegicus OX=10116 GN=Rapgef1 PE=1 SV=3	32.001	10	8	13	8	27.124	10	8	12	8	35.051	9	8	12	8	29.39	12	10	17	10	1253	139.5	5.94
Q8VHJ9	Nesprin-1 OS=Rattus norvegicus OX=10116 PE=2 SV=1	31.942	4	8	12	8	51.227	7	16	21	16	38.172	5	10	11	10	83.288	10	20	31	20	2838	324.9	5.29
Q4V7D9	Acid sphingomyelinase-like phosphodiesterase OS=Rattus norvegicus OX=10116 GN=Smpdl3b PE=2 SV=1	31.941	13	5	11	5	11.753	6	2	3	2	8.184	6	2	2	2	14.376	13	4	7	4	456	51.6	5.88
Q5EB62	Solute carrier family 25 member 46 OS=Rattus norvegicus OX=10116 GN=Slc25a46 PE=1 SV=2	31.937	28	6	17	6	41.223	26	7	19	7	31.116	27	7	14	7	74.102	30	7	22	7	418	46.2	7.81
D4A3C2	Similar to RIKEN cDNA 6430548M08 (Predicted), isoform CRA_b OS=Rattus norvegicus OX=10116 GN=RGD1304884 PE=1 SV=1	31.911	15	6	10	6	25.418	17	7	9	7	26.049	14	5	10	5	43.399	25	8	17	8	407	46.2	5.02
F1M0Z3	Copine 4 OS=Rattus norvegicus OX=10116 GN=Cpne4 PE=4 SV=2	31.908	11	5	36	4	35.672	13	6	23	5	13.335	6	3	24	2	48.837	22	10	39	9	567	63.3	6.33
D4A565	NADH dehydrogenase (Ubiquinone) 1 beta subcomplex, 5 (Predicted), isoform CRA_b OS=Rattus norvegicus OX=10116 GN=Ndufb5 PE=1 SV=1	31.901	32	6	37	6	49.897	31	7	57	7	43.414	35	9	60	9	41.495	33	7	94	7	189	21.7	9.47
Q6P3V9	60S ribosomal protein L4 OS=Rattus norvegicus OX=10116 GN=Rpl4 PE=1 SV=1	31.89	15	5	17	5	93.552	28	12	33	12	82.89	35	15	44	15	86.883	37	16	45	16	421	47.3	11.02
P63138	Gamma-aminobutyric acid receptor subunit beta-2 OS=Rattus norvegicus OX=10116 GN=Gabrb2 PE=1 SV=1	31.842	16	6	14	4	27.63	11	4	10	1	31.521	12	4	14	2	57.01	25	10	39	5	474	54.6	9.32
A0A0G2K9C5	Numb-like protein OS=Rattus norvegicus OX=10116 GN=Numbl PE=1 SV=1	31.833	10	7	14	5	37.213	11	7	10	4	45.973	10	7	16	5	69.579	16	11	28	7	641	68.6	8.43
Q7TQ77	Ac1288 OS=Rattus norvegicus OX=10116 PE=1 SV=1	31.798	8	4	8	4	32.513	11	5	6	5	44.556	12	7	12	7	42.091	11	7	14	7	709	80.4	6.89
P38718	Mitochondrial pyruvate carrier 2 OS=Rattus norvegicus OX=10116 GN=Mpc2 PE=2 SV=1	31.777	33	6	41	6	34.54	27	5	40	5	40.686	39	6	45	6	61.967	47	7	109	7	127	14.2	10.48
D3ZVI9	Parkinson disease 7 domain containing 1 (Predicted), isoform CRA_a OS=Rattus norvegicus OX=10116 GN=LOC100911365 PE=1 SV=1	31.771	28	4	8	4	51.187	39	5	12	5	49.306	39	5	11	5	53.97	42	6	28	6	220	23.2	6.84
A0A0G2JVG4	Peroxisomal trans-2-enoyl-CoA reductase OS=Rattus norvegicus OX=10116 GN=Pecr PE=1 SV=1	31.646	32	5	10	5	41.69	21	3	9	3	34.871	25	4	10	4	66.931	53	9	21	9	305	32.7	8.59
D3ZZB0	Disco-interacting protein 2 homolog C OS=Rattus norvegicus OX=10116 GN=Dip2c PE=1 SV=2	31.646	8	9	22	8	38.385	8	11	24	7	50.55	11	16	38	12	51.135	13	17	39	11	1586	173.9	7.87
A0A0G2JUG4	Regulator of G-protein-signaling 6 OS=Rattus norvegicus OX=10116 GN=Rgs6 PE=1 SV=1	31.632	16	5	19	3	32.629	14	5	11	3	22.657	14	4	9	2	56.096	32	8	23	6	421	49.1	8.22
Q78E94	Na-Ca exchanger isoform NACA5 (Fragment) OS=Rattus norvegicus OX=10116 PE=2 SV=1	31.621	48	5	31	2	59.656	45	7	35	3	51.69	59	8	38	3	55.633	56	8	44	2	128	14.5	4.77
F1LZF2	Formin-binding protein 1 OS=Rattus norvegicus OX=10116 GN=Fnbp1 PE=1 SV=3	31.621	17	8	12	8	3.091	2	1	1	1	9.411	6	3	4	3	30.816	19	9	19	9	632	73	6.04
Q63750	39S ribosomal protein L23, mitochondrial OS=Rattus norvegicus OX=10116 GN=Mrpl23 PE=2 SV=1	31.62	61	5	10	5	38.757	61	5	11	5	28.847	61	5	9	5	41.433	47	4	24	4	146	17	9.58
D3ZTX0	Transmembrane emp24 domain-containing protein 7 OS=Rattus norvegicus OX=10116 GN=Tmed7 PE=1 SV=1	31.611	33	6	12	6	52.626	38	7	31	7	38.549	29	5	24	5	61.8	49	8	34	8	226	25.5	6.89
Q7TSU1	Brefeldin A-inhibited guanine nucleotide-exchange protein 2 OS=Rattus norvegicus OX=10116 GN=Arfgef2 PE=1 SV=1	31.608	5	7	17	6	77.031	12	17	26	13	29.891	7	10	14	8	52.772	10	14	29	9	1791	201.8	6.51
Q6AYD3	Proliferation-associated protein 2G4 OS=Rattus norvegicus OX=10116 GN=Pa2g4 PE=1 SV=1	31.53	23	8	18	8	26.552	18	7	12	7	46.095	24	9	21	9	61.507	31	12	28	12	394	43.6	6.86
G3V8U8	Branched-chain-amino-acid aminotransferase OS=Rattus norvegicus OX=10116 GN=Bcat2 PE=1 SV=1	31.526	17	6	10	6	19.003	13	5	6	5	24.691	17	5	8	5	26.512	17	6	18	6	393	44.2	8.16
Q5HZY2	GTP-binding protein SAR1b OS=Rattus norvegicus OX=10116 GN=Sar1b PE=2 SV=1	31.512	43	6	15	4	52.298	60	10	30	6	59.834	58	10	31	6	48.556	32	6	28	2	198	22.4	6.11
Q68FX9	NAD-dependent protein deacylase sirtuin-5, mitochondrial OS=Rattus norvegicus OX=10116 GN=Sirt5 PE=2 SV=1	31.486	19	4	10	4	85.56	43	12	25	12	66.976	43	11	21	11	68.6	35	10	28	10	310	34.1	8.75
A0A0G2JXI9	Histone H2B OS=Rattus norvegicus OX=10116 GN=Hist1h2bo PE=3 SV=1	31.482	25	4	12	4	28.514	25	4	23	2	33.552	37	5	24	2	17.523	25	4	10	4	138	15.5	10.24
O35431	Amyloid-beta A4 precursor protein-binding family A member 2 OS=Rattus norvegicus OX=10116 GN=Apba2 PE=1 SV=1	31.472	10	5	11	3	28.129	10	5	9	3	26.681	13	6	17	4	22.53	9	4	9	2	750	82.8	4.88
Q5U2R7	LRP chaperone MESD OS=Rattus norvegicus OX=10116 GN=Mesd PE=2 SV=1	31.43	25	5	12	5	41.569	29	6	14	6	42.929	38	7	20	7	59.89	46	10	28	10	224	25.2	5.66
F2Z3T7	Isochorismatase domain-containing protein 1 OS=Rattus norvegicus OX=10116 GN=LOC103694869 PE=1 SV=1	31.411	27	6	15	6	42.908	38	8	24	8	49.74	39	9	21	9	62.835	35	9	45	9	297	32	7.39
A0A0G2KB61	Protein phosphatase 1, regulatory subunit 13B OS=Rattus norvegicus OX=10116 GN=Ppp1r13b PE=1 SV=1	31.318	12	8	17	7	10.234	4	4	7	3	64.86	16	11	21	10	20.137	10	7	18	6	1085	118.7	6.62
P81377	cAMP-dependent protein kinase type I-beta regulatory subunit OS=Rattus norvegicus OX=10116 GN=Prkar1b PE=2 SV=2	31.269	18	6	11	5	59.259	30	8	15	6	22.785	12	4	8	4	38.535	15	5	17	4	381	43.3	5.82
D3ZXT1	Leucine rich repeat containing 4C (Predicted), isoform CRA_a OS=Rattus norvegicus OX=10116 GN=Lrrc4c PE=4 SV=1	31.266	13	6	12	4	24.497	11	6	10	3	38.13	19	9	15	6	26.683	9	6	13	3	640	71.9	7.15
Q6YDN8	BWK-1 OS=Rattus norvegicus OX=10116 GN=Gid8 PE=1 SV=1	31.158	26	3	5	3	53.616	39	7	10	7	19.836	34	6	8	6	65.13	40	7	18	7	228	26.8	4.97
B5DFK7	Alpha/beta hydrolase domain-containing protein 17C OS=Rattus norvegicus OX=10116 GN=Abhd17c PE=1 SV=1	31.145	29	5	9	5	14.25	18	3	3	2	13.454	18	3	3	2	19.161	16	3	9	2	320	35.1	5.64
Q497B0	Omega-amidase NIT2 OS=Rattus norvegicus OX=10116 GN=Nit2 PE=1 SV=1	31.131	26	5	7	5	58.335	35	9	14	9	47.454	53	9	16	9	35.237	46	8	17	8	276	30.7	7.3
C0HL12	Adhesion G protein-coupled receptor B1 OS=Rattus norvegicus OX=10116 GN=Adgrb1 PE=1 SV=1	31.062	7	8	18	8	52.071	10	12	23	12	24.243	7	7	17	7	27.706	9	11	19	11	1577	172.8	7.66
P32089	Tricarboxylate transport protein, mitochondrial OS=Rattus norvegicus OX=10116 GN=Slc25a1 PE=1 SV=1	31.043	22	7	49	7	74.757	29	9	65	9	60.258	41	10	46	10	72.535	36	8	73	8	311	33.8	9.86
P57113	Maleylacetoacetate isomerase OS=Rattus norvegicus OX=10116 GN=Gstz1 PE=1 SV=2	31.021	53	7	17	7	76.002	63	10	38	10	65.426	69	11	35	11	59.112	61	9	28	9	216	23.9	7.77
F1MAA5	RAN GTPase-activating protein 1 OS=Rattus norvegicus OX=10116 GN=Rangap1 PE=1 SV=2	30.982	8	4	7	4	33.281	17	8	11	8	36.231	17	8	13	8	42.415	20	9	13	9	586	63.1	4.72
Q8K1M8	BMP/retinoic acid-inducible neural-specific protein 2 OS=Rattus norvegicus OX=10116 GN=Brinp2 PE=2 SV=1	30.964	9	6	21	5	38.58	11	7	12	5	39.543	16	8	13	6	80.186	26	16	29	14	783	89.1	7.96
Q6AY65	Arfaptin-2 OS=Rattus norvegicus OX=10116 GN=Arfip2 PE=2 SV=1	30.865	16	5	11	5	29.512	21	5	6	5	36.712	28	6	9	6	57.417	44	11	18	10	341	37.7	5.87
A0A0G2JWC7	Fermitin family member 2 OS=Rattus norvegicus OX=10116 GN=Fermt2 PE=1 SV=1	30.761	18	8	14	8	57.896	22	11	19	11	58.4	23	11	21	11	96.275	38	19	40	19	695	79.6	6.92
Q4KLF8	Actin-related protein 2/3 complex subunit 5 OS=Rattus norvegicus OX=10116 GN=Arpc5 PE=1 SV=3	30.743	56	6	12	6	27.859	38	5	10	5	8.733	31	4	5	4	76.68	79	11	48	11	151	16.3	5.67
Q5QJC9	BAG family molecular chaperone regulator 5 OS=Rattus norvegicus OX=10116 GN=Bag5 PE=1 SV=1	30.74	21	6	9	6	29.99	16	4	7	4	23.478	15	4	5	4	18.227	11	3	8	3	447	51	6.16
B5DEG8	LOC685144 protein OS=Rattus norvegicus OX=10116 GN=Sec24c PE=1 SV=1	30.673	9	7	12	7	39.395	10	7	12	7	31.862	13	10	22	10	16.718	5	4	7	4	1095	118.4	7.06
Q9QYJ6	cAMP and cAMP-inhibited cGMP 3',5'-cyclic phosphodiesterase 10A OS=Rattus norvegicus OX=10116 GN=Pde10a PE=1 SV=1	30.65	9	4	9	4	43.114	12	7	16	7	68.104	21	11	20	11	97.74	27	16	37	16	794	90.1	6.55
F1M951	Tyrosine-protein phosphatase non-receptor type 23 OS=Rattus norvegicus OX=10116 GN=Ptpn23 PE=1 SV=1	30.636	5	5	10	5	80.82	13	14	23	14	56.107	9	10	17	10	72.66	11	12	24	12	1666	182.1	6.83
D3ZL50	Tetratricopeptide repeat domain 37 OS=Rattus norvegicus OX=10116 GN=Ttc37 PE=1 SV=3	30.63	5	6	9	6	39.67	7	9	15	9	77.318	12	14	22	14	31.182	8	9	16	9	1563	174.2	6.9
Q5U1W6	MICOS complex subunit OS=Rattus norvegicus OX=10116 GN=Apool PE=1 SV=1	30.604	23	5	12	5	66.764	52	11	20	11	48.548	55	11	17	11	60.615	49	11	25	11	254	28.2	9.01
A7BFV9	Epidermal growth factor receptor pathway substrate 15 OS=Rattus norvegicus OX=10116 PE=1 SV=1	30.6	8	5	8	5	57.949	17	10	15	10	56.909	15	10	20	10	39.569	20	11	20	11	897	98.6	4.61
Q765A7	GPI inositol-deacylase OS=Rattus norvegicus OX=10116 GN=Pgap1 PE=1 SV=1	30.541	12	7	11	7	72.867	23	16	42	16	79.431	25	16	55	16	78.883	23	16	79	16	922	104.3	8.94
Q99P75	Ras-related protein Rab-9A OS=Rattus norvegicus OX=10116 GN=Rab9a PE=1 SV=2	30.432	31	6	11	5	44.307	40	6	12	6	29.132	21	4	8	4	41.203	45	8	18	7	201	22.9	5.66
A0A0G2JTN4	Phosphoribosylformylglycinamidine synthase OS=Rattus norvegicus OX=10116 GN=Pfas PE=1 SV=1	30.337	8	7	10	7	24.827	7	6	7	6	36.826	9	7	9	7	26.513	10	7	9	7	1337	144.3	5.73
A0A0G2JSL0	Proteasome subunit beta type OS=Rattus norvegicus OX=10116 GN=LOC100360846 PE=3 SV=1	30.336	23	4	15	4	31.521	27	6	19	6	62.479	55	9	28	9	59.886	42	9	36	9	238	25.3	5
Q66H47	39S ribosomal protein L24, mitochondrial OS=Rattus norvegicus OX=10116 GN=Mrpl24 PE=2 SV=1	30.333	30	5	12	5	39.047	45	9	17	9	23.798	19	4	10	4	81.748	49	9	34	9	216	25	9.5
F7EPE0	Prosaposin OS=Rattus norvegicus OX=10116 GN=Psap PE=1 SV=2	30.251	11	5	12	5	64.407	29	14	46	14	43.277	22	12	38	12	85.564	30	15	66	15	557	61.4	5.2
B5DF46	Phosphomannomutase OS=Rattus norvegicus OX=10116 GN=Pmm2 PE=1 SV=1	30.248	28	7	11	6	39.384	32	9	15	8	16.759	21	5	9	4	29.356	32	7	14	7	242	27.7	7.3
F1LUC0	Similar to RIKEN cDNA 5730410E15 gene (Predicted), isoform CRA_a OS=Rattus norvegicus OX=10116 GN=Sybu PE=1 SV=2	30.247	10	5	11	4	35.287	15	8	12	6	45.584	17	8	15	7	35.514	15	7	15	5	665	72.9	6.23
Q5FVF3	Golgi-associated, gamma adaptin ear-containing, ARF-binding protein 1 OS=Rattus norvegicus OX=10116 GN=Gga1 PE=1 SV=1	30.247	18	5	15	5	18.413	14	4	7	3	26.791	18	6	9	5	59.593	34	12	29	11	562	61.7	5.73
Q5M860	Rho GDP dissociation inhibitor beta OS=Rattus norvegicus OX=10116 GN=Arhgdib PE=1 SV=1	30.199	32	3	8	3	55.167	47	6	22	6	27.404	34	4	9	4	51.131	54	7	23	7	200	22.9	5.11
F1LSU6	Cytohesin-2 OS=Rattus norvegicus OX=10116 GN=Cyth2 PE=4 SV=1	30.167	18	5	9	3	32.785	19	5	8	3	42.247	21	7	14	2	50.13	29	9	14	5	400	46.6	5.63
A0A0G2K4T3	Arf-GAP with coiled-coil, ANK repeat and PH domain-containing protein 2 OS=Rattus norvegicus OX=10116 GN=Acap2 PE=1 SV=1	30.162	8	4	5	4	36.49	14	6	10	6	15.799	7	3	8	3	48.173	16	8	16	8	809	91.5	6.43
B2RYC9	Glucosylceramidase OS=Rattus norvegicus OX=10116 GN=Gba PE=1 SV=1	30.156	23	7	12	7	34.782	15	7	10	7	28.939	16	6	9	6	54.101	29	9	16	9	515	57.5	7.39
Q66H80	Coatomer subunit delta OS=Rattus norvegicus OX=10116 GN=Arcn1 PE=2 SV=1	30.139	12	7	15	7	53.651	28	13	22	13	27.941	16	7	10	7	43.326	27	11	21	11	511	57.2	6.21
F1LXV0	Ribosomal protein S6 kinase OS=Rattus norvegicus OX=10116 GN=Rps6ka1 PE=1 SV=2	30.136	10	6	12	3	19.342	9	6	11	2	26.986	17	9	17	6	67.478	32	16	29	10	735	82.9	7.97
D3ZXF8	Mitochondrial ribosomal protein L43 (Predicted), isoform CRA_b OS=Rattus norvegicus OX=10116 GN=Mrpl43 PE=1 SV=3	30.128	39	6	10	6	32.28	41	7	22	7	24.859	41	7	15	7	36.33	56	8	31	8	156	17.6	10.3
P07150	Annexin A1 OS=Rattus norvegicus OX=10116 GN=Anxa1 PE=1 SV=2	30.12	23	5	10	5	10.201	10	2	3	2	31.627	23	5	7	5	13.891	8	2	4	2	346	38.8	7.34
D4A732	Multivesicular body subunit 12B OS=Rattus norvegicus OX=10116 GN=Mvb12b PE=4 SV=2	30.115	29	5	8	5	37.497	23	5	9	5	24.722	29	6	10	6	74.973	47	9	28	9	317	35.4	7.93
A0A1W2Q627	Eukaryotic translation initiation factor 4E OS=Rattus norvegicus OX=10116 GN=Eif4e PE=1 SV=1	30.069	18	3	9	3	26.748	13	2	9	2	25.146	13	2	7	2	31.467	27	5	15	5	218	25.1	6.15
G3V6J5	Cyclin-dependent kinase 17 OS=Rattus norvegicus OX=10116 GN=Cdk17 PE=1 SV=1	30.047	15	7	19	3	24.111	12	7	11	2	13.42	11	5	6	4	28.975	16	8	14	3	523	59.4	9.03
Q6P4Z9	COP9 signalosome complex subunit 8 OS=Rattus norvegicus OX=10116 GN=Cops8 PE=2 SV=1	29.981	30	4	10	4	39.863	30	4	14	4	39.03	57	6	15	6	37.148	30	4	16	4	209	23.2	5.2
A0A0G2JV32	Pleckstrin homology-like domain family B member 1 OS=Rattus norvegicus OX=10116 GN=Phldb1 PE=1 SV=1	29.976	7	6	11	6	37.765	8	7	9	7	54.403	11	11	17	11	36.336	11	10	17	10	1386	152.2	8.69
Q9JIX3	Bis(5'-adenosyl)-triphosphatase OS=Rattus norvegicus OX=10116 GN=Fhit PE=1 SV=1	29.953	51	6	11	6	38.303	56	7	14	7	39.264	64	8	15	8	60.21	66	9	36	9	150	17.3	6.64
Q810W7	Microtubule-associated serine/threonine-protein kinase 1 OS=Rattus norvegicus OX=10116 GN=Mast1 PE=1 SV=1	29.895	9	10	18	10	70.376	18	19	29	17	66.664	15	16	23	15	45.467	13	14	28	13	1570	170.9	8.41
D3ZDK7	Glycerol-3-phosphate phosphatase OS=Rattus norvegicus OX=10116 GN=Pgp PE=1 SV=1	29.869	12	3	8	3	17.83	15	4	5	4	13.18	11	3	5	3	33.975	28	7	20	7	321	34.6	5.35
D3ZJ86	Sodium/hydrogen exchanger OS=Rattus norvegicus OX=10116 GN=Slc9a6 PE=1 SV=2	29.863	10	6	14	6	51.708	16	9	26	8	61.753	18	10	30	9	64.81	21	10	46	9	721	79.8	6.11
D3ZTX1	Tripartite motif-containing 67 OS=Rattus norvegicus OX=10116 GN=Trim67 PE=4 SV=1	29.846	13	7	10	6	40.476	15	8	14	7	17.684	8	5	11	4	53.882	20	10	23	9	770	82.6	7.06
Q5XI72	Eukaryotic translation initiation factor 4H OS=Rattus norvegicus OX=10116 GN=Eif4h PE=1 SV=1	29.829	26	3	9	3	61.858	48	8	27	8	31.458	31	4	9	4	40.673	38	6	21	6	248	27.3	7.23
Q5XI52	Vezatin OS=Rattus norvegicus OX=10116 GN=Vezt PE=2 SV=1	29.824	10	7	16	7	17.066	4	2	5	2	27.42	8	4	10	4	55.99	15	8	25	8	782	88.6	5.3
M0R7R2	Similar to Protein C6orf203 OS=Rattus norvegicus OX=10116 GN=LOC683897 PE=1 SV=1	29.803	20	6	8	6	76.865	34	11	28	11	43.643	30	8	20	8	48.127	28	9	34	9	253	29.2	9.16
P09895	60S ribosomal protein L5 OS=Rattus norvegicus OX=10116 GN=Rpl5 PE=1 SV=3	29.76	15	4	13	4	47.764	30	9	20	9	36.637	30	6	17	6	94.919	36	11	43	11	297	34.4	9.74
D3ZFA8	40S ribosomal protein S17-like OS=Rattus norvegicus OX=10116 GN=LOC100362366 PE=3 SV=1	29.736	52	6	10	6	64.188	56	6	27	6	51.118	52	6	19	6	56.091	52	6	41	6	135	15.5	9.77
Q03346	Mitochondrial-processing peptidase subunit beta OS=Rattus norvegicus OX=10116 GN=Pmpcb PE=1 SV=3	29.701	21	8	15	8	38.054	23	9	17	8	57.575	24	9	23	8	106.777	38	13	34	12	489	54.2	6.7
B5DFN4	Prefoldin 5 (Predicted), isoform CRA_a OS=Rattus norvegicus OX=10116 GN=Pfdn5 PE=1 SV=1	29.589	49	5	12	5	38.512	53	7	14	7	42.386	49	6	16	6	49.089	55	6	31	6	154	17.3	6.33
D3ZJ32	Extended synaptotagmin 2 OS=Rattus norvegicus OX=10116 GN=Esyt2 PE=1 SV=3	29.481	10	5	10	5	46.434	13	9	16	9	69.994	20	11	18	11	90.841	26	15	30	15	845	93.9	8.24
A6JUQ6	Clavesin-2 OS=Rattus norvegicus OX=10116 GN=Clvs2 PE=1 SV=1	29.479	15	4	7	2	15.26	9	3	5	1	20.275	15	4	8	2	48.516	36	9	15	7	327	37.9	6.06
D3ZQL1	ER membrane protein complex subunit 7 OS=Rattus norvegicus OX=10116 GN=Emc7 PE=1 SV=3	29.477	31	5	10	5	25.087	31	5	10	5	41.096	32	6	16	6	50.655	49	8	43	8	241	26.4	9.23
F1LQS3	60S ribosomal protein L6 OS=Rattus norvegicus OX=10116 PE=3 SV=1	29.463	22	6	19	6	45.684	36	11	33	11	45.634	36	10	29	10	81.344	40	14	82	14	298	33.5	10.74
A0A0H2UHE5	Protein phosphatase 1A OS=Rattus norvegicus OX=10116 GN=Ppm1a PE=1 SV=1	29.451	11	4	10	3	37.59	19	6	12	5	36.461	18	6	11	5	72.374	29	11	32	8	472	53.4	7.85
Q9ES53	Ubiquitin recognition factor in ER-associated degradation protein 1 OS=Rattus norvegicus OX=10116 GN=Ufd1 PE=1 SV=1	29.428	27	7	11	7	13.955	16	4	5	3	19.128	24	5	8	4	53.444	33	7	17	7	307	34.5	6.7
A0A0G2JXG3	Cell cycle control protein OS=Rattus norvegicus OX=10116 GN=Tmem30a PE=1 SV=1	29.41	19	5	21	5	44.29	22	6	14	6	42.597	22	7	17	7	41.891	34	8	25	8	364	41.1	7.97
Q5RJY4	Dehydrogenase/reductase SDR family member 7B OS=Rattus norvegicus OX=10116 GN=Dhrs7b PE=1 SV=1	29.368	18	5	14	5	40.485	16	5	16	5	28.512	16	5	8	5	63.934	34	11	30	11	325	35.3	9.55
D4A3V2	NADH dehydrogenase [ubiquinone] 1 alpha subcomplex subunit 6 OS=Rattus norvegicus OX=10116 GN=Ndufa6 PE=1 SV=1	29.36	32	4	13	4	51.942	52	6	41	6	55.708	52	6	40	6	71.229	47	7	72	7	130	15.2	10.15
F1LXF1	BCR, RhoGEF and GTPase-activating protein OS=Rattus norvegicus OX=10116 GN=Bcr PE=1 SV=3	29.323	7	5	22	4	59.903	13	12	28	10	84.549	19	16	37	14	26.413	6	5	19	4	1062	120	6.86
G3V8G2	Proteasome (Prosome, macropain) 26S subunit, non-ATPase, 5 (Predicted), isoform CRA_a OS=Rattus norvegicus OX=10116 GN=Psmd5 PE=1 SV=1	29.271	13	6	12	6	46.905	23	9	12	9	53.41	17	7	13	7	44.557	19	7	16	7	504	55.8	5.27
D3ZD23	ATP-binding cassette subfamily E member 1 OS=Rattus norvegicus OX=10116 GN=Abce1 PE=1 SV=1	29.258	14	6	19	6	54.555	21	9	21	9	31.417	17	7	12	7	37.442	21	7	15	7	599	67.3	8.34
Q5U1Y2	Rac family small GTPase 2 OS=Rattus norvegicus OX=10116 GN=Rac2 PE=1 SV=1	29.232	29	5	44	1	33.399	29	6	39	2	29.876	30	6	40	1	26.854	30	6	56	1	192	21.4	7.61
Q5I0D7	Xaa-Pro dipeptidase OS=Rattus norvegicus OX=10116 GN=Pepd PE=2 SV=1	29.195	8	3	13	3	50.803	16	7	19	7	41.508	16	7	19	7	51.016	17	7	22	7	492	54.7	5.95
Q58FK9	Kynurenine--oxoglutarate transaminase 3 OS=Rattus norvegicus OX=10116 GN=Kyat3 PE=2 SV=1	29.189	19	6	11	6	20.547	14	4	6	4	27.113	12	5	9	4	41.282	22	7	14	7	454	51	8.35
Q7TP91	Ab1-205 OS=Rattus norvegicus OX=10116 GN=Surf4 PE=1 SV=1	29.189	10	5	10	5	51.443	14	8	19	8	31.842	11	6	18	6	52.712	17	9	33	9	733	83.2	9.16
Q3KR51	Neuronal vesicle trafficking-associated protein 2 OS=Rattus norvegicus OX=10116 GN=Nsg2 PE=1 SV=1	29.189	47	4	7	4	23.04	47	4	4	4	19.313	37	3	9	3	40.087	47	4	20	4	171	19	9.39
A0A0G2JTA0	FAS-associated factor 2 OS=Rattus norvegicus OX=10116 GN=Faf2 PE=1 SV=1	29.181	17	4	9	4	58.819	25	8	10	8	33.417	16	5	7	5	77.966	39	10	24	10	445	52.4	5.47
M0R4V4	Similar to solute carrier family 25 (Mitochondrial carrier; phosphate carrier), member 23, isoform CRA_b OS=Rattus norvegicus OX=10116 GN=Slc25a23 PE=1 SV=1	29.12	14	5	7	5	32.585	22	8	14	6	22.207	13	5	7	4	97.262	41	13	35	11	467	52.5	7.56
D3ZFB6	Proline-rich transmembrane protein 2 OS=Rattus norvegicus OX=10116 GN=Prrt2 PE=1 SV=1	29.101	29	3	7	3	56.355	37	5	11	5	52.496	43	6	15	6	75.965	43	6	30	6	344	35.8	4.63
A0A0G2JZB8	Neuronal membrane glycoprotein M6-b OS=Rattus norvegicus OX=10116 GN=Gpm6b PE=4 SV=1	29.017	15	3	29	3	18.71	15	3	22	3	25.559	17	3	23	3	53.283	25	5	72	5	291	31.5	5.95
G3V8P3	Cadherin EGF LAG seven-pass G-type receptor 2 OS=Rattus norvegicus OX=10116 GN=Celsr2 PE=1 SV=1	28.964	4	8	15	8	83.499	10	17	25	17	67.761	9	16	23	16	110.783	10	20	35	20	2919	316.9	5.47
Q5BK81	Prostaglandin reductase 2 OS=Rattus norvegicus OX=10116 GN=Ptgr2 PE=2 SV=2	28.881	25	8	11	8	23.08	16	5	7	5	31.82	30	8	11	8	33.129	24	5	12	5	351	38.1	5.54
F1LW77	RAB33B, member RAS oncogene family OS=Rattus norvegicus OX=10116 GN=Rab33b PE=1 SV=2	28.832	25	5	35	3	42.405	48	10	44	5	41.101	43	9	42	4	53.923	45	9	69	5	229	25.7	7.69
Q6AY71	Protein C8orf37 homolog OS=Rattus norvegicus OX=10116 PE=2 SV=1	28.819	22	3	7	3	20.284	22	3	4	3	15.007	13	2	3	2	23.723	23	4	9	4	210	23.8	6.87
G3V7J1	Calsyntenin-3 OS=Rattus norvegicus OX=10116 GN=Clstn3 PE=4 SV=1	28.813	6	4	15	4	35.838	10	6	8	6	35.275	9	6	11	6	33.057	7	5	17	5	957	105.8	5.31
B2RZ78	Vacuolar protein sorting-associated protein 29 OS=Rattus norvegicus OX=10116 GN=Vps29 PE=1 SV=2	28.726	33	4	13	4	49.304	46	7	34	7	64.809	57	8	30	1	52.469	46	6	32	1	182	20.5	6.79
Q78PB6	Nuclear distribution protein nudE-like 1 OS=Rattus norvegicus OX=10116 GN=Ndel1 PE=1 SV=1	28.71	18	5	9	5	28.945	22	7	14	7	58.218	41	12	20	12	61.168	38	10	18	10	345	38.3	5.24
D4A9G6	Rho GTPase-activating protein 33 OS=Rattus norvegicus OX=10116 GN=Arhgap33 PE=1 SV=3	28.69	8	7	14	6	8.103	2	2	4	1	18.322	7	8	10	7	19.716	5	5	9	3	1310	140.4	8.84
O55007	Ral GTPase-activating protein subunit alpha-1 OS=Rattus norvegicus OX=10116 GN=Ralgapa1 PE=1 SV=2	28.688	4	6	12	1	73.367	10	15	24	15	67.744	8	11	21	11	138.528	18	25	45	25	2035	229.3	6.09
B0BN46	Glyoxylate and hydroxypyruvate reductase OS=Rattus norvegicus OX=10116 GN=Grhpr PE=1 SV=1	28.675	18	4	9	4	20.608	22	6	7	6	3.003	2	1	2	1	35.479	31	8	15	8	335	35.9	7.93
Q5PQL7	Integral membrane protein 2C OS=Rattus norvegicus OX=10116 GN=Itm2c PE=1 SV=1	28.674	24	4	12	4	51.566	39	6	13	6	35.875	32	5	8	5	60.629	48	8	30	8	269	30.5	8.59
F1LQC5	Receptor protein serine/threonine kinase OS=Rattus norvegicus OX=10116 GN=Bmpr2 PE=1 SV=2	28.654	8	6	11	6	22.149	8	5	6	5	28.348	9	6	12	6	22.304	8	6	10	6	1038	114.8	6.24
A0A0G2JX62	SRSF protein kinase 2 OS=Rattus norvegicus OX=10116 GN=Srpk2 PE=1 SV=1	28.609	14	6	10	6	16.891	7	3	4	3	32.658	13	7	13	7	56.361	21	10	22	9	712	80.5	4.96
D3ZNY3	Methylmalonic aciduria (Cobalamin deficiency) cblA type (Predicted), isoform CRA_a OS=Rattus norvegicus OX=10116 GN=Mmaa PE=1 SV=1	28.562	18	6	11	6	14.609	15	5	5	5	9.39	7	3	3	3	36.284	25	9	16	9	415	46.3	9.58
Q4FZU0	Acid phosphatase 6, lysophosphatidic OS=Rattus norvegicus OX=10116 GN=Acp6 PE=1 SV=1	28.451	17	5	7	5	44.131	22	6	11	6	41.713	28	8	14	8	45.836	24	7	11	7	413	47.3	7.75
Q642A9	VPS16 CORVET/HOPS core subunit OS=Rattus norvegicus OX=10116 GN=Vps16 PE=1 SV=1	28.444	10	5	12	5	63.857	22	12	23	12	60.339	21	13	20	13	50.803	17	9	16	9	839	94.8	7.01
Q6QI86	Haloacid dehalogenase-like hydrolase domain-containing protein 2 OS=Rattus norvegicus OX=10116 GN=Hdhd2 PE=1 SV=1	28.421	26	7	13	7	53.1	23	7	21	7	32.281	18	6	18	1	41.938	21	7	28	7	384	42.4	7.34
D4A478	Nucleoside-triphosphatase, cancer-related OS=Rattus norvegicus OX=10116 GN=Ntpcr PE=1 SV=1	28.415	50	6	8	6	24.68	44	5	6	5	32.385	47	5	9	5	40.603	44	5	15	5	192	20.8	9.83
D4ACN8	Plasminogen receptor (KT) OS=Rattus norvegicus OX=10116 GN=Plgrkt PE=1 SV=1	28.415	16	3	18	3	27.684	28	5	24	5	36.361	36	6	28	6	66.11	36	6	55	6	147	17.3	9.5
M0R9L0	Nascent polypeptide-associated complex alpha subunit OS=Rattus norvegicus OX=10116 GN=Naca PE=1 SV=1	28.407	3	4	11	4	23.522	2	3	9	3	29.901	2	3	9	3	42.668	3	6	20	6	2163	220.1	9.32
Q63475	Receptor-type tyrosine-protein phosphatase N2 OS=Rattus norvegicus OX=10116 GN=Ptprn2 PE=1 SV=1	28.381	10	6	11	6	46.216	11	8	13	8	27.233	9	7	11	7	71.441	20	14	42	14	1004	111.8	5.73
P19969	Gamma-aminobutyric acid receptor subunit alpha-5 OS=Rattus norvegicus OX=10116 GN=Gabra5 PE=2 SV=1	28.337	9	4	14	2	27.839	11	5	11	2	16.212	9	4	9	2	18.864	9	4	17	2	464	52.3	9.1
A0A146J2K6	Lasp-2 OS=Rattus norvegicus OX=10116 GN=Nebl PE=2 SV=1	28.319	36	5	12	5	31.117	18	5	9	5	39.889	37	7	11	7	105.594	63	12	35	12	270	31.1	8.31
Q9JL55	Glycerophosphodiester phosphodiesterase 1 OS=Rattus norvegicus OX=10116 GN=Gde1 PE=1 SV=2	28.275	15	4	10	4	35.235	21	8	12	8	19.098	11	3	7	3	33.895	24	7	17	7	331	37.6	6.74
D4A3X6	Phospholipid-transporting ATPase OS=Rattus norvegicus OX=10116 GN=Atp8a2 PE=1 SV=3	28.258	5	5	13	4	23.85	5	5	9	4	31.036	6	6	16	5	18.796	5	5	15	5	1169	130.9	7.23
P54900	Sodium channel subunit beta-2 OS=Rattus norvegicus OX=10116 GN=Scn2b PE=1 SV=1	28.198	35	5	9	5	48.816	35	5	11	5	25.351	17	3	6	3	24.343	32	5	16	5	215	24.1	6.54
G3V836	Clusterin OS=Rattus norvegicus OX=10116 GN=Clu PE=1 SV=1	28.156	20	7	13	7	46.98	16	6	17	6	48.196	18	7	19	7	70.323	26	10	36	10	447	51.4	5.81
A0A0G2K785	Glycerol kinase OS=Rattus norvegicus OX=10116 GN=Gk PE=1 SV=1	28.154	14	6	11	6	44.16	20	8	17	7	40.702	18	7	13	7	45.32	21	9	17	9	559	61.2	5.9
D3Z941	Methionyl-tRNA synthetase OS=Rattus norvegicus OX=10116 GN=Mars PE=1 SV=1	28.144	10	5	10	5	78.84	19	12	24	12	93.211	25	15	29	15	57.478	15	10	18	10	902	101.5	6.46
Q5RKG9	Eukaryotic translation initiation factor 4B OS=Rattus norvegicus OX=10116 GN=Eif4b PE=1 SV=1	28.108	14	5	10	5	39.383	18	6	12	6	42.227	14	6	13	6	78.069	21	11	25	11	611	69	5.81
Q62747	Synaptotagmin-7 OS=Rattus norvegicus OX=10116 GN=Syt7 PE=1 SV=1	28.089	18	5	20	5	27.632	23	6	10	6	48.769	26	9	19	9	74.743	36	13	43	13	403	45.5	9.28
P62813	Gamma-aminobutyric acid receptor subunit alpha-1 OS=Rattus norvegicus OX=10116 GN=Gabra1 PE=1 SV=1	28.074	11	5	16	2	31.149	13	6	16	2	21.091	11	5	14	2	26.327	13	6	25	3	455	51.7	9.31
Q642G4	Peroxisomal membrane protein PEX14 OS=Rattus norvegicus OX=10116 GN=Pex14 PE=1 SV=1	28.042	18	4	8	4	44.644	32	7	13	7	33.35	25	6	11	6	56.21	33	7	18	7	376	40.9	5.01
Q4G009	Malignant T-cell-amplified sequence 1 OS=Rattus norvegicus OX=10116 GN=Mcts1 PE=2 SV=1	28.019	33	4	8	4	20.06	20	3	9	3	32.132	38	5	10	5	57.542	53	7	32	7	182	20.5	8.82
D4A719	Sorting nexin 12 OS=Rattus norvegicus OX=10116 GN=Snx12 PE=1 SV=1	28.004	48	8	11	6	26.696	29	5	16	4	23.059	40	5	10	5	30.963	49	8	20	6	170	19.8	8.44
Q6QIX3	Zinc transporter 3 OS=Rattus norvegicus OX=10116 GN=Slc30a3 PE=1 SV=1	27.997	19	5	9	5	32.044	20	6	11	6	31.166	21	6	16	6	51.396	26	8	26	8	388	41.9	7.3
G3V845	Phosphoinositide phospholipase C OS=Rattus norvegicus OX=10116 GN=Plcg1 PE=1 SV=1	27.977	6	5	9	5	65.628	14	14	18	14	92.081	25	21	31	21	31.786	8	9	14	9	1290	148.4	5.96
D3ZYS7	G3BP stress granule assembly factor 1 OS=Rattus norvegicus OX=10116 GN=G3bp1 PE=1 SV=1	27.975	17	4	9	4	38.288	23	7	10	7	62.729	33	11	19	11	62.452	33	10	22	10	465	51.8	5.59
B4F7E8	Niban-like protein 1 OS=Rattus norvegicus OX=10116 GN=Fam129b PE=1 SV=1	27.947	12	7	16	7	17.669	8	5	6	5	31.441	16	7	11	7	47.335	22	9	17	9	747	84.7	5.95
B4F7A3	Galectin OS=Rattus norvegicus OX=10116 GN=Lgalsl PE=1 SV=1	27.932	38	5	6	5	24.714	30	4	7	4	21.281	35	4	8	4	25.133	41	5	9	5	172	18.9	5.35
A0A0G2K528	Syntaxin 16 OS=Rattus norvegicus OX=10116 GN=Stx16 PE=1 SV=1	27.915	13	3	7	3	28.428	13	3	6	3	35.245	19	4	8	4	55.112	32	6	15	6	309	35.4	5.52
P08082	Clathrin light chain B OS=Rattus norvegicus OX=10116 GN=Cltb PE=1 SV=1	27.888	25	5	14	5	35.696	27	5	13	5	35.824	30	6	22	6	40.792	34	8	31	8	229	25.1	4.63
A0A0G2K121	Unc-119 lipid-binding chaperone B OS=Rattus norvegicus OX=10116 GN=Mlec PE=1 SV=1	27.842	27	7	12	7	74.87	32	8	22	8	59.209	34	9	25	9	110.197	40	13	38	13	294	32.8	5.55
B1WC59	Exostoses (Multiple)-like 2, isoform CRA_a OS=Rattus norvegicus OX=10116 GN=Extl2 PE=2 SV=1	27.84	20	4	12	4	17.363	15	3	5	3	18.793	22	5	8	5	34.643	24	5	17	5	329	37.3	9.17
B5DEM3	Tmed4 protein OS=Rattus norvegicus OX=10116 GN=Tmed4 PE=2 SV=1	27.813	33	5	13	4	30.145	28	5	13	4	20.617	35	6	12	5	48.676	36	6	25	5	227	26.1	8.59
Q80W89	NADH dehydrogenase [ubiquinone] 1 alpha subcomplex subunit 11 OS=Rattus norvegicus OX=10116 GN=Ndufa11 PE=2 SV=1	27.796	75	5	17	5	53.255	77	7	46	7	80.415	76	6	32	6	64.277	55	7	70	7	141	14.8	8.09
Q9EQS0	Transaldolase OS=Rattus norvegicus OX=10116 GN=Taldo1 PE=1 SV=2	27.789	20	6	11	6	30.283	24	8	12	8	34.155	25	8	14	8	44.456	33	11	41	11	337	37.4	7.03
Q32PX2	Aminoacyl tRNA synthase complex-interacting multifunctional protein 2 OS=Rattus norvegicus OX=10116 GN=Aimp2 PE=2 SV=1	27.77	27	4	8	4	19.961	15	3	5	3	25.909	19	4	10	4	28.362	27	4	11	4	320	35.4	8.31
P09456	cAMP-dependent protein kinase type I-alpha regulatory subunit OS=Rattus norvegicus OX=10116 GN=Prkar1a PE=1 SV=2	27.768	24	6	8	5	46.803	22	6	12	4	12.134	11	3	4	3	66.94	35	9	29	8	381	43.1	5.35
P35284	Ras-related protein Rab-12 OS=Rattus norvegicus OX=10116 GN=Rab12 PE=1 SV=2	27.756	25	5	38	4	49.289	52	13	51	7	36.47	33	9	42	3	71.185	65	17	96	16	243	27.3	8.41
P70583	Deoxyuridine 5'-triphosphate nucleotidohydrolase OS=Rattus norvegicus OX=10116 GN=Dut PE=2 SV=3	27.739	38	5	6	5	18.632	32	4	6	4	20.72	38	5	12	5	42.153	41	6	22	6	205	22	8.78
A0A0G2K7S6	WD repeat-containing protein 44 OS=Rattus norvegicus OX=10116 GN=Wdr44 PE=1 SV=1	27.708	8	5	6	5	41.71	15	11	17	11	73.43	25	16	22	16	51.151	22	15	23	15	915	101.5	5.66
F1LMD9	Cyclin-G-associated kinase OS=Rattus norvegicus OX=10116 GN=Gak PE=1 SV=1	27.694	8	8	20	8	57.394	12	13	25	12	71.999	21	18	35	17	52.889	15	13	30	12	1305	143.6	5.73
[truncated: 2,382 more rows]
