# Supplementary material for: Proteomic Identification of an Endogenous Synaptic SUMOylome in the Developing Rat Brain
Source: Front Mol Neurosci. 2021 Nov 23;14:780535. doi: 10.3389/fnmol.2021.780535 (PMC8650717; doi:10.3389/fnmol.2021.780535)
Supplement: Supplementary file 2 [file Table_2.XLSX]

## Sheet: Supplementary Table 2
Supplementary Table 2: Synaptic proteome identified in the present study vs selected published synaptic proteomes.
Synaptic Proteome Pronot et al.								Taoufiq et al., 2020, PNAS	Noya et al., 2019, Science	Heo et al., 2018, PNAS	Koopmans et al., 2018, Front Mol Neurosci.	Bayes et al., 2017, Nature. Com	Koopmans et al., 2018, Proteomics	Pandya et al., 2017, Nature	Chang et al., 2015, Neurochemistry International	Biesemann et al., 2014, EMBO J.	Carney et al., 2014, J. Proteome Res.	Moczulska et al., 2014, J. Proteome Res.	Wilhelm et al., 2014, Science	Vegh et al., 2012, J. Proteome Res.
Uniprot Accession	Description	Rat GeneID	Rat Symbol	Mouse GeneID	Mouse Symbol	Human GeneID	Human Symbol
A0A0G2K1Y8	Spectrin alpha chain, non-erythrocytic 1 OS=Rattus norvegicus OX=10116 GN=Sptan1 PE=1 SV=1	64159	Sptan1	20740	Sptan1	6709	SPTAN1	x	x	x	x	x	x	x	x		x	x	x
Q6IRK8	Spectrin alpha chain, non-erythrocytic 1 OS=Rattus norvegicus OX=10116 GN=Sptan1 PE=1 SV=1	64159	Sptan1	20740	Sptan1	6709	SPTAN1	x	x	x	x	x	x	x	x		x	x	x
M0R9X8	Cytoplasmic dynein 1 heavy chain 1 OS=Rattus norvegicus OX=10116 GN=Dync1h1 PE=1 SV=2	29489	Dync1h1	13424	Dync1h1	1778	DYNC1H1	x	x	x	x	x	x	x	x	x	x	x	x	x
A0A0G2K8W9	Spectrin beta chain OS=Rattus norvegicus OX=10116 GN=Sptbn1 PE=1 SV=1	305614	Sptbn1	20742	Sptbn1	6711	SPTBN1	x	x	x	x	x	x	x	x	x	x	x		x
A0A0G2KBB9	Ankyrin 2 OS=Rattus norvegicus OX=10116 GN=Ank2 PE=1 SV=1	362036	Ank2	109676	Ank2	287	ANK2	x	x	x	x	x	x	x	x	x	x	x
F1M779	Clathrin heavy chain OS=Rattus norvegicus OX=10116 GN=Cltc PE=1 SV=1	54241	Cltc	67300	Cltc	1213	CLTC	x	x	x	x	x	x	x	x	x	x	x
G3V9Y1	Myosin, heavy polypeptide 10, non-muscle, isoform CRA_b OS=Rattus norvegicus OX=10116 GN=Myh10 PE=1 SV=1	79433	Myh10	77579	Myh10	4628	MYH10	x	x	x	x	x	x	x	x	x	x	x	x	x
F1LRL9	Microtubule-associated protein 1B OS=Rattus norvegicus OX=10116 GN=Map1b PE=1 SV=1	29456	Map1b	17755	Map1b	4131	MAP1B	x	x	x	x	x	x	x	x	x	x	x	x	x
A0A0G2K9T4	Microtubule-actin cross-linking factor 1 OS=Rattus norvegicus OX=10116 GN=Macf1 PE=1 SV=1	362587	Macf1	11426	Macf1	23499	MACF1	x	x	x	x		x	x	x		x		x	x
F1MA36	Spectrin beta chain OS=Rattus norvegicus OX=10116 GN=Sptbn2 PE=1 SV=2	29211	Sptbn2	20743	Sptbn2	6712	SPTBN2	x	x	x	x	x	x	x	x	x		x	x
P47942	Dihydropyrimidinase-related protein 2 OS=Rattus norvegicus OX=10116 GN=Dpysl2 PE=1 SV=1	25416	Dpysl2	12934	Dpysl2	1808	DPYSL2	x	x	x	x	x	x	x	x	x	x	x	x	x
P63039	60 kDa heat shock protein, mitochondrial OS=Rattus norvegicus OX=10116 GN=Hspd1 PE=1 SV=1	63868	Hspd1	15510	Hspd1	3329	HSPD1	x	x	x	x	x	x	x	x	x	x		x	x
G3V6D3	ATP synthase subunit beta OS=Rattus norvegicus OX=10116 GN=Atp5f1b PE=1 SV=1	171374	Atp5f1b	11947	Atp5b	506	ATP5F1B	x	x	x	x	x	x	x	x	x	x	x	x	x
P85108	Tubulin beta-2A chain OS=Rattus norvegicus OX=10116 GN=Tubb2a PE=1 SV=1	498736	Tubb2a	22151	Tubb2a	7280	TUBB2A	x	x	x	x	x	x	x	x	x	x	x		x
P06687	Sodium/potassium-transporting ATPase subunit alpha-3 OS=Rattus norvegicus OX=10116 GN=Atp1a3 PE=1 SV=2	24213	Atp1a3	232975	Atp1a3	478	ATP1A3	x	x	x	x	x	x	x	x		x	x	x	x
Q3KRE8	Tubulin beta-2B chain OS=Rattus norvegicus OX=10116 GN=Tubb2b PE=1 SV=1	291081	Tubb2b	73710	Tubb2b	347733	TUBB2B	x	x	x	x	x	x	x	x		x	x		x
P12785	Fatty acid synthase OS=Rattus norvegicus OX=10116 GN=Fasn PE=1 SV=3	50671	Fasn	14104	Fasn	2194	FASN	x	x	x	x	x	x	x	x	x	x	x	x	x
G3V984	Protein bassoon OS=Rattus norvegicus OX=10116 GN=Bsn PE=4 SV=1	29138	Bsn	12217	Bsn	8927	BSN	x	x	x	x	x	x	x	x	x	x	x		x
Q62952	Dihydropyrimidinase-related protein 3 OS=Rattus norvegicus OX=10116 GN=Dpysl3 PE=1 SV=2	25418	Dpysl3	22240	Dpysl3	1809	DPYSL3	x	x	x	x	x	x	x	x	x	x	x	x	x
G3V7C6	Tubulin beta chain OS=Rattus norvegicus OX=10116 GN=Tubb4b PE=1 SV=2	296554	Tubb4b	227613	Tubb4b	10383	TUBB4B	x	x	x	x	x	x	x	x	x	x	x
Q62950	Dihydropyrimidinase-related protein 1 OS=Rattus norvegicus OX=10116 GN=Crmp1 PE=1 SV=1	25415	Crmp1	12933	Crmp1	1400	CRMP1	x	x	x	x	x	x	x	x	x	x	x	x
P61765	Syntaxin-binding protein 1 OS=Rattus norvegicus OX=10116 GN=Stxbp1 PE=1 SV=1	25558	Stxbp1	20910	Stxbp1	6812	STXBP1	x	x	x	x	x	x	x	x	x	x	x	x	x
P69897	Tubulin beta-5 chain OS=Rattus norvegicus OX=10116 GN=Tubb5 PE=1 SV=1	29214	Tubb5	22154	Tubb5	203068	TUBB	x	x	x		x	x	x	x	x	x	x		x
Q4QRB4	Tubulin beta-3 chain OS=Rattus norvegicus OX=10116 GN=Tubb3 PE=1 SV=1	246118	Tubb3	22152	Tubb3	10381	TUBB3	x	x	x	x	x	x	x	x	x	x	x
Q63198	Contactin-1 OS=Rattus norvegicus OX=10116 GN=Cntn1 PE=1 SV=2	117258	Cntn1	12805	Cntn1	1272	CNTN1	x	x	x	x	x	x	x	x	x	x	x	x	x
A0A0G2K3K2	Actin, cytoplasmic 1 OS=Rattus norvegicus OX=10116 GN=Actb PE=1 SV=1	81822	Actb	11461	Actb	60	ACTB		x	x		x	x	x	x	x	x
Q5U300	Ubiquitin-like modifier-activating enzyme 1 OS=Rattus norvegicus OX=10116 GN=Uba1 PE=1 SV=1	314432	Uba1	22201	Uba1	7317	UBA1	x	x	x	x	x	x	x	x		x	x	x	x
P63018	Heat shock cognate 71 kDa protein OS=Rattus norvegicus OX=10116 GN=Hspa8 PE=1 SV=1	24468	Hspa8	15481	Hspa8	3312	HSPA8	x	x	x	x	x	x	x	x	x	x	x		x
Q5XI78	2-oxoglutarate dehydrogenase, mitochondrial OS=Rattus norvegicus OX=10116 GN=Ogdh PE=1 SV=1	360975	Ogdh	18293	Ogdh	4967	OGDH	x	x	x	x	x	x	x	x	x	x	x	x	x
B4F7C2	Tubulin beta chain OS=Rattus norvegicus OX=10116 GN=Tubb4a PE=1 SV=1	29213	Tubb4a	22153	Tubb4a	10382	TUBB4A	x	x	x	x	x	x	x	x	x	x	x
A0A0G2K5U9	Alpha-actinin-4 OS=Rattus norvegicus OX=10116 GN=Actn4 PE=1 SV=1	63836	Actn4	60595	Actn4	81	ACTN4	x	x	x	x	x	x	x	x	x	x	x	x	x
A0A0G2K0M8	Neural cell adhesion molecule 1 OS=Rattus norvegicus OX=10116 GN=Ncam1 PE=1 SV=1	24586	Ncam1	17967	Ncam1	4684	NCAM1	x	x	x	x	x	x	x	x	x	x	x	x	x
D4A133	ATPase H+-transporting V1 subunit A OS=Rattus norvegicus OX=10116 GN=Atp6v1a PE=1 SV=1	685232	Atp6v1a	11964	Atp6v1a	523	ATP6V1A	x	x	x	x	x	x	x	x	x	x	x		x
Q9ER34	Aconitate hydratase, mitochondrial OS=Rattus norvegicus OX=10116 GN=Aco2 PE=1 SV=2	79250	Aco2	11429	Aco2	50	ACO2	x	x	x	x	x	x	x	x	x	x	x	x	x
P50398	Rab GDP dissociation inhibitor alpha OS=Rattus norvegicus OX=10116 GN=Gdi1 PE=1 SV=1	25183	Gdi1	14567	Gdi1	2664	GDI1	x	x	x	x	x	x	x	x	x	x	x		x
F1LQN3	Reticulon OS=Rattus norvegicus OX=10116 GN=Rtn4 PE=1 SV=1	83765	Rtn4	68585	Rtn4	57142	RTN4	x	x	x	x	x	x	x	x	x	x	x	x	x
P68370	Tubulin alpha-1A chain OS=Rattus norvegicus OX=10116 GN=Tuba1a PE=1 SV=1	64158	Tuba1a	22142	Tuba1a	7846	TUBA1A	x	x	x		x	x	x	x	x	x	x		x
A0A0G2K4Y7	Unconventional myosin-Va OS=Rattus norvegicus OX=10116 GN=Myo5a PE=1 SV=1	25017	Myo5a	17918	Myo5a	4644	MYO5A	x	x	x	x	x	x	x	x	x	x	x	x	x
P21575	Dynamin-1 OS=Rattus norvegicus OX=10116 GN=Dnm1 PE=1 SV=2	140694	Dnm1	13429	Dnm1	1759	DNM1	x	x	x	x	x	x	x	x	x	x	x		x
P06686	Sodium/potassium-transporting ATPase subunit alpha-2 OS=Rattus norvegicus OX=10116 GN=Atp1a2 PE=1 SV=1	24212	Atp1a2	98660	Atp1a2	477	ATP1A2	x	x	x	x	x	x	x	x	x	x	x	x	x
F1LM33	Leucine-rich PPR motif-containing protein, mitochondrial OS=Rattus norvegicus OX=10116 GN=Lrpprc PE=1 SV=2	313867	Lrpprc	72416	Lrpprc	10128	LRPPRC	x	x	x	x	x	x	x	x	x	x	x	x	x
Q5SGE0	Leucine-rich PPR motif-containing protein, mitochondrial OS=Rattus norvegicus OX=10116 GN=Lrpprc PE=1 SV=1	313867	Lrpprc	72416	Lrpprc	10128	LRPPRC	x	x	x	x	x	x	x	x	x	x	x	x	x
Q9QXY2	SRC kinase signaling inhibitor 1 OS=Rattus norvegicus OX=10116 GN=Srcin1 PE=1 SV=1	56029	Srcin1	56013	Srcin1	80725	SRCIN1	x	x	x	x	x	x	x	x	x	x	x	x
P04797	Glyceraldehyde-3-phosphate dehydrogenase OS=Rattus norvegicus OX=10116 GN=Gapdh PE=1 SV=3	24383	Gapdh	14433	Gapdh	2597	GAPDH	x	x	x	x	x	x	x	x	x	x		x	x
Q9JHU0	Dihydropyrimidinase-related protein 5 OS=Rattus norvegicus OX=10116 GN=Dpysl5 PE=1 SV=1	65208	Dpysl5	65254	Dpysl5	56896	DPYSL5	x	x	x	x	x	x	x	x	x	x	x	x	x
P06685	Sodium/potassium-transporting ATPase subunit alpha-1 OS=Rattus norvegicus OX=10116 GN=Atp1a1 PE=1 SV=1	24211	Atp1a1	11928	Atp1a1	476	ATP1A1	x	x	x	x	x	x	x	x	x	x	x	x	x
P10860	Glutamate dehydrogenase 1, mitochondrial OS=Rattus norvegicus OX=10116 GN=Glud1 PE=1 SV=2	24399	Glud1	14661	Glud1	2746	GLUD1	x	x	x		x	x	x	x	x	x	x	x	x
Q3T1H3	Ncam1 protein OS=Rattus norvegicus OX=10116 GN=Ncam1 PE=2 SV=1	24586	Ncam1	17967	Ncam1	4684	NCAM1	x	x	x	x	x	x	x	x	x	x	x	x	x
Q6AYZ1	Tubulin alpha-1C chain OS=Rattus norvegicus OX=10116 GN=Tuba1c PE=1 SV=1	300218	Tuba1c	22146	Tuba1c	84790	TUBA1C		x	x							x
P46462	Transitional endoplasmic reticulum ATPase OS=Rattus norvegicus OX=10116 GN=Vcp PE=1 SV=3	116643	Vcp	269523	Vcp	7415	VCP	x	x	x	x	x	x	x	x	x	x	x	x	x
P09951	Synapsin-1 OS=Rattus norvegicus OX=10116 GN=Syn1 PE=1 SV=3	24949	Syn1	20964	Syn1	6853	SYN1	x	x	x	x	x	x	x	x	x	x	x		x
P34926	Microtubule-associated protein 1A OS=Rattus norvegicus OX=10116 GN=Map1a PE=1 SV=1	25152	Map1a	17754	Map1a	4130	MAP1A	x	x	x	x	x	x	x	x	x	x	x	x	x
Q3ZB97	AP complex subunit beta OS=Rattus norvegicus OX=10116 GN=Ap2b1 PE=1 SV=1	140670	Ap2b1	71770	Ap2b1	163	AP2B1	x	x	x	x	x	x	x	x	x	x	x		x
A0A0G2K5C6	Microtubule-associated protein 1A OS=Rattus norvegicus OX=10116 GN=Map1a PE=1 SV=1	25152	Map1a	17754	Map1a	4130	MAP1A	x	x	x	x	x	x	x	x	x	x	x	x	x
D4A8U7	Dynactin 1, isoform CRA_a OS=Rattus norvegicus OX=10116 GN=Dctn1 PE=1 SV=2	29167	Dctn1	13191	Dctn1	1639	DCTN1	x	x	x		x	x	x	x	x	x	x	x	x
P15999	ATP synthase subunit alpha, mitochondrial OS=Rattus norvegicus OX=10116 GN=Atp5f1a PE=1 SV=2	65262	Atp5f1a	11946	Atp5a1	498	ATP5F1A	x	x	x	x	x	x	x	x	x	x	x	x	x
F1LQW8	Ras/Rap GTPase-activating protein SynGAP OS=Rattus norvegicus OX=10116 GN=Syngap1 PE=1 SV=2	192117	Syngap1	240057	Syngap1	8831	SYNGAP1	x	x	x	x	x	x	x	x		x	x	x
G3V928	LDL receptor-related protein 1 OS=Rattus norvegicus OX=10116 GN=Lrp1 PE=1 SV=1	299858	Lrp1	16971	Lrp1	4035	LRP1	x	x	x	x	x	x	x	x	x	x	x		x
Q9JKS6	Protein piccolo OS=Rattus norvegicus OX=10116 GN=Pclo PE=1 SV=1	56768	Pclo	26875	Pclo	27445	PCLO	x	x	x	x	x	x	x	x	x	x	x
M0R5J4	Uncharacterized protein OS=Rattus norvegicus OX=10116 PE=3 SV=1	n.a	n.a	13806	Eno1 Eno-1	2023	ENO1 ENO1L1 MBPB1 MPB1		x	x			x	x	x		x			x
Q5XIF6	Tubulin alpha-4A chain OS=Rattus norvegicus OX=10116 GN=Tuba4a PE=1 SV=1	316531	Tuba4a	22145	Tuba4a	7277	TUBA4A	x	x	x	x	x	x	x	x	x	x	x
A0A0G2JTL5	Pyruvate carboxylase, mitochondrial OS=Rattus norvegicus OX=10116 GN=Pc PE=1 SV=1	25104	Pc	18563	Pcx	5091	PC	x	x	x	x	x	x	x	x	x	x	x	x	x
Q66HM2	AP-2 complex subunit alpha OS=Rattus norvegicus OX=10116 GN=Ap2a2 PE=1 SV=1	81637	Ap2a2	11772	Ap2a2	161	AP2A2	x	x	x	x	x	x	x	x	x	x	x		x
F1LNT0	Dihydropyrimidinase-related protein 4 OS=Rattus norvegicus OX=10116 GN=Dpysl4 PE=4 SV=1	25417	Dpysl4	26757	Dpysl4	10570	DPYSL4	x	x	x	x	x	x	x	x	x	x	x	x	x
Q66HF1	NADH-ubiquinone oxidoreductase 75 kDa subunit, mitochondrial OS=Rattus norvegicus OX=10116 GN=Ndufs1 PE=1 SV=1	301458	Ndufs1	227197	Ndufs1	4719	NDUFS1	x	x	x	x	x	x	x	x	x	x	x	x	x
P34058	Heat shock protein HSP 90-beta OS=Rattus norvegicus OX=10116 GN=Hsp90ab1 PE=1 SV=4	301252	Hsp90ab1	15516	Hsp90ab1	3326	HSP90AB1	x	x	x	x	x	x	x	x	x	x	x	x	x
P05708	Hexokinase-1 OS=Rattus norvegicus OX=10116 GN=Hk1 PE=1 SV=4	25058	Hk1	15275	Hk1	3098	HK1	x	x	x	x	x	x	x	x	x	x	x	x	x
P00507	Aspartate aminotransferase, mitochondrial OS=Rattus norvegicus OX=10116 GN=Got2 PE=1 SV=2	25721	Got2	14719	Got2	2806	GOT2	x	x	x	x	x	x	x	x	x	x	x	x	x
P21707	Synaptotagmin-1 OS=Rattus norvegicus OX=10116 GN=Syt1 PE=1 SV=3	25716	Syt1	20979	Syt1	6857	SYT1	x	x	x	x	x	x	x	x	x	x	x		x
P62815	V-type proton ATPase subunit B, brain isoform OS=Rattus norvegicus OX=10116 GN=Atp6v1b2 PE=1 SV=1	117596	Atp6v1b2	11966	Atp6v1b2	526	ATP6V1B2	x	x	x	x	x	x	x	x	x	x	x		x
Q5XIN6	Mitochondrial proton/calcium exchanger protein OS=Rattus norvegicus OX=10116 GN=Letm1 PE=1 SV=1	305457	Letm1	56384	Letm1	3954	LETM1	x	x	x	x	x	x	x		x	x	x	x	x
P11980	Pyruvate kinase PKM OS=Rattus norvegicus OX=10116 GN=Pkm PE=1 SV=3	25630	Pkm	18746	Pkm	5315	PKM	x	x	x	x	x	x	x	x	x	x	x	x	x
D3ZPC4	Neural cell adhesion molecule L1 OS=Rattus norvegicus OX=10116 GN=L1cam PE=1 SV=2	50687	L1cam	16728	L1cam	3897	L1CAM	x	x	x	x	x	x	x	x	x	x	x		x
D3ZKP9	Voltage-dependent calcium channel subunit alpha-2/delta-1 OS=Rattus norvegicus OX=10116 GN=Cacna2d1 PE=1 SV=3	25399	Cacna2d1	12293	Cacna2d1	781	CACNA2D1	x	x	x	x	x	x	x	x	x	x	x		x
A0A0G2JWG6	Golgin B1 OS=Rattus norvegicus OX=10116 GN=Golgb1 PE=1 SV=1	192243	Golgb1	224139	Golgb1	2804	GOLGB1			x	x	x	x	x		x		x
Q924S5	Lon protease homolog, mitochondrial OS=Rattus norvegicus OX=10116 GN=Lonp1 PE=2 SV=1	170916	Lonp1	74142	Lonp1	9361	LONP1	x	x	x	x	x	x	x	x	x	x	x	x	x
G3V6L4	Kinesin-like protein OS=Rattus norvegicus OX=10116 GN=Kif5c PE=1 SV=3	311024	Kif5c	16574	Kif5c	3800	KIF5C	x	x	x	x	x	x	x	x	x	x	x	x	x
Q5XIM9	T-complex protein 1 subunit beta OS=Rattus norvegicus OX=10116 GN=Cct2 PE=1 SV=3	299809	Cct2	12461	Cct2	10576	CCT2	x	x	x	x	x	x	x	x	x	x	x	x	x
P13264	Glutaminase kidney isoform, mitochondrial OS=Rattus norvegicus OX=10116 GN=Gls PE=1 SV=2	24398	Gls	14660	Gls	2744	GLS	x	x	x	x	x	x	x	x	x	x	x	x
P82995	Heat shock protein HSP 90-alpha OS=Rattus norvegicus OX=10116 GN=Hsp90aa1 PE=1 SV=3	299331	Hsp90aa1	15519	Hsp90aa1	3320	HSP90AA1	x	x	x	x	x	x	x	x	x	x	x	x	x
D3ZA84	Talin 2 OS=Rattus norvegicus OX=10116 GN=Tln2 PE=1 SV=3	315776	Tln2	70549	Tln2	83660	TLN2	x	x	x	x	x	x	x	x	x	x	x		x
A0A1W2Q6Q2	Serine/threonine-protein kinase DCLK1 OS=Rattus norvegicus OX=10116 GN=Dclk1 PE=1 SV=1	83825	Dclk1	13175	Dclk1	9201	DCLK1	x	x	x	x		x	x	x	x	x	x	x	x
P11505	Plasma membrane calcium-transporting ATPase 1 OS=Rattus norvegicus OX=10116 GN=Atp2b1 PE=1 SV=2	29598	Atp2b1	67972	Atp2b1	490	ATP2B1	x	x	x	x	x	x	x	x	x		x	x
Q2TA68	Dynamin-like 120 kDa protein, mitochondrial OS=Rattus norvegicus OX=10116 GN=Opa1 PE=1 SV=1	171116	Opa1	74143	Opa1	4976	OPA1	x	x	x	x	x	x	x	x	x	x	x	x	x
P07335	Creatine kinase B-type OS=Rattus norvegicus OX=10116 GN=Ckb PE=1 SV=2	24264	Ckb	12709	Ckb	1152	CKB	x	x	x	x	x	x	x	x	x	x	x	x	x
A0A0A0MY09	Endoplasmin OS=Rattus norvegicus OX=10116 GN=Hsp90b1 PE=1 SV=1	362862	Hsp90b1	22027	Hsp90b1	7184	HSP90B1	x	x	x	x	x	x	x	x	x	x	x	x	x
P11506	Plasma membrane calcium-transporting ATPase 2 OS=Rattus norvegicus OX=10116 GN=Atp2b2 PE=1 SV=2	24215	Atp2b2	11941	Atp2b2	491	ATP2B2	x	x	x	x	x	x	x	x	x	x	x	x	x
A0A0G2KA95	Neural cell adhesion molecule L1 OS=Rattus norvegicus OX=10116 GN=L1cam PE=1 SV=1	50687	L1cam	16728	L1cam	3897	L1CAM	x	x	x	x	x	x	x	x	x	x	x		x
D4A5I4	Neuron navigator 1 OS=Rattus norvegicus OX=10116 GN=Nav1 PE=1 SV=3	685707	Nav1	215690	Nav1	89796	NAV1		x	x	x	x	x			x	x	x
F1M953	Stress-70 protein, mitochondrial OS=Rattus norvegicus OX=10116 GN=Hspa9 PE=1 SV=1	291671	Hspa9	15526	Hspa9	3313	HSPA9	x	x	x	x	x	x	x	x	x	x	x	x	x
A0A0H2UHM5	Protein disulfide-isomerase OS=Rattus norvegicus OX=10116 GN=Pdia3 PE=1 SV=1	29468	Pdia3	14827	Pdia3	2923	PDIA3	x	x	x	x	x	x	x	x	x	x	x	x	x
F1M7V4	Protein piccolo OS=Rattus norvegicus OX=10116 GN=Pclo PE=1 SV=3	56768	Pclo	26875	Pclo	27445	PCLO	x	x	x	x	x	x	x	x	x	x	x
P05065	Fructose-bisphosphate aldolase A OS=Rattus norvegicus OX=10116 GN=Aldoa PE=1 SV=2	24189	Aldoa	11674	Aldoa	226	ALDOA	x	x	x	x	x	x	x	x	x	x	x	x	x
P06761	Endoplasmic reticulum chaperone BiP OS=Rattus norvegicus OX=10116 GN=Hspa5 PE=1 SV=1	25617	Hspa5	14828	Hspa5	3309	HSPA5	x	x	x	x	x	x	x	x	x	x	x	x	x
P11507	Sarcoplasmic/endoplasmic reticulum calcium ATPase 2 OS=Rattus norvegicus OX=10116 GN=Atp2a2 PE=1 SV=1	29693	Atp2a2	11938	Atp2a2	488	ATP2A2	x	x	x	x	x	x	x	x	x	x	x	x	x
A0A0G2K6U1	Vesicle-fusing ATPase OS=Rattus norvegicus OX=10116 GN=Nsf PE=1 SV=1	60355	Nsf	18195	Nsf	4905	NSF	x	x	x	x	x	x	x	x	x	x	x		x
A0A0G2JVG3	Pyruvate kinase OS=Rattus norvegicus OX=10116 GN=Pkm PE=1 SV=1	25630	Pkm	18746	Pkm	5315	PKM	x	x	x	x	x	x	x	x	x	x	x	x	x
B2GV06	Succinyl-CoA:3-ketoacid coenzyme A transferase 1, mitochondrial OS=Rattus norvegicus OX=10116 GN=Oxct1 PE=1 SV=1	690163	Oxct1	67041	Oxct1	5019	OXCT1	x	x	x	x	x	x	x	x	x	x	x	x
F1M9V7	Aminopeptidase OS=Rattus norvegicus OX=10116 GN=Npepps PE=1 SV=1	50558	Npepps	19155	Npepps	9520	NPEPPS	x	x	x	x	x	x	x	x	x	x	x		x
P07323	Gamma-enolase OS=Rattus norvegicus OX=10116 GN=Eno2 PE=1 SV=2	24334	Eno2	13807	Eno2	2026	ENO2	x	x	x	x	x	x	x	x	x	x	x	x	x
Q64428	Trifunctional enzyme subunit alpha, mitochondrial OS=Rattus norvegicus OX=10116 GN=Hadha PE=1 SV=2	170670	Hadha	97212	Hadha	3030	HADHA	x	x	x	x	x	x	x	x	x	x	x	x	x
M0RAQ6	Hexokinase-1 OS=Rattus norvegicus OX=10116 GN=Hk1 PE=1 SV=2	25058	Hk1	15275	Hk1	3098	HK1	x	x	x	x	x	x	x	x	x	x	x	x	x
O35303	Dynamin-1-like protein OS=Rattus norvegicus OX=10116 GN=Dnm1l PE=1 SV=1	114114	Dnm1l	74006	Dnm1l	10059	DNM1L	x	x	x	x	x	x	x	x	x	x	x	x	x
Q9Z2L0	Voltage-dependent anion-selective channel protein 1 OS=Rattus norvegicus OX=10116 GN=Vdac1 PE=1 SV=4	83529	Vdac1	22333	Vdac1	7416	VDAC1	x	x	x	x	x	x	x	x	x	x	x		x
F1M3W5	Dmx-like 2 OS=Rattus norvegicus OX=10116 GN=Dmxl2 PE=1 SV=3	315676	Dmxl2	235380	Dmxl2	23312	DMXL2	x	x	x	x		x	x	x	x	x	x		x
A0A0G2K0F3	Band 4.1-like protein 1-like OS=Rattus norvegicus OX=10116 GN=Epb41l1 PE=1 SV=1	59317	Epb41l1	13821	Epb41l1	2036	EPB41L1	x	x	x	x	x	x	x	x	x	x	x	x	x
Q6IMZ3	Annexin OS=Rattus norvegicus OX=10116 GN=Anxa6 PE=1 SV=1	79125	Anxa6	11749	Anxa6	309	ANXA6	x	x	x	x	x	x	x	x	x	x	x	x	x
D3ZCV0	Actinin alpha 2 OS=Rattus norvegicus OX=10116 GN=Actn2 PE=1 SV=1	291245	Actn2	11472	Actn2	88	ACTN2	x	x	x	x	x	x	x		x	x	x
P50399	Rab GDP dissociation inhibitor beta OS=Rattus norvegicus OX=10116 GN=Gdi2 PE=1 SV=2	29662	Gdi2	14569	Gdi2	2665	GDI2	x	x	x	x	x	x	x	x	x	x	x		x
Q6P136	Hyou1 protein OS=Rattus norvegicus OX=10116 GN=Hyou1 PE=1 SV=1	192235	Hyou1	12282	Hyou1	10525	HYOU1	x	x	x	x	x	x	x	x	x	x	x	x	x
P17764	Acetyl-CoA acetyltransferase, mitochondrial OS=Rattus norvegicus OX=10116 GN=Acat1 PE=1 SV=1	25014	Acat1	110446	Acat1	38	ACAT1	x	x	x	x	x	x	x	x	x	x	x	x	x
Q641Y2	NADH dehydrogenase [ubiquinone] iron-sulfur protein 2, mitochondrial OS=Rattus norvegicus OX=10116 GN=Ndufs2 PE=1 SV=1	289218	Ndufs2	226646	Ndufs2	4720	NDUFS2	x	x	x	x	x	x	x	x	x	x	x	x	x
Q68FX0	Isocitrate dehydrogenase [NAD] subunit beta, mitochondrial OS=Rattus norvegicus OX=10116 GN=Idh3B PE=2 SV=1	94173	Idh3b	170718	Idh3b	3420	IDH3B	x	x	x	x	x	x	x	x	x		x	x
G3V6P7	Myosin, heavy polypeptide 9, non-muscle OS=Rattus norvegicus OX=10116 GN=Myh9 PE=1 SV=1	25745	Myh9l1	17886	Myh9	4627	MYH9	x	x	x	x	x	x	x	x		x	x		x
D4A8B3	Calcium-transporting ATPase OS=Rattus norvegicus OX=10116 GN=Atp2b2 PE=1 SV=3	24215	Atp2b2	11941	Atp2b2	491	ATP2B2	x	x	x	x	x	x	x	x	x	x	x	x	x
O70511	Ankyrin-3 OS=Rattus norvegicus OX=10116 GN=Ank3 PE=1 SV=3	361833	Ank3	11735	Ank3	288	ANK3	x	x	x	x	x	x	x	x	x	x	x
Q5XI34	Protein phosphatase 2 (Formerly 2A), regulatory subunit A (PR 65), alpha isoform, isoform CRA_a OS=Rattus norvegicus OX=10116 GN=Ppp2r1a PE=1 SV=1	117281	Ppp2r1a	51792	Ppp2r1a	5518	PPP2R1A	x	x	x	x	x	x	x	x	x	x	x		x
G3V9N8	AP complex subunit beta OS=Rattus norvegicus OX=10116 GN=Ap1b1 PE=1 SV=3	29663	Ap1b1	11764	Ap1b1	162	AP1B1	x	x	x	x	x	x	x	x	x	x	x		x
P50475	Alanine--tRNA ligase, cytoplasmic OS=Rattus norvegicus OX=10116 GN=Aars PE=1 SV=3	292023	Aars	234734	Aars	16	AARS	x	x	x	x	x	x	x	x	x	x	x	x	x
P97536	Cullin-associated NEDD8-dissociated protein 1 OS=Rattus norvegicus OX=10116 GN=Cand1 PE=1 SV=1	117152	Cand1	71902	Cand1	55832	CAND1	x	x	x	x	x	x	x	x	x	x	x	x	x
A0A0G2JVH4	MICOS complex subunit MIC60 OS=Rattus norvegicus OX=10116 GN=Immt PE=1 SV=1	312444	Immt	76614	Immt	10989	IMMT	x	x	x	x	x	x	x	x	x	x	x	x
D3ZE17	Caskin-1 OS=Rattus norvegicus OX=10116 GN=Caskin1 PE=1 SV=2	140722	Caskin1	268932	Caskin1	57524	CASKIN1	x	x	x	x	x	x	x	x	x	x	x		x
Q91Z79	Liprin-alpha-3 OS=Rattus norvegicus OX=10116 GN=Ppfia3 PE=1 SV=2	140591	Ppfia3	76787	Ppfia3	8541	PPFIA3	x	x	x	x	x	x	x	x	x	x	x	x	x
P31016	Disks large homolog 4 OS=Rattus norvegicus OX=10116 GN=Dlg4 PE=1 SV=1	29495	Dlg4	13385	Dlg4	1742	DLG4	x	x	x	x	x	x	x	x	x	x	x	x	x
G3V733	Synapsin II, isoform CRA_a OS=Rattus norvegicus OX=10116 GN=Syn2 PE=1 SV=3	29179	Syn2	20965	Syn2	6854	SYN2	x	x	x	x	x	x	x	x	x	x	x		x
Q4QQV0	Tubulin beta chain OS=Rattus norvegicus OX=10116 GN=Tubb6 PE=1 SV=1	307351	Tubb6	67951	Tubb6	84617	TUBB6				x	x		x			x	x		x
Q641Z6	EH domain-containing protein 1 OS=Rattus norvegicus OX=10116 GN=Ehd1 PE=1 SV=1	293692	Ehd1	13660	Ehd1	10938	EHD1	x	x	x	x	x	x	x	x		x	x	x	x
F1M4K6	Leucine-rich repeat-containing protein 7 OS=Rattus norvegicus OX=10116 GN=Lrrc7 PE=1 SV=3	117284	Lrrc7	242274	Lrrc7	57554	LRRC7	x	x	x	x	x	x	x		x	x	x	x	x
D3ZVQ0	Ubiquitin carboxyl-terminal hydrolase OS=Rattus norvegicus OX=10116 GN=Usp5 PE=1 SV=1	297593	Usp5	22225	Usp5	8078	USP5	x	x	x	x	x	x	x	x	x	x	x		x
O35274	Neurabin-2 OS=Rattus norvegicus OX=10116 GN=Ppp1r9b PE=1 SV=1	84686	Ppp1r9b	217124	Ppp1r9b	84687	PPP1R9B	x	x	x	x	x	x	x	x	x	x	x	x	x
Q99JD4	CLIP-associating protein 2 OS=Rattus norvegicus OX=10116 GN=Clasp2 PE=1 SV=1	114514	Clasp2	76499	Clasp2	23122	CLASP2	x	x	x	x	x	x	x	x		x	x	x	x
M0R5T5	SH3 and multiple ankyrin repeat domains protein 2 OS=Rattus norvegicus OX=10116 GN=Shank2 PE=1 SV=2	171093	Shank2	210274	Shank2	22941	SHANK2	x		x	x		x	x		x	x	x	x	x
Q63560	Microtubule-associated protein 6 OS=Rattus norvegicus OX=10116 GN=Map6 PE=1 SV=1	29457	Map6	17760	Map6	4135	MAP6	x	x	x	x	x	x	x	x	x	x	x	x	x
D4A208	SLIT-ROBO Rho GTPase-activating protein 2 OS=Rattus norvegicus OX=10116 GN=Srgap2 PE=1 SV=1	360840	Srgap2	14270	Srgap2	23380	SRGAP2	x	x	x		x	x	x	x	x	x	x		x
A0A0G2K2L8	Peripheral plasma membrane protein CASK-like OS=Rattus norvegicus OX=10116 GN=LOC100910506 PE=1 SV=1	29647	Cask	12361	Cask	8573	CASK	x	x	x	x		x	x	x	x	x	x	x	x
D4A781	Importin 5 OS=Rattus norvegicus OX=10116 GN=Ipo5 PE=1 SV=1	306182	Ipo5	70572	Ipo5	3843	IPO5	x	x	x	x	x	x	x	x	x	x	x		x
Q62717	Calcium-dependent secretion activator 1 OS=Rattus norvegicus OX=10116 GN=Cadps PE=1 SV=1	26989	Cadps	27062	Cadps	8618	CADPS	x	x	x	x	x	x	x	x	x	x	x		x
P85834	Elongation factor Tu, mitochondrial OS=Rattus norvegicus OX=10116 GN=Tufm PE=1 SV=1	293481	Tufm	233870	Tufm	7284	TUFM	x	x	x	x	x	x	x	x	x	x		x	x
P16617	Phosphoglycerate kinase 1 OS=Rattus norvegicus OX=10116 GN=Pgk1 PE=1 SV=2	24644	Pgk1	18655	Pgk1	5230	PGK1	x	x	x	x	x	x	x	x	x	x	x	x	x
Q6P6V0	Glucose-6-phosphate isomerase OS=Rattus norvegicus OX=10116 GN=Gpi PE=1 SV=1	292804	Gpi	14751	Gpi1	2821	GPI	x	x	x	x	x	x	x	x	x	x	x	x	x
P59215	Guanine nucleotide-binding protein G(o) subunit alpha OS=Rattus norvegicus OX=10116 GN=Gnao1 PE=1 SV=2	50664	Gnao1	14681	Gnao1	2775	GNAO1	x	x	x	x	x	x	x	x	x	x	x	x	x
P50554	4-aminobutyrate aminotransferase, mitochondrial OS=Rattus norvegicus OX=10116 GN=Abat PE=1 SV=3	81632	Abat	268860	Abat	18	ABAT	x	x	x	x	x	x	x	x	x	x	x	x	x
D3ZUY8	AP-2 complex subunit alpha OS=Rattus norvegicus OX=10116 GN=Ap2a1 PE=1 SV=1	308578	Ap2a1	11771	Ap2a1	160	AP2A1	x	x	x	x	x	x	x	x	x	x	x		x
Q66HA8	Heat shock protein 105 kDa OS=Rattus norvegicus OX=10116 GN=Hsph1 PE=1 SV=1	288444	Hsph1	15505	Hsph1	10808	HSPH1	x	x	x	x	x	x	x	x	x	x	x	x	x
G3V949	CAP-Gly domain-containing linker protein 2 OS=Rattus norvegicus OX=10116 GN=Clip2 PE=1 SV=1	29264	Clip2	269713	Clip2	7461	CLIP2	x	x	x	x	x	x	x	x	x	x	x	x	x
A0JN25	Microtubule-associated protein OS=Rattus norvegicus OX=10116 GN=Mapt PE=1 SV=1	29477	Mapt	17762	Mapt	4137	MAPT	x	x	x	x	x	x	x	x	x	x	x	x
B1WC61	Acad9 protein OS=Rattus norvegicus OX=10116 GN=Acad9 PE=1 SV=1	294973	Acad9	229211	Acad9	28976	ACAD9	x	x	x	x	x	x	x		x	x	x		x
G3V7J0	Aldehyde dehydrogenase family 6, subfamily A1, isoform CRA_b OS=Rattus norvegicus OX=10116 GN=Aldh6a1 PE=1 SV=1	81708	Aldh6a1	104776	Aldh6a1	4329	ALDH6A1	x	x	x	x	x	x	x	x	x	x	x	x	x
F1LX07	Solute carrier family 25 member 12 OS=Rattus norvegicus OX=10116 GN=Slc25a12 PE=1 SV=3	362145	Slc25a12	78830	Slc25a12	8604	SLC25A12	x	x	x	x	x	x	x	x	x	x	x		x
G3V936	Citrate synthase OS=Rattus norvegicus OX=10116 GN=Cs PE=1 SV=1	170587	Cs	12974	Cs	1431	CS	x	x	x	x	x	x	x	x	x	x	x	x	x
D3ZC56	Dystonin OS=Rattus norvegicus OX=10116 GN=Dst PE=1 SV=3	316313	Dst	13518	Dst	667	DST	x	x	x	x	x	x	x	x	x	x	x
P12369	cAMP-dependent protein kinase type II-beta regulatory subunit OS=Rattus norvegicus OX=10116 GN=Prkar2b PE=1 SV=3	24679	Prkar2b	19088	Prkar2b	5577	PRKAR2B	x	x	x	x	x	x	x	x	x	x	x	x	x
F1M787	Catenin delta-2 OS=Rattus norvegicus OX=10116 GN=Ctnnd2 PE=1 SV=3	114028	Ctnnd2	18163	Ctnnd2	1501	CTNND2	x	x	x	x	x	x	x	x	x	x	x		x
G3V6Y6	Alpha-1,4 glucan phosphorylase OS=Rattus norvegicus OX=10116 GN=Pygb PE=1 SV=2	25739	Pygb	110078	Pygb	5834	PYGB	x	x	x	x	x	x	x	x	x	x	x	x	x
A0A0G2JZM8	CLIP-associating protein 2 OS=Rattus norvegicus OX=10116 GN=Clasp2 PE=1 SV=1	114514	Clasp2	76499	Clasp2	23122	CLASP2	x	x	x	x	x	x	x	x		x	x	x	x
O08838	Amphiphysin OS=Rattus norvegicus OX=10116 GN=Amph PE=1 SV=1	60668	Amph	218038	Amph	273	AMPH	x	x	x	x	x	x	x	x	x	x	x		x
F8WFM2	Beta-soluble NSF attachment protein OS=Rattus norvegicus OX=10116 GN=Napb PE=4 SV=1	499903	Napb	17957	Napb	63908	NAPB	x	x	x	x	x	x	x	x	x	x	x		x
B2LYI9	Tenascin C OS=Rattus norvegicus OX=10116 GN=Tnc PE=2 SV=1	116640	Tnc	21923	Tnc	3371	TNC	x	x		x	x	x	x			x	x
F1LLX6	Calcium-dependent secretion activator 1 OS=Rattus norvegicus OX=10116 GN=Cadps PE=1 SV=3	26989	Cadps	27062	Cadps	8618	CADPS	x	x	x	x	x	x	x	x	x	x	x		x
P97603	Neogenin (Fragment) OS=Rattus norvegicus OX=10116 GN=Neo1 PE=1 SV=1	81735	Neo1	18007	Neo1	4756	NEO1	x	x	x	x	x	x	x		x	x	x
Q64548	Reticulon-1 OS=Rattus norvegicus OX=10116 GN=Rtn1 PE=1 SV=1	116644	Rtn1	104001	Rtn1	6252	RTN1	x	x	x	x	x	x	x	x	x	x	x	x	x
P05197	Elongation factor 2 OS=Rattus norvegicus OX=10116 GN=Eef2 PE=1 SV=4	29565	Eef2	13629	Eef2	1938	EEF2	x	x	x	x	x	x	x	x	x	x	x	x	x
A0A0G2KAN7	Glutaminase kidney isoform, mitochondrial OS=Rattus norvegicus OX=10116 GN=Gls PE=1 SV=1	24398	Gls	14660	Gls	2744	GLS	x	x	x	x	x	x	x	x	x	x	x	x
A0A0G2K0B6	Clathrin coat assembly protein AP180 OS=Rattus norvegicus OX=10116 GN=Snap91 PE=1 SV=1	65178	Snap91	20616	Snap91	9892	SNAP91	x	x	x	x	x	x	x	x	x	x	x		x
Q68FY0	Cytochrome b-c1 complex subunit 1, mitochondrial OS=Rattus norvegicus OX=10116 GN=Uqcrc1 PE=1 SV=1	301011	Uqcrc1	22273	Uqcrc1	7384	UQCRC1	x	x	x	x	x	x	x	x	x	x	x	x	x
P61265	Syntaxin-1B OS=Rattus norvegicus OX=10116 GN=Stx1b PE=1 SV=1	24923	Stx1b	56216	Stx1b	112755	STX1B	x	x	x	x	x	x	x	x	x	x	x		x
F1LRV4	Heat shock 70 kDa protein 4 OS=Rattus norvegicus OX=10116 GN=Hspa4 PE=1 SV=1	266759	Hspa4	15525	Hspa4	3308	HSPA4	x	x	x	x	x	x	x	x	x	x	x	x	x
A0A0H2UHL9	Drebrin 1, isoform CRA_a OS=Rattus norvegicus OX=10116 GN=Dbn1 PE=1 SV=1	81653	Dbn1	56320	Dbn1	1627	DBN1	x	x	x	x	x	x	x	x	x	x	x	x	x
Q64542	Plasma membrane calcium-transporting ATPase 4 OS=Rattus norvegicus OX=10116 GN=Atp2b4 PE=1 SV=1	29600	Atp2b4	381290	Atp2b4	493	ATP2B4	x	x	x	x	x	x	x	x	x		x	x
P04636	Malate dehydrogenase, mitochondrial OS=Rattus norvegicus OX=10116 GN=Mdh2 PE=1 SV=2	81829	Mdh2	17448	Mdh2	4191	MDH2	x	x	x	x	x	x	x	x	x	x	x	x	x
D3ZQD3	Oxoglutarate dehydrogenase-like OS=Rattus norvegicus OX=10116 GN=Ogdhl PE=1 SV=2	290566	Ogdhl	239017	Ogdhl	55753	OGDHL	x	x	x	x	x	x	x	x	x		x
P10687	1-phosphatidylinositol 4,5-bisphosphate phosphodiesterase beta-1 OS=Rattus norvegicus OX=10116 GN=Plcb1 PE=1 SV=1	24654	Plcb1	18795	Plcb1	23236	PLCB1	x	x	x	x	x	x	x	x	x	x	x	x	x
D3ZES7	Plexin A4 OS=Rattus norvegicus OX=10116 GN=Plxna4 PE=4 SV=1	312213	Plxna4	243743	Plxna4	91584	PLXNA4	x	x	x	x	x	x	x	x	x	x	x		x
F8WFS9	Beta-adducin OS=Rattus norvegicus OX=10116 GN=Add2 PE=1 SV=1	24171	Add2	11519	Add2	119	ADD2	x	x	x	x	x	x	x	x	x	x	x	x	x
F1LSM5	Nck-associated protein 1 OS=Rattus norvegicus OX=10116 GN=Nckap1 PE=1 SV=3	58823	Nckap1	50884	Nckap1	10787	NCKAP1	x	x	x	x	x	x	x	x	x	x	x	x	x
Q920L2	Succinate dehydrogenase [ubiquinone] flavoprotein subunit, mitochondrial OS=Rattus norvegicus OX=10116 GN=Sdha PE=1 SV=1	157074	Sdha	66945	Sdha	6389	SDHA	x	x	x	x	x	x	x	x	x	x	x	x
A0A0G2K1L0	Tenascin C OS=Rattus norvegicus OX=10116 GN=Tnc PE=1 SV=1	116640	Tnc	21923	Tnc	3371	TNC	x	x		x	x	x	x			x	x
A0A0G2JY08	Myosin XVIIIa OS=Rattus norvegicus OX=10116 GN=Myo18a PE=1 SV=1	360570	Myo18a	360013	Myo18a	399687	MYO18A	x	x	x	x	x	x	x	x		x	x		x
Q2PQA9	Kinesin-1 heavy chain OS=Rattus norvegicus OX=10116 GN=Kif5b PE=1 SV=1	117550	Kif5b	16573	Kif5b	3799	KIF5B	x	x	x	x	x	x	x	x	x	x	x	x	x
D3ZAN3	Alpha glucosidase 2 alpha neutral subunit (Predicted) OS=Rattus norvegicus OX=10116 GN=Ganab PE=1 SV=1	293721	Ganab	14376	Ganab	23193	GANAB	x	x	x	x	x	x	x	x	x	x	x		x
P08461	Dihydrolipoyllysine-residue acetyltransferase component of pyruvate dehydrogenase complex, mitochondrial OS=Rattus norvegicus OX=10116 GN=Dlat PE=1 SV=3	81654	Dlat	235339	Dlat	1737	DLAT	x	x	x	x	x	x	x	x	x	x	x	x	x
D4AE00	AP-3 complex subunit beta OS=Rattus norvegicus OX=10116 GN=Ap3b2 PE=1 SV=1	308777	Ap3b2	11775	Ap3b2	8120	AP3B2	x	x	x	x	x	x	x	x	x	x	x		x
P55161	Nck-associated protein 1 OS=Rattus norvegicus OX=10116 GN=Nckap1 PE=2 SV=1	58823	Nckap1	50884	Nckap1	10787	NCKAP1	x	x	x	x	x	x	x	x	x	x	x	x	x
Q9JMB3	Erythrocyte membrane protein band 4.1-like 3 OS=Rattus norvegicus OX=10116 GN=Epb41l3 PE=1 SV=1	116724	Epb41l3	13823	Epb41l3	23136	EPB41L3	x	x	x	x	x	x	x	x	x	x	x		x
P04182	Ornithine aminotransferase, mitochondrial OS=Rattus norvegicus OX=10116 GN=Oat PE=1 SV=1	64313	Oat	18242	Oat	4942	OAT	x	x	x	x	x	x	x	x	x	x	x	x	x
P32851	Syntaxin-1A OS=Rattus norvegicus OX=10116 GN=Stx1a PE=1 SV=1	116470	Stx1a	20907	Stx1a	6804	STX1A	x	x	x	x	x	x	x	x	x	x	x		x
G3V888	ATP-citrate synthase OS=Rattus norvegicus OX=10116 GN=Acly PE=1 SV=1	24159	Acly	104112	Acly	47	ACLY	x	x	x	x	x	x	x	x	x	x	x	x	x
Q5BJT9	Creatine kinase U-type, mitochondrial OS=Rattus norvegicus OX=10116 GN=Ckmt1 PE=1 SV=1	29593	Ckmt1	12716	Ckmt1	548596	CKMT1A	x	x	x		x	x	x	x	x	x	x	x	x
A0A0G2JT93	Catenin (Cadherin associated protein), beta 1, isoform CRA_a OS=Rattus norvegicus OX=10116 GN=Ctnnb1 PE=1 SV=1	84353	Ctnnb1	12387	Ctnnb1	1499	CTNNB1	x	x	x	x	x	x	x	x	x	x	x	x	x
D3Z981	Plexin A1 OS=Rattus norvegicus OX=10116 GN=Plxna1 PE=1 SV=3	362398	Plxna1	18844	Plxna1	5361	PLXNA1	x	x	x	x	x	x	x	x	x	x	x		x
O35567	Bifunctional purine biosynthesis protein PURH OS=Rattus norvegicus OX=10116 GN=Atic PE=1 SV=2	81643	Atic	108147	Atic	471	ATIC	x	x	x	x	x	x	x	x		x	x	x	x
G3V826	Transketolase, isoform CRA_a OS=Rattus norvegicus OX=10116 GN=Tkt PE=1 SV=1	64524	Tkt	21881	Tkt	7086	TKT	x	x	x	x	x	x	x	x	x	x	x	x	x
G3V874	Erythrocyte membrane protein band 4.1-like 3 OS=Rattus norvegicus OX=10116 GN=Epb41l3 PE=1 SV=1	116724	Epb41l3	13823	Epb41l3	23136	EPB41L3	x	x	x	x	x	x	x	x	x	x	x		x
F1LNF7	Isocitrate dehydrogenase [NAD] subunit, mitochondrial OS=Rattus norvegicus OX=10116 GN=Idh3a PE=1 SV=2	114096	Idh3a	67834	Idh3a	3419	IDH3A	x	x	x	x	x	x	x	x	x	x	x	x	x
A0A0G2K261	Isoleucyl-tRNA synthetase 2, mitochondrial OS=Rattus norvegicus OX=10116 GN=Iars2 PE=1 SV=1	364070	Iars2	381314	Iars2	55699	IARS2	x	x	x	x	x	x	x	x	x	x	x		x
F1M5M9	SLIT-ROBO Rho GTPase-activating protein 3 OS=Rattus norvegicus OX=10116 GN=Srgap3 PE=1 SV=2	500287	Srgap3	259302	Srgap3	9901	SRGAP3	x	x	x	x	x	x	x	x	x	x	x
P20070	NADH-cytochrome b5 reductase 3 OS=Rattus norvegicus OX=10116 GN=Cyb5r3 PE=1 SV=2	25035	Cyb5r3	109754	Cyb5r3	1727	CYB5R3	x	x	x	x	x	x	x	x		x	x	x	x
A0A0G2JW88	Microtubule-associated protein OS=Rattus norvegicus OX=10116 GN=Map4 PE=1 SV=1	367171	Map4	17758	Map4	4134	MAP4	x	x	x	x	x	x	x	x		x	x	x	x
P04642	L-lactate dehydrogenase A chain OS=Rattus norvegicus OX=10116 GN=Ldha PE=1 SV=1	24533	Ldha	16828	Ldha	3939	LDHA	x	x	x	x	x	x	x	x	x	x	x	x	x
F2Z3Q8	Importin subunit beta-1 OS=Rattus norvegicus OX=10116 GN=Kpnb1 PE=1 SV=1	24917	Kpnb1	16211	Kpnb1	3837	KPNB1	x	x	x	x	x	x	x	x	x	x	x	x	x
P32551	Cytochrome b-c1 complex subunit 2, mitochondrial OS=Rattus norvegicus OX=10116 GN=Uqcrc2 PE=1 SV=2	293448	Uqcrc2	67003	Uqcrc2	7385	UQCRC2	x	x	x	x	x	x	x	x	x	x	x	x	x
P97685	Neurofascin OS=Rattus norvegicus OX=10116 GN=Nfasc PE=1 SV=2	116690	Nfasc	269116	Nfasc	23114	NFASC	x	x	x	x	x	x	x	x	x	x	x	x	x
Q9JKB7	Guanine deaminase, isoform CRA_b OS=Rattus norvegicus OX=10116 GN=Gda PE=1 SV=1	83585	Gda	14544	Gda	9615	GDA	x	x	x	x	x	x	x	x	x	x	x	x	x
Q6P502	T-complex protein 1 subunit gamma OS=Rattus norvegicus OX=10116 GN=Cct3 PE=1 SV=1	295230	Cct3	12462	Cct3	7203	CCT3	x	x	x	x	x	x	x	x	x	x	x	x	x
P42123	L-lactate dehydrogenase B chain OS=Rattus norvegicus OX=10116 GN=Ldhb PE=1 SV=2	24534	Ldhb	16832	Ldhb	3945	LDHB	x	x	x	x	x	x	x	x	x	x		x	x
P14408	Fumarate hydratase, mitochondrial OS=Rattus norvegicus OX=10116 GN=Fh PE=1 SV=1	24368	Fh	14194	Fh1	2271	FH	x	x	x	x	x	x	x	x	x	x	x	x	x
D4A6H8	Catenin alpha 2 OS=Rattus norvegicus OX=10116 GN=Ctnna2 PE=1 SV=3	297357	Ctnna2	12386	Ctnna2	1496	CTNNA2	x	x	x	x	x	x	x	x	x	x	x		x
Q9R066	Coxsackievirus and adenovirus receptor homolog OS=Rattus norvegicus OX=10116 GN=Cxadr PE=1 SV=2	89843	Cxadr	13052	Cxadr	1525	CXADR	x	x	x	x	x	x	x				x		x
Q5XHZ0	Heat shock protein 75 kDa, mitochondrial OS=Rattus norvegicus OX=10116 GN=Trap1 PE=1 SV=1	287069	Trap1	68015	Trap1	10131	TRAP1	x	x	x	x	x	x		x	x	x	x	x	x
Q5M9H2	Acyl-Coenzyme A dehydrogenase, very long chain, isoform CRA_c OS=Rattus norvegicus OX=10116 GN=Acadvl PE=1 SV=1	25363	Acadvl	11370	Acadvl	37	ACADVL	x	x	x	x	x	x	x	x	x	x	x	x
G3V914	Glutamate receptor 2 OS=Rattus norvegicus OX=10116 GN=Gria2 PE=3 SV=2	29627	Gria2	14800	Gria2	2891	GRIA2	x	x	x	x	x	x	x		x	x	x	x	x
F1LQI5	E3 ubiquitin-protein ligase UBR4 OS=Rattus norvegicus OX=10116 GN=Ubr4 PE=1 SV=1	313658	Ubr4	69116	Ubr4	23352	UBR4	x	x	x	x	x	x	x		x	x	x		x
Q6P6R2	Dihydrolipoyl dehydrogenase, mitochondrial OS=Rattus norvegicus OX=10116 GN=Dld PE=1 SV=1	298942	Dld	13382	Dld	1738	DLD	x	x	x	x	x	x	x	x	x	x	x	x	x
G3V8A5	Vacuolar protein sorting-associated protein 35 OS=Rattus norvegicus OX=10116 GN=Vps35 PE=1 SV=1	25479	Vps35	65114	Vps35	55737	VPS35	x	x	x	x	x	x	x	x	x	x	x		x
A0A0G2JVI6	Peripheral plasma membrane protein CASK-like OS=Rattus norvegicus OX=10116 GN=Cask PE=1 SV=1	29647	Cask	12361	Cask	8573	CASK	x	x	x	x		x	x	x	x	x	x	x	x
F1LRI7	AP2-associated protein kinase 1 OS=Rattus norvegicus OX=10116 GN=Aak1 PE=1 SV=2	500244	Aak1	269774	Aak1	22848	AAK1	x	x	x	x	x	x	x	x	x	x	x	x	x
M0RB22	Protein tyrosine phosphatase, receptor type, D OS=Rattus norvegicus OX=10116 GN=Ptprd PE=1 SV=2	313278	Ptprd	19266	Ptprd	5789	PTPRD	x	x	x	x	x	x	x	x	x	x	x
A0A0G2KBC7	ATP-dependent 6-phosphofructokinase OS=Rattus norvegicus OX=10116 GN=Pfkm PE=1 SV=1	65152	Pfkm	18642	Pfkm	5213	PFKM	x	x	x	x	x	x	x	x	x	x	x	x
D3ZC55	Heat shock 70kDa protein 12A (Predicted), isoform CRA_a OS=Rattus norvegicus OX=10116 GN=Hspa12a PE=1 SV=1	307997	Hspa12a	73442	Hspa12a	259217	HSPA12A	x	x	x	x	x	x	x	x	x	x	x		x
O35112	CD166 antigen OS=Rattus norvegicus OX=10116 GN=Alcam PE=1 SV=1	79559	Alcam	11658	Alcam	214	ALCAM	x	x	x	x	x	x	x	x	x	x	x	x	x
A0A0G2K1D2	RAP1, GTP-GDP dissociation stimulator 1 (Predicted), isoform CRA_a OS=Rattus norvegicus OX=10116 GN=Rap1gds1 PE=1 SV=1	310909	Rap1gds1	229877	Rap1gds1	5910	RAP1GDS1	x	x	x	x	x	x	x	x	x		x
P04785	Protein disulfide-isomerase OS=Rattus norvegicus OX=10116 GN=P4hb PE=1 SV=2	25506	P4hb	18453	P4hb	5034	P4HB	x	x	x	x	x	x	x	x		x	x	x	x
P30009	Myristoylated alanine-rich C-kinase substrate OS=Rattus norvegicus OX=10116 GN=Marcks PE=1 SV=2	25603	Marcks	17118	Marcks	4082	MARCKS	x	x	x	x	x	x	x	x	x	x	x	x	x
D3ZZZ9	Catenin (Cadherin associated protein), delta 1 (Predicted), isoform CRA_a OS=Rattus norvegicus OX=10116 GN=Ctnnd1 PE=1 SV=1	311163	Ctnnd1	12388	Ctnnd1	1500	CTNND1	x	x	x	x		x	x	x	x	x	x		x
P37285	Kinesin light chain 1 OS=Rattus norvegicus OX=10116 GN=Klc1 PE=1 SV=2	171041	Klc1	16593	Klc1	3831	KLC1		x	x	x	x	x	x	x	x	x	x	x
P18418	Calreticulin OS=Rattus norvegicus OX=10116 GN=Calr PE=1 SV=1	64202	Calr	12317	Calr	811	CALR	x	x	x	x	x	x	x	x	x	x	x	x	x
P35571	Glycerol-3-phosphate dehydrogenase, mitochondrial OS=Rattus norvegicus OX=10116 GN=Gpd2 PE=1 SV=1	25062	Gpd2	14571	Gpd2	2820	GPD2	x	x	x	x	x	x	x	x	x	x	x	x	x
A0A0G2K9Q6	Calcium-transporting ATPase OS=Rattus norvegicus OX=10116 GN=Atp2b3 PE=1 SV=1	29599	Atp2b3	320707	Atp2b3	492	ATP2B3	x	x	x	x	x	x	x	x	x		x	x
Q05140	Clathrin coat assembly protein AP180 OS=Rattus norvegicus OX=10116 GN=Snap91 PE=1 SV=1	65178	Snap91	20616	Snap91	9892	SNAP91	x	x	x	x	x	x	x	x	x	x	x		x
F1LMR7	Dipeptidyl aminopeptidase-like protein 6 OS=Rattus norvegicus OX=10116 GN=Dpp6 PE=1 SV=2	29272	Dpp6	13483	Dpp6	1804	DPP6	x	x	x	x	x	x	x	x	x	x	x	x	x
D3ZYD7	Coiled coil domain-containing 88A OS=Rattus norvegicus OX=10116 GN=Ccdc88a PE=1 SV=3	305605	Ccdc88a	108686	Ccdc88a	55704	CCDC88A		x	x	x	x	x				x	x
Q63622	Disks large homolog 2 OS=Rattus norvegicus OX=10116 GN=Dlg2 PE=1 SV=1	64053	Dlg2	23859	Dlg2	1740	DLG2	x	x	x	x	x	x	x	x	x	x	x	x	x
P28480	T-complex protein 1 subunit alpha OS=Rattus norvegicus OX=10116 GN=Tcp1 PE=1 SV=1	24818	Tcp1	21454	Tcp1	6950	TCP1	x	x	x	x	x	x	x	x	x	x	x	x
Q5RKI0	WD repeat-containing protein 1 OS=Rattus norvegicus OX=10116 GN=Wdr1 PE=1 SV=3	360950	Wdr1	22388	Wdr1	9948	WDR1	x	x	x	x	x	x	x	x	x	x	x	x	x
A0A0G2JT63	Cytoplasmic FMR1-interacting protein 2 OS=Rattus norvegicus OX=10116 GN=Cyfip2 PE=4 SV=1	303073	Cyfip2	76884	Cyfip2	26999	CYFIP2	x	x	x	x	x	x	x	x	x	x	x		x
C7C5T2	ATP-dependent 6-phosphofructokinase OS=Rattus norvegicus OX=10116 GN=Pfkp PE=2 SV=1	60416	Pfkp	56421	Pfkp	5214	PFKP	x	x	x	x	x	x	x	x	x	x	x	x
Q63633	Solute carrier family 12 member 5 OS=Rattus norvegicus OX=10116 GN=Slc12a5 PE=1 SV=2	171373	Slc12a5	57138	Slc12a5	57468	SLC12A5	x	x	x	x	x	x	x	x	x	x	x	x	x
Q8K3M6	ERC protein 2 OS=Rattus norvegicus OX=10116 GN=Erc2 PE=1 SV=1	259269	Erc2	238988	Erc2	26059	ERC2	x	x	x	x	x	x	x	x	x	x	x	x	x
P23565	Alpha-internexin OS=Rattus norvegicus OX=10116 GN=Ina PE=1 SV=2	24503	Ina	226180	Ina	9118	INA	x	x	x	x	x	x	x	x	x	x	x	x	x
P54311	Guanine nucleotide-binding protein G(I)/G(S)/G(T) subunit beta-1 OS=Rattus norvegicus OX=10116 GN=Gnb1 PE=1 SV=4	24400	Gnb1	14688	Gnb1	2782	GNB1	x	x	x	x	x	x	x	x	x	x	x	x	x
Q08877	Dynamin-3 OS=Rattus norvegicus OX=10116 GN=Dnm3 PE=1 SV=2	171574	Dnm3	103967	Dnm3	26052	DNM3	x	x	x	x	x	x	x	x	x	x	x		x
D4ACB8	Chaperonin subunit 8 (Theta) (Predicted), isoform CRA_a OS=Rattus norvegicus OX=10116 GN=Cct8 PE=1 SV=1	288305	Cct8	12469	Cct8	10694	CCT8	x	x	x	x	x	x	x	x	x	x	x		x
O88917	Adhesion G protein-coupled receptor L1 OS=Rattus norvegicus OX=10116 GN=Adgrl1 PE=1 SV=1	65096	Adgrl1	330814	Adgrl1	22859	ADGRL1		x	x	x	x	x	x	x	x	x	x	x
A0A0U1RRT8	Septin 6 OS=Rattus norvegicus OX=10116 GN=Sept6 PE=1 SV=1	691335	Sept6	56526	Sept6	23157	SEPTIN6	x	x	x	x	x	x	x	x	x	x	x		x
B2GUZ3	Methylenetetrahydrofolate dehydrogenase (NADP+-dependent) 1-like OS=Rattus norvegicus OX=10116 GN=Mthfd1l PE=1 SV=1	361472	Mthfd1l	270685	Mthfd1l	25902	MTHFD1L	x	x	x	x	x	x	x			x	x		x
Q561S0	NADH dehydrogenase [ubiquinone] 1 alpha subcomplex subunit 10, mitochondrial OS=Rattus norvegicus OX=10116 GN=Ndufa10 PE=1 SV=1	316632	Ndufa10l1	67273	Ndufa10	4705	NDUFA10	x	x	x	x	x	x	x	x	x	x	x	x	x
Q63372	Neurexin-1 OS=Rattus norvegicus OX=10116 GN=Nrxn1 PE=1 SV=3	60391	Nrxn1	18189	Nrxn1	9378	NRXN1	x	x	x	x	x	x	x		x	x	x		x
F1M1Y0	SH3-containing GRB2-like protein 3-interacting protein 1 OS=Rattus norvegicus OX=10116 GN=Sgip1 PE=1 SV=3	313413	Sgip1	73094	Sgip1	84251	SGIP1	x	x	x	x	x	x	x	x	x	x	x		x
Q7TPB1	T-complex protein 1 subunit delta OS=Rattus norvegicus OX=10116 GN=Cct4 PE=1 SV=3	29374	Cct4	12464	Cct4	10575	CCT4	x	x	x	x	x	x	x	x		x	x	x	x
Q9JLA3	UDP-glucose:glycoprotein glucosyltransferase 1 OS=Rattus norvegicus OX=10116 GN=Uggt1 PE=1 SV=2	171129	Uggt1	320011	Uggt1	56886	UGGT1	x	x	x	x	x	x	x		x	x	x
P31399	ATP synthase subunit d, mitochondrial OS=Rattus norvegicus OX=10116 GN=Atp5h PE=1 SV=3	641434	Atp5pd	71679	Atp5h	10476	ATP5PD	x	x	x	x	x	x	x	x	x	x		x	x
Q5BK63	NADH dehydrogenase [ubiquinone] 1 alpha subcomplex subunit 9, mitochondrial OS=Rattus norvegicus OX=10116 GN=Ndufa9 PE=1 SV=2	362440	Ndufa9	66108	Ndufa9	4704	NDUFA9	x	x	x	x	x	x	x	x	x	x	x	x	x
A0A0G2KAM3	Pyruvate dehydrogenase E1 component subunit beta, mitochondrial OS=Rattus norvegicus OX=10116 GN=Pdhb PE=1 SV=1	289950	Pdhb	68263	Pdhb	5162	PDHB	x	x	x	x	x	x	x	x	x	x	x	x	x
Q05962	ADP/ATP translocase 1 OS=Rattus norvegicus OX=10116 GN=Slc25a4 PE=1 SV=3	85333	Slc25a4	11739	Slc25a4	291	SLC25A4	x	x	x	x	x	x	x	x	x	x	x	x	x
B3GNI6	Septin-11 OS=Rattus norvegicus OX=10116 GN=Sept11 PE=1 SV=1	305227	Sept11	52398	Sept11	55752	SEPTIN11	x	x	x	x	x	x	x	x	x	x	x		x
Q68FQ0	T-complex protein 1 subunit epsilon OS=Rattus norvegicus OX=10116 GN=Cct5 PE=1 SV=1	294864	Cct5	12465	Cct5	22948	CCT5	x	x	x	x	x	x	x	x	x	x	x	x	x
P11730	Calcium/calmodulin-dependent protein kinase type II subunit gamma OS=Rattus norvegicus OX=10116 GN=Camk2g PE=1 SV=1	171140	Camk2g	12325	Camk2g	818	CAMK2G	x	x	x	x	x	x	x	x	x	x	x		x
P04762	Catalase OS=Rattus norvegicus OX=10116 GN=Cat PE=1 SV=3	24248	Cat	12359	Cat	847	CAT	x	x	x	x	x	x	x	x		x	x		x
D3ZBL5	Type I inositol 3,4-bisphosphate 4-phosphatase OS=Rattus norvegicus OX=10116 GN=Inpp4a PE=1 SV=3	80849	Inpp4a	269180	Inpp4a	3631	INPP4A	x	x	x	x	x	x	x	x	x	x	x	x	x
O35889	Afadin OS=Rattus norvegicus OX=10116 GN=Afdn PE=1 SV=1	26955	Afdn	17356	Afdn	4301	AFDN	x	x	x	x	x	x	x		x	x	x	x
B0BMW2	3-hydroxyacyl-CoA dehydrogenase type-2 OS=Rattus norvegicus OX=10116 GN=Hsd17b10 PE=1 SV=1	63864	Hsd17b10	15108	Hsd17b10	3028	HSD17B10	x	x	x	x	x	x	x	x	x	x	x	x	x
D3ZV52	Intersectin-1 OS=Rattus norvegicus OX=10116 GN=Itsn1 PE=1 SV=3	29491	Itsn1	16443	Itsn1	6453	ITSN1	x	x	x	x		x	x	x	x	x	x
P25286	V-type proton ATPase 116 kDa subunit a isoform 1 OS=Rattus norvegicus OX=10116 GN=Atp6v0a1 PE=2 SV=1	29757	Atp6v0a1	11975	Atp6v0a1	535	ATP6V0A1	x	x	x	x	x	x	x	x	x	x	x		x
F1M949	Cytoskeleton-associated protein 5 OS=Rattus norvegicus OX=10116 GN=Ckap5 PE=1 SV=3	311191	Ckap5	75786	Ckap5	9793	CKAP5	x	x	x	x	x	x	x	x	x	x	x
A0A0G2JV65	14-3-3 protein zeta/delta OS=Rattus norvegicus OX=10116 GN=Ywhaz PE=1 SV=1	25578	Ywhaz	22631	Ywhaz	7534	YWHAZ	x	x	x	x	x	x	x	x	x	x	x	x	x
A0A0G2QC21	Rho guanine nucleotide exchange factor 7 OS=Rattus norvegicus OX=10116 GN=Arhgef7 PE=1 SV=1	114559	Arhgef7	54126	Arhgef7	8874	ARHGEF7	x	x	x	x	x	x	x	x		x	x
Q05175	Brain acid soluble protein 1 OS=Rattus norvegicus OX=10116 GN=Basp1 PE=1 SV=2	64160	Basp1	70350	Basp1	10409	BASP1	x	x	x	x	x	x	x	x	x	x	x	x
Q64605	Receptor-type tyrosine-protein phosphatase S OS=Rattus norvegicus OX=10116 GN=Ptprs PE=1 SV=2	25529	Ptprs	19280	Ptprs	5802	PTPRS	x	x	x	x	x	x	x	x	x	x	x	x
P54921	Alpha-soluble NSF attachment protein OS=Rattus norvegicus OX=10116 GN=Napa PE=1 SV=2	140673	Napa	108124	Napa	8775	NAPA	x	x	x	x	x	x	x	x	x	x	x		x
G3V852	RCG55135, isoform CRA_b OS=Rattus norvegicus OX=10116 GN=Tln1 PE=1 SV=1	313494	Tln1	21894	Tln1	7094	TLN1	x	x	x	x	x	x	x	x	x	x	x		x
A0A0G2K3Q6	Fructose-bisphosphate aldolase OS=Rattus norvegicus OX=10116 GN=Aldoc PE=1 SV=1	24191	Aldoc	11676	Aldoc	230	ALDOC	x	x	x	x	x	x	x	x	x	x	x	x	x
G3V6L8	RCG61894, isoform CRA_a OS=Rattus norvegicus OX=10116 GN=Strn PE=1 SV=1	29149	Strn	268980	Strn	6801	STRN	x	x	x	x	x	x	x	x		x	x	x	x
P16446	Phosphatidylinositol transfer protein alpha isoform OS=Rattus norvegicus OX=10116 GN=Pitpna PE=1 SV=2	29525	Pitpna	18738	Pitpna	5306	PITPNA	x	x	x	x	x	x	x	x	x	x	x	x	x
D3ZJ01	Similar to RIKEN cDNA 2310035C23 (Predicted) OS=Rattus norvegicus OX=10116 GN=RGD1307235 PE=1 SV=1	309053	Relch	227446	Relch	57614	RELCH	x	x	x		x	x	x	x	x	x	x		x
A0A0G2K6D5	Pitrilysin metallopeptidase 1 OS=Rattus norvegicus OX=10116 GN=Pitrm1 PE=1 SV=1	307081	Pitrm1	69617	Pitrm1	10531	PITRM1	x	x	x	x	x	x		x		x	x		x
G3V8Q2	Alpha-internexin OS=Rattus norvegicus OX=10116 GN=Ina PE=1 SV=1	24503	Ina	226180	Ina	9118	INA	x	x	x	x	x	x	x	x	x	x	x	x	x
A0A0G2JSY3	Neurolysin (Metallopeptidase M3 family), isoform CRA_a OS=Rattus norvegicus OX=10116 GN=Nln PE=1 SV=1	117041	Nln	75805	Nln	57486	NLN	x	x	x	x	x	x	x			x	x	x
D4A0F5	Septin-7 OS=Rattus norvegicus OX=10116 GN=Sept7 PE=1 SV=3	64551	Sept7	235072	Sept7	989	SEPTIN7	x	x	x	x	x	x	x	x	x	x	x		x
Q1WIM2	Cell adhesion molecule 2 OS=Rattus norvegicus OX=10116 GN=Cadm2 PE=1 SV=2	360687	Cadm2	239857	Cadm2	253559	CADM2	x	x	x	x	x	x	x	x	x	x	x	x
Q9JK25	CAP-Gly domain-containing linker protein 1 OS=Rattus norvegicus OX=10116 GN=Clip1 PE=1 SV=2	65201	Clip1	56430	Clip1	6249	CLIP1	x	x	x	x	x	x	x			x	x
Q5HZV9	Protein phosphatase 1 regulatory subunit 7 OS=Rattus norvegicus OX=10116 GN=Ppp1r7 PE=1 SV=1	301618	Ppp1r7	66385	Ppp1r7	5510	PPP1R7	x	x	x	x	x	x	x	x	x	x	x	x	x
Q5QD51	A-kinase anchor protein 12 OS=Rattus norvegicus OX=10116 GN=Akap12 PE=1 SV=1	83425	Akap12	83397	Akap12	9590	AKAP12		x	x	x	x	x		x		x	x	x
M0RAP5	SET-binding factor 1 OS=Rattus norvegicus OX=10116 GN=Sbf1 PE=1 SV=1	300147	Sbf1	77980	Sbf1	6305	SBF1	x	x	x	x	x	x	x	x		x	x		x
A0A0G2K7P9	Neural cell adhesion molecule 2 OS=Rattus norvegicus OX=10116 GN=Ncam2 PE=1 SV=1	288280	Ncam2	17968	Ncam2	4685	NCAM2	x	x	x	x	x	x	x	x	x	x	x		x
A0A0G2K0Q2	Kinesin heavy chain isoform 5A OS=Rattus norvegicus OX=10116 GN=Kif5a PE=1 SV=1	314906	Kif5a	16572	Kif5a	3798	KIF5A	x	x	x	x	x	x			x	x	x	x
P11275	Calcium/calmodulin-dependent protein kinase type II subunit alpha OS=Rattus norvegicus OX=10116 GN=Camk2a PE=1 SV=1	25400	Camk2a	12322	Camk2a	815	CAMK2A	x	x	x	x	x	x	x	x	x	x	x		x
Q3MHS9	Chaperonin containing Tcp1, subunit 6A (Zeta 1) OS=Rattus norvegicus OX=10116 GN=Cct6a PE=1 SV=1	288620	Cct6a	12466	Cct6a	908	CCT6A	x	x	x	x	x	x	x	x	x	x	x		x
Q3MIE4	Synaptic vesicle membrane protein VAT-1 homolog OS=Rattus norvegicus OX=10116 GN=Vat1 PE=1 SV=1	287721	Vat1	26949	Vat1	10493	VAT1	x	x	x	x	x	x	x	x	x	x	x	x	x
G3V7G0	Cytoplasmic dynein 1 light intermediate chain 1 OS=Rattus norvegicus OX=10116 GN=Dync1li1 PE=1 SV=1	252902	Dync1li1	235661	Dync1li1	51143	DYNC1LI1	x	x	x	x	x	x	x	x	x	x	x	x	x
F1M0Z1	Triple functional domain protein OS=Rattus norvegicus OX=10116 GN=Trio PE=1 SV=4	310192	Trio	223435	Trio	7204	TRIO	x	x	x	x	x	x	x	x		x	x		x
P62260	14-3-3 protein epsilon OS=Rattus norvegicus OX=10116 GN=Ywhae PE=1 SV=1	29753	Ywhae	22627	Ywhae	7531	YWHAE	x	x	x	x	x	x	x	x	x	x	x	x	x
D4A5G8	Pyruvate dehydrogenase E1 component subunit alpha OS=Rattus norvegicus OX=10116 PE=1 SV=3	n.a	Pdha1l1	n.a	n.a	5161	PDHA2
P25113	Phosphoglycerate mutase 1 OS=Rattus norvegicus OX=10116 GN=Pgam1 PE=1 SV=4	24642	Pgam1	18648	Pgam1	5223	PGAM1	x	x	x	x	x	x	x	x	x	x	x	x	x
D4AE68	Guanine nucleotide binding protein, alpha q polypeptide, isoform CRA_a OS=Rattus norvegicus OX=10116 GN=Gnaq PE=1 SV=2	81666	Gnaq	14682	Gnaq	2776	GNAQ	x	x	x	x	x	x	x	x	x	x	x	x	x
Q09073	ADP/ATP translocase 2 OS=Rattus norvegicus OX=10116 GN=Slc25a5 PE=1 SV=3	25176	Slc25a5	11740	Slc25a5	292	SLC25A5	x	x	x	x	x	x	x	x	x	x	x	x	x
O35814	Stress-induced-phosphoprotein 1 OS=Rattus norvegicus OX=10116 GN=Stip1 PE=1 SV=1	192277	Stip1	20867	Stip1	10963	STIP1	x	x	x	x	x	x	x	x	x	x	x	x	x
A0A0G2K6T9	Protocadherin 1 OS=Rattus norvegicus OX=10116 GN=Pcdh1 PE=1 SV=1	307481	Pcdh1	75599	Pcdh1	5097	PCDH1	x	x	x	x	x	x	x	x	x		x
Q5XIJ3	Isocitrate dehydrogenase [NAD] subunit, mitochondrial OS=Rattus norvegicus OX=10116 GN=Idh3g PE=1 SV=1	25179	Idh3g	15929	Idh3g	3421	IDH3G	x	x	x	x	x	x	x	x	x	x	x	x
P35213	14-3-3 protein beta/alpha OS=Rattus norvegicus OX=10116 GN=Ywhab PE=1 SV=3	56011	Ywhab	54401	Ywhab	7529	YWHAB	x	x	x	x	x	x	x	x	x	x	x	x	x
A0A0H2UHQ0	4F2 cell-surface antigen heavy chain OS=Rattus norvegicus OX=10116 GN=Slc3a2 PE=1 SV=1	50567	Slc3a2	17254	Slc3a2	6520	SLC3A2	x		x	x	x	x	x	x	x	x	x	x	x
A0A0G2K2C7	Ubiquitin-specific peptidase 9, X-linked OS=Rattus norvegicus OX=10116 GN=Usp9x PE=1 SV=1	363445	Usp9x	22284	Usp9x	8239	USP9X	x	x	x	x	x	x	x	x	x	x	x
Q5XIH3	NADH dehydrogenase [ubiquinone] flavoprotein 1, mitochondrial OS=Rattus norvegicus OX=10116 GN=Ndufv1 PE=1 SV=1	293655	Ndufv1	17995	Ndufv1	4723	NDUFV1	x	x	x	x	x	x	x	x	x	x	x		x
B2GV74	Kinesin light chain 2 (Predicted), isoform CRA_b OS=Rattus norvegicus OX=10116 GN=Klc2 PE=1 SV=1	309159	Klc2	16594	Klc2	64837	KLC2	x	x	x	x	x	x	x	x	x	x	x		x
A0A0G2JSH2	3-hydroxybutyrate dehydrogenase, type 1, isoform CRA_a OS=Rattus norvegicus OX=10116 GN=Bdh1 PE=1 SV=1	117099	Bdh1	71911	Bdh1	622	BDH1	x	x	x	x	x	x	x	x	x	x	x	x	x
P62138	Serine/threonine-protein phosphatase PP1-alpha catalytic subunit OS=Rattus norvegicus OX=10116 GN=Ppp1ca PE=1 SV=1	24668	Ppp1ca	19045	Ppp1ca	5499	PPP1CA	x	x	x	x	x	x	x		x	x	x	x	x
P54313	Guanine nucleotide-binding protein G(I)/G(S)/G(T) subunit beta-2 OS=Rattus norvegicus OX=10116 GN=Gnb2 PE=1 SV=4	81667	Gnb2	14693	Gnb2	2783	GNB2	x	x	x	x	x	x	x	x	x	x	x	x
Q63092	CaM kinase-like vesicle-associated protein OS=Rattus norvegicus OX=10116 GN=Camkv PE=1 SV=1	79011	Camkv	235604	Camkv	79012	CAMKV	x	x	x	x	x	x	x	x	x	x	x	x	x
O08839	Myc box-dependent-interacting protein 1 OS=Rattus norvegicus OX=10116 GN=Bin1 PE=1 SV=1	117028	Bin1	30948	Bin1	274	BIN1	x	x	x	x	x	x	x	x	x	x	x	x	x
G3V846	Amino acid transporter OS=Rattus norvegicus OX=10116 GN=Slc1a3 PE=1 SV=1	29483	Slc1a3	20512	Slc1a3	6507	SLC1A3	x	x	x	x	x	x	x	x	x	x	x		x
Q00981	Ubiquitin carboxyl-terminal hydrolase isozyme L1 OS=Rattus norvegicus OX=10116 GN=Uchl1 PE=1 SV=2	29545	Uchl1	22223	Uchl1	7345	UCHL1	x	x	x	x	x	x	x	x	x	x	x	x	x
Q80U96	Exportin-1 OS=Rattus norvegicus OX=10116 GN=Xpo1 PE=1 SV=1	85252	Xpo1	103573	Xpo1	7514	XPO1	x	x	x	x	x	x	x	x		x	x		x
D3ZNW5	Neurofascin, isoform CRA_e OS=Rattus norvegicus OX=10116 GN=Nfasc PE=1 SV=3	116690	Nfasc	269116	Nfasc	23114	NFASC	x	x	x	x	x	x	x	x	x	x	x	x	x
P48500	Triosephosphate isomerase OS=Rattus norvegicus OX=10116 GN=Tpi1 PE=1 SV=2	24849	Tpi1	21991	Tpi1	7167	TPI1	x	x	x	x	x	x	x	x	x	x	x	x	x
Q6P6Q2	Keratin, type II cytoskeletal 5 OS=Rattus norvegicus OX=10116 GN=Krt5 PE=1 SV=1	369017	Krt5	110308	Krt5	3852	KRT5	x			x		x			x	x
F1LPB9	Rabphilin-3A OS=Rattus norvegicus OX=10116 GN=Rph3a PE=1 SV=1	171039	Rph3a	19894	Rph3a	22895	RPH3A	x	x	x	x	x	x	x	x	x	x	x		x
Q9QZA2	Programmed cell death 6-interacting protein OS=Rattus norvegicus OX=10116 GN=Pdcd6ip PE=1 SV=2	501083	Pdcd6ip	18571	Pdcd6ip	10015	PDCD6IP	x		x	x	x	x	x	x	x	x	x	x
F1LM47	Succinate--CoA ligase [ADP-forming] subunit beta, mitochondrial OS=Rattus norvegicus OX=10116 GN=Sucla2 PE=1 SV=1	361071	Sucla2	20916	Sucla2	8803	SUCLA2	x	x	x	x	x	x	x	x	x	x	x		x
A0A0G2K8G0	Adenomatous polyposis coli protein OS=Rattus norvegicus OX=10116 GN=Apc PE=1 SV=1	24205	Apc	11789	Apc	324	APC	x	x	x	x	x	x	x			x	x		x
Q7TT49	Serine/threonine-protein kinase MRCK beta OS=Rattus norvegicus OX=10116 GN=Cdc42bpb PE=1 SV=1	113960	Cdc42bpb	217866	Cdc42bpb	9578	CDC42BPB	x	x	x	x	x	x	x	x		x	x		x
M0RC17	Uncharacterized protein OS=Rattus norvegicus OX=10116 GN=Chl1 PE=1 SV=2	89828	Chl1	12661	Chl1	10752	CHL1	x		x	x	x	x	x	x	x	x	x
D3ZAY7	Erythrocyte membrane protein band 4.1-like 2 OS=Rattus norvegicus OX=10116 GN=Epb41l2 PE=1 SV=3	309557	Epb41l2	13822	Epb41l2	2037	EPB41L2	x	x	x	x	x	x	x	x		x	x		x
A0A0G2K7Y2	Oxidation resistance protein 1 OS=Rattus norvegicus OX=10116 GN=Oxr1 PE=1 SV=1	117520	Oxr1	170719	Oxr1	55074	OXR1	x	x	x	x	x	x	x	x	x	x	x	x	x
F1M823	Intersectin-1 OS=Rattus norvegicus OX=10116 GN=Itsn1 PE=1 SV=3	29491	Itsn1	16443	Itsn1	6453	ITSN1	x	x	x	x		x	x	x	x	x	x
F1LSG8	Syndetin OS=Rattus norvegicus OX=10116 GN=Vps50 PE=1 SV=1	312083	Vps50	73288	Vps50	55610	VPS50	x	x	x	x	x	x	x	x		x	x
F1M5N7	Kinesin-like protein KIF21B OS=Rattus norvegicus OX=10116 GN=Kif21b PE=1 SV=2	289397	Kif21b	16565	Kif21b	23046	KIF21B	x		x			x				x			x
Q3KRE0	ATPase family AAA domain-containing protein 3 OS=Rattus norvegicus OX=10116 GN=Atad3 PE=1 SV=1	298682	Atad3a	108888	Atad3a	55210	ATAD3A	x	x	x	x	x	x	x	x	x	x	x	x	x
P07340	Sodium/potassium-transporting ATPase subunit beta-1 OS=Rattus norvegicus OX=10116 GN=Atp1b1 PE=1 SV=1	25650	Atp1b1	11931	Atp1b1	481	ATP1B1	x	x	x	x	x	x	x	x	x	x	x	x	x
A0A0G2K1L8	Brain acid soluble protein 1 OS=Rattus norvegicus OX=10116 GN=Basp1 PE=1 SV=1	64160	Basp1	70350	Basp1	10409	BASP1	x	x	x	x	x	x	x	x	x	x	x	x
A0A0H2UI10	Protein O-GlcNAcase OS=Rattus norvegicus OX=10116 GN=Oga PE=1 SV=1	154968	Oga	76055	Oga	10724	OGA	x	x	x	x		x	x	x	x	x	x	x
G3V7G8	Glycine--tRNA ligase OS=Rattus norvegicus OX=10116 GN=Gars PE=1 SV=1	297113	Gars	353172	Gars	2617	GARS	x	x	x	x	x	x	x	x	x	x	x	x	x
D3ZDT1	Erythrocyte membrane protein band 4.1-like 2 OS=Rattus norvegicus OX=10116 GN=Epb41l2 PE=1 SV=3	309557	Epb41l2	13822	Epb41l2	2037	EPB41L2	x	x	x	x	x	x	x	x		x	x		x
A0A0G2JZG7	Serine--tRNA ligase, cytoplasmic OS=Rattus norvegicus OX=10116 GN=Sars PE=1 SV=1	266975	Sars	20226	Sars	6301	SARS	x	x	x	x	x	x	x	x		x	x	x	x
F1M471	EPM2A-interacting protein 1 OS=Rattus norvegicus OX=10116 GN=Epm2aip1 PE=1 SV=3	316021	Epm2aip1	77781	Epm2aip1	9852	EPM2AIP1	x	x	x	x		x	x			x	x
Z4YNN0	ERC protein 2 OS=Rattus norvegicus OX=10116 GN=Erc2 PE=1 SV=2	259269	Erc2	238988	Erc2	26059	ERC2	x	x	x	x	x	x	x	x	x	x	x	x	x
O55096	Dipeptidyl peptidase 3 OS=Rattus norvegicus OX=10116 GN=Dpp3 PE=1 SV=2	114591	Dpp3	75221	Dpp3	10072	DPP3	x	x	x	x	x	x	x			x	x	x
P19139	Casein kinase II subunit alpha OS=Rattus norvegicus OX=10116 GN=Csnk2a1 PE=1 SV=2	116549	Csnk2a1	12995	Csnk2a1	1457	CSNK2A1	x	x	x		x	x	x	x	x	x	x		x
A0A0G2K8P3	E3 ubiquitin-protein ligase OS=Rattus norvegicus OX=10116 GN=Nedd4 PE=1 SV=1	25489	Nedd4	17999	Nedd4	4734	NEDD4	x	x	x	x	x	x	x			x	x		x
Q64560	Tripeptidyl-peptidase 2 OS=Rattus norvegicus OX=10116 GN=Tpp2 PE=2 SV=3	81815	Tpp2	22019	Tpp2	7174	TPP2	x	x	x	x	x	x	x	x	x	x	x		x
Q64057	Alpha-aminoadipic semialdehyde dehydrogenase OS=Rattus norvegicus OX=10116 GN=Aldh7a1 PE=1 SV=2	291450	Aldh7a1	110695	Aldh7a1	501	ALDH7A1	x	x	x	x	x	x	x	x		x	x	x
G3V9X2	G-protein signalling modulator 1 (AGS3-like, C. elegans), isoform CRA_c OS=Rattus norvegicus OX=10116 GN=Gpsm1 PE=1 SV=1	246254	Gpsm1	67839	Gpsm1	26086	GPSM1	x	x	x	x	x	x	x	x		x	x	x
Q6AYZ4	Serine/threonine-protein phosphatase OS=Rattus norvegicus OX=10116 GN=Ppp1cc PE=2 SV=1	24669	Ppp1cc	19047	Ppp1cc	5501	PPP1CC	x	x	x	x	x	x	x	x	x	x	x	x	x
A0A0G2K3V4	O-linked N-acetylglucosamine (GlcNAc) transferase (UDP-N-acetylglucosamine:polypeptide-N-acetylglucosaminyl transferase), isoform CRA_a OS=Rattus norvegicus OX=10116 GN=Ogt PE=1 SV=1	26295	Ogt	108155	Ogt	8473	OGT	x	x	x	x	x	x	x	x	x	x	x	x	x
G3V7L8	ATPase, H+ transporting, V1 subunit E isoform 1, isoform CRA_a OS=Rattus norvegicus OX=10116 GN=Atp6v1e1 PE=1 SV=1	297566	Atp6v1e1	11973	Atp6v1e1	529	ATP6V1E1	x	x	x	x	x	x	x	x	x	x	x		x
Q5FVI6	V-type proton ATPase subunit C 1 OS=Rattus norvegicus OX=10116 GN=Atp6v1c1 PE=2 SV=1	299971	Atp6v1c1	66335	Atp6v1c1	528	ATP6V1C1	x	x	x	x	x	x	x	x	x	x	x		x
F1M8A4	PTPRF-interacting protein alpha 2 OS=Rattus norvegicus OX=10116 GN=Ppfia2 PE=1 SV=2	362876	Ppfia2	327814	Ppfia2	8499	PPFIA2	x	x	x	x	x	x	x	x	x	x	x		x
P63319	Protein kinase C gamma type OS=Rattus norvegicus OX=10116 GN=Prkcg PE=1 SV=1	24681	Prkcg	18752	Prkcg	5582	PRKCG	x	x	x	x	x	x	x	x	x	x	x	x	x
P62142	Serine/threonine-protein phosphatase PP1-beta catalytic subunit OS=Rattus norvegicus OX=10116 GN=Ppp1cb PE=1 SV=3	25594	Ppp1cb	19046	Ppp1cb	5500	PPP1CB	x	x	x	x	x	x	x	x	x	x	x	x
A0A0G2JUC7	Dynactin subunit 2 OS=Rattus norvegicus OX=10116 GN=Dctn2 PE=1 SV=1	299850	Dctn2	69654	Dctn2	10540	DCTN2	x	x	x	x	x	x	x	x	x	x	x	x	x
Q9Z1T4	Connector enhancer of kinase suppressor of ras 2 OS=Rattus norvegicus OX=10116 GN=Cnksr2 PE=1 SV=1	59322	Cnksr2	245684	Cnksr2	22866	CNKSR2	x		x	x	x	x	x			x	x	x	x
P60881	Synaptosomal-associated protein 25 OS=Rattus norvegicus OX=10116 GN=Snap25 PE=1 SV=1	25012	Snap25	20614	Snap25	6616	SNAP25	x	x	x	x	x	x	x	x	x	x	x		x
Q3T1K5	F-actin-capping protein subunit alpha-2 OS=Rattus norvegicus OX=10116 GN=Capza2 PE=1 SV=1	493810	Capza2	12343	Capza2	830	CAPZA2	x	x	x	x	x	x	x	x	x	x	x	x	x
Q6RJR6	Reticulon-3 OS=Rattus norvegicus OX=10116 GN=Rtn3 PE=1 SV=1	140945	Rtn3	20168	Rtn3	10313	RTN3	x	x	x	x	x	x	x	x	x	x	x	x	x
P11884	Aldehyde dehydrogenase, mitochondrial OS=Rattus norvegicus OX=10116 GN=Aldh2 PE=1 SV=1	29539	Aldh2	11669	Aldh2	217	ALDH2	x	x	x	x	x	x	x	x	x	x	x	x	x
Q9ERH3	WD repeat-containing protein 7 OS=Rattus norvegicus OX=10116 GN=Wdr7 PE=1 SV=1	66031	Wdr7	104082	Wdr7	23335	WDR7	x	x	x	x	x	x	x	x	x	x	x	x
P68255	14-3-3 protein theta OS=Rattus norvegicus OX=10116 GN=Ywhaq PE=1 SV=1	25577	Ywhaq	214444	Cdk5rap2	10971	YWHAQ	x			x				x		x		x
G3V8G5	Golgi apparatus protein 1 OS=Rattus norvegicus OX=10116 GN=Glg1 PE=1 SV=1	29476	Glg1	20340	Glg1	2734	GLG1	x		x	x	x	x	x		x	x	x		x
P31596	Excitatory amino acid transporter 2 OS=Rattus norvegicus OX=10116 GN=Slc1a2 PE=1 SV=2	29482	Slc1a2	20511	Slc1a2	6506	SLC1A2	x	x	x	x	x	x	x	x	x	x	x		x
D4AAL4	Adhesion G protein-coupled receptor L3 OS=Rattus norvegicus OX=10116 GN=Adgrl3 PE=1 SV=3	170641	Adgrl3	319387	Adgrl3	23284	ADGRL3	x	x	x	x	x	x	x	x	x	x	x	x
A0A0G2K1C0	Actin-related protein 3 OS=Rattus norvegicus OX=10116 GN=Actr3 PE=1 SV=1	81732	Actr3	74117	Actr3	10096	ACTR3	x	x	x	x	x	x	x	x	x	x	x	x	x
Q924N5	Long-chain-fatty-acid--CoA ligase ACSBG1 OS=Rattus norvegicus OX=10116 GN=Acsbg1 PE=1 SV=1	171410	Acsbg1	94180	Acsbg1	23205	ACSBG1	x	x	x	x	x	x	x	x	x	x	x	x	x
D3ZIE9	Delta-1-pyrroline-5-carboxylate synthase OS=Rattus norvegicus OX=10116 GN=Aldh18a1 PE=3 SV=1	361755	Aldh18a1	56454	Aldh18a1	5832	ALDH18A1	x	x	x	x	x	x	x		x	x	x		x
P56574	Isocitrate dehydrogenase [NADP], mitochondrial OS=Rattus norvegicus OX=10116 GN=Idh2 PE=1 SV=2	361596	Idh2	269951	Idh2	3418	IDH2	x	x	x	x	x	x	x	x	x	x	x	x	x
G3V945	Aldehyde dehydrogenase family 5, subfamily A1 OS=Rattus norvegicus OX=10116 GN=Aldh5a1 PE=1 SV=1	291133	Aldh5a1	214579	Aldh5a1	7915	ALDH5A1	x	x	x	x	x	x	x	x	x	x	x	x	x
Q62824	Exocyst complex component 4 OS=Rattus norvegicus OX=10116 GN=Exoc4 PE=1 SV=1	116654	Exoc4	20336	Exoc4	60412	EXOC4	x	x	x	x	x	x	x	x		x	x		x
D4A1G8	Centrosomal protein 170B OS=Rattus norvegicus OX=10116 GN=Cep170b PE=1 SV=1	500726	Cep170b	217882	Cep170b	283638	CEP170B	x	x	x	x	x	x	x	x		x	x
Q4FZT9	26S proteasome non-ATPase regulatory subunit 2 OS=Rattus norvegicus OX=10116 GN=Psmd2 PE=1 SV=1	287984	Psmd2	21762	Psmd2	5708	PSMD2	x	x	x	x	x	x	x	x	x	x		x	x
A0A0G2K502	Malic enzyme OS=Rattus norvegicus OX=10116 GN=Me2 PE=1 SV=1	307270	Me2	107029	Me2	4200	ME2	x	x	x	x	x	x			x	x	x
A0A0A6YYM0	Long-chain-fatty-acid--CoA ligase 6 OS=Rattus norvegicus OX=10116 GN=Acsl6 PE=1 SV=2	117243	Acsl6	216739	Acsl6	23305	ACSL6	x	x	x	x	x	x	x	x	x	x	x	x	x
A0A0G2JUI5	Cytoplasmic linker-associated protein 1 OS=Rattus norvegicus OX=10116 GN=Clasp1 PE=1 SV=1	304740	Clasp1	76707	Clasp1	23332	CLASP1	x	x	x	x	x	x	x	x		x	x
G3V8D6	Tripartite motif protein 3, isoform CRA_a OS=Rattus norvegicus OX=10116 GN=Trim3 PE=1 SV=1	83616	Trim3	55992	Trim3	10612	TRIM3	x	x	x	x	x	x	x	x	x	x	x	x
B4F7F3	ARVCF, delta catenin family member OS=Rattus norvegicus OX=10116 GN=Arvcf PE=1 SV=1	303798	Arvcf	11877	Arvcf	421	ARVCF	x	x	x	x	x	x	x			x	x		x
P41562	Isocitrate dehydrogenase [NADP] cytoplasmic OS=Rattus norvegicus OX=10116 GN=Idh1 PE=1 SV=1	24479	Idh1	15926	Idh1	3417	IDH1	x	x	x	x	x	x	x	x	x	x	x	x	x
P85515	Alpha-centractin OS=Rattus norvegicus OX=10116 GN=Actr1a PE=1 SV=1	294010	Actr1a	54130	Actr1a	10121	ACTR1A	x	x	x	x	x	x	x	x	x	x	x	x	x
D4AE96	Importin 7 (Predicted), isoform CRA_c OS=Rattus norvegicus OX=10116 GN=Ipo7 PE=1 SV=1	308939	Ipo7	233726	Ipo7	10527	IPO7	x	x	x	x	x	x	x			x	x		x
F1LN88	Aldehyde dehydrogenase, mitochondrial OS=Rattus norvegicus OX=10116 GN=Aldh2 PE=1 SV=2	29539	Aldh2	11669	Aldh2	217	ALDH2	x	x	x	x	x	x	x	x	x	x	x	x	x
Q6JE36	Protein NDRG1 OS=Rattus norvegicus OX=10116 GN=Ndrg1 PE=1 SV=1	299923	Ndrg1	17988	Ndrg1	10397	NDRG1	x	x	x	x	x	x	x	x	x	x	x		x
Q63083	Nucleobindin-1 OS=Rattus norvegicus OX=10116 GN=Nucb1 PE=1 SV=1	84595	Nucb1	18220	Nucb1	4924	NUCB1	x	x	x	x	x	x	x		x		x
P39052	Dynamin-2 OS=Rattus norvegicus OX=10116 GN=Dnm2 PE=1 SV=1	25751	Dnm2	13430	Dnm2	1785	DNM2	x	x	x	x	x	x	x	x	x	x	x
E9PTV9	Glyceraldehyde-3-phosphate dehydrogenase OS=Rattus norvegicus OX=10116 PE=1 SV=2	n.a	RGD1562758	24383	Gapdh Gapd	2597	GAPDH GAPD CDABP0047 OK/SW-cl.12								x
D3ZG43	NADH dehydrogenase (Ubiquinone) Fe-S protein 3 (Predicted), isoform CRA_c OS=Rattus norvegicus OX=10116 GN=Ndufs3 PE=1 SV=1	295923	Ndufs3	68349	Ndufs3	4722	NDUFS3	x	x	x	x	x	x	x	x	x	x	x		x
D3ZQ57	Plexin B2 OS=Rattus norvegicus OX=10116 GN=Plxnb2 PE=1 SV=1	315217	Plxnb2	140570	Plxnb2	23654	PLXNB2	x	x	x	x	x	x	x	x		x	x
P00388	NADPH--cytochrome P450 reductase OS=Rattus norvegicus OX=10116 GN=Por PE=1 SV=3	29441	Por	18984	Por	5447	POR	x	x	x	x	x	x	x	x	x	x	x	x	x
A0A0G2JZA1	Roundabout guidance receptor 2 OS=Rattus norvegicus OX=10116 GN=Robo2 PE=4 SV=1	84409	Robo2	268902	Robo2	6092	ROBO2	x	x	x	x	x	x	x	x	x	x	x		x
M0R757	Elongation factor 1-alpha OS=Rattus norvegicus OX=10116 GN=LOC100360413 PE=3 SV=1	100360413	LOC100360413	13627	Eef1a1	1915	EEF1A1	x	x	x		x	x	x	x	x	x	x		x
Q62829	Serine/threonine-protein kinase PAK 3 OS=Rattus norvegicus OX=10116 GN=Pak3 PE=1 SV=1	29433	Pak3	18481	Pak3	5063	PAK3	x		x	x		x	x	x	x	x	x	x	x
P12839	Neurofilament medium polypeptide OS=Rattus norvegicus OX=10116 GN=Nefm PE=1 SV=4	24588	Nefm	18040	Nefm	4741	NEFM	x	x	x	x	x	x	x	x		x	x	x	x
P13221	Aspartate aminotransferase, cytoplasmic OS=Rattus norvegicus OX=10116 GN=Got1 PE=1 SV=3	24401	Got1	14718	Got1	2805	GOT1	x	x	x	x	x	x	x	x	x	x	x	x	x
Q66X93	Staphylococcal nuclease domain-containing protein 1 OS=Rattus norvegicus OX=10116 GN=Snd1 PE=1 SV=1	64635	Snd1	56463	Snd1	27044	SND1	x	x	x	x	x	x	x	x		x	x	x	x
F1LNR0	Cytoplasmic linker-associated protein 1 OS=Rattus norvegicus OX=10116 GN=Clasp1 PE=1 SV=3	304740	Clasp1	76707	Clasp1	23332	CLASP1	x	x	x	x	x	x	x	x		x	x
P20651	Serine/threonine-protein phosphatase 2B catalytic subunit beta isoform OS=Rattus norvegicus OX=10116 GN=Ppp3cb PE=1 SV=1	24675	Ppp3cb	19056	Ppp3cb	5532	PPP3CB	x	x	x	x	x	x	x	x	x	x	x	x	x
P67779	Prohibitin OS=Rattus norvegicus OX=10116 GN=Phb PE=1 SV=1	25344	Phb	18673	Phb	5245	PHB	x	x	x	x	x	x	x	x	x	x		x	x
Q08163	Adenylyl cyclase-associated protein 1 OS=Rattus norvegicus OX=10116 GN=Cap1 PE=1 SV=3	64185	Cap1	12331	Cap1	10487	CAP1	x	x	x	x	x	x	x	x	x	x	x	x	x
P31044	Phosphatidylethanolamine-binding protein 1 OS=Rattus norvegicus OX=10116 GN=Pebp1 PE=1 SV=3	29542	Pebp1	23980	Pebp1	5037	PEBP1	x	x	x	x	x	x	x	x	x	x	x	x	x
B4F768	Aldh4a1 protein (Fragment) OS=Rattus norvegicus OX=10116 GN=Aldh4a1 PE=2 SV=1	641316	Aldh4a1	212647	Aldh4a1	8659	ALDH4A1	x	x	x	x	x	x		x		x	x	x
G3V7I5	Aldehyde dehydrogenase X, mitochondrial OS=Rattus norvegicus OX=10116 GN=Aldh1b1 PE=1 SV=1	298079	Aldh1b1	72535	Aldh1b1	219	ALDH1B1	x	x	x	x	x	x	x	x	x	x	x	x	x
D4AC23	Chaperonin-containing TCP1 subunit 7 OS=Rattus norvegicus OX=10116 GN=Cct7 PE=1 SV=1	297406	Cct7	12468	Cct7	10574	CCT7	x	x	x	x	x	x	x	x	x	x	x		x
Q499R7	Ppa1 protein (Fragment) OS=Rattus norvegicus OX=10116 GN=Ppa1 PE=2 SV=1	294504	Ppa1	67895	Ppa1	5464	PPA1	x	x	x	x	x	x	x	x	x	x	x		x
A0A0G2K350	NSF attachment protein gamma OS=Rattus norvegicus OX=10116 GN=Napg PE=1 SV=1	307382	Napg	108123	Napg	8774	NAPG	x	x	x	x	x	x	x	x	x	x	x		x
P14659	Heat shock-related 70 kDa protein 2 OS=Rattus norvegicus OX=10116 GN=Hspa2 PE=1 SV=2	60460	Hspa2	15512	Hspa2	3306	HSPA2	x	x	x	x	x	x	x	x	x	x	x		x
Q5M7T6	V-type proton ATPase subunit OS=Rattus norvegicus OX=10116 GN=Atp6v0d1 PE=1 SV=1	291969	Atp6v0d1	11972	Atp6v0d1	9114	ATP6V0D1	x	x	x	x	x	x	x	x	x	x	x		x
P35559	Insulin-degrading enzyme OS=Rattus norvegicus OX=10116 GN=Ide PE=1 SV=1	25700	Ide	15925	Ide	3416	IDE	x	x	x	x		x	x			x	x		x
P0C643	RAS guanyl-releasing protein 2 OS=Rattus norvegicus OX=10116 GN=Rasgrp2 PE=1 SV=1	361714	Rasgrp2	19395	Rasgrp2	10235	RASGRP2	x	x	x	x		x	x				x
F1M8H6	Phosphatidylinositol 4-phosphate 5-kinase type-1 gamma OS=Rattus norvegicus OX=10116 GN=Pip5k1c PE=1 SV=1	314641	Pip5k1c	18717	Pip5k1c	23396	PIP5K1C	x	x	x	x	x	x	x	x	x	x	x		x
Q9WV63	Kinesin-like protein KIF2A OS=Rattus norvegicus OX=10116 GN=Kif2a PE=1 SV=2	84391	Kif2a	16563	Kif2a	3796	KIF2A	x	x	x	x	x	x	x	x	x	x	x	x	x
F1M4A4	Kinesin family member 1A OS=Rattus norvegicus OX=10116 GN=Kif1a PE=1 SV=3	363288	Kif1a	16560	Kif1a	547	KIF1A	x	x	x	x	x	x	x	x	x	x	x
Q9Z272	ARF GTPase-activating protein GIT1 OS=Rattus norvegicus OX=10116 GN=Git1 PE=1 SV=1	83709	Git1	216963	Git1	28964	GIT1	x	x	x	x	x	x	x	x	x	x	x	x	x
A0A0G2JT77	Regulating synaptic membrane exocytosis protein 1 OS=Rattus norvegicus OX=10116 GN=Rims1 PE=1 SV=1	84556	Rims1	116837	Rims1	22999	RIMS1	x	x	x	x	x	x	x			x	x
Q499N5	Acyl-CoA synthetase family member 2, mitochondrial OS=Rattus norvegicus OX=10116 GN=Acsf2 PE=2 SV=1	619561	Acsf2	264895	Acsf2	80221	ACSF2	x	x	x	x	x	x		x		x	x	x
Q06647	ATP synthase subunit O, mitochondrial OS=Rattus norvegicus OX=10116 GN=Atp5o PE=1 SV=1	192241	Atp5po	28080	Atp5o	539	ATP5PO	x	x	x	x	x	x	x	x	x	x	x	x	x
Q60587	Trifunctional enzyme subunit beta, mitochondrial OS=Rattus norvegicus OX=10116 GN=Hadhb PE=1 SV=1	171155	Hadhb	231086	Hadhb	3032	HADHB	x	x	x	x	x	x	x	x	x	x		x	x
G3V8B6	26S proteasome non-ATPase regulatory subunit 1 OS=Rattus norvegicus OX=10116 GN=Psmd1 PE=1 SV=1	83806	Psmd1	70247	Psmd1	5707	PSMD1	x	x	x	x	x	x	x	x	x	x	x	x	x
G3V803	Cadherin-2 OS=Rattus norvegicus OX=10116 GN=Cdh2 PE=1 SV=1	83501	Cdh2	12558	Cdh2	1000	CDH2	x	x	x	x	x	x	x	x		x	x		x
O35331	Pyridoxal kinase OS=Rattus norvegicus OX=10116 GN=Pdxk PE=1 SV=1	83578	Pdxk	216134	Pdxk	8566	PDXK		x	x	x	x	x	x	x	x	x	x	x	x
A1A5L2	Pgm1 protein (Fragment) OS=Rattus norvegicus OX=10116 GN=Pgm1 PE=2 SV=1	24645	Pgm1	72157	Pgm2	5236	PGM1	x	x	x	x	x	x	x	x		x	x	x	x
O35179	Endophilin-A1 OS=Rattus norvegicus OX=10116 GN=Sh3gl2 PE=1 SV=2	116743	Sh3gl2	20404	Sh3gl2	6456	SH3GL2	x	x	x	x	x	x	x	x	x	x	x		x
D3ZFQ8	Cytochrome c-1 (Predicted), isoform CRA_c OS=Rattus norvegicus OX=10116 GN=Cyc1 PE=1 SV=3	300047	Cyc1	66445	Cyc1	1537	CYC1	x	x	x	x	x	x	x	x	x	x	x		x
P85845	Fascin OS=Rattus norvegicus OX=10116 GN=Fscn1 PE=1 SV=2	683788	Fscn1	14086	Fscn1	6624	FSCN1	x	x	x	x	x	x	x	x	x	x	x	x	x
A0A0G2KAL9	Mitochondrial fission factor OS=Rattus norvegicus OX=10116 GN=Mff PE=1 SV=1	301563	Mff	75734	Mff	56947	MFF	x	x	x	x	x	x	x	x	x	x	x		x
Q45QN0	Guanine nucleotide binding protein alpha inhibiting 2 OS=Rattus norvegicus OX=10116 GN=Gnai2 PE=2 SV=1	81664	Gnai2	14678	Gnai2	2771	GNAI2	x	x	x	x	x	x	x	x	x	x	x	x	x
Q03555	Gephyrin OS=Rattus norvegicus OX=10116 GN=Gphn PE=1 SV=3	64845	Gphn	268566	Gphn	10243	GPHN	x	x	x	x	x	x	x	x		x	x	x	x
P11497	Acetyl-CoA carboxylase 1 OS=Rattus norvegicus OX=10116 GN=Acaca PE=1 SV=1	60581	Acaca	107476	Acaca	31	ACACA	x	x	x	x	x	x	x		x	x	x
A0A0G2JSM7	Adducin 1 (Alpha), isoform CRA_b OS=Rattus norvegicus OX=10116 GN=Add1 PE=1 SV=1	24170	Add1	11518	Add1	118	ADD1	x	x	x	x		x	x	x	x	x	x	x
P35465	Serine/threonine-protein kinase PAK 1 OS=Rattus norvegicus OX=10116 GN=Pak1 PE=1 SV=3	29431	Pak1	18479	Pak1	5058	PAK1	x	x	x	x	x	x	x	x	x	x	x	x	x
P19511	ATP synthase F(0) complex subunit B1, mitochondrial OS=Rattus norvegicus OX=10116 GN=Atp5f1 PE=1 SV=1	171375	Atp5pb	11950	Atp5f1	515	ATP5PB	x	x	x	x	x	x	x	x	x	x		x	x
A0A0G2K2V6	Keratin, type I cytoskeletal 10 OS=Rattus norvegicus OX=10116 GN=Krt10 PE=1 SV=1	450225	Krt10	16661	Krt10	3858	KRT10				x		x			x	x
P13803	Electron transfer flavoprotein subunit alpha, mitochondrial OS=Rattus norvegicus OX=10116 GN=Etfa PE=1 SV=4	300726	Etfa	110842	Etfa	2108	ETFA	x	x	x	x	x	x	x	x	x	x	x	x	x
A0A0H2UHB7	Anion exchange protein OS=Rattus norvegicus OX=10116 GN=Slc4a4 PE=1 SV=1	84484	Slc4a4	54403	Slc4a4	8671	SLC4A4	x	x	x	x	x	x	x	x	x	x	x	x	x
Q5U302	Catenin (Cadherin associated protein), alpha 1 OS=Rattus norvegicus OX=10116 GN=Ctnna1 PE=1 SV=1	307505	Ctnna1	12385	Ctnna1	1495	CTNNA1	x	x	x	x	x	x	x		x	x	x
A0A0G2JVB6	Syntaxin-12 OS=Rattus norvegicus OX=10116 GN=Stx12 PE=1 SV=1	65033	Stx12	100226	Stx12	23673	STX12	x	x	x	x	x	x	x		x	x	x		x
F8WFW5	Phosphodiesterase OS=Rattus norvegicus OX=10116 GN=Pde2a PE=1 SV=1	81743	Pde2a	207728	Pde2a	5138	PDE2A	x	x	x	x	x	x	x	x	x	x	x	x	x
B0BMW0	RAB14, member RAS oncogene family OS=Rattus norvegicus OX=10116 GN=Rab14 PE=1 SV=1	94197	Rab14	68365	Rab14	51552	RAB14	x	x	x	x	x	x	x	x	x	x	x		x
Q6GMN2	Brain-specific angiogenesis inhibitor 1-associated protein 2 OS=Rattus norvegicus OX=10116 GN=Baiap2 PE=1 SV=1	117542	Baiap2	108100	Baiap2	10458	BAIAP2	x	x	x	x	x	x	x	x	x	x	x	x	x
A0A0G2K0V4	Rho guanine nucleotide exchange factor 2 OS=Rattus norvegicus OX=10116 GN=Arhgef2 PE=1 SV=1	310635	Arhgef2	16800	Arhgef2	9181	ARHGEF2	x	x	x	x	x	x	x	x		x	x	x	x
A0A0G2K5P9	Propionyl-CoA carboxylase alpha chain, mitochondrial OS=Rattus norvegicus OX=10116 GN=Pcca PE=1 SV=1	687008	Pcca	110821	Pcca	5095	PCCA	x	x	x	x	x	x	x	x	x	x	x	x
P84092	AP-2 complex subunit mu OS=Rattus norvegicus OX=10116 GN=Ap2m1 PE=1 SV=1	116563	Ap2m1	11773	Ap2m1	1173	AP2M1	x	x	x	x	x	x	x	x	x	x	x		x
P97710	Tyrosine-protein phosphatase non-receptor type substrate 1 OS=Rattus norvegicus OX=10116 GN=Sirpa PE=1 SV=1	25528	Sirpa	19261	Sirpa	140885	SIRPA	x	x	x	x	x	x	x	x	x	x	x	x	x
D3ZHY9	RAS protein activator like 1 (GAP1 like) (Predicted) OS=Rattus norvegicus OX=10116 GN=Rasal1 PE=4 SV=2	360814	Rasal1	19415	Rasal1	8437	RASAL1	x	x	x	x		x	x	x	x	x	x		x
P35565	Calnexin OS=Rattus norvegicus OX=10116 GN=Canx PE=1 SV=1	29144	Canx	12330	Canx	821	CANX	x	x	x	x	x	x	x	x	x	x	x	x	x
A0A0G2K872	Cell adhesion molecule 3 OS=Rattus norvegicus OX=10116 GN=Cadm3 PE=1 SV=1	360882	Cadm3	94332	Cadm3	57863	CADM3	x	x	x	x	x	x	x	x	x	x	x	x	x
F1LPG3	Phosphofurin acidic cluster sorting protein 1 OS=Rattus norvegicus OX=10116 GN=Pacs1 PE=1 SV=1	171444	Pacs1	107975	Pacs1	55690	PACS1	x	x	x	x	x	x	x	x		x	x	x	x
P60905	DnaJ homolog subfamily C member 5 OS=Rattus norvegicus OX=10116 GN=Dnajc5 PE=1 SV=1	79130	Dnajc5	13002	Dnajc5	80331	DNAJC5	x	x	x	x	x	x	x	x	x	x	x		x
Q5BJU7	Wiskott-Aldrich syndrome protein family member 1 OS=Rattus norvegicus OX=10116 GN=Wasf1 PE=1 SV=1	294568	Wasf1	83767	Wasf1	8936	WASF1	x	x	x	x	x	x	x	x	x	x	x	x	x
Q62825	Exocyst complex component 3 OS=Rattus norvegicus OX=10116 GN=Exoc3 PE=1 SV=1	252881	Exoc3	211446	Exoc3	11336	EXOC3	x	x	x	x	x	x	x	x		x	x		x
F1M836	Non-specific serine/threonine protein kinase OS=Rattus norvegicus OX=10116 GN=Mark3 PE=1 SV=1	170577	Mark3	17169	Mark3	4140	MARK3	x	x	x	x	x	x	x	x		x	x	x	x
P29266	3-hydroxyisobutyrate dehydrogenase, mitochondrial OS=Rattus norvegicus OX=10116 GN=Hibadh PE=1 SV=3	63938	Hibadh	58875	Hibadh	11112	HIBADH	x	x	x	x	x	x	x	x	x	x	x	x	x
A0A0H2UI35	Homer protein homolog 1 OS=Rattus norvegicus OX=10116 GN=Homer1 PE=1 SV=1	29546	Homer1	26556	Homer1	9456	HOMER1	x	x	x	x	x	x	x	x	x	x	x	x	x
A0A0G2K5N6	Rho-associated protein kinase OS=Rattus norvegicus OX=10116 GN=Rock2 PE=1 SV=1	25537	Rock2	19878	Rock2	9475	ROCK2	x	x	x	x	x	x	x	x	x	x	x	x	x
P10111	Peptidyl-prolyl cis-trans isomerase A OS=Rattus norvegicus OX=10116 GN=Ppia PE=1 SV=2	25518	Ppia	268373	Ppia	5478	PPIA	x	x	x	x	x	x	x	x	x	x		x	x
O35867	Neurabin-1 OS=Rattus norvegicus OX=10116 GN=Ppp1r9a PE=1 SV=1	84685	Ppp1r9a	243725	Ppp1r9a	55607	PPP1R9A	x	x	x	x	x	x	x	x			x
P68511	14-3-3 protein eta OS=Rattus norvegicus OX=10116 GN=Ywhah PE=1 SV=2	25576	Ywhah	22629	Ywhah	7533	YWHAH	x	x	x	x	x	x	x	x	x	x	x	x	x
A0A0G2K2M2	Mitochondrial fission factor OS=Rattus norvegicus OX=10116 GN=LOC102556337 PE=1 SV=1	301563	Mff	75734	Mff	56947	MFF	x	x	x	x	x	x	x	x	x	x	x		x
A0A0G2K6X6	Non-specific serine/threonine protein kinase OS=Rattus norvegicus OX=10116 GN=Mark2 PE=1 SV=1	60328	Mark2	13728	Mark2	2011	MARK2	x	x	x	x	x	x	x	x	x	x	x	x
F1LMH0	Neuronal-specific septin-3 OS=Rattus norvegicus OX=10116 GN=Sept3 PE=3 SV=1	56003	37865	24050	37865	55964	SEPTIN3	x	x	x	x	x	x	x	x	x	x	x		x
Q6P7Q2	Glypican-1 OS=Rattus norvegicus OX=10116 GN=Gpc1 PE=2 SV=1	58920	Gpc1	14733	Gpc1	2817	GPC1	x	x	x	x	x	x	x			x	x		x
Q75Q39	Mitochondrial import receptor subunit TOM70 OS=Rattus norvegicus OX=10116 GN=Tomm70 PE=1 SV=1	304017	Tomm70	28185	Tomm70a	9868	TOMM70	x	x	x	x	x	x	x	x	x	x	x	x	x
A0A0G2JYB1	F-actin-capping protein subunit beta OS=Rattus norvegicus OX=10116 GN=Capzb PE=1 SV=1	298584	Capzb	12345	Capzb	832	CAPZB	x	x	x	x	x	x	x	x	x	x	x	x	x
B4F774	Ganglioside-induced differentiation-associated protein 1-like 1 (Predicted) OS=Rattus norvegicus OX=10116 GN=Gdap1l1 PE=2 SV=1	311616	Gdap1l1	228858	Gdap1l1	78997	GDAP1L1	x	x	x	x	x	x	x	x	x	x	x		x
F1LML7	Huntingtin-interacting protein 1-related OS=Rattus norvegicus OX=10116 GN=Hip1r PE=1 SV=1	81917	Hip1r	29816	Hip1r	9026	HIP1R	x	x	x	x	x	x	x	x		x	x		x
P19527	Neurofilament light polypeptide OS=Rattus norvegicus OX=10116 GN=Nefl PE=1 SV=3	83613	Nefl	18039	Nefl	4747	NEFL	x	x	x	x	x	x	x	x	x	x	x	x	x
D4AA63	Ubiquilin 2 (Predicted) OS=Rattus norvegicus OX=10116 GN=Ubqln2 PE=1 SV=1	317396	Ubqln2	54609	Ubqln2	29978	UBQLN2	x	x	x	x	x	x	x	x		x	x		x
Q5XIH7	Prohibitin-2 OS=Rattus norvegicus OX=10116 GN=Phb2 PE=1 SV=1	114766	Phb2	12034	Phb2	11331	PHB2	x	x	x	x	x	x	x	x	x	x	x	x	x
D3ZKG1	Methylmalonyl CoA mutase OS=Rattus norvegicus OX=10116 GN=Mut PE=1 SV=2	688517	Mmut	17850	Mmut	4594	MMUT	x	x	x	x	x	x			x	x	x
F1LR60	Amyloid beta (A4) protein-binding, family A, member 1, isoform CRA_a OS=Rattus norvegicus OX=10116 GN=Apba1 PE=1 SV=2	83589	Apba1	319924	Apba1	320	APBA1	x	x	x	x		x		x		x	x
P62632	Elongation factor 1-alpha 2 OS=Rattus norvegicus OX=10116 GN=Eef1a2 PE=1 SV=1	24799	Eef1a2	13628	Eef1a2	1917	EEF1A2	x	x	x	x	x	x	x	x	x	x	x	x	x
P25235	Dolichyl-diphosphooligosaccharide--protein glycosyltransferase subunit 2 OS=Rattus norvegicus OX=10116 GN=Rpn2 PE=2 SV=2	64701	Rpn2	20014	Rpn2	6185	RPN2	x	x	x	x	x	x	x			x	x	x	x
O35095	Neurochondrin OS=Rattus norvegicus OX=10116 GN=Ncdn PE=1 SV=2	89791	Ncdn	26562	Ncdn	23154	NCDN	x	x	x	x	x	x	x	x	x	x	x	x	x
P24329	Thiosulfate sulfurtransferase OS=Rattus norvegicus OX=10116 GN=Tst PE=1 SV=3	25274	Tst	22117	Tst	7263	TST	x	x	x	x	x	x	x		x	x	x	x	x
A0A0G2K9A2	Arp2/3 complex 34 kDa subunit OS=Rattus norvegicus OX=10116 GN=Arpc2 PE=1 SV=1	301511	Arpc2	76709	Arpc2	10109	ARPC2	x	x	x	x	x	x	x	x	x	x	x	x	x
A0A0G2JY03	Uncharacterized protein OS=Rattus norvegicus OX=10116 PE=1 SV=1	n.a	n.a	12386	Ctnna2 Catna2	1496	CTNNA2 CAPR		x	x		x	x	x	x	x	x	x		x
F7F2F3	Heat shock 70 kDa protein 4L OS=Rattus norvegicus OX=10116 GN=Hspa4l PE=1 SV=1	294993	Hspa4l	18415	Hspa4l	22824	HSPA4L	x	x	x	x	x	x	x	x	x	x	x		x
A0A0G2K9L2	Target of myb1-like 2 membrane-trafficking protein OS=Rattus norvegicus OX=10116 GN=Tom1l2 PE=1 SV=1	360537	Tom1l2	216810	Tom1l2	146691	TOM1L2	x	x	x	x	x	x	x	x	x	x	x		x
A0A0G2K5L2	RCG47744, isoform CRA_c OS=Rattus norvegicus OX=10116 GN=LOC100911440 PE=1 SV=1	309111	Slc25a22	68267	Slc25a22	79751	SLC25A22	x	x	x	x	x	x	x	x	x	x	x		x
D4A830	Pyrophosphatase (inorganic) 2 OS=Rattus norvegicus OX=10116 GN=Ppa2 PE=1 SV=2	310856	Ppa2	74776	Ppa2	27068	PPA2	x	x	x	x	x	x	x			x	x		x
P12368	cAMP-dependent protein kinase type II-alpha regulatory subunit OS=Rattus norvegicus OX=10116 GN=Prkar2a PE=1 SV=4	29699	Prkar2a	19087	Prkar2a	5576	PRKAR2A	x	x	x	x	x	x	x	x	x	x	x	x	x
D4A022	GTPase-activating protein and VPS9 domains 1 OS=Rattus norvegicus OX=10116 GN=Gapvd1 PE=1 SV=3	311880	Gapvd1	66691	Gapvd1	26130	GAPVD1	x	x	x	x		x		x		x	x
Q64303	Serine/threonine-protein kinase PAK 2 OS=Rattus norvegicus OX=10116 GN=Pak2 PE=1 SV=1	29432	Pak2	224105	Pak2	5062	PAK2	x	x	x	x		x		x	x	x
Q9WV48	SH3 and multiple ankyrin repeat domains protein 1 OS=Rattus norvegicus OX=10116 GN=Shank1 PE=1 SV=1	78957	Shank1	243961	Shank1	50944	SHANK1	x	x	x	x		x	x			x	x	x
P15791	Calcium/calmodulin-dependent protein kinase type II subunit delta OS=Rattus norvegicus OX=10116 GN=Camk2d PE=1 SV=1	24246	Camk2d	108058	Camk2d	817	CAMK2D	x	x	x	x		x	x	x	x	x	x		x
Q91Y79	KARP-1-binding protein 1 OS=Rattus norvegicus OX=10116 GN=Rhk1 PE=2 SV=1	171457	Cep170	545389	Cep170	9859	CEP170	x	x	x	x	x	x	x	x		x	x		x
A0A096MJE6	Tenascin R, isoform CRA_b OS=Rattus norvegicus OX=10116 GN=Tnr PE=1 SV=1	25567	Tnr	21960	Tnr	7143	TNR	x	x	x	x	x	x	x	x	x	x	x	x	x
B2GUZ9	Fam49b protein OS=Rattus norvegicus OX=10116 GN=Fam49b PE=1 SV=1	299909	Fam49b	223601	Fam49b	51571	FAM49B	x	x	x	x	x	x	x	x	x	x	x		x
Q499T3	Sirpa protein OS=Rattus norvegicus OX=10116 GN=Sirpa PE=1 SV=1	25528	Sirpa	19261	Sirpa	140885	SIRPA	x	x	x	x	x	x	x	x	x	x	x	x	x
O35244	Peroxiredoxin-6 OS=Rattus norvegicus OX=10116 GN=Prdx6 PE=1 SV=3	94167	Prdx6	11758	Prdx6	9588	PRDX6	x	x	x	x	x	x	x	x	x	x	x	x	x
P09606	Glutamine synthetase OS=Rattus norvegicus OX=10116 GN=Glul PE=1 SV=3	24957	Glul	14645	Glul	2752	GLUL	x	x	x	x	x	x	x	x	x	x		x	x
D4AEH3	Proteasome (Prosome, macropain) 26S subunit, non-ATPase, 7 (Predicted) OS=Rattus norvegicus OX=10116 GN=Psmd7 PE=1 SV=1	307821	Psmd7	17463	Psmd7	5713	PSMD7	x	x	x	x	x	x	x	x		x	x
F1LNF0	Myosin heavy chain 14 OS=Rattus norvegicus OX=10116 GN=Myh14 PE=1 SV=1	308572	Myh14	71960	Myh14	79784	MYH14	x		x	x	x	x	x	x	x	x	x		x
Q07009	Calpain-2 catalytic subunit OS=Rattus norvegicus OX=10116 GN=Capn2 PE=1 SV=3	29154	Capn2	12334	Capn2	824	CAPN2	x	x	x	x		x	x		x	x	x	x
G3V9U2	3-ketoacyl-CoA thiolase, mitochondrial OS=Rattus norvegicus OX=10116 GN=Acaa2 PE=1 SV=3	170465	Acaa2	52538	Acaa2	10449	ACAA2	x	x	x	x	x	x	x	x	x	x	x	x	x
P51635	Alcohol dehydrogenase [NADP(+)] OS=Rattus norvegicus OX=10116 GN=Akr1a1 PE=1 SV=2	78959	Akr1a1	58810	Akr1a1	10327	AKR1A1	x	x	x	x	x	x	x	x	x	x	x	x	x
G3V6H5	Mitochondrial 2-oxoglutarate/malate carrier protein OS=Rattus norvegicus OX=10116 GN=Slc25a11 PE=1 SV=1	64201	Slc25a11	67863	Slc25a11	8402	SLC25A11	x	x	x	x	x	x	x	x	x	x	x	x	x
P10824	Guanine nucleotide-binding protein G(i) subunit alpha-1 OS=Rattus norvegicus OX=10116 GN=Gnai1 PE=1 SV=3	25686	Gnai1	14677	Gnai1	2770	GNAI1	x	x	x	x	x	x	x	x	x	x	x	x
Q641Y8	ATP-dependent RNA helicase DDX1 OS=Rattus norvegicus OX=10116 GN=Ddx1 PE=1 SV=1	84474	Ddx1	104721	Ddx1	1653	DDX1	x	x	x	x	x	x	x	x	x	x	x
A0A0G2K9H8	FK506 binding protein 11 OS=Rattus norvegicus OX=10116 GN=Arf3 PE=3 SV=1	140940	Arf3	11842	Arf3	377	ARF3	x	x	x			x	x		x	x	x	x
P09527	Ras-related protein Rab-7a OS=Rattus norvegicus OX=10116 GN=Rab7a PE=1 SV=2	29448	Rab7a	19349	Rab7	7879	RAB7A	x	x	x	x	x	x	x	x	x	x	x		x
P63329	Serine/threonine-protein phosphatase 2B catalytic subunit alpha isoform OS=Rattus norvegicus OX=10116 GN=Ppp3ca PE=1 SV=1	24674	Ppp3ca	19055	Ppp3ca	5530	PPP3CA	x	x	x	x	x	x	x	x	x	x	x	x	x
F1LMV6	Desmoplakin OS=Rattus norvegicus OX=10116 GN=Dsp PE=1 SV=1	306871	Dsp	109620	Dsp	1832	DSP	x	x		x		x	x
P61983	14-3-3 protein gamma OS=Rattus norvegicus OX=10116 GN=Ywhag PE=1 SV=2	56010	Ywhag	22628	Ywhag	7532	YWHAG	x	x	x	x	x	x	x	x	x	x	x	x
Q5U3Z7	Serine hydroxymethyltransferase OS=Rattus norvegicus OX=10116 GN=Shmt2 PE=1 SV=1	299857	Shmt2	108037	Shmt2	6472	SHMT2	x	x	x	x	x	x		x			x
Q6IN39	Hsd17b4 protein OS=Rattus norvegicus OX=10116 GN=Hsd17b4 PE=1 SV=1	79244	Hsd17b4	15488	Hsd17b4	3295	HSD17B4	x	x	x	x	x	x	x	x	x	x	x	x	x
A0A0G2JSZ5	Protein disulfide-isomerase A6 OS=Rattus norvegicus OX=10116 GN=Pdia6 PE=1 SV=1	286906	Pdia6	71853	Pdia6	10130	PDIA6	x	x	x	x	x	x	x	x	x	x	x	x	x
B5DFK6	Adaptor-related protein complex 3, delta 1 subunit, isoform CRA_b OS=Rattus norvegicus OX=10116 GN=Ap3d1 PE=1 SV=1	314633	Ap3d1	11776	Ap3d1	8943	AP3D1	x	x	x	x	x	x	x	x		x	x		x
D3ZAA9	MAGUK p55 subfamily member 2 OS=Rattus norvegicus OX=10116 GN=Mpp2 PE=1 SV=2	85275	Mpp2	50997	Mpp2	4355	MPP2	x	x	x	x	x	x	x	x	x	x	x		x
O88989	Malate dehydrogenase, cytoplasmic OS=Rattus norvegicus OX=10116 GN=Mdh1 PE=1 SV=3	24551	Mdh1	17449	Mdh1	4190	MDH1	x	x	x	x	x	x	x	x	x	x	x	x	x
A0A0H2UHQ9	Synaptopodin OS=Rattus norvegicus OX=10116 GN=Synpo PE=1 SV=1	60324	Synpo	104027	Synpo	11346	SYNPO	x	x	x	x	x	x	x	x	x	x	x	x	x
Q07310	Neurexin-3 OS=Rattus norvegicus OX=10116 GN=Nrxn3 PE=1 SV=1	116508	Nrxn3	18191	Nrxn3	9369	NRXN3	x	x	x	x	x	x	x	x	x	x	x
D4A2V0	Neuronal growth regulator 1 OS=Rattus norvegicus OX=10116 GN=Negr1 PE=4 SV=3	59318	Negr1	320840	Negr1	257194	NEGR1	x	x	x	x	x	x	x	x	x	x	x	x	x
D3ZAD6	Neurexin-2 OS=Rattus norvegicus OX=10116 GN=Nrxn2 PE=4 SV=3	116595	Nrxn2	18190	Nrxn2	9379	NRXN2	x	x	x	x	x	x	x		x		x
G3V8Y8	Huntingtin interacting protein 1, isoform CRA_a OS=Rattus norvegicus OX=10116 GN=Hip1 PE=1 SV=1	192154	Hip1	215114	Hip1	3092	HIP1	x	x	x		x	x			x	x	x
P45592	Cofilin-1 OS=Rattus norvegicus OX=10116 GN=Cfl1 PE=1 SV=3	29271	Cfl1	12631	Cfl1	1072	CFL1	x	x	x	x	x	x	x	x	x	x		x	x
D3ZPR0	Chromosome segregation 1-like (S. cerevisiae) (Predicted) OS=Rattus norvegicus OX=10116 GN=Cse1l PE=1 SV=1	362273	Cse1l	110750	Cse1l	1434	CSE1L	x	x	x	x	x	x	x	x		x	x
F7EV94	2-oxoisovalerate dehydrogenase subunit alpha OS=Rattus norvegicus OX=10116 GN=Bckdha PE=1 SV=1	25244	Bckdha	12039	Bckdha	593	BCKDHA	x	x	x	x		x		x		x	x
A0A0G2K1W1	RAB11 family-interacting protein 5 OS=Rattus norvegicus OX=10116 GN=Rab11fip5 PE=1 SV=1	312502	Rab11fip5	52055	Rab11fip5	26056	RAB11FIP5	x	x	x	x	x	x	x	x		x	x
A0A0G2K1M2	Disks large homolog 1 OS=Rattus norvegicus OX=10116 GN=Dlg1 PE=1 SV=1	25252	Dlg1	13383	Dlg1	1739	DLG1	x	x	x	x	x	x	x	x	x	x	x	x
B2RYW9	Fumarylacetoacetate hydrolase domain-containing protein 2 OS=Rattus norvegicus OX=10116 GN=Fahd2 PE=1 SV=1	296131	Fahd2a	68126	Fahd2a	151313	FAHD2B	x	x	x		x	x	x		x	x	x	x	x
G3V8D5	6-phosphogluconolactonase (Predicted), isoform CRA_c OS=Rattus norvegicus OX=10116 GN=Pgls PE=1 SV=1	290636	Pgls	66171	Pgls	25796	PGLS	x	x	x	x	x	x	x	x	x	x	x	x	x
Q5M7U6	Actin-related protein 2 OS=Rattus norvegicus OX=10116 GN=Actr2 PE=2 SV=1	289820	Actr2	66713	Actr2	10097	ACTR2	x	x	x	x	x	x	x	x	x	x	x	x	x
Q5U2P5	C2CD2-like OS=Rattus norvegicus OX=10116 GN=C2cd2l PE=1 SV=1	300666	C2cd2l	71764	C2cd2l	9854	C2CD2L	x	x	x	x	x	x	x	x	x	x	x		x
Q6IRH6	Phosphate carrier protein, mitochondrial OS=Rattus norvegicus OX=10116 GN=Slc25a3 PE=1 SV=1	245959	Slc25a3	18674	Slc25a3	5250	SLC25A3	x	x	x	x	x	x	x	x	x	x	x	x	x
A0A0G2K472	Cytoplasmic FMR1-interacting protein OS=Rattus norvegicus OX=10116 GN=Cyfip1 PE=1 SV=1	308666	Cyfip1	20430	Cyfip1	23191	CYFIP1	x	x	x	x	x	x	x	x	x	x	x		x
D7NIW0	Nedd4l OS=Rattus norvegicus OX=10116 PE=2 SV=1	n.a	n.a	83814	Nedd4l	23327	NEDD4L KIAA0439 NEDL3		x	x		x	x	x			x	x
P04775	Sodium channel protein type 2 subunit alpha OS=Rattus norvegicus OX=10116 GN=Scn2a PE=1 SV=1	24766	Scn2a	110876	Scn2a	6326	SCN2A	x	x	x	x	x	x	x	x			x	x
Q63610	Tropomyosin alpha-3 chain OS=Rattus norvegicus OX=10116 GN=Tpm3 PE=1 SV=2	117557	Tpm3	22004	Tpm2	7170	TPM3	x		x									x
A0A0G2JU15	Pentatricopeptide repeat domain 3 OS=Rattus norvegicus OX=10116 GN=Ptcd3 PE=1 SV=1	500199	Ptcd3	69956	Ptcd3	55037	PTCD3	x	x	x			x				x
F1LYQ8	FERM, ARHGEF and pleckstrin domain-containing protein 1 OS=Rattus norvegicus OX=10116 GN=Farp1 PE=1 SV=2	306183	Farp1	223254	Farp1	10160	FARP1	x	x	x	x	x	x	x	x		x	x
D3ZAI6	5'-nucleotidase domain-containing 3 OS=Rattus norvegicus OX=10116 GN=Nt5dc3 PE=1 SV=2	691922	Nt5dc3	103466	Nt5dc3	51559	NT5DC3	x	x	x	x	x	x	x		x	x	x		x
A0A0G2K9J2	V-type proton ATPase subunit H OS=Rattus norvegicus OX=10116 GN=Atp6v1h PE=1 SV=1	297797	Atp6v1h	108664	Atp6v1h	51606	ATP6V1H	x	x	x	x	x	x	x	x	x	x	x		x
D3ZWP6	Plexin A2 OS=Rattus norvegicus OX=10116 GN=Plxna2 PE=4 SV=1	289392	Plxna2	18845	Plxna2	5362	PLXNA2	x	x	x	x	x	x	x		x	x	x
Q66HF3	Electron transfer flavoprotein-ubiquinone oxidoreductase, mitochondrial OS=Rattus norvegicus OX=10116 GN=Etfdh PE=1 SV=1	295143	Etfdh	66841	Etfdh	2110	ETFDH	x	x	x	x	x	x	x		x	x	x	x	x
F1M2K6	Plakophilin 4 OS=Rattus norvegicus OX=10116 GN=Pkp4 PE=1 SV=2	295625	Pkp4	227937	Pkp4	8502	PKP4	x	x	x	x	x	x	x		x	x	x		x
D3ZT07	Septin 5, isoform CRA_c OS=Rattus norvegicus OX=10116 GN=Sept5 PE=1 SV=2	116728	Sept5	18951	Sept5	5413	SEPTIN5	x	x	x	x	x	x	x	x	x	x	x		x
D3ZZK3	Eph receptor A4 OS=Rattus norvegicus OX=10116 GN=Epha4 PE=3 SV=1	316539	Epha4	13838	Epha4	2043	EPHA4	x	x	x	x	x	x	x	x	x	x	x		x
A0A0G2K8V2	Vinculin OS=Rattus norvegicus OX=10116 GN=Vcl PE=1 SV=1	305679	Vcl	22330	Vcl	7414	VCL	x	x	x	x	x	x	x	x	x	x	x
Q9JM53	Apoptosis-inducing factor 1, mitochondrial OS=Rattus norvegicus OX=10116 GN=Aifm1 PE=1 SV=1	83533	Aifm1	26926	Aifm1	9131	AIFM1	x	x	x	x	x	x	x	x	x	x	x	x	x
G3V699	Protein transport protein Sec31A OS=Rattus norvegicus OX=10116 GN=Sec31a PE=1 SV=1	93646	Sec31a	69162	Sec31a	22872	SEC31A	x	x	x	x	x	x	x	x	x	x	x
Q5M960	Lsamp protein OS=Rattus norvegicus OX=10116 GN=Lsamp PE=2 SV=1	29561	Lsamp	268890	Lsamp	4045	LSAMP	x	x	x	x	x	x	x	x	x	x	x	x	x
G3V6S2	Cytoplasmic aconitate hydratase OS=Rattus norvegicus OX=10116 GN=Aco1 PE=1 SV=1	50655	Aco1	11428	Aco1	48	ACO1	x	x	x	x	x	x	x	x	x	x	x	x	x
F1M863	Liprin-alpha-4 OS=Rattus norvegicus OX=10116 GN=Ppfia4 PE=1 SV=3	140592	Ppfia4	68507	Ppfia4	8497	PPFIA4	x	x	x	x	x	x	x		x		x
F1LS42	Protein kinase C OS=Rattus norvegicus OX=10116 GN=Prkcb PE=1 SV=2	25023	Prkcb	18751	Prkcb	5579	PRKCB	x		x	x	x	x	x	x	x	x	x	x	x
D3ZDH8	Septin 5, isoform CRA_d OS=Rattus norvegicus OX=10116 GN=Sept5 PE=1 SV=1	116728	Sept5	18951	Sept5	5413	SEPTIN5	x	x	x	x	x	x	x	x	x	x	x		x
A0A0G2JYR1	Exocyst complex component OS=Rattus norvegicus OX=10116 GN=Exoc6b PE=1 SV=1	500233	Exoc6b	75914	Exoc6b	23233	EXOC6B	x	x	x	x	x	x	x			x	x
D3ZT47	Family with sequence similarity 171, member A2 OS=Rattus norvegicus OX=10116 GN=Fam171a2 PE=1 SV=2	100361389	Fam171a2	217219	Fam171a2	284069	FAM171A2	x	x	x	x	x	x	x		x	x	x		x
Q99PD4	Actin-related protein 2/3 complex subunit 1A OS=Rattus norvegicus OX=10116 GN=Arpc1a PE=2 SV=1	81824	Arpc1a	56443	Arpc1a	10552	ARPC1A	x	x	x	x	x	x	x	x	x	x	x	x	x
Q9EPH8	Polyadenylate-binding protein 1 OS=Rattus norvegicus OX=10116 GN=Pabpc1 PE=1 SV=1	171350	Pabpc1	18458	Pabpc1	26986	PABPC1	x	x	x	x	x	x	x	x	x	x	x	x	x
D4A0A1	SOGA family member 3 OS=Rattus norvegicus OX=10116 GN=Soga3 PE=1 SV=1	292199	Kiaa0408L	212448	9330159F19Rik	9729	KIAA0408	x			x
P18886	Carnitine O-palmitoyltransferase 2, mitochondrial OS=Rattus norvegicus OX=10116 GN=Cpt2 PE=1 SV=1	25413	Cpt2	12896	Cpt2	1376	CPT2	x	x	x	x	x	x		x		x	x	x
P07936	Neuromodulin OS=Rattus norvegicus OX=10116 GN=Gap43 PE=1 SV=1	29423	Gap43	14432	Gap43	2596	GAP43	x	x	x	x	x	x	x	x	x	x	x	x	x
O08557	N(G),N(G)-dimethylarginine dimethylaminohydrolase 1 OS=Rattus norvegicus OX=10116 GN=Ddah1 PE=1 SV=3	64157	Ddah1	69219	Ddah1	23576	DDAH1	x	x	x	x	x	x	x	x	x	x	x	x	x
P23514	Coatomer subunit beta OS=Rattus norvegicus OX=10116 GN=Copb1 PE=1 SV=1	114023	Copb1	70349	Copb1	1315	COPB1		x	x	x	x	x			x	x	x
O08678	Serine/threonine-protein kinase MARK1 OS=Rattus norvegicus OX=10116 GN=Mark1 PE=1 SV=1	117016	Mark1	226778	Mark1	4139	MARK1	x	x	x	x	x	x	x	x	x	x	x
Q5XIE6	3-hydroxyisobutyryl-CoA hydrolase, mitochondrial OS=Rattus norvegicus OX=10116 GN=Hibch PE=1 SV=2	301384	Hibch	227095	Hibch	26275	HIBCH	x	x	x	x	x	x	x	x	x	x	x	x
B5DF89	Cullin-3 OS=Rattus norvegicus OX=10116 GN=Cul3 PE=1 SV=2	301555	Cul3	26554	Cul3	8452	CUL3	x	x	x	x	x	x	x	x	x	x	x		x
F1LYZ8	Protein phosphatase 1, regulatory subunit 21 OS=Rattus norvegicus OX=10116 GN=Ppp1r21 PE=1 SV=3	362697	Ppp1r21	73825	Ppp1r21	129285	PPP1R21	x	x	x	x	x	x	x	x		x	x
Q05683	Glutamate decarboxylase 2 OS=Rattus norvegicus OX=10116 GN=Gad2 PE=1 SV=1	24380	Gad2	14417	Gad2	2572	GAD2	x	x	x	x	x	x	x		x	x	x	x	x
A0A0G2K0J2	Voltage-dependent calcium channel subunit alpha-2/delta-2 OS=Rattus norvegicus OX=10116 GN=Cacna2d2 PE=1 SV=1	300992	Cacna2d2	56808	Cacna2d2	9254	CACNA2D2	x		x	x	x	x	x	x		x	x		x
B2GUZ5	F-actin-capping protein subunit alpha-1 OS=Rattus norvegicus OX=10116 GN=Capza1 PE=1 SV=1	691149	Capza1	12340	Capza1	829	CAPZA1	x	x	x	x	x	x	x	x	x	x	x	x	x
A0A0G2K737	Thioredoxin-like protein 1 OS=Rattus norvegicus OX=10116 GN=Txnl1 PE=1 SV=1	140922	Txnl1	53382	Txnl1	9352	TXNL1	x	x	x	x	x	x	x	x		x	x	x	x
Q02563	Synaptic vesicle glycoprotein 2A OS=Rattus norvegicus OX=10116 GN=Sv2a PE=1 SV=2	117559	Sv2a	64051	Sv2a	9900	SV2A	x	x	x	x	x	x	x	x	x	x	x		x
Q9JHY2	Sideroflexin-3 OS=Rattus norvegicus OX=10116 GN=Sfxn3 PE=2 SV=1	65042	Sfxn3	94280	Sfxn3	81855	SFXN3	x	x	x	x	x	x	x	x	x	x	x	x
A0MZ67	Shootin-1 OS=Rattus norvegicus OX=10116 GN=Shtn1 PE=1 SV=1	292139	Shtn1	71653	Shtn1	57698	SHTN1	x	x	x	x				x
F1M6V8	Striatin 4 OS=Rattus norvegicus OX=10116 GN=Strn4 PE=1 SV=1	308392	Strn4	97387	Strn4	29888	STRN4	x	x	x	x	x	x	x		x	x	x		x
P48768	Sodium/calcium exchanger 2 OS=Rattus norvegicus OX=10116 GN=Slc8a2 PE=1 SV=1	140447	Slc8a2	110891	Slc8a2	6543	SLC8A2	x	x	x	x	x	x	x	x	x		x	x
D4A5Q9	Glycine decarboxylase (Predicted), isoform CRA_a OS=Rattus norvegicus OX=10116 GN=Gldc PE=1 SV=1	309312	Gldc	104174	Gldc	2731	GLDC	x	x	x			x				x	x
B2RYJ7	ARP1 actin-related protein 1 homolog B (Yeast) OS=Rattus norvegicus OX=10116 GN=Actr1b PE=1 SV=1	316333	Actr1b	226977	Actr1b	10120	ACTR1B	x	x	x	x	x	x	x	x	x	x	x		x
G3V6P2	Dihydrolipoamide S-succinyltransferase (E2 component of 2-oxo-glutarate complex), isoform CRA_a OS=Rattus norvegicus OX=10116 GN=Dlst PE=1 SV=1	299201	Dlst	78920	Dlst	1743	DLST	x	x	x	x	x	x	x	x	x	x	x	x	x
F1LP82	Ras-related protein Rab-2A OS=Rattus norvegicus OX=10116 GN=Rab2a PE=1 SV=3	65158	Rab2a	59021	Rab2a	5862	RAB2A	x	x	x	x	x	x	x	x	x	x	x		x
B4F7A9	Casein kinase 2 alpha 2 OS=Rattus norvegicus OX=10116 GN=Csnk2a2 PE=1 SV=1	307641	Csnk2a2	13000	Csnk2a2	1459	CSNK2A2	x	x	x	x	x	x	x	x	x	x	x		x
Q5U2X8	Acyl-CoA thioesterase 9 OS=Rattus norvegicus OX=10116 GN=Acot9 PE=1 SV=1	302640	Acot9	56360	Acot9	23597	ACOT9	x	x	x	x	x	x	x	x	x	x	x		x
Q8CGU4	Arf-GAP with GTPase, ANK repeat and PH domain-containing protein 2 OS=Rattus norvegicus OX=10116 GN=Agap2 PE=1 SV=1	65218	Agap2	216439	Agap2	116986	AGAP2	x	x	x	x	x	x	x	x		x	x	x
Q6P503	ATPase H+-transporting V1 subunit D OS=Rattus norvegicus OX=10116 GN=Atp6v1d PE=1 SV=1	299159	Atp6v1d	73834	Atp6v1d	51382	ATP6V1D	x	x	x	x	x	x	x	x	x	x	x		x
Q6P6U2	26S proteasome regulatory subunit 6A OS=Rattus norvegicus OX=10116 GN=Psmc3 PE=1 SV=1	29677	Psmc3	19182	Psmc3	5702	PSMC3	x	x	x	x	x	x	x	x	x	x	x	x
Q63965	Sideroflexin-1 OS=Rattus norvegicus OX=10116 GN=Sfxn1 PE=2 SV=4	364678	Sfxn1	14057	Sfxn1	94081	SFXN1	x	x	x	x	x	x	x	x	x	x	x	x	x
Q8R490	Cadherin 13 OS=Rattus norvegicus OX=10116 GN=Cdh13 PE=1 SV=1	192248	Cdh13	12554	Cdh13	1012	CDH13	x	x	x	x	x	x	x	x	x	x	x		x
B2RYG2	Pck2 protein (Fragment) OS=Rattus norvegicus OX=10116 GN=Pck2 PE=2 SV=1	361042	Pck2	74551	Pck2	5106	PCK2	x	x	x	x	x	x	x		x	x	x
G3V9D7	Adducin 3 (Gamma), isoform CRA_a OS=Rattus norvegicus OX=10116 GN=Add3 PE=1 SV=1	25230	Add3	27360	Add3	120	ADD3	x		x	x	x	x	x	x	x	x	x	x	x
G3V734	2,4-dienoyl CoA reductase 1, mitochondrial, isoform CRA_a OS=Rattus norvegicus OX=10116 GN=Decr1 PE=1 SV=1	117543	Decr1	67460	Decr1	1666	DECR1	x	x	x	x	x	x	x	x	x	x	x	x	x
D4A6C5	Rho GTPase-activating protein 1 OS=Rattus norvegicus OX=10116 GN=Arhgap1 PE=1 SV=1	311193	Arhgap1	228359	Arhgap1	392	ARHGAP1	x	x	x	x	x	x	x	x	x	x	x		x
Q5XI73	Rho GDP-dissociation inhibitor 1 OS=Rattus norvegicus OX=10116 GN=Arhgdia PE=1 SV=1	360678	Arhgdia	192662	Arhgdia	396	ARHGDIA	x	x	x	x	x	x	x	x	x	x	x		x
P0CC10	Leucine-rich repeat-containing protein 4B OS=Rattus norvegicus OX=10116 GN=Lrrc4b PE=1 SV=1	308571	Lrrc4b	272381	Lrrc4b	94030	LRRC4B	x	x	x	x	x	x	x			x	x		x
A0A0G2K7L2	Immunoglobulin superfamily, member 3 OS=Rattus norvegicus OX=10116 GN=Igsf3 PE=4 SV=1	295325	Igsf3	78908	Igsf3	3321	IGSF3	x		x		x	x
D3ZPP2	ADP-ribosylation factor-like GTPase 8A OS=Rattus norvegicus OX=10116 GN=Arl8a PE=1 SV=1	498234	Arl8a	68724	Arl8a	127829	ARL8A	x	x	x	x	x	x	x	x	x	x	x		x
F1LN92	AFG3-like matrix AAA peptidase subunit 2 OS=Rattus norvegicus OX=10116 GN=Afg3l2 PE=1 SV=1	307350	Afg3l2	69597	Afg3l2	10939	AFG3L2	x	x	x	x	x	x	x	x	x	x	x		x
P14604	Enoyl-CoA hydratase, mitochondrial OS=Rattus norvegicus OX=10116 GN=Echs1 PE=1 SV=1	140547	Echs1	93747	Echs1	1892	ECHS1	x	x	x	x	x	x	x	x	x	x	x	x	x
A0A0H2UHE1	Succinate--CoA ligase [ADP/GDP-forming] subunit alpha, mitochondrial OS=Rattus norvegicus OX=10116 GN=Suclg1 PE=1 SV=1	114597	Suclg1	56451	Suclg1	8802	SUCLG1	x	x	x	x	x	x	x	x	x	x	x	x	x
D4AD82	Rho GTPase-activating protein 35 OS=Rattus norvegicus OX=10116 GN=Arhgap35 PE=1 SV=3	306400	Arhgap35	232906	Arhgap35	2909	ARHGAP35	x	x	x			x				x	x
P07171	Calbindin OS=Rattus norvegicus OX=10116 GN=Calb1 PE=1 SV=2	83839	Calb1	12307	Calb1	793	CALB1	x	x	x	x	x	x	x		x	x	x		x
O54922	Exocyst complex component 7 OS=Rattus norvegicus OX=10116 GN=Exoc7 PE=1 SV=1	64632	Exoc7	53413	Exoc7	23265	EXOC7	x	x	x	x	x	x	x	x	x	x	x		x
A0A0G2JWX1	26S proteasome non-ATPase regulatory subunit 11 OS=Rattus norvegicus OX=10116 GN=Psmd11 PE=1 SV=1	303353	Psmd11	69077	Psmd11	5717	PSMD11	x	x	x	x	x	x	x	x	x	x	x	x	x
A0A0G2K5X6	Tyrosine-protein kinase receptor OS=Rattus norvegicus OX=10116 GN=Ntrk2 PE=1 SV=1	25054	Ntrk2	18212	Ntrk2	4915	NTRK2	x	x	x	x	x	x	x	x		x	x	x	x
P42346	Serine/threonine-protein kinase mTOR OS=Rattus norvegicus OX=10116 GN=Mtor PE=1 SV=1	56718	Mtor	56717	Mtor	2475	MTOR	x	x	x	x	x	x	x	x		x	x
Q5XIG4	OCIA domain-containing protein 1 OS=Rattus norvegicus OX=10116 GN=Ociad1 PE=1 SV=1	289590	Ociad1	68095	Ociad1	54940	OCIAD1	x	x	x	x	x	x	x	x	x	x	x	x
P97546	Neuroplastin OS=Rattus norvegicus OX=10116 GN=Nptn PE=1 SV=2	56064	Nptn	20320	Nptn	27020	NPTN	x	x	x		x	x	x	x	x	x	x	x	x
B0BN65	Family with sequence similarity 49, member A OS=Rattus norvegicus OX=10116 GN=Fam49a PE=1 SV=1	298890	Fam49a	76820	Fam49a	81553	FAM49A	x	x	x	x	x	x	x	x	x	x	x		x
Q6AYR2	Protein NDRG3 OS=Rattus norvegicus OX=10116 GN=Ndrg3 PE=1 SV=1	296318	Ndrg3	29812	Ndrg3	57446	NDRG3	x	x	x	x	x	x	x	x		x	x	x	x
G3V8T7	RCG51933, isoform CRA_a OS=Rattus norvegicus OX=10116 GN=Tdrkh PE=1 SV=1	310652	Tdrkh	72634	Tdrkh	11022	TDRKH	x	x	x	x	x	x		x		x	x
P54319	Phospholipase A-2-activating protein OS=Rattus norvegicus OX=10116 GN=Plaa PE=1 SV=3	116645	Plaa	18786	Plaa	9373	PLAA	x	x	x	x		x				x	x
Q9Z270	Vesicle-associated membrane protein-associated protein A OS=Rattus norvegicus OX=10116 GN=Vapa PE=1 SV=3	58857	Vapa	30960	Vapa	9218	VAPA	x	x	x	x	x	x	x	x	x	x	x	x	x
Q5U2S7	Proteasome (Prosome, macropain) 26S subunit, non-ATPase, 3, isoform CRA_b OS=Rattus norvegicus OX=10116 GN=Psmd3 PE=1 SV=1	287670	Psmd3	22123	Psmd3	5709	PSMD3	x	x	x	x	x	x	x	x		x	x		x
Q6AY84	Secernin-1 OS=Rattus norvegicus OX=10116 GN=Scrn1 PE=1 SV=1	502776	Scrn1	69938	Scrn1	9805	SCRN1	x	x	x	x	x	x	x	x	x	x	x	x	x
A0JPJ7	Obg-like ATPase 1 OS=Rattus norvegicus OX=10116 GN=Ola1 PE=2 SV=1	296488	Ola1	67059	Ola1	29789	OLA1	x	x	x	x	x	x	x	x	x	x	x	x	x
A0A0G2JST3	Keratin, type II cytoskeletal 1 OS=Rattus norvegicus OX=10116 GN=Krt1 PE=1 SV=1	300250	Krt1	16678	Krt1	3848	KRT1				x		x			x	x
D3ZXQ2	Calmodulin-regulated spectrin-associated protein family, member 3 OS=Rattus norvegicus OX=10116 GN=Camsap3 PE=1 SV=2	689074	Camsap3	69697	Camsap3	57662	CAMSAP3	x	x	x	x	x	x		x		x	x
P84082	ADP-ribosylation factor 2 OS=Rattus norvegicus OX=10116 GN=Arf2 PE=2 SV=1	79119	Arf2	11841	Arf2	375	ARF1	x	x	x		x	x		x	x	x
Q499R1	Ppp2r5d protein (Fragment) OS=Rattus norvegicus OX=10116 GN=Ppp2r5d PE=2 SV=1	363193	Ppp2r5d	21770	Ppp2r5d	5528	PPP2R5D	x	x	x	x	x	x	x	x	x		x
P70566	Tropomodulin-2 OS=Rattus norvegicus OX=10116 GN=Tmod2 PE=1 SV=1	58814	Tmod2	50876	Tmod2	29767	TMOD2	x	x	x	x	x	x	x	x	x	x	x	x	x
P41499	Tyrosine-protein phosphatase non-receptor type 11 OS=Rattus norvegicus OX=10116 GN=Ptpn11 PE=1 SV=4	25622	Ptpn11	19247	Ptpn11	5781	PTPN11	x	x	x	x		x	x	x	x	x	x	x	x
P23711	Heme oxygenase 2 OS=Rattus norvegicus OX=10116 GN=Hmox2 PE=1 SV=1	79239	Hmox2	15369	Hmox2	3163	HMOX2	x	x	x	x	x	x	x	x		x	x		x
F1LSR8	Voltage-dependent calcium channel subunit alpha-2/delta-3 OS=Rattus norvegicus OX=10116 GN=Cacna2d3 PE=1 SV=3	306243	Cacna2d3	12294	Cacna2d3	55799	CACNA2D3	x	x	x	x	x	x	x		x	x	x	x	x
P56571	ES1 protein homolog, mitochondrial OS=Rattus norvegicus OX=10116 PE=1 SV=2	294326	Gatd3a	28295	Gatd3a	102724023	GATD3B	x	x	x		x	x	x		x	x	x	x	x
O35796	Complement component 1 Q subcomponent-binding protein, mitochondrial OS=Rattus norvegicus OX=10116 GN=C1qbp PE=1 SV=2	29681	C1qbp	12261	C1qbp	708	C1QBP	x	x	x	x	x	x	x		x	x	x	x	x
Q66HR2	Microtubule-associated protein RP/EB family member 1 OS=Rattus norvegicus OX=10116 GN=Mapre1 PE=1 SV=3	114764	Mapre1	13589	Mapre1	22919	MAPRE1	x	x	x	x	x	x	x	x	x	x	x	x	x
A0A0G2JUZ5	Glycine cleavage system P protein OS=Rattus norvegicus OX=10116 GN=Gldc PE=1 SV=1	309312	Gldc	104174	Gldc	2731	GLDC	x	x	x			x				x	x
A0A0G2JSR0	Voltage-dependent anion-selective channel protein 3 OS=Rattus norvegicus OX=10116 GN=Vdac3 PE=1 SV=1	83532	Vdac3	22335	Vdac3	7419	VDAC3	x	x	x	x	x	x	x	x	x	x	x		x
Q01728	Sodium/calcium exchanger 1 OS=Rattus norvegicus OX=10116 GN=Slc8a1 PE=1 SV=3	29715	Slc8a1	20541	Slc8a1	6546	SLC8A1	x	x	x	x	x	x	x	x	x	x	x	x	x
B1H2A2	Fibronectin type III and SPRY domain-containing protein 1 OS=Rattus norvegicus OX=10116 GN=Fsd1 PE=1 SV=1	301506	Fsd1	240121	Fsd1	79187	FSD1	x	x	x	x	x	x	x	x		x	x		x
F1LPZ8	Neuroligin 3, isoform CRA_a OS=Rattus norvegicus OX=10116 GN=Nlgn3 PE=1 SV=2	171297	Nlgn3	245537	Nlgn3	54413	NLGN3	x	x	x	x	x	x	x		x	x	x	x	x
Q9JHZ4	GRIP1-associated protein 1 OS=Rattus norvegicus OX=10116 GN=Gripap1 PE=1 SV=1	116493	Gripap1	54645	Gripap1	56850	GRIPAP1	x	x	x	x	x	x	x	x	x	x	x	x
Q02356	AMP deaminase 2 OS=Rattus norvegicus OX=10116 GN=Ampd2 PE=1 SV=2	362015	Ampd2	109674	Ampd2	271	AMPD2	x	x	x	x	x	x	x			x	x		x
A0A0G2QC17	Protein phosphatase 2C, magnesium dependent, catalytic subunit, isoform CRA_a OS=Rattus norvegicus OX=10116 GN=Pdp1 PE=1 SV=1	54705	Pdp1	381511	Pdp1	54704	PDP1	x	x	x	x	x	x		x		x	x	x
D3ZAP9	Glycerol-3-phosphate dehydrogenase [NAD(+)] OS=Rattus norvegicus OX=10116 GN=Gpd1l PE=1 SV=1	363159	Gpd1l	333433	Gpd1l	23171	GPD1L	x	x	x	x	x	x	x		x	x	x		x
F1LS01	Protocadherin 9 OS=Rattus norvegicus OX=10116 GN=Pcdh9 PE=4 SV=3	306091	Pcdh9	211712	Pcdh9	5101	PCDH9	x	x	x	x	x	x	x				x
A0A0G2JYF0	Anion exchange protein OS=Rattus norvegicus OX=10116 GN=Slc4a10 PE=1 SV=1	295645	Slc4a10	94229	Slc4a10	57282	SLC4A10	x	x	x	x	x	x	x			x	x	x	x
D3ZTP0	10-formyltetrahydrofolate dehydrogenase OS=Rattus norvegicus OX=10116 GN=Aldh1l2 PE=1 SV=3	299699	Aldh1l2	216188	Aldh1l2	160428	ALDH1L2	x	x	x			x					x
G3V9Z3	Amine oxidase OS=Rattus norvegicus OX=10116 GN=Maoa PE=1 SV=1	29253	Maoa	17161	Maoa	4128	MAOA	x	x	x	x	x	x	x	x	x	x	x	x	x
F1M4I4	Uncharacterized protein OS=Rattus norvegicus OX=10116 PE=1 SV=2	n.a	Vps51	68505	Fam114a2	738	VPS51	x	x	x	x	x	x	x	x		x	x
Q6P7A7	Dolichyl-diphosphooligosaccharide--protein glycosyltransferase subunit 1 OS=Rattus norvegicus OX=10116 GN=Rpn1 PE=1 SV=1	25596	Rpn1	103963	Rpn1	6184	RPN1	x	x	x	x	x	x	x	x		x	x	x
A0A0G2JY26	DnaJ heat shock protein family (Hsp40) member C6 OS=Rattus norvegicus OX=10116 GN=Dnajc6 PE=1 SV=1	313409	Dnajc6	72685	Dnajc6	9829	DNAJC6	x	x	x	x	x	x	x	x	x	x	x		x
P11348	Dihydropteridine reductase OS=Rattus norvegicus OX=10116 GN=Qdpr PE=1 SV=1	64192	Qdpr	110391	Qdpr	5860	QDPR	x	x	x	x	x	x	x	x	x	x	x	x	x
F1LT49	Leucine-rich repeat-containing 47 OS=Rattus norvegicus OX=10116 GN=Lrrc47 PE=1 SV=2	362672	Lrrc47	72946	Lrrc47	57470	LRRC47	x	x	x	x	x	x	x	x		x	x
D3Z9L0	Acylglycerol kinase OS=Rattus norvegicus OX=10116 GN=Agk PE=1 SV=2	502749	Agk	69923	Agk	55750	AGK	x	x	x	x	x	x	x	x	x	x	x		x
O70196	Prolyl endopeptidase OS=Rattus norvegicus OX=10116 GN=Prep PE=1 SV=1	83471	Prep	19072	Prep	5550	PREP	x	x	x	x	x	x	x	x		x	x	x	x
G3V6M3	Synaptotagmin II OS=Rattus norvegicus OX=10116 GN=Syt2 PE=1 SV=1	24805	Syt2	20980	Syt2	127833	SYT2	x	x	x	x	x	x	x	x	x	x	x		x
P47819	Glial fibrillary acidic protein OS=Rattus norvegicus OX=10116 GN=Gfap PE=1 SV=2	24387	Gfap	14580	Gfap	2670	GFAP	x	x	x	x	x	x	x		x	x	x	x	x
A0A0G2JT78	RAB6B, member RAS oncogene family OS=Rattus norvegicus OX=10116 GN=Rab6b PE=4 SV=1	363123	Rab6b	270192	Rab6b	51560	RAB6B	x	x	x	x	x	x	x		x	x	x		x
Q4FZU2	Keratin, type II cytoskeletal 6A OS=Rattus norvegicus OX=10116 GN=Krt6a PE=1 SV=1	683313	LOC683313	16687	Krt6a	3853	KRT6A	x								x	x
D4A4Z9	Kinectin 1 OS=Rattus norvegicus OX=10116 GN=Ktn1 PE=1 SV=2	361029	Ktn1	16709	Ktn1	3895	KTN1	x	x	x	x		x	x	x		x	x
G3V6Z7	Golgi autoantigen, golgin subfamily a, 5, isoform CRA_a OS=Rattus norvegicus OX=10116 GN=Golga5 PE=1 SV=1	299258	Golga5	27277	Golga5	9950	GOLGA5			x		x	x
Q63570	26S proteasome regulatory subunit 6B OS=Rattus norvegicus OX=10116 GN=Psmc4 PE=1 SV=1	117262	Psmc4	23996	Psmc4	5704	PSMC4	x	x	x	x	x	x	x	x	x	x	x
P81155	Voltage-dependent anion-selective channel protein 2 OS=Rattus norvegicus OX=10116 GN=Vdac2 PE=1 SV=2	83531	Vdac2	22334	Vdac2	7417	VDAC2	x	x	x	x	x	x	x	x	x	x	x		x
F1M403	Ubiquitin-conjugating enzyme E2O OS=Rattus norvegicus OX=10116 GN=Ube2o PE=1 SV=2	303689	Ube2o	217342	Ube2o	63893	UBE2O	x	x	x	x	x	x	x	x	x	x	x		x
P30835	ATP-dependent 6-phosphofructokinase, liver type OS=Rattus norvegicus OX=10116 GN=Pfkl PE=1 SV=3	25741	Pfkl	18641	Pfkl	5211	PFKL	x	x	x	x	x	x	x	x	x	x	x	x
Q8CF97	Deubiquitinating protein VCIP135 OS=Rattus norvegicus OX=10116 GN=Vcpip1 PE=1 SV=2	286761	Vcpip1	70675	Vcpip1	80124	VCPIP1	x	x	x	x	x	x	x	x		x	x		x
A0A0G2KA27	MAP kinase-activating death domain protein OS=Rattus norvegicus OX=10116 GN=Madd PE=1 SV=1	94193	Madd	228355	Madd	8567	MADD	x	x	x	x	x	x	x	x	x	x	x	x	x
Q925Q9	SH3 domain-containing kinase-binding protein 1 OS=Rattus norvegicus OX=10116 GN=Sh3kbp1 PE=1 SV=2	84357	Sh3kbp1	58194	Sh3kbp1	30011	SH3KBP1	x	x	x	x	x	x	x	x	x	x	x
Q99MZ4	Glutathione hydrolase 7 OS=Rattus norvegicus OX=10116 GN=Ggt7 PE=1 SV=2	156275	Ggt7	207182	Ggt7	2686	GGT7	x	x	x	x	x	x	x	x	x	x	x		x
P08592	Amyloid-beta A4 protein OS=Rattus norvegicus OX=10116 GN=App PE=1 SV=2	54226	App	11820	App	351	APP	x	x	x	x	x	x	x	x		x	x		x
P24368	Peptidyl-prolyl cis-trans isomerase B OS=Rattus norvegicus OX=10116 GN=Ppib PE=1 SV=3	64367	Ppib	19035	Ppib	5479	PPIB	x	x	x	x	x	x	x	x	x	x	x	x	x
P62762	Visinin-like protein 1 OS=Rattus norvegicus OX=10116 GN=Vsnl1 PE=1 SV=2	24877	Vsnl1	26950	Vsnl1	7447	VSNL1	x	x	x	x	x	x	x	x	x	x	x	x	x
G3V963	RCG47487, isoform CRA_b OS=Rattus norvegicus OX=10116 GN=Tmem132a PE=4 SV=1	338474	Tmem132a	98170	Tmem132a	54972	TMEM132A	x	x	x		x	x			x		x		x
F1LPP6	A-kinase anchor protein 5 OS=Rattus norvegicus OX=10116 GN=Akap5 PE=1 SV=1	171026	Akap5	238276	Akap5	9495	AKAP5	x	x	x	x	x	x	x		x	x	x	x
Q8CFD0	Sideroflexin-5 OS=Rattus norvegicus OX=10116 GN=Sfxn5 PE=2 SV=1	261737	Sfxn5	94282	Sfxn5	94097	SFXN5	x	x	x	x	x	x	x	x	x	x	x	x	x
P63322	Ras-related protein Ral-A OS=Rattus norvegicus OX=10116 GN=Rala PE=1 SV=1	81757	Rala	56044	Rala	5898	RALA	x	x	x	x	x	x	x	x	x	x	x	x	x
P62198	26S proteasome regulatory subunit 8 OS=Rattus norvegicus OX=10116 GN=Psmc5 PE=1 SV=1	81827	Psmc5	19184	Psmc5	5705	PSMC5	x	x	x	x	x	x	x	x	x	x	x	x
G3V6Q6	Guanine nucleotide binding protein, alpha 11 OS=Rattus norvegicus OX=10116 GN=Gna11 PE=1 SV=1	81662	Gna11	14672	Gna11	2767	GNA11	x	x	x	x	x	x	x	x	x	x	x	x	x
Q5UAJ6	Cytochrome c oxidase subunit 2 OS=Rattus norvegicus OX=10116 GN=COX2 PE=3 SV=1	26198	COX2	17709	COX2	107075310	MTCO2P12	x	x	x	x	x	x	x		x	x	x	x	x
Q9Z269	Vesicle-associated membrane protein-associated protein B OS=Rattus norvegicus OX=10116 GN=Vapb PE=1 SV=3	60431	Vapb	56491	Vapb	9217	VAPB	x	x	x	x	x	x	x	x	x	x	x	x	x
F1LN59	Eukaryotic translation initiation factor 4, gamma 2 OS=Rattus norvegicus OX=10116 GN=Eif4g2 PE=1 SV=2	361628	Eif4g2	13690	Eif4g2	1982	EIF4G2		x	x	x		x	x	x		x	x
P09330	Ribose-phosphate pyrophosphokinase 2 OS=Rattus norvegicus OX=10116 GN=Prps2 PE=1 SV=3	24689	Prps2	110639	Prps2	5634	PRPS2		x	x			x				x	x
Q99ML5	Prenylcysteine oxidase OS=Rattus norvegicus OX=10116 GN=Pcyox1 PE=1 SV=1	246302	Pcyox1	66881	Pcyox1	51449	PCYOX1	x	x	x	x	x	x	x	x		x	x	x	x
P63086	Mitogen-activated protein kinase 1 OS=Rattus norvegicus OX=10116 GN=Mapk1 PE=1 SV=3	116590	Mapk1	26413	Mapk1	5594	MAPK1	x	x	x	x	x	x	x	x	x	x	x	x	x
G3V964	Neurotrimin OS=Rattus norvegicus OX=10116 GN=Ntm PE=4 SV=2	50864	Ntm	235106	Ntm	50863	NTM	x	x	x	x	x	x	x	x	x	x	x	x	x
B2RYG6	Ubiquitin thioesterase OTUB1 OS=Rattus norvegicus OX=10116 GN=Otub1 PE=1 SV=1	293705	Otub1	107260	Otub1	55611	OTUB1	x	x	x	x	x	x	x	x	x	x	x	x	x
P12007	Isovaleryl-CoA dehydrogenase, mitochondrial OS=Rattus norvegicus OX=10116 GN=Ivd PE=1 SV=2	24513	Ivd	56357	Ivd	3712	IVD	x	x	x	x		x	x		x	x	x	x	x
Q6IFU7	Keratin, type I cytoskeletal 42 OS=Rattus norvegicus OX=10116 GN=Krt42 PE=3 SV=1	450231	Krt42	68239	Krt42	3872	KRT17	x					x			x	x
P13233	2',3'-cyclic-nucleotide 3'-phosphodiesterase OS=Rattus norvegicus OX=10116 GN=Cnp PE=1 SV=2	25275	Cnp	12799	Cnp	1267	CNP	x	x	x	x	x	x	x	x	x	x	x	x	x
D4A1Q9	Tubulin tyrosine ligase-like 12 OS=Rattus norvegicus OX=10116 GN=Ttll12 PE=1 SV=1	300105	Ttll12	223723	Ttll12	23170	TTLL12	x	x	x	x		x		x		x	x
G3V6S5	C-1-tetrahydrofolate synthase, cytoplasmic OS=Rattus norvegicus OX=10116 GN=Mthfd1 PE=1 SV=1	64300	Mthfd1	108156	Mthfd1	4522	MTHFD1	x	x	x	x	x	x	x	x	x	x	x	x	x
P0DP31	Calmodulin-3 OS=Rattus norvegicus OX=10116 GN=Calm3 PE=1 SV=1	24242	Calm1	12313	Calm1	801	CALM1	x	x	x		x	x	x	x		x			x
D3ZPN0	Protocadherin 17 (Predicted) OS=Rattus norvegicus OX=10116 GN=Pcdh17 PE=4 SV=2	306055	Pcdh17	219228	Pcdh17	27253	PCDH17	x	x	x	x	x	x	x				x
O70257	Syntaxin-7 OS=Rattus norvegicus OX=10116 GN=Stx7 PE=1 SV=4	60466	Stx7	53331	Stx7	8417	STX7	x	x	x	x	x	x	x		x	x	x		x
Q76EQ0	Serine racemase OS=Rattus norvegicus OX=10116 GN=Srr PE=1 SV=1	303306	Srr	27364	Srr	63826	SRR	x	x	x	x	x	x	x		x	x	x		x
F1LPC6	Carboxypeptidase D OS=Rattus norvegicus OX=10116 GN=Cpd PE=1 SV=2	25306	Cpd	12874	Cpd	1362	CPD	x		x	x	x	x	x			x	x
D4A2D7	Importin 4 (Predicted), isoform CRA_b OS=Rattus norvegicus OX=10116 GN=Ipo4 PE=1 SV=2	290228	Ipo4	75751	Ipo4	79711	IPO4	x	x	x			x				x
A0A0G2K657	Opioid-binding protein/cell adhesion molecule OS=Rattus norvegicus OX=10116 GN=Opcml PE=4 SV=1	116597	Opcml	330908	Opcml	4978	OPCML	x	x	x	x	x	x	x	x	x		x	x
P19627	Guanine nucleotide-binding protein G(z) subunit alpha OS=Rattus norvegicus OX=10116 GN=Gnaz PE=2 SV=3	25740	Gnaz	14687	Gnaz	2781	GNAZ	x	x	x	x	x	x	x	x	x	x	x	x	x
A0A0G2JV93	Metabotropic glutamate receptor 3 OS=Rattus norvegicus OX=10116 GN=Grm3 PE=1 SV=1	24416	Grm3	108069	Grm3	2913	GRM3	x	x	x	x	x	x	x		x	x	x	x	x
G3V746	Glutamate receptor ionotropic, NMDA 2B OS=Rattus norvegicus OX=10116 GN=Grin2b PE=1 SV=1	24410	Grin2b	14812	Grin2b	2904	GRIN2B	x	x	x	x	x	x	x		x	x	x	x	x
D4A2Q3	Pleckstrin and Sec7 domain-containing 3 OS=Rattus norvegicus OX=10116 GN=Psd3 PE=1 SV=3	306380	Psd3	234353	Psd3	23362	PSD3	x	x	x	x	x	x	x	x	x	x	x		x
G3V886	ATP-dependent zinc metalloprotease YME1L1 OS=Rattus norvegicus OX=10116 GN=LOC108348078 PE=1 SV=1	100910779	LOC100910779	27377	Yme1l1	10730	YME1L1	x	x	x		x	x					x
A0A0G2K677	Spectrin beta chain OS=Rattus norvegicus OX=10116 GN=Sptbn4 PE=1 SV=1	308458	Sptbn4	80297	Sptbn4	57731	SPTBN4	x	x	x	x	x	x	x	x	x		x
P62193	26S proteasome regulatory subunit 4 OS=Rattus norvegicus OX=10116 GN=Psmc1 PE=1 SV=1	117263	Psmc1	19179	Psmc1	5700	PSMC1	x	x	x	x	x	x	x	x		x	x	x
P63012	Ras-related protein Rab-3A OS=Rattus norvegicus OX=10116 GN=Rab3a PE=1 SV=1	25531	Rab3a	19339	Rab3a	5864	RAB3A	x	x	x	x	x	x	x	x	x	x	x		x
P49803	Regulator of G-protein signaling 7 OS=Rattus norvegicus OX=10116 GN=Rgs7 PE=1 SV=2	54296	Rgs7	24012	Rgs7	6000	RGS7	x	x	x	x	x	x	x	x	x	x	x	x	x
Q5U2N2	Ubiquitin specific protease 14 OS=Rattus norvegicus OX=10116 GN=Usp14 PE=1 SV=1	291796	Usp14	59025	Usp14	9097	USP14	x	x	x	x	x	x	x	x	x	x	x
D3ZUM2	Sterile alpha and TIR motif containing 1 (Predicted) OS=Rattus norvegicus OX=10116 GN=Sarm1 PE=1 SV=1	287545	Sarm1	237868	Sarm1	23098	SARM1	x	x	x	x	x	x				x	x
A0A0G2JTR4	ABR, RhoGEF and GTPase-activating protein OS=Rattus norvegicus OX=10116 GN=Abr PE=1 SV=1	287537	Abr	109934	Abr	29	ABR	x	x	x	x	x	x	x	x	x	x	x		x
P05370	Glucose-6-phosphate 1-dehydrogenase OS=Rattus norvegicus OX=10116 GN=G6pdx PE=1 SV=3	24377	G6pd	14381	G6pdx	2539	G6PD	x	x	x	x	x	x	x	x		x	x		x
Q6NYB7	Ras-related protein Rab-1A OS=Rattus norvegicus OX=10116 GN=Rab1A PE=1 SV=3	81754	Rab1a	19324	Rab1a	5861	RAB1A	x	x	x	x	x	x	x	x	x	x	x		x
F1M5N4	Malic enzyme OS=Rattus norvegicus OX=10116 GN=Me3 PE=3 SV=2	361602	Me3	109264	Me3	10873	ME3	x	x	x	x	x	x	x	x	x	x	x		x
D4A435	Intercellular adhesion molecule 5 OS=Rattus norvegicus OX=10116 GN=Icam5 PE=1 SV=1	313785	Icam5	15898	Icam5	7087	ICAM5	x	x	x	x	x	x	x	x	x	x	x		x
D4A857	Importin 9 (Predicted) OS=Rattus norvegicus OX=10116 GN=Ipo9 PE=1 SV=2	304817	Ipo9	226432	Ipo9	55705	IPO9	x	x	x	x		x	x			x	x
F1LZX5	HECT domain E3 ubiquitin protein ligase 4 OS=Rattus norvegicus OX=10116 GN=Hectd4 PE=1 SV=3	304503	Hectd4	269700	Hectd4	283450	HECTD4	x	x	x	x	x	x	x	x			x
Q6PST4	Atlastin-1 OS=Rattus norvegicus OX=10116 GN=Atl1 PE=1 SV=1	362750	Atl1	73991	Atl1	51062	ATL1	x	x	x	x	x	x	x	x	x	x	x	x	x
Q9Z2S9	Flotillin-2 OS=Rattus norvegicus OX=10116 GN=Flot2 PE=1 SV=1	83764	Flot2	14252	Flot2	2319	FLOT2	x	x	x	x	x	x	x	x	x	x	x		x
P63004	Platelet-activating factor acetylhydrolase IB subunit alpha OS=Rattus norvegicus OX=10116 GN=Pafah1b1 PE=1 SV=2	83572	Pafah1b1	18472	Pafah1b1	5048	PAFAH1B1	x	x	x	x	x	x	x	x	x	x	x	x	x
Q0D2L2	Mitochondrial ribosomal protein S22 OS=Rattus norvegicus OX=10116 GN=Mrps22 PE=1 SV=1	683519	Mrps22	64655	Mrps22	56945	MRPS22	x	x	x	x	x	x	x		x	x	x
G3V9M3	RCG28460 OS=Rattus norvegicus OX=10116 GN=Wdr47 PE=1 SV=1	310785	Wdr47	99512	Wdr47	22911	WDR47	x	x	x	x	x	x	x	x	x	x	x		x
Q66HA6	ADP-ribosylation factor-like protein 8B OS=Rattus norvegicus OX=10116 GN=Arl8b PE=2 SV=1	500282	Arl8b	67166	Arl8b	55207	ARL8B	x	x	x	x	x	x	x	x	x	x	x	x	x
Q68FZ8	Propionyl coenzyme A carboxylase, beta polypeptide, isoform CRA_b OS=Rattus norvegicus OX=10116 GN=Pccb PE=1 SV=1	24624	Pccb	66904	Pccb	5096	PCCB	x	x	x	x	x	x	x	x	x	x	x	x	x
D3ZUH5	Proline-rich 36 OS=Rattus norvegicus OX=10116 GN=Prr36 PE=4 SV=2	501795	Prr36	73072	Prr36	80164	PRR36	x	x	x	x	x	x	x	x
Q62651	Delta(3,5)-Delta(2,4)-dienoyl-CoA isomerase, mitochondrial OS=Rattus norvegicus OX=10116 GN=Ech1 PE=1 SV=2	64526	Ech1	51798	Ech1	1891	ECH1	x	x	x	x	x	x		x		x	x	x	x
Q01986	Dual specificity mitogen-activated protein kinase kinase 1 OS=Rattus norvegicus OX=10116 GN=Map2k1 PE=1 SV=2	170851	Map2k1	26395	Map2k1	5604	MAP2K1	x	x	x	x	x	x	x	x	x	x	x	x	x
P86182	Coiled-coil domain-containing protein 22 OS=Rattus norvegicus OX=10116 GN=Ccdc22 PE=1 SV=2	317381	Ccdc22	54638	Ccdc22	28952	CCDC22	x	x	x	x	x	x	x	x		x	x	x	x
G3V6T7	Protein disulfide-isomerase A4 OS=Rattus norvegicus OX=10116 GN=Pdia4 PE=1 SV=1	116598	Pdia4	12304	Pdia4	9601	PDIA4	x	x	x	x	x	x	x	x		x	x		x
A0A0G2K931	Phosphoserine aminotransferase OS=Rattus norvegicus OX=10116 GN=Psat1 PE=1 SV=1	293820	Psat1	107272	Psat1	29968	PSAT1	x	x	x	x	x	x	x	x	x	x	x		x
D3ZWA8	Adaptor protein, phosphotyrosine-interacting with PH domain and leucine zipper 1 OS=Rattus norvegicus OX=10116 GN=Appl1 PE=1 SV=3	290537	Appl1	72993	Appl1	26060	APPL1	x	x	x	x	x	x	x	x		x	x		x
O35509	Ras-related protein Rab-11B OS=Rattus norvegicus OX=10116 GN=Rab11b PE=1 SV=4	79434	Rab11b	19326	Rab11b	9230	RAB11B	x	x	x		x	x	x	x	x	x
A0A0G2JSU4	N-myc downstream regulated gene 2, isoform CRA_b OS=Rattus norvegicus OX=10116 GN=Ndrg2 PE=1 SV=1	171114	Ndrg2	29811	Ndrg2	57447	NDRG2	x	x	x	x	x	x	x	x	x	x	x	x	x
A0A0G2JSW0	Myosin regulatory light chain 12B OS=Rattus norvegicus OX=10116 GN=Myl12b PE=4 SV=1	50685	Myl12b	67938	Myl12b	10627	MYL12A	x	x	x		x	x	x	x		x	x	x
P07872	Peroxisomal acyl-coenzyme A oxidase 1 OS=Rattus norvegicus OX=10116 GN=Acox1 PE=1 SV=1	50681	Acox1	11430	Acox1	51	ACOX1	x	x	x	x	x	x	x	x		x	x
G3V881	Leucine rich repeat neuronal 6A, isoform CRA_a OS=Rattus norvegicus OX=10116 GN=Lingo1 PE=1 SV=1	315691	Lingo1	235402	Lingo1	84894	LINGO1	x	x	x	x	x	x	x	x	x	x	x		x
D3ZER6	Transportin 2 (Importin 3, karyopherin beta 2b) (Predicted) OS=Rattus norvegicus OX=10116 GN=Tnpo2 PE=1 SV=2	304670	Tnpo2	212999	Tnpo2	30000	TNPO2	x	x	x	x		x	x	x		x	x		x
A0A1B0GWW0	Ubiquitin protein ligase E3C (Fragment) OS=Rattus norvegicus OX=10116 GN=Ube3c PE=1 SV=1	362294	Ube3c	100763	Ube3c	9690	UBE3C	x	x	x	x		x	x	x		x	x		x
A0A0G2JT62	Receptor-type tyrosine-protein phosphatase F OS=Rattus norvegicus OX=10116 GN=Ptprf PE=1 SV=1	360406	Ptprf	19268	Ptprf	5792	PTPRF		x	x	x	x	x			x	x	x	x
F1M446	Similar to KIAA0368 OS=Rattus norvegicus OX=10116 GN=Ecpas PE=1 SV=3	313196	Ecpas	230249	Ecpas	23392	ECPAS	x	x	x		x	x	x			x	x
G3V8J5	PH and SEC7 domain-containing protein 1 OS=Rattus norvegicus OX=10116 GN=Psd PE=1 SV=1	171381	Psd	73728	Psd	5662	PSD	x	x	x	x	x	x	x			x	x
P16970	ATP-binding cassette sub-family D member 3 OS=Rattus norvegicus OX=10116 GN=Abcd3 PE=1 SV=3	25270	Abcd3	19299	Abcd3	5825	ABCD3	x	x	x	x	x	x	x	x		x	x		x
A0A0H2UHP9	RCG39700, isoform CRA_d OS=Rattus norvegicus OX=10116 GN=Rab6a PE=1 SV=1	84379	Rab6a	19346	Rab6a	5870	RAB6A	x	x	x	x	x	x	x	x	x	x	x		x
Q9WVB1	Ras-related protein Rab-6A OS=Rattus norvegicus OX=10116 GN=Rab6a PE=1 SV=2	84379	Rab6a	19346	Rab6a	5870	RAB6A	x	x	x	x	x	x	x	x	x	x	x		x
A0A0G2K719	DEAD-box helicase 3, X-linked OS=Rattus norvegicus OX=10116 GN=Ddx3x PE=1 SV=1	317335	Ddx3x	13205	Ddx3x	1654	DDX3X	x	x	x		x	x	x	x	x	x			x
Q9QYU4	Ketimine reductase mu-crystallin OS=Rattus norvegicus OX=10116 GN=Crym PE=1 SV=1	117024	Crym	12971	Crym	1428	CRYM	x	x	x	x	x	x	x	x	x	x	x	x	x
Q64559	Cytosolic acyl coenzyme A thioester hydrolase OS=Rattus norvegicus OX=10116 GN=Acot7 PE=1 SV=4	26759	Acot7	70025	Acot7	11332	ACOT7	x	x	x	x	x	x	x	x	x	x	x	x	x
P19234	NADH dehydrogenase [ubiquinone] flavoprotein 2, mitochondrial OS=Rattus norvegicus OX=10116 GN=Ndufv2 PE=1 SV=2	81728	Ndufv2	72900	Ndufv2	4729	NDUFV2	x	x	x	x	x	x	x	x	x	x	x	x	x
Q5BJZ3	Nicotinamide nucleotide transhydrogenase OS=Rattus norvegicus OX=10116 GN=Nnt PE=1 SV=1	310378	Nnt	18115	Nnt	23530	NNT	x		x	x	x			x	x	x			x
F1LPM3	Sorbin and SH3 domain-containing protein 2 OS=Rattus norvegicus OX=10116 GN=Sorbs2 PE=1 SV=2	114901	Sorbs2	234214	Sorbs2	8470	SORBS2	x	x	x	x		x	x			x	x	x	x
G3V7I0	Peroxiredoxin 3 OS=Rattus norvegicus OX=10116 GN=Prdx3 PE=1 SV=1	64371	Prdx3	11757	Prdx3	10935	PRDX3	x	x	x	x	x	x	x	x	x	x	x	x	x
Q6AXV4	Sorting and assembly machinery component 50 homolog OS=Rattus norvegicus OX=10116 GN=Samm50 PE=1 SV=1	300111	Samm50	68653	Samm50	25813	SAMM50	x	x	x	x	x	x	x	x	x	x	x	x	x
F1LPV0	Asparaginyl-tRNA synthetase OS=Rattus norvegicus OX=10116 GN=Nars PE=1 SV=2	291556	Nars	70223	Nars	4677	NARS	x	x	x	x	x	x	x	x		x	x		x
Q3KRF2	High density lipoprotein binding protein (Vigilin) OS=Rattus norvegicus OX=10116 GN=Hdlbp PE=1 SV=1	64474	Hdlbp	110611	Hdlbp	3069	HDLBP	x	x	x	x	x	x		x	x	x	x
Q9WUS0	Adenylate kinase 4, mitochondrial OS=Rattus norvegicus OX=10116 GN=Ak4 PE=2 SV=1	29223	Ak4	11639	Ak4	205	AK4	x	x	x	x	x	x	x	x	x	x		x	x
Q6P2A5	GTP:AMP phosphotransferase AK3, mitochondrial OS=Rattus norvegicus OX=10116 GN=Ak3 PE=1 SV=1	26956	Ak3	56248	Ak3	50808	AK3	x	x	x	x	x	x	x	x	x	x	x	x	x
Q920Q0	Paralemmin-1 OS=Rattus norvegicus OX=10116 GN=Palm PE=1 SV=1	170673	Palm	18483	Palm	5064	PALM	x	x	x	x	x	x	x	x	x	x	x	x	x
Q62768	Protein unc-13 homolog A OS=Rattus norvegicus OX=10116 GN=Unc13a PE=1 SV=1	64829	Unc13a	382018	Unc13a	23025	UNC13A	x	x	x	x		x	x			x	x		x
A0A0G2KAM4	Fascin OS=Rattus norvegicus OX=10116 GN=Fscn1 PE=3 SV=1	683788	Fscn1	14086	Fscn1	6624	FSCN1	x	x	x	x	x	x	x	x	x	x	x	x	x
B1WC34	Protein kinase C substrate 80K-H (Predicted), isoform CRA_b OS=Rattus norvegicus OX=10116 GN=Prkcsh PE=1 SV=1	300445	Prkcsh	19089	Prkcsh	5589	PRKCSH	x	x	x	x	x	x	x	x		x	x
Q68FQ9	LanC lantibiotic synthetase component C-like 2 (Bacterial) OS=Rattus norvegicus OX=10116 GN=Lancl2 PE=1 SV=1	362375	Lancl2	71835	Lancl2	55915	LANCL2	x	x	x	x	x	x	x	x	x	x	x		x
Q4V8H5	Aspartyl aminopeptidase, isoform CRA_c OS=Rattus norvegicus OX=10116 GN=Dnpep PE=1 SV=1	301529	Dnpep	13437	Dnpep	23549	DNPEP	x	x	x	x	x	x	x	x		x	x		x
A0A0G2JVC8	Terpene cyclase/mutase family member OS=Rattus norvegicus OX=10116 GN=Lss PE=1 SV=1	81681	Lss	16987	Lss	4047	LSS			x					x				x
O35353	Guanine nucleotide-binding protein subunit beta-4 OS=Rattus norvegicus OX=10116 GN=Gnb4 PE=2 SV=4	294962	Gnb4	14696	Gnb4	59345	GNB4	x	x	x	x	x	x	x		x	x	x	x	x
A0A0G2K3Z9	Uncharacterized protein OS=Rattus norvegicus OX=10116 PE=4 SV=1	n.a	n.a	18477	Prdx1 Msp23 Paga Tdpx2	5052	PRDX1 PAGA PAGB TDPX2		x	x		x	x	x	x	x	x	x		x
P58405	Striatin-3 OS=Rattus norvegicus OX=10116 GN=Strn3 PE=1 SV=2	114520	Strn3	94186	Strn3	29966	STRN3	x	x	x	x	x	x	x	x		x	x	x
Q2IBD4	Cortactin-binding protein 2 OS=Rattus norvegicus OX=10116 GN=Cttnbp2 PE=1 SV=1	282587	Cttnbp2	30785	Cttnbp2	83992	CTTNBP2	x	x	x	x	x	x	x	x	x	x	x
F1M820	Sorbin and SH3 domain-containing protein 1 OS=Rattus norvegicus OX=10116 GN=Sorbs1 PE=1 SV=1	686098	Sorbs1	20411	Sorbs1	10580	SORBS1	x	x	x	x	x	x	x	x		x	x		x
G3V918	Trifunctional purine biosynthetic protein adenosine-3 OS=Rattus norvegicus OX=10116 GN=Gart PE=1 SV=1	288259	Gart	14450	Gart	2618	GART	x	x	x	x		x	x	x		x	x
B2GV15	Dihydrolipoamide acetyltransferase component of pyruvate dehydrogenase complex OS=Rattus norvegicus OX=10116 GN=Dbt PE=1 SV=1	29611	Dbt	13171	Dbt	1629	DBT	x	x	x	x	x	x	x	x	x	x	x
D4A0T0	NADH:ubiquinone oxidoreductase subunit B10 OS=Rattus norvegicus OX=10116 GN=Ndufb10 PE=1 SV=1	681418	Ndufb10	68342	Ndufb10	4716	NDUFB10	x	x	x	x	x	x	x	x	x	x	x		x
B0BNL2	Peptidyl-prolyl cis-trans isomerase OS=Rattus norvegicus OX=10116 GN=Pin1 PE=1 SV=1	298696	Pin1	23988	Pin1	5300	PIN1	x	x	x	x	x	x	x	x	x	x			x
P26817	Beta-adrenergic receptor kinase 1 OS=Rattus norvegicus OX=10116 GN=Grk2 PE=1 SV=1	25238	Grk2	110355	Grk2	156	GRK2	x	x	x	x	x	x	x		x	x	x	x	x
P35332	Hippocalcin-like protein 4 OS=Rattus norvegicus OX=10116 GN=Hpcal4 PE=2 SV=2	50872	Hpcal4	170638	Hpcal4	51440	HPCAL4	x	x	x	x	x	x	x		x	x	x	x	x
P84083	ADP-ribosylation factor 5 OS=Rattus norvegicus OX=10116 GN=Arf5 PE=1 SV=2	79117	Arf5	11844	Arf5	381	ARF5	x	x	x	x	x	x	x		x	x	x	x	x
P36876	Serine/threonine-protein phosphatase 2A 55 kDa regulatory subunit B alpha isoform OS=Rattus norvegicus OX=10116 GN=Ppp2r2a PE=2 SV=1	117104	Ppp2r2a	71978	Ppp2r2a	5520	PPP2R2A	x	x	x	x	x	x	x	x	x	x	x	x	x
Q6MG21	Valine--tRNA ligase, mitochondrial OS=Rattus norvegicus OX=10116 GN=Vars2 PE=3 SV=1	309596	Vars2	68915	Vars2	57176	VARS2	x	x	x			x
D3ZE15	NADH:ubiquinone oxidoreductase subunit A13 OS=Rattus norvegicus OX=10116 GN=Ndufa13 PE=1 SV=1	100911483	Ndufa13	67184	Ndufa13	51079	NDUFA13	x	x	x	x	x	x	x	x	x	x	x		x
D3ZLK9	ATP-dependent (S)-NAD(P)H-hydrate dehydratase OS=Rattus norvegicus OX=10116 GN=Naxd PE=1 SV=2	361185	Naxd	69225	Naxd	55739	NAXD	x	x	x	x	x	x	x	x		x	x	x
A0A0G2JVC2	SCY1-like pseudokinase 2 OS=Rattus norvegicus OX=10116 GN=Scyl2 PE=1 SV=1	314717	Scyl2	213326	Scyl2	55681	SCYL2	x	x	x		x	x	x			x
Q9WVK7	Hydroxyacyl-coenzyme A dehydrogenase, mitochondrial OS=Rattus norvegicus OX=10116 GN=Hadh PE=2 SV=1	113965	Hadh	15107	Hadh	3033	HADH	x	x	x	x	x	x	x	x	x	x	x	x	x
P68182	cAMP-dependent protein kinase catalytic subunit beta OS=Rattus norvegicus OX=10116 GN=Prkacb PE=1 SV=2	293508	Prkacb	18749	Prkacb	5567	PRKACB	x	x	x	x	x	x	x	x	x	x	x	x	x
Q4KM73	UMP-CMP kinase OS=Rattus norvegicus OX=10116 GN=Cmpk1 PE=1 SV=2	298410	Cmpk1	66588	Cmpk1	51727	CMPK1	x	x	x	x	x	x	x	x	x	x	x	x	x
B0LPN4	Ryanodine receptor 2 OS=Rattus norvegicus OX=10116 GN=Ryr2 PE=1 SV=2	689560	Ryr2	20191	Ryr2	6262	RYR2	x	x	x	x	x	x	x			x	x
G3V864	Phospholipid phosphatase-related protein type 4 OS=Rattus norvegicus OX=10116 GN=Plppr4 PE=1 SV=1	295401	Plppr4	229791	Plppr4	9890	PLPPR4	x	x	x		x	x	x			x	x	x
A0A0G2JV31	X-prolyl aminopeptidase (Aminopeptidase P) 1, soluble, isoform CRA_a OS=Rattus norvegicus OX=10116 GN=Xpnpep1 PE=1 SV=1	170751	Xpnpep1	170750	Xpnpep1	7511	XPNPEP1	x	x	x	x	x	x	x	x		x	x	x	x
F1MAH6	Cadherin 11 OS=Rattus norvegicus OX=10116 GN=Cdh11 PE=1 SV=1	84407	Cdh11	12552	Cdh11	1009	CDH11	x	x	x	x	x	x	x			x	x		x
Q5MPA9	Serine/threonine-protein kinase DCLK2 OS=Rattus norvegicus OX=10116 GN=Dclk2 PE=1 SV=2	310698	Dclk2	70762	Dclk2	166614	DCLK2	x	x	x	x	x	x	x			x	x	x	x
P19945	60S acidic ribosomal protein P0 OS=Rattus norvegicus OX=10116 GN=Rplp0 PE=1 SV=2	64205	Rplp0	11837	Rplp0	6175	RPLP0	x	x	x		x	x	x			x		x	x
P37805	Transgelin-3 OS=Rattus norvegicus OX=10116 GN=Tagln3 PE=1 SV=2	63837	Tagln3	56370	Tagln3	29114	TAGLN3	x	x	x	x	x	x	x	x	x	x	x	x	x
A0A0H2UHI7	ATPase family AAA domain-containing protein 1 OS=Rattus norvegicus OX=10116 GN=Atad1 PE=1 SV=1	309532	Atad1	67979	Atad1	84896	ATAD1	x	x	x	x	x	x	x		x	x	x
F1LNP8	Nectin cell adhesion molecule 1 OS=Rattus norvegicus OX=10116 GN=Nectin1 PE=1 SV=2	192183	Nectin1	58235	Nectin1	5818	NECTIN1	x	x	x	x	x	x	x	x	x	x	x
P41542	General vesicular transport factor p115 OS=Rattus norvegicus OX=10116 GN=Uso1 PE=1 SV=1	56042	Uso1	56041	Uso1	8615	USO1	x	x	x	x	x	x	x	x		x	x
Q6AYS2	Sideroflexin OS=Rattus norvegicus OX=10116 GN=Sfxn1 PE=1 SV=1	364678	Sfxn1	14057	Sfxn1	94081	SFXN1	x	x	x	x	x	x	x	x	x	x	x	x	x
D3ZI07	Kinesin-like protein OS=Rattus norvegicus OX=10116 GN=Kif3b PE=1 SV=1	296284	Kif3b	16569	Kif3b	9371	KIF3B	x	x	x	x		x		x			x
Q99068	Alpha-2-macroglobulin receptor-associated protein OS=Rattus norvegicus OX=10116 GN=Lrpap1 PE=1 SV=2	116565	Lrpap1	16976	Lrpap1	4043	LRPAP1	x	x	x	x	x	x	x			x	x		x
M0R5P8	ADAM metallopeptidase domain 22 OS=Rattus norvegicus OX=10116 GN=Adam22 PE=1 SV=2	57033	Adam22	11496	Adam22	53616	ADAM22	x	x	x	x		x	x	x	x	x	x		x
Q6MG11	Alpha-tubulin N-acetyltransferase 1 OS=Rattus norvegicus OX=10116 GN=Atat1 PE=1 SV=1	361789	Atat1	73242	Atat1	79969	ATAT1	x	x	x	x	x	x		x		x	x
A0A140TAE6	Enoyl-[acyl-carrier-protein] reductase, mitochondrial OS=Rattus norvegicus OX=10116 GN=Mecr PE=1 SV=1	29470	Mecr	26922	Mecr	51102	MECR	x	x	x	x	x	x	x	x	x	x	x	x	x
P0C6S7	Ankyrin repeat and sterile alpha motif domain-containing protein 1B OS=Rattus norvegicus OX=10116 GN=Anks1b PE=1 SV=1	314721	Anks1b	77531	Anks1b	56899	ANKS1B	x	x	x	x	x	x	x			x	x	x
P31424	Metabotropic glutamate receptor 5 OS=Rattus norvegicus OX=10116 GN=Grm5 PE=1 SV=2	24418	Grm5	108071	Grm5	2915	GRM5	x	x	x	x	x	x	x			x	x	x	x
G3V6W6	Proteasome 26S subunit, ATPase 6 OS=Rattus norvegicus OX=10116 GN=Psmc6 PE=1 SV=1	289990	Psmc6	67089	Psmc6	5706	PSMC6	x	x	x	x	x	x	x	x	x	x	x		x
Q63768	Adapter molecule crk OS=Rattus norvegicus OX=10116 GN=Crk PE=1 SV=1	54245	Crk	12928	Crk	1398	CRK	x	x	x	x	x	x	x	x	x	x	x	x	x
F1M9Q8	Alkylglycerone-phosphate synthase OS=Rattus norvegicus OX=10116 GN=Agps PE=1 SV=3	84114	Agps	228061	Agps	8540	AGPS	x		x	x	x	x					x		x
O88767	Protein/nucleic acid deglycase DJ-1 OS=Rattus norvegicus OX=10116 GN=Park7 PE=1 SV=1	117287	Park7	57320	Park7	11315	PARK7	x	x	x	x	x	x	x	x	x	x	x	x	x
P37377	Alpha-synuclein OS=Rattus norvegicus OX=10116 GN=Snca PE=1 SV=1	29219	Snca	20617	Snca	6622	SNCA	x	x	x	x	x	x	x	x	x	x	x		x
D4A055	Voltage-dependent L-type calcium channel subunit beta-4 OS=Rattus norvegicus OX=10116 GN=Cacnb4 PE=1 SV=2	58942	Cacnb4	12298	Cacnb4	785	CACNB4	x	x	x	x	x	x	x	x		x	x		x
Q5RJR9	Serine (Or cysteine) proteinase inhibitor, clade H, member 1, isoform CRA_b OS=Rattus norvegicus OX=10116 GN=Serpinh1 PE=1 SV=1	29345	Serpinh1	12406	Serpinh1	871	SERPINH1	x	x	x		x	x				x	x
Q68FS2	COP9 signalosome complex subunit 4 OS=Rattus norvegicus OX=10116 GN=Cops4 PE=1 SV=1	360915	Cops4	26891	Cops4	51138	COPS4	x	x	x	x	x	x	x	x	x	x	x	x	x
O08662	Phosphatidylinositol 4-kinase alpha OS=Rattus norvegicus OX=10116 GN=Pi4ka PE=1 SV=2	64161	Pi4ka	224020	Pi4ka	5297	PI4KA	x	x	x	x	x	x	x	x	x		x
Q1JU68	Eukaryotic translation initiation factor 3 subunit A OS=Rattus norvegicus OX=10116 GN=Eif3a PE=2 SV=2	292148	Eif3a	13669	Eif3a	8661	EIF3A	x	x	x	x	x	x	x			x	x
Q6PCU4	Emd protein OS=Rattus norvegicus OX=10116 GN=Emd PE=1 SV=1	25437	Emd	13726	Emd	2010	EMD	x	x	x	x	x	x	x	x		x	x
Q9WUW2	Vesicle associated membrane protein 2B OS=Rattus norvegicus OX=10116 GN=vamp2 PE=2 SV=1	24803	Vamp2	22318	Vamp2	6844	VAMP2	x	x	x		x	x	x	x	x	x	x		x
B0BNB9	HtrA serine peptidase 2 OS=Rattus norvegicus OX=10116 GN=Htra2 PE=1 SV=1	297376	Htra2	64704	Htra2	27429	HTRA2	x	x		x	x	x	x		x	x	x		x
P97612	Fatty-acid amide hydrolase 1 OS=Rattus norvegicus OX=10116 GN=Faah PE=1 SV=1	29347	Faahl	14073	Faah	2166	FAAH	x	x	x	x	x	x	x		x	x	x	x	x
D3ZI16	COP9 (Constitutive photomorphogenic) homolog, subunit 6 (Arabidopsis thaliana) (Predicted), isoform CRA_a OS=Rattus norvegicus OX=10116 GN=Cops6 PE=1 SV=1	304343	Cops6	26893	Cops6	10980	COPS6	x	x	x	x	x	x	x	x	x	x	x		x
P22062	Protein-L-isoaspartate(D-aspartate) O-methyltransferase OS=Rattus norvegicus OX=10116 GN=Pcmt1 PE=1 SV=2	25604	Pcmt1	18537	Pcmt1	5110	PCMT1	x	x	x	x	x	x	x	x	x	x	x	x	x
D3ZPX4	Plexin-A3 OS=Rattus norvegicus OX=10116 GN=Plxna3 PE=3 SV=1	309280	Plxna3	18846	Plxna3	55558	PLXNA3	x		x			x			x		x
A0A0H2UHV7	Alanine--tRNA ligase, mitochondrial OS=Rattus norvegicus OX=10116 GN=Aars2 PE=1 SV=1	301254	Aars2	224805	Aars2	57505	AARS2	x	x	x	x	x	x				x	x
P63036	DnaJ homolog subfamily A member 1 OS=Rattus norvegicus OX=10116 GN=Dnaja1 PE=1 SV=1	65028	Dnaja1	15502	Dnaja1	3301	DNAJA1	x	x	x	x	x	x	x	x		x		x	x
Q6AY30	Saccharopine dehydrogenase-like oxidoreductase OS=Rattus norvegicus OX=10116 GN=Sccpdh PE=1 SV=1	305021	Sccpdh	109232	Sccpdh	51097	SCCPDH	x	x	x	x	x	x	x	x	x	x	x	x
P31977	Ezrin OS=Rattus norvegicus OX=10116 GN=Ezr PE=1 SV=3	54319	Ezr	22350	Ezr	7430	EZR	x	x	x	x	x	x	x	x	x	x	x	x	x
B2DD29	Serine/threonine-protein kinase BRSK1 OS=Rattus norvegicus OX=10116 GN=Brsk1 PE=1 SV=1	499073	Brsk1	381979	Brsk1	84446	BRSK1	x	x	x	x	x	x	x	x		x	x	x	x
O35964	Endophilin-A2 OS=Rattus norvegicus OX=10116 GN=Sh3gl1 PE=1 SV=1	81922	Sh3gl1	20405	Sh3gl1	6455	SH3GL1	x	x	x	x	x	x	x	x	x	x	x		x
A0A0H2UHH5	Keratin, type II cytoskeletal 75 OS=Rattus norvegicus OX=10116 GN=Krt75 PE=1 SV=1	300247	Krt75	109052	Krt75	9119	KRT75						x			x
B5DFL9	SEC14 and spectrin domain-containing 1 OS=Rattus norvegicus OX=10116 GN=Sestd1 PE=1 SV=1	295678	Sestd1	228071	Sestd1	91404	SESTD1	x	x	x		x	x	x				x
Q8VD52	Pyridoxal phosphate phosphatase OS=Rattus norvegicus OX=10116 GN=Pdxp PE=1 SV=2	727679	Pdxp	57028	Pdxp	57026	PDXP	x	x		x		x	x	x	x	x	x	x	x
P21913	Succinate dehydrogenase [ubiquinone] iron-sulfur subunit, mitochondrial OS=Rattus norvegicus OX=10116 GN=Sdhb PE=2 SV=2	298596	Sdhb	67680	Sdhb	6390	SDHB	x	x	x	x	x	x	x	x	x	x	x	x
B5DFC4	Protein kinase C OS=Rattus norvegicus OX=10116 GN=Prkca PE=2 SV=1	24680	Prkca	18750	Prkca	5578	PRKCA	x	x	x	x	x	x	x	x	x	x	x	x	x
P84076	Neuron-specific calcium-binding protein hippocalcin OS=Rattus norvegicus OX=10116 GN=Hpca PE=1 SV=2	29177	Hpca	15444	Hpca	3208	HPCA	x	x	x	x	x	x	x		x	x	x	x	x
B5DFN2	S-adenosylhomocysteine hydrolase-like protein 1 OS=Rattus norvegicus OX=10116 GN=Ahcyl1 PE=1 SV=2	362013	Ahcyl1	229709	Ahcyl1	10768	AHCYL1	x	x	x	x	x	x	x	x	x	x	x		x
D3ZH41	Cytoskeleton-associated protein 4 (Predicted) OS=Rattus norvegicus OX=10116 GN=Ckap4 PE=1 SV=2	362859	Ckap4	216197	Ckap4	10970	CKAP4	x	x	x	x	x	x	x		x	x	x		x
Q4V8E2	Proteasome (Prosome, macropain) 26S subunit, non-ATPase, 14 OS=Rattus norvegicus OX=10116 GN=Psmd14 PE=1 SV=1	311078	Psmd14	59029	Psmd14	10213	PSMD14	x	x	x	x	x	x	x	x	x	x	x
D3ZG95	Mitochondrial calcium uptake family, member 3 OS=Rattus norvegicus OX=10116 GN=Micu3 PE=4 SV=2	364601	Micu3	78506	Micu3	286097	MICU3	x	x	x	x	x	x	x			x	x
Q91Y81	Septin-2 OS=Rattus norvegicus OX=10116 GN=Sept2 PE=1 SV=1	117515	Sept2	18000	Sept2	4735	SEPTIN2	x	x	x	x	x	x	x	x	x	x	x		x
P07633	Propionyl-CoA carboxylase beta chain, mitochondrial OS=Rattus norvegicus OX=10116 GN=Pccb PE=2 SV=1	24624	Pccb	66904	Pccb	5096	PCCB	x	x	x	x	x	x	x	x	x	x	x	x	x
Q9ER24	Ataxin-10 OS=Rattus norvegicus OX=10116 GN=Atxn10 PE=1 SV=1	170821	Atxn10	54138	Atxn10	25814	ATXN10	x	x	x	x	x	x	x			x	x
P19804	Nucleoside diphosphate kinase B OS=Rattus norvegicus OX=10116 GN=Nme2 PE=1 SV=1	83782	Nme2	18103	Nme2	4831	NME2	x	x	x			x	x	x	x	x		x	x
P04906	Glutathione S-transferase P OS=Rattus norvegicus OX=10116 GN=Gstp1 PE=1 SV=2	24426	Gstp1	14870	Gstp1	2950	GSTP1	x	x	x	x	x	x	x	x	x	x	x	x	x
D4ADX8	Ras association (RalGDS/AF-6) and pleckstrin homology domains 1 OS=Rattus norvegicus OX=10116 GN=Raph1 PE=1 SV=2	363239	Raph1	77300	Raph1	65059	RAPH1	x	x	x	x	x	x					x
M0R6T4	MMS19 homolog, cytosolic iron-sulfur assembly component OS=Rattus norvegicus OX=10116 GN=Mms19 PE=1 SV=1	171124	Mms19	72199	Mms19	64210	MMS19	x	x	x	x		x		x		x
F1LRI5	GCN1 eIF2 alpha kinase activator-like 1 OS=Rattus norvegicus OX=10116 GN=Gcn1l1 PE=1 SV=3	690632	Gcn1	231659	Gcn1	10985	GCN1		x	x	x	x	x	x		x		x
Q5RKJ9	RAB10, member RAS oncogene family, isoform CRA_a OS=Rattus norvegicus OX=10116 GN=Rab10 PE=1 SV=1	50993	Rab10	19325	Rab10	10890	RAB10	x	x	x	x	x	x	x	x	x	x	x		x
Q80W92	Protein VAC14 homolog OS=Rattus norvegicus OX=10116 GN=Vac14 PE=1 SV=1	307842	Vac14	234729	Vac14	55697	VAC14	x	x	x	x	x	x	x	x	x	x
F1LMT5	PEX5-related protein OS=Rattus norvegicus OX=10116 GN=Pex5l PE=1 SV=2	286937	Pex5l	58869	Pex5l	51555	PEX5L	x	x	x	x	x	x	x	x		x	x		x
P14669	Annexin A3 OS=Rattus norvegicus OX=10116 GN=Anxa3 PE=1 SV=4	25291	Anxa3	11745	Anxa3	306	ANXA3	x	x	x	x		x	x			x		x
P20788	Cytochrome b-c1 complex subunit Rieske, mitochondrial OS=Rattus norvegicus OX=10116 GN=Uqcrfs1 PE=1 SV=2	291103	Uqcrfs1	66694	Uqcrfs1	7386	UQCRFS1	x	x	x		x	x	x	x	x	x	x	x	x
A0A140TAH1	Hepatocyte growth factor-regulated tyrosine kinase substrate OS=Rattus norvegicus OX=10116 GN=Hgs PE=1 SV=1	56084	Hgs	15239	Hgs	9146	HGS	x	x	x	x	x	x	x	x	x	x	x		x
Q6DGG0	Peptidyl-prolyl cis-trans isomerase D OS=Rattus norvegicus OX=10116 GN=Ppid PE=1 SV=3	361967	Ppid	67738	Ppid	5481	PPID	x	x	x	x	x	x	x	x	x	x	x	x	x
F1M287	SLIT-ROBO Rho GTPase-activating protein 1 OS=Rattus norvegicus OX=10116 GN=Srgap1 PE=1 SV=2	314903	Srgap1	117600	Srgap1	57522	SRGAP1							x		x
Q64654	Lanosterol 14-alpha demethylase OS=Rattus norvegicus OX=10116 GN=Cyp51a1 PE=1 SV=1	25427	Cyp51	13121	Cyp51	1595	CYP51A1	x	x	x		x	x					x
G3V6H0	RCG48149, isoform CRA_b OS=Rattus norvegicus OX=10116 GN=LOC100363782 PE=1 SV=1	100126191	Rab1b	76308	Rab1b	81876	RAB1B	x	x	x		x	x	x	x	x	x	x		x
D4A5F4	Hypothetical LOC289568 OS=Rattus norvegicus OX=10116 GN=RGD1311575 PE=1 SV=3	289568	RGD1311575	320827	C530008M17Rik	57482	KIAA1211	x	x	x			x					x
A0A0H2UI21	Carnitine O-acetyltransferase OS=Rattus norvegicus OX=10116 GN=Crat PE=1 SV=1	311849	Crat	12908	Crat	1384	CRAT	x	x	x	x	x	x	x	x	x	x	x	x
A0A0G2K808	ArfGAP with SH3 domain, ankyrin repeat and PH domain 2 OS=Rattus norvegicus OX=10116 GN=Asap2 PE=1 SV=1	362719	Asap2	211914	Asap2	8853	ASAP2	x	x	x	x		x			x	x	x
A0A0G2JSH5	Serum albumin OS=Rattus norvegicus OX=10116 GN=Alb PE=1 SV=1	24186	Alb	11657	Alb	213	ALB	x	x	x	x	x	x	x	x		x	x	x	x
P26453	Basigin OS=Rattus norvegicus OX=10116 GN=Bsg PE=1 SV=2	25246	Bsg	12215	Bsg	682	BSG	x	x	x	x	x	x	x	x	x	x	x	x
B1WBW4	Armadillo repeat-containing protein 10 OS=Rattus norvegicus OX=10116 GN=Armc10 PE=1 SV=1	296758	Armc10	67211	Armc10	83787	ARMC10	x	x	x	x	x	x	x		x	x	x	x	x
M0R5H1	Enhancer trap locus 4 OS=Rattus norvegicus OX=10116 GN=Etl4 PE=1 SV=2	291356	Etl4	208618	Etl4	56243	KIAA1217	x	x	x		x	x	x	x	x	x	x		x
Q6P3V8	Eukaryotic translation initiation factor 4A1, isoform CRA_c OS=Rattus norvegicus OX=10116 GN=Eif4a1 PE=1 SV=1	287436	Eif4a1	13681	Eif4a1	1973	EIF4A1	x	x	x	x		x	x	x		x	x		x
P97528	Contactin-6 OS=Rattus norvegicus OX=10116 GN=Cntn6 PE=1 SV=1	27256	Cntn6	53870	Cntn6	27255	CNTN6	x		x		x
Q63635	Syntaxin-6 OS=Rattus norvegicus OX=10116 GN=Stx6 PE=1 SV=1	60562	Stx6	58244	Stx6	10228	STX6	x	x	x	x	x	x	x		x	x	x		x
Q80ZG1	Synembryn-A OS=Rattus norvegicus OX=10116 GN=Ric8a PE=1 SV=2	293614	Ric8a	101489	Ric8a	60626	RIC8A	x	x	x	x	x	x	x			x	x
F1M853	Ribosome-binding protein 1 OS=Rattus norvegicus OX=10116 GN=Rrbp1 PE=1 SV=3	311483	Rrbp1	81910	Rrbp1	6238	RRBP1	x	x	x	x	x	x		x		x	x		x
D3ZSY8	TBC1 domain family, member 10b (Predicted) OS=Rattus norvegicus OX=10116 GN=Tbc1d10b PE=1 SV=1	365372	Tbc1d10b	68449	Tbc1d10b	26000	TBC1D10B	x	x	x	x	x	x	x	x		x	x
P02770	Serum albumin OS=Rattus norvegicus OX=10116 GN=Alb PE=1 SV=2	24186	Alb	11657	Alb	213	ALB	x	x	x	x	x	x	x	x		x	x	x	x
P61751	ADP-ribosylation factor 4 OS=Rattus norvegicus OX=10116 GN=Arf4 PE=2 SV=2	79120	Arf4	11843	Arf4	378	ARF4	x	x	x	x	x	x	x	x	x	x
Q2HWF0	Formin-binding protein 1-like OS=Rattus norvegicus OX=10116 GN=Fnbp1l PE=1 SV=2	310839	Fnbp1l	214459	Fnbp1l	54874	FNBP1L		x	x		x	x					x		x
P17220	Proteasome subunit alpha type-2 OS=Rattus norvegicus OX=10116 GN=Psma2 PE=1 SV=3	29669	Psma2	19166	Psma2	5683	PSMA2	x	x	x	x	x	x	x	x	x	x	x	x	x
Q5XIT9	Methylcrotonoyl-CoA carboxylase beta chain, mitochondrial OS=Rattus norvegicus OX=10116 GN=Mccc2 PE=2 SV=1	361884	Mccc2	78038	Mccc2	64087	MCCC2	x	x	x	x	x	x	x	x		x	x	x
A0A0G2K0W9	Proteasome subunit alpha type OS=Rattus norvegicus OX=10116 GN=Psma7 PE=1 SV=1	29674	Psma7	26444	Psma7	5688	PSMA7	x	x	x	x	x	x	x	x	x	x	x
D3ZUY0	Retinol dehydrogenase 14 OS=Rattus norvegicus OX=10116 GN=Rdh14 PE=1 SV=1	500629	Rdh14	105014	Rdh14	57665	RDH14	x	x	x	x	x	x	x			x	x		x
Q6MG49	Large proline-rich protein BAG6 OS=Rattus norvegicus OX=10116 GN=Bag6 PE=1 SV=2	94342	Bag6	224727	Bag6	7917	BAG6		x	x		x	x	x	x		x	x
Q07803	Elongation factor G, mitochondrial OS=Rattus norvegicus OX=10116 GN=Gfm1 PE=1 SV=2	114017	Gfm1	28030	Gfm1	85476	GFM1	x	x	x	x	x	x			x	x	x
G3V9S0	NADH-cytochrome b5 reductase OS=Rattus norvegicus OX=10116 GN=Cyb5r1 PE=1 SV=1	304805	Cyb5r1	72017	Cyb5r1	51706	CYB5R1	x	x	x	x	x	x	x	x	x	x	x	x	x
A0A096MIZ1	Paralemmin 2 OS=Rattus norvegicus OX=10116 GN=Palm2 PE=1 SV=1	103692368	Palm2	242481	Palm2	445815	PALM2-AKAP2	x	x	x		x		x		x	x	x		x
D4A5X7	Ganglioside-induced differentiation-associated-protein 1 (Predicted) OS=Rattus norvegicus OX=10116 GN=Gdap1 PE=4 SV=1	312890	Gdap1	14545	Gdap1	54332	GDAP1	x	x	x	x	x	x	x	x	x	x	x		x
A0A0H2UHG0	Tyrosine--tRNA ligase OS=Rattus norvegicus OX=10116 GN=Yars PE=1 SV=1	313047	Yars	107271	Yars	8565	YARS	x	x	x	x	x	x	x	x		x	x		x
D4A249	Metallo-beta-lactamase domain-containing 2 OS=Rattus norvegicus OX=10116 GN=Mblac2 PE=1 SV=1	365627	Mblac2	72852	Mblac2	153364	MBLAC2	x	x	x	x	x	x	x	x	x	x	x
A0A0G2JTF2	Disabled homolog 2-interacting protein OS=Rattus norvegicus OX=10116 GN=Dab2ip PE=1 SV=1	192126	Dab2ip	69601	Dab2ip	153090	DAB2IP	x	x	x	x	x	x		x	x	x	x
P52555	Endoplasmic reticulum resident protein 29 OS=Rattus norvegicus OX=10116 GN=Erp29 PE=1 SV=2	117030	Erp29	67397	Erp29	10961	ERP29	x	x	x	x	x	x	x	x	x	x	x	x
O35987	NSFL1 cofactor p47 OS=Rattus norvegicus OX=10116 GN=Nsfl1c PE=1 SV=1	83809	Nsfl1c	386649	Nsfl1c	55968	NSFL1C	x	x	x	x	x	x	x	x	x	x	x	x	x
A0A0G2JVZ6	Integrin subunit alpha V OS=Rattus norvegicus OX=10116 GN=Itgav PE=1 SV=1	296456	Itgav	16410	Itgav	3685	ITGAV	x	x	x	x	x	x	x	x	x	x	x		x
D3Z8E6	Calmodulin-regulated spectrin-associated protein 1 OS=Rattus norvegicus OX=10116 GN=Camsap1 PE=1 SV=2	296580	Camsap1	227634	Camsap1	157922	CAMSAP1	x	x	x	x		x	x			x	x
Q5U355	Itfg1 protein OS=Rattus norvegicus OX=10116 GN=Itfg1 PE=1 SV=1	171083	Itfg1	71927	Itfg1	81533	ITFG1	x	x	x	x	x	x	x			x
Q792I0	Protein lin-7 homolog C OS=Rattus norvegicus OX=10116 GN=Lin7c PE=1 SV=1	60442	Lin7c	22343	Lin7c	55327	LIN7C	x	x	x	x	x	x	x	x	x	x	x	x	x
A0A0G2K490	TRAF2 and NCK-interacting kinase OS=Rattus norvegicus OX=10116 GN=Tnik PE=1 SV=1	294917	Tnik	665113	Tnik	23043	TNIK	x	x	x	x	x	x	x		x	x	x
A0A0G2JW21	Roundabout homolog 1 OS=Rattus norvegicus OX=10116 GN=Robo1 PE=1 SV=1	58946	Robo1	19876	Robo1	6091	ROBO1	x		x		x	x	x		x		x
D3ZW08	Adenylosuccinate lyase OS=Rattus norvegicus OX=10116 GN=Adsl PE=1 SV=1	315150	Adsl	11564	Adsl	158	ADSL	x	x	x		x	x				x	x
Q3KRD5	Mitochondrial import receptor subunit TOM34 OS=Rattus norvegicus OX=10116 GN=Tomm34 PE=1 SV=1	311621	Tomm34	67145	Tomm34	10953	TOMM34	x	x	x	x	x	x	x	x		x	x	x
B0BN93	26S proteasome non-ATPase regulatory subunit 13 OS=Rattus norvegicus OX=10116 GN=Psmd13 PE=1 SV=1	365388	Psmd13	23997	Psmd13	5719	PSMD13	x	x	x	x	x	x	x		x	x	x
A2VD12	Pre-B-cell leukemia transcription factor-interacting protein 1 OS=Rattus norvegicus OX=10116 GN=Pbxip1 PE=1 SV=1	310644	Pbxip1	229534	Pbxip1	57326	PBXIP1	x		x	x		x		x
D3Z955	Phosphoglucomutase 2-like 1 OS=Rattus norvegicus OX=10116 GN=Pgm2l1 PE=1 SV=1	685076	Pgm2l1	70974	Pgm2l1	283209	PGM2L1	x	x	x	x	x	x	x	x	x	x	x		x
D3ZLD5	Golgin A3 OS=Rattus norvegicus OX=10116 GN=Golga3 PE=1 SV=1	312077	Golga3	269682	Golga3	2802	GOLGA3		x	x	x	x	x				x	x		x
P24155	Thimet oligopeptidase OS=Rattus norvegicus OX=10116 GN=Thop1 PE=1 SV=4	64517	Thop1	50492	Thop1	7064	THOP1	x	x	x	x	x	x	x			x	x
P39069	Adenylate kinase isoenzyme 1 OS=Rattus norvegicus OX=10116 GN=Ak1 PE=1 SV=3	24183	Ak1	11636	Ak1	203	AK1	x	x	x	x	x	x	x	x	x	x	x	x	x
Q4FZT0	Stomatin-like protein 2, mitochondrial OS=Rattus norvegicus OX=10116 GN=Stoml2 PE=1 SV=1	298203	Stoml2	66592	Stoml2	30968	STOML2	x	x	x	x	x	x	x		x	x	x	x	x
A0A0G2K9V6	Threonine--tRNA ligase, cytoplasmic OS=Rattus norvegicus OX=10116 GN=Tars PE=1 SV=1	294810	Tars	110960	Tars	6897	TARS	x	x	x	x	x	x	x			x	x	x	x
P62494	Ras-related protein Rab-11A OS=Rattus norvegicus OX=10116 GN=Rab11a PE=1 SV=3	81830	Rab11a	53869	Rab11a	8766	RAB11A	x	x	x			x					x
Q7M0E3	Destrin OS=Rattus norvegicus OX=10116 GN=Dstn PE=1 SV=3	502674	Dstn	56431	Dstn	11034	DSTN	x	x	x	x	x	x	x	x	x	x	x	x	x
G3V982	Engulfment and cell motility 2, ced-12 homolog (C. elegans), isoform CRA_b OS=Rattus norvegicus OX=10116 GN=Elmo2 PE=1 SV=1	362271	Elmo2	140579	Elmo2	63916	ELMO2	x	x	x	x	x	x	x			x	x		x
P69682	Adaptin ear-binding coat-associated protein 1 OS=Rattus norvegicus OX=10116 GN=Necap1 PE=1 SV=1	312694	Necap1	67602	Necap1	25977	NECAP1	x	x	x	x	x	x	x	x	x	x	x	x	x
O54924	Exocyst complex component 8 OS=Rattus norvegicus OX=10116 GN=Exoc8 PE=1 SV=1	245709	Exoc8	102058	Exoc8	149371	EXOC8	x	x	x	x	x	x	x	x		x	x
B2RYW3	NADH dehydrogenase (Ubiquinone) 1 beta subcomplex, 9 (Predicted) OS=Rattus norvegicus OX=10116 GN=Ndufb9 PE=1 SV=1	299954	Ndufb9	66218	Ndufb9	4715	NDUFB9	x	x	x	x	x	x	x	x	x	x	x		x
M0RDI5	Mitochondrial calcium uniporter OS=Rattus norvegicus OX=10116 GN=Mcu PE=1 SV=1	294560	Mcu	215999	Mcu	90550	MCU	x	x	x	x	x	x	x		x	x	x
A0A0G2JZQ9	Keratin, type II cytoskeletal 1b OS=Rattus norvegicus OX=10116 GN=Krt77 PE=3 SV=1	406226	Krt77	406220	Krt77	374454	KRT77									x	x
P27615	Lysosome membrane protein 2 OS=Rattus norvegicus OX=10116 GN=Scarb2 PE=1 SV=2	117106	Scarb2	12492	Scarb2	950	SCARB2	x	x	x	x	x	x	x	x		x	x		x
M0RC65	Cofilin 2, muscle (Predicted), isoform CRA_b OS=Rattus norvegicus OX=10116 GN=Cfl2 PE=1 SV=1	366624	Cfl2	12632	Cfl2	1073	CFL2	x	x	x	x	x	x	x	x	x	x	x		x
Q5BKC9	Ephexin-1 OS=Rattus norvegicus OX=10116 GN=Ngef PE=1 SV=2	246217	Ngef	53972	Ngef	25791	NGEF	x	x	x	x	x	x	x			x	x		x
Q5PPL3	Sterol-4-alpha-carboxylate 3-dehydrogenase, decarboxylating OS=Rattus norvegicus OX=10116 GN=Nsdhl PE=2 SV=1	309262	Nsdhl	18194	Nsdhl	50814	NSDHL		x	x	x	x	x				x	x
Q5I0D1	Glyoxalase domain-containing protein 4 OS=Rattus norvegicus OX=10116 GN=Glod4 PE=1 SV=1	363644	Glod4	67201	Glod4	51031	GLOD4	x	x	x	x	x	x	x	x	x	x	x	x	x
Q5XI31	GPI transamidase component PIG-S OS=Rattus norvegicus OX=10116 GN=Pigs PE=2 SV=3	303277	Pigs	276846	Pigs	94005	PIGS	x	x	x	x	x	x	x			x
A0A0G2K1U9	Immunity-related GTPase Q OS=Rattus norvegicus OX=10116 GN=Irgq PE=1 SV=1	292708	Irgq	210146	Irgq	126298	IRGQ	x	x	x			x	x	x		x	x		x
D3ZTW9	Endonuclease G-like 1 (Predicted), isoform CRA_d OS=Rattus norvegicus OX=10116 GN=Exog PE=1 SV=1	301062	Exog	208194	Exog	9941	EXOG	x	x	x	x	x	x	x	x	x	x	x		x
Q62636	Ras-related protein Rap-1b OS=Rattus norvegicus OX=10116 GN=Rap1b PE=1 SV=2	171337	Rap1b	215449	Rap1b	5908	RAP1B	x	x	x	x	x	x	x		x	x	x	x
P01830	Thy-1 membrane glycoprotein OS=Rattus norvegicus OX=10116 GN=Thy1 PE=1 SV=1	24832	Thy1	21838	Thy1	7070	THY1	x	x	x	x	x	x	x	x	x	x	x	x	x
A0A0G2JY48	Eph receptor B2 OS=Rattus norvegicus OX=10116 GN=Ephb2 PE=1 SV=1	313633	Ephb2	13844	Ephb2	2048	EPHB2	x	x	x	x	x	x	x	x		x	x
Q1WIM1	Cell adhesion molecule 4 OS=Rattus norvegicus OX=10116 GN=Cadm4 PE=1 SV=1	365216	Cadm4	260299	Cadm4	199731	CADM4	x	x	x	x	x	x	x	x	x	x	x	x	x
P04177	Tyrosine 3-monooxygenase OS=Rattus norvegicus OX=10116 GN=Th PE=1 SV=3	25085	Th	21823	Th	7054	TH	x	x	x				x		x		x		x
E9PT51	DNA polymerase delta-interacting protein 2 OS=Rattus norvegicus OX=10116 GN=Poldip2 PE=1 SV=3	287544	Poldip2	67811	Poldip2	26073	POLDIP2	x	x	x			x				x	x
Q505I9	Epsin-2 OS=Rattus norvegicus OX=10116 GN=Epn2 PE=1 SV=1	60443	Epn2	13855	Epn2	22905	EPN2	x	x	x	x		x	x	x	x	x	x
Q9JLU4	SH3 and multiple ankyrin repeat domains protein 3 OS=Rattus norvegicus OX=10116 GN=Shank3 PE=1 SV=3	59312	Shank3	58234	Shank3	85358	SHANK3	x	x	x	x		x	x	x	x	x	x	x	x
D3ZUB0	Reticulocalbin 1 (Predicted), isoform CRA_a OS=Rattus norvegicus OX=10116 GN=Rcn1 PE=1 SV=1	362182	Rcn1	19672	Rcn1	5954	RCN1	x	x	x	x		x		x			x
P56603	Secretory carrier-associated membrane protein 1 OS=Rattus norvegicus OX=10116 GN=Scamp1 PE=1 SV=1	29521	Scamp1	107767	Scamp1	9522	SCAMP1	x	x	x	x	x	x	x		x	x	x		x
Q66H15	Regulator of microtubule dynamics protein 3 OS=Rattus norvegicus OX=10116 GN=Rmdn3 PE=1 SV=1	311328	Rmdn3	67809	Rmdn3	55177	RMDN3	x	x	x	x	x	x	x	x		x	x	x	x
D4ACG7	Copine 6 OS=Rattus norvegicus OX=10116 GN=Cpne6 PE=1 SV=2	691478	Cpne6	12891	Cpne6	9362	CPNE6	x	x	x	x	x	x	x	x	x	x	x		x
B0BNK1	RAB5C, member RAS oncogene family OS=Rattus norvegicus OX=10116 GN=Rab5c PE=1 SV=1	287709	Rab5c	19345	Rab5c	5878	RAB5C	x	x	x	x	x	x	x	x	x	x	x		x
P07895	Superoxide dismutase [Mn], mitochondrial OS=Rattus norvegicus OX=10116 GN=Sod2 PE=1 SV=2	24787	Sod2	20656	Sod2	6648	SOD2	x	x	x	x	x	x	x	x	x	x	x	x	x
F1M1D5	Tubulin folding cofactor D OS=Rattus norvegicus OX=10116 GN=Tbcd PE=1 SV=3	100361417	Tbcd	108903	Tbcd	6904	TBCD	x	x	x	x		x		x		x			x
P18420	Proteasome subunit alpha type-1 OS=Rattus norvegicus OX=10116 GN=Psma1 PE=1 SV=2	29668	Psma1	26440	Psma1	5682	PSMA1	x	x	x	x	x	x	x	x	x	x	x	x	x
P08753	Guanine nucleotide-binding protein G(k) subunit alpha OS=Rattus norvegicus OX=10116 GN=Gnai3 PE=1 SV=3	25643	Gnai3	14679	Gnai3	2773	GNAI3	x	x	x	x	x	x	x		x	x	x	x	x
Q5XIT1	Microtubule-associated protein RP/EB family member 3 OS=Rattus norvegicus OX=10116 GN=Mapre3 PE=1 SV=1	298848	Mapre3	100732	Mapre3	22924	MAPRE3	x	x	x	x	x	x	x	x	x	x	x	x
Q9JHL4	Drebrin-like protein OS=Rattus norvegicus OX=10116 GN=Dbnl PE=1 SV=1	83527	Dbnl	13169	Dbnl	28988	DBNL	x	x	x	x	x	x	x	x	x	x	x	x	x
Q6AY23	Pyrroline-5-carboxylate reductase 2 OS=Rattus norvegicus OX=10116 GN=Pycr2 PE=2 SV=1	364064	Pycr2	69051	Pycr2	29920	PYCR2	x	x	x		x	x	x		x	x	x	x
P13234	Calcium/calmodulin-dependent protein kinase type IV OS=Rattus norvegicus OX=10116 GN=Camk4 PE=1 SV=3	25050	Camk4	12326	Camk4	814	CAMK4	x	x	x	x		x	x	x		x	x		x
Q9QUR2	Dynactin subunit 4 OS=Rattus norvegicus OX=10116 GN=Dctn4 PE=1 SV=1	84428	Dctn4	67665	Dctn4	51164	DCTN4	x	x	x	x	x	x	x	x		x	x	x	x
Q4FZY0	EF-hand domain-containing protein D2 OS=Rattus norvegicus OX=10116 GN=Efhd2 PE=1 SV=1	298609	Efhd2	27984	Efhd2	79180	EFHD2	x	x	x	x	x	x	x	x	x	x	x	x	x
Q9JLZ1	Glutaredoxin-3 OS=Rattus norvegicus OX=10116 GN=Glrx3 PE=1 SV=2	58815	Glrx3	30926	Glrx3	10539	GLRX3	x	x	x	x	x	x	x			x	x		x
Q91XN7	Tropomyosin alpha isoform OS=Rattus norvegicus OX=10116 GN=Tpm1 PE=2 SV=1	24851	Tpm1	22003	Tpm1	7168	TPM1	x	x	x	x	x	x	x		x	x	x	x
Q6AYU5	Poly(rC)-binding protein 2 OS=Rattus norvegicus OX=10116 GN=Pcbp2 PE=1 SV=1	363005	Pcbp2	18521	Pcbp2	5094	PCBP2	x	x	x	x	x	x	x	x	x	x	x		x
F1LV89	Rap1 GTPase-activating protein OS=Rattus norvegicus OX=10116 GN=Rap1gap PE=1 SV=3	313644	Rap1gap	110351	Rap1gap	5909	RAP1GAP	x	x	x	x	x	x	x	x	x	x	x
F1LR18	Rho GTPase-activating protein 39 OS=Rattus norvegicus OX=10116 GN=Arhgap39 PE=1 SV=1	500901	Arhgap39	223666	Arhgap39	80728	ARHGAP39	x	x	x	x	x	x	x	x		x	x
B4F7C7	Hebp1 protein OS=Rattus norvegicus OX=10116 GN=Hebp1 PE=1 SV=1	362454	Hebp1	15199	Hebp1	50865	HEBP1	x	x	x	x	x	x	x	x		x	x		x
Q1AAU6	Arf-GAP with SH3 domain, ANK repeat and PH domain-containing protein 1 OS=Rattus norvegicus OX=10116 GN=Asap1 PE=1 SV=2	314961	Asap1	13196	Asap1	50807	ASAP1	x	x	x	x		x	x	x		x	x	x
F1M2D4	Rho GTPase-activating protein 23 OS=Rattus norvegicus OX=10116 GN=Arhgap23 PE=1 SV=3	303501	Arhgap23	58996	Arhgap23	57636	ARHGAP23	x	x	x	x	x	x	x	x		x	x		x
Q4QQT4	Serine/threonine-protein phosphatase 2A 65 kDa regulatory subunit A beta isoform OS=Rattus norvegicus OX=10116 GN=Ppp2r1b PE=2 SV=1	315648	Ppp2r1b	73699	Ppp2r1b	5519	PPP2R1B	x		x			x			x		x	x
Q4G067	Mitochondrial ribosomal protein L44 OS=Rattus norvegicus OX=10116 GN=Mrpl44 PE=1 SV=1	301552	Mrpl44	69163	Mrpl44	65080	MRPL44	x	x	x	x		x					x
Q4V7C6	GMP synthase [glutamine-hydrolyzing] OS=Rattus norvegicus OX=10116 GN=Gmps PE=1 SV=1	295088	Gmps	229363	Gmps	8833	GMPS	x	x	x	x		x	x	x	x	x			x
G3V997	Neuronal migration protein doublecortin OS=Rattus norvegicus OX=10116 GN=Dcx PE=1 SV=1	84394	Dcx	13193	Dcx	1641	DCX			x			x			x		x	x
Q4V8I9	UTP--glucose-1-phosphate uridylyltransferase OS=Rattus norvegicus OX=10116 GN=Ugp2 PE=1 SV=1	289827	Ugp2	216558	Ugp2	7360	UGP2	x	x	x	x	x	x	x	x	x	x	x		x
Q05982	Nucleoside diphosphate kinase A OS=Rattus norvegicus OX=10116 GN=Nme1 PE=1 SV=1	191575	Nme1	18102	Nme1	4830	NME1	x	x	x	x	x	x	x	x	x	x	x	x	x
P14668	Annexin A5 OS=Rattus norvegicus OX=10116 GN=Anxa5 PE=1 SV=3	25673	Anxa5	11747	Anxa5	308	ANXA5	x	x	x	x	x	x	x	x	x	x	x	x	x
Q99MI5	Spermidine synthase OS=Rattus norvegicus OX=10116 GN=LOC100912604 PE=1 SV=1	84596	Srm	20810	Srm	6723	SRM	x	x	x	x		x	x	x		x	x		x
P08009	Glutathione S-transferase Yb-3 OS=Rattus norvegicus OX=10116 GN=Gstm3 PE=1 SV=2	81869	Gstm7	68312	Gstm7	2946	GSTM2	x	x	x	x		x	x	x	x	x	x	x
G3V6U3	ALG2, alpha-1,3/1,6-mannosyltransferase OS=Rattus norvegicus OX=10116 GN=Alg2 PE=1 SV=1	313231	Alg2	56737	Alg2	85365	ALG2	x	x	x	x	x	x	x		x	x	x		x
G3V927	Discs, large homolog-associated protein 4 (Drosophila) OS=Rattus norvegicus OX=10116 GN=Dlgap4 PE=1 SV=1	286930	Dlgap4	228836	Dlgap4	22839	DLGAP4	x		x	x	x	x	x		x	x	x	x	x
F1LM09	Ubiquitin carboxyl-terminal hydrolase 7 OS=Rattus norvegicus OX=10116 GN=Usp7 PE=1 SV=2	360471	Usp7	252870	Usp7	7874	USP7	x	x	x	x	x	x	x	x	x	x	x
Q5RKH2	Galactokinase 1, isoform CRA_c OS=Rattus norvegicus OX=10116 GN=Galk1 PE=1 SV=1	287835	Galk1	14635	Galk1	2584	GALK1	x	x	x	x	x					x
Q05096	Unconventional myosin-Ib OS=Rattus norvegicus OX=10116 GN=Myo1b PE=1 SV=1	117057	Myo1b	17912	Myo1b	4430	MYO1B	x	x	x		x		x				x
B0BNG0	ER membrane protein complex subunit 2 OS=Rattus norvegicus OX=10116 GN=Emc2 PE=2 SV=1	362905	Emc2	66736	Emc2	9694	EMC2	x	x	x	x	x	x	x			x	x
Q5D059	Heterogeneous nuclear ribonucleoprotein K OS=Rattus norvegicus OX=10116 GN=Hnrnpk PE=1 SV=1	117282	Hnrnpk	15387	Hnrnpk	3190	HNRNPK	x	x	x	x	x	x	x	x		x	x	x
F1LMB9	Exocyst complex component 2-like OS=Rattus norvegicus OX=10116 GN=Exoc2 PE=1 SV=1	171455	Exoc2	66482	Exoc2	55770	EXOC2	x	x	x	x	x	x	x	x		x	x
A0A0G2K4A0	RAB11 family-interacting protein 5 OS=Rattus norvegicus OX=10116 GN=Rab11fip5 PE=1 SV=1	312502	Rab11fip5	52055	Rab11fip5	26056	RAB11FIP5	x	x	x	x	x	x	x	x		x	x
Q68FU3	Electron transfer flavoprotein subunit beta OS=Rattus norvegicus OX=10116 GN=Etfb PE=1 SV=3	292845	Etfb	110826	Etfb	2109	ETFB	x	x	x	x	x	x	x	x	x	x	x	x	x
D3ZS72	Phosphatidylinositol-3,4,5-trisphosphate-dependent Rac exchange factor 1 OS=Rattus norvegicus OX=10116 GN=Prex1 PE=1 SV=3	311647	Prex1	277360	Prex1	57580	PREX1	x	x	x	x		x				x	x		x
A0A0G2K8H0	Caprin-1 OS=Rattus norvegicus OX=10116 GN=Caprin1 PE=1 SV=1	362173	Caprin1	53872	Caprin1	4076	CAPRIN1	x	x	x	x	x	x	x	x		x	x
B1H270	Succinate--CoA ligase [GDP-forming] subunit beta, mitochondrial OS=Rattus norvegicus OX=10116 GN=Suclg2 PE=2 SV=1	362404	Suclg2	20917	Suclg2	8801	SUCLG2	x	x	x	x		x		x		x	x
Q6RUV5	Ras-related C3 botulinum toxin substrate 1 OS=Rattus norvegicus OX=10116 GN=Rac1 PE=1 SV=1	363875	Rac1	19353	Rac1	5879	RAC1	x	x	x		x	x	x	x	x	x	x	x	x
Q4V8B7	Inactive hydroxysteroid dehydrogenase-like protein 1 OS=Rattus norvegicus OX=10116 GN=Hsdl1 PE=2 SV=1	361418	Hsdl1	72552	Hsdl1	83693	HSDL1	x	x	x	x	x	x	x		x	x	x	x	x
D4A8H3	Similar to RIKEN cDNA 5730469D23 (Predicted) OS=Rattus norvegicus OX=10116 GN=Uba6 PE=1 SV=1	305268	Uba6	231380	Uba6	55236	UBA6	x	x	x	x		x		x		x	x
P20171	GTPase HRas OS=Rattus norvegicus OX=10116 GN=Hras PE=1 SV=2	293621	Hras	15461	Hras	3265	HRAS	x	x	x	x	x	x	x		x	x	x	x	x
G3V644	NADH dehydrogenase (Ubiquinone) flavoprotein 3-like, isoform CRA_a OS=Rattus norvegicus OX=10116 GN=Ndufv3 PE=1 SV=1	64539	Ndufv3	78330	Ndufv3	4731	NDUFV3	x	x	x	x	x	x	x	x	x		x	x	x
D3ZUX5	MICOS complex subunit OS=Rattus norvegicus OX=10116 GN=Chchd3 PE=1 SV=1	296966	Chchd3	66075	Chchd3	54927	CHCHD3	x	x	x	x	x	x	x	x	x	x	x
D3ZQ59	Nardilysin OS=Rattus norvegicus OX=10116 GN=Nrdc PE=1 SV=1	25499	Nrdc	230598	Nrd1	4898	NRDC	x	x	x			x					x
Q63754	Beta-synuclein OS=Rattus norvegicus OX=10116 GN=Sncb PE=1 SV=1	113893	Sncb	104069	Sncb	6620	SNCB	x	x	x	x	x	x	x	x	x	x	x		x
A0A0G2JTT2	Phosphatidylinositol binding clathrin assembly protein, isoform CRA_a OS=Rattus norvegicus OX=10116 GN=Picalm PE=1 SV=1	89816	Picalm	233489	Picalm	8301	PICALM	x		x	x	x	x	x	x	x	x	x	x
G3V6S3	Calumenin OS=Rattus norvegicus OX=10116 GN=Calu PE=1 SV=1	64366	Calu	12321	Calu	813	CALU	x	x	x	x		x	x	x			x
P47728	Calretinin OS=Rattus norvegicus OX=10116 GN=Calb2 PE=1 SV=1	117059	Calb2	12308	Calb2	794	CALB2	x	x	x	x	x	x	x		x	x	x
D4A994	ER membrane protein complex subunit 1 OS=Rattus norvegicus OX=10116 GN=Emc1 PE=1 SV=1	362643	Emc1	230866	Emc1	23065	EMC1	x	x	x	x	x	x	x	x		x	x
A0A0G2JZ83	ArfGAP with GTPase domain, ankyrin repeat and PH domain 3 OS=Rattus norvegicus OX=10116 GN=Agap3 PE=4 SV=1	362300	Agap3	213990	Agap3	116988	AGAP3	x	x	x	x	x	x	x	x	x	x	x
A0A0G2JSS8	Peroxiredoxin 5, isoform CRA_c OS=Rattus norvegicus OX=10116 GN=Prdx5 PE=1 SV=1	113898	Prdx5	54683	Prdx5	25824	PRDX5	x	x	x	x	x	x	x	x	x	x	x	x
M0R735	Heterogeneous nuclear ribonucleoprotein Q OS=Rattus norvegicus OX=10116 GN=Syncrip PE=1 SV=2	363113	Syncrip	56403	Syncrip	10492	SYNCRIP	x	x	x	x	x	x	x	x		x	x	x
A0A0A0MY13	Probable G-protein-coupled receptor 158 OS=Rattus norvegicus OX=10116 GN=Gpr158 PE=1 SV=1	291352	Gpr158	241263	Gpr158	57512	GPR158	x	x	x	x	x	x	x			x	x	x	x
Q62703	Reticulocalbin-2 OS=Rattus norvegicus OX=10116 GN=Rcn2 PE=1 SV=2	29218	Rcn2	26611	Rcn2	5955	RCN2	x	x	x	x	x	x	x			x	x	x	x
P18088	Glutamate decarboxylase 1 OS=Rattus norvegicus OX=10116 GN=Gad1 PE=2 SV=1	24379	Gad1	14415	Gad1	2571	GAD1	x	x	x	x	x	x	x	x	x	x	x	x	x
Q5XIC0	Enoyl-CoA delta isomerase 2, mitochondrial OS=Rattus norvegicus OX=10116 GN=Eci2 PE=1 SV=1	291075	Eci2	23986	Eci2	10455	ECI2	x	x	x	x	x	x	x	x		x	x	x
P62824	Ras-related protein Rab-3C OS=Rattus norvegicus OX=10116 GN=Rab3c PE=1 SV=1	171058	Rab3c	67295	Rab3c	115827	RAB3C	x	x	x	x	x	x	x	x	x	x	x		x
B0BNJ4	ETHE1, persulfide dioxygenase OS=Rattus norvegicus OX=10116 GN=Ethe1 PE=1 SV=1	292710	Ethe1	66071	Ethe1	23474	ETHE1	x	x	x	x		x	x	x		x	x		x
F1M3L7	Epidermal growth factor receptor kinase substrate 8 OS=Rattus norvegicus OX=10116 GN=Eps8 PE=1 SV=2	312812	Eps8	13860	Eps8	2059	EPS8	x	x	x	x	x	x				x	x
Q5RJR8	Leucine-rich repeat-containing protein 59 OS=Rattus norvegicus OX=10116 GN=Lrrc59 PE=1 SV=1	287633	Lrrc59	98238	Lrrc59	55379	LRRC59	x	x	x	x	x	x	x		x	x	x
A0A0G2K0T5	Calcium uptake protein 1, mitochondrial OS=Rattus norvegicus OX=10116 GN=Micu1 PE=1 SV=1	365567	Micu1	216001	Micu1	10367	MICU1	x	x	x	x	x	x	x		x	x	x
G3V758	Contactin-2 OS=Rattus norvegicus OX=10116 GN=Cntn2 PE=1 SV=1	25356	Cntn2	21367	Cntn2	6900	CNTN2	x	x	x	x	x	x	x	x	x	x	x	x
Q91ZN1	Coronin-1A OS=Rattus norvegicus OX=10116 GN=Coro1a PE=1 SV=3	155151	Coro1a	12721	Coro1a	11151	CORO1A	x	x	x	x	x	x	x	x	x	x	x	x	x
D4A8A0	Carbamoyl-phosphate synthetase 2, aspartate transcarbamylase, and dihydroorotase OS=Rattus norvegicus OX=10116 GN=Cad PE=1 SV=2	24240	Cad	69719	Cad	790	CAD	x	x	x	x	x	x					x
Q9Z2F5	C-terminal-binding protein 1 OS=Rattus norvegicus OX=10116 GN=Ctbp1 PE=1 SV=3	29382	Ctbp1	13016	Ctbp1	1487	CTBP1	x	x	x	x	x	x	x	x	x	x	x	x	x
D3ZMJ7	WNK lysine deficient protein kinase 2 OS=Rattus norvegicus OX=10116 GN=Wnk2 PE=1 SV=2	306811	Wnk2	75607	Wnk2	65268	WNK2	x	x	x	x	x	x	x			x	x
B2GUX5	5'-nucleotidase OS=Rattus norvegicus OX=10116 GN=Nt5c3a PE=1 SV=1	312373	Nt5c3a	107569	Nt5c3	51251	NT5C3A	x		x	x		x			x		x
F1LQ09	Atlastin GTPase 2 OS=Rattus norvegicus OX=10116 GN=Atl2 PE=1 SV=1	298757	Atl2	56298	Atl2	64225	ATL2	x	x	x		x	x	x	x		x	x
D4ADS4	Microsomal glutathione S-transferase 3 OS=Rattus norvegicus OX=10116 GN=Mgst3 PE=1 SV=1	289197	Mgst3	66447	Mgst3	4259	MGST3	x	x		x	x	x	x	x	x	x	x		x
O88923	Adhesion G protein-coupled receptor L2 OS=Rattus norvegicus OX=10116 GN=Adgrl2 PE=1 SV=2	171447	Adgrl2	99633	Adgrl2	23266	ADGRL2	x	x	x	x	x	x			x	x	x
Q5U2U0	ATP-dependent Clp protease ATP-binding subunit clpX-like, mitochondrial OS=Rattus norvegicus OX=10116 GN=Clpx PE=2 SV=1	300786	Clpx	270166	Clpx	10845	CLPX	x	x	x			x
A0A0G2K4U4	Voltage-dependent L-type calcium channel subunit beta-1 OS=Rattus norvegicus OX=10116 GN=Cacnb1 PE=1 SV=1	50688	Cacnb1	12295	Cacnb1	782	CACNB1	x	x	x	x	x	x	x			x	x
B5DF41	Syntaphilin OS=Rattus norvegicus OX=10116 GN=Snph PE=1 SV=1	296267	Snph	241727	Snph	9751	SNPH	x	x	x	x	x	x	x	x		x	x	x	x
P54287	Voltage-dependent L-type calcium channel subunit beta-3 OS=Rattus norvegicus OX=10116 GN=Cacnb3 PE=1 SV=1	25297	Cacnb3	12297	Cacnb3	784	CACNB3	x	x	x	x	x	x	x	x		x	x		x
A0A140TAF0	RCG62531, isoform CRA_g OS=Rattus norvegicus OX=10116 GN=Tpm3 PE=1 SV=1	117557	Tpm3	22004	Tpm2	7170	TPM3	x		x									x
C6JUM5	Protocadherin gamma C5 OS=Rattus norvegicus OX=10116 GN=Pcdhgc5 PE=2 SV=1	641525	Pcdhgc5	93708	Pcdhgc5	56097	PCDHGC5		x	x	x	x	x	x		x
Q5EB77	Ras-related protein Rab-18 OS=Rattus norvegicus OX=10116 GN=Rab18 PE=2 SV=1	307039	Rab18	19330	Rab18	22931	RAB18	x	x	x	x	x	x	x	x	x	x	x		x
Q9JI56	SNAP-29 protein OS=Rattus norvegicus OX=10116 GN=Snap29 PE=1 SV=1	116500	Snap29	67474	Snap29	9342	SNAP29	x	x	x	x	x	x	x	x		x	x		x
A0A0G2K9J0	Tetratricopeptide repeat, ankyrin repeat and coiled-coil-containing 2 OS=Rattus norvegicus OX=10116 GN=Tanc2 PE=1 SV=1	303599	Tanc2	77097	Tanc2	26115	TANC2	x	x	x	x	x	x	x	x	x	x	x		x
F1LR98	Cadherin 10 OS=Rattus norvegicus OX=10116 GN=Cdh10 PE=1 SV=1	29181	Cdh10	320873	Cdh10	1008	CDH10	x	x	x	x	x	x	x			x	x		x
Q75Q41	Mitochondrial import receptor subunit TOM22 homolog OS=Rattus norvegicus OX=10116 GN=Tomm22 PE=1 SV=1	300075	Tomm22	223696	Tomm22	56993	TOMM22	x	x	x	x	x	x	x	x	x	x		x	x
Q6MG60	N(G),N(G)-dimethylarginine dimethylaminohydrolase 2 OS=Rattus norvegicus OX=10116 GN=Ddah2 PE=1 SV=1	294239	Ddah2	51793	Ddah2	23564	DDAH2	x	x	x	x	x	x	x	x	x	x		x
A0A0G2K1S6	Malic enzyme OS=Rattus norvegicus OX=10116 GN=Me1 PE=1 SV=1	24552	Me1	17436	Me1	4199	ME1	x	x	x	x	x	x	x	x	x	x	x	x	x
F1LUT4	Phospholipid-transporting ATPase OS=Rattus norvegicus OX=10116 GN=Atp8a1 PE=1 SV=3	289615	Atp8a1	11980	Atp8a1	10396	ATP8A1	x		x	x	x	x	x	x		x	x		x
A0A0G2K2P5	Tight junction protein ZO-1 OS=Rattus norvegicus OX=10116 GN=Tjp1 PE=1 SV=1	292994	Tjp1	21872	Tjp1	7082	TJP1	x	x	x	x	x	x	x	x		x	x
P70600	Protein-tyrosine kinase 2-beta OS=Rattus norvegicus OX=10116 GN=Ptk2b PE=1 SV=1	50646	Ptk2b	19229	Ptk2b	2185	PTK2B	x	x	x	x		x	x	x	x	x	x		x
Q5U2X6	Coiled-coil domain-containing protein 47 OS=Rattus norvegicus OX=10116 GN=Ccdc47 PE=2 SV=1	303606	Ccdc47	67163	Ccdc47	57003	CCDC47	x	x	x	x	x	x				x	x
P62836	Ras-related protein Rap-1A OS=Rattus norvegicus OX=10116 GN=Rap1a PE=1 SV=1	295347	Rap1a	109905	Rap1a	5906	RAP1A	x	x	x	x	x	x	x	x	x	x	x	x	x
P97846	Contactin-associated protein 1 OS=Rattus norvegicus OX=10116 GN=Cntnap1 PE=1 SV=1	84008	Cntnap1	53321	Cntnap1	8506	CNTNAP1	x	x	x	x	x	x	x	x	x	x	x	x	x
P97878	Exocyst complex component 5 OS=Rattus norvegicus OX=10116 GN=Exoc5 PE=1 SV=1	60627	Exoc5	105504	Exoc5	10640	EXOC5	x	x	x	x	x	x	x			x	x		x
F1MAH5	Protein phosphatase 6, regulatory subunit 3 OS=Rattus norvegicus OX=10116 GN=Ppp6r3 PE=1 SV=3	309144	Ppp6r3	52036	Ppp6r3	55291	PPP6R3	x	x	x			x				x	x
D3ZCG2	Kinesin family member 21A OS=Rattus norvegicus OX=10116 GN=Kif21a PE=1 SV=2	300158	Kif21a	16564	Kif21a	55605	KIF21A	x	x	x	x	x	x	x	x		x	x
Q63584	Transmembrane emp24 domain-containing protein 10 OS=Rattus norvegicus OX=10116 GN=Tmed10 PE=1 SV=2	84599	Tmed10	68581	Tmed10	10972	TMED10	x	x	x	x	x	x	x	x	x	x	x	x	x
A0A140UHX6	Spectrin beta chain OS=Rattus norvegicus OX=10116 GN=Sptb PE=1 SV=1	314251	Sptb	20741	Sptb	6710	SPTB	x	x	x	x	x	x	x	x	x	x	x		x
Q6P7D2	Arginyl aminopeptidase (Aminopeptidase B) OS=Rattus norvegicus OX=10116 GN=Rnpep PE=2 SV=1	81761	Rnpep	215615	Rnpep	6051	RNPEP	x	x	x	x	x	x				x	x	x
Q812E9	Neuronal membrane glycoprotein M6-a OS=Rattus norvegicus OX=10116 GN=Gpm6a PE=1 SV=1	306439	Gpm6a	234267	Gpm6a	2823	GPM6A	x	x	x	x	x	x	x	x	x	x	x	x	x
D4AAM0	Transportin 3 OS=Rattus norvegicus OX=10116 GN=Tnpo3 PE=1 SV=2	296954	Tnpo3	320938	Tnpo3	23534	TNPO3	x	x	x	x		x	x			x	x
A0A140TAA1	Immunoglobulin superfamily, member 8, isoform CRA_b OS=Rattus norvegicus OX=10116 GN=Igsf8 PE=1 SV=1	304979	Igsf8	140559	Igsf8	93185	IGSF8	x	x	x	x	x	x	x	x	x	x	x		x
F1LW74	IQ motif-containing GTPase-activating protein 2 OS=Rattus norvegicus OX=10116 GN=Iqgap2 PE=1 SV=3	100360623	Iqgap2	544963	Iqgap2	10788	IQGAP2			x	x		x	x			x
P18163	Long-chain-fatty-acid--CoA ligase 1 OS=Rattus norvegicus OX=10116 GN=Acsl1 PE=1 SV=1	25288	Acsl1	14081	Acsl1	2180	ACSL1	x	x	x	x	x	x	x	x	x	x	x		x
A0A0G2JWM2	NAD-dependent protein deacetylase OS=Rattus norvegicus OX=10116 GN=Sirt2 PE=1 SV=1	361532	Sirt2	64383	Sirt2	22933	SIRT2	x	x	x	x	x	x	x	x	x	x	x	x
Q62844	Tyrosine-protein kinase Fyn OS=Rattus norvegicus OX=10116 GN=Fyn PE=1 SV=1	25150	Fyn	14360	Fyn	2534	FYN	x	x	x	x	x	x	x	x	x	x	x		x
F1LQP8	Cadherin-6 OS=Rattus norvegicus OX=10116 GN=Cdh6 PE=1 SV=3	25409	Cdh6	12563	Cdh6	1004	CDH6	x	x	x		x	x
Q8VIL3	ZW10 interactor OS=Rattus norvegicus OX=10116 GN=Zwint PE=1 SV=1	257644	Zwint	52696	Zwint	11130	ZWINT	x	x	x		x	x				x	x	x
G3V7Q6	Proteasome subunit beta type OS=Rattus norvegicus OX=10116 GN=Psmb5 PE=1 SV=1	29425	Psmb5	19173	Psmb5	5693	PSMB5	x	x	x	x	x	x	x	x	x	x	x	x
Q5PQN0	Neurocalcin-delta OS=Rattus norvegicus OX=10116 GN=Ncald PE=1 SV=3	553106	Ncald	52589	Ncald	83988	NCALD	x	x	x	x	x	x	x		x	x	x	x	x
F1LXC7	Hypothetical protein LOC100362814 OS=Rattus norvegicus OX=10116 GN=LOC100362814 PE=1 SV=3	100362814	LOC100362814	241589	D430041D05Rik	25758	KIAA1549L	x	x	x		x	x	x	x			x
D3ZFR9	Retinol dehydrogenase 13 OS=Rattus norvegicus OX=10116 GN=Rdh13 PE=1 SV=1	361504	Rdh13	108841	Rdh13	112724	RDH13	x	x	x	x	x	x		x		x
D4ABM3	Dishevelled associated activator of morphogenesis 1 (Predicted) OS=Rattus norvegicus OX=10116 GN=Daam1 PE=1 SV=1	314212	Daam1	208846	Daam1	23002	DAAM1	x	x	x	x	x	x	x			x	x		x
F1LRK4	G-rich RNA sequence-binding factor 1 OS=Rattus norvegicus OX=10116 GN=Grsf1 PE=1 SV=2	305256	Grsf1	231413	Grsf1	2926	GRSF1	x	x	x	x		x					x
A0A0G2K7W4	Mitogen-activated protein kinase kinase kinase kinase 4 OS=Rattus norvegicus OX=10116 GN=Map4k4 PE=1 SV=1	301363	Map4k4	26921	Map4k4	9448	MAP4K4	x	x	x	x	x	x			x		x
Q07936	Annexin A2 OS=Rattus norvegicus OX=10116 GN=Anxa2 PE=1 SV=2	56611	Anxa2	12306	Anxa2	302	ANXA2	x	x	x	x	x	x	x		x	x		x
Q99MZ8	LIM and SH3 domain protein 1 OS=Rattus norvegicus OX=10116 GN=Lasp1 PE=1 SV=1	29278	Lasp1	16796	Lasp1	3927	LASP1	x	x	x	x	x	x	x	x	x	x	x	x	x
D3ZLT1	NADH dehydrogenase (Ubiquinone) 1 beta subcomplex, 7 (Predicted) OS=Rattus norvegicus OX=10116 GN=Ndufb7 PE=1 SV=1	361385	Ndufb7	66916	Ndufb7	4713	NDUFB7	x	x	x	x	x	x	x		x	x	x		x
D3Z9D0	Similar to KIAA1549 protein OS=Rattus norvegicus OX=10116 GN=RGD1306271 PE=1 SV=3	312246	RGD1306271	330286	D630045J12Rik	57670	KIAA1549	x	x	x		x	x	x		x	x	x		x
A1L1J8	RAB5B, member RAS oncogene family (Predicted), isoform CRA_c OS=Rattus norvegicus OX=10116 GN=Rab5b PE=1 SV=1	288779	Rab5b	19344	Rab5b	5869	RAB5B	x	x	x	x	x	x	x	x	x	x	x		x
B0VXR4	JIP3 protein OS=Rattus norvegicus OX=10116 GN=Mapk8ip3 PE=2 SV=1	302983	Mapk8ip3	30957	Mapk8ip3	23162	MAPK8IP3	x	x	x	x	x	x	x	x	x	x	x
Q04970	GTPase NRas OS=Rattus norvegicus OX=10116 GN=Nras PE=1 SV=1	24605	Nras	18176	Nras	4893	NRAS	x	x	x	x	x	x	x	x	x	x
P81799	N-acetyl-D-glucosamine kinase OS=Rattus norvegicus OX=10116 GN=Nagk PE=1 SV=4	297393	Nagk	56174	Nagk	55577	NAGK		x	x	x		x	x	x		x	x
Q5RJN0	NADH dehydrogenase (Ubiquinone) Fe-S protein 7, isoform CRA_d OS=Rattus norvegicus OX=10116 GN=Ndufs7 PE=1 SV=1	362837	Ndufs7	75406	Ndufs7	374291	NDUFS7	x	x		x	x	x	x	x	x	x	x		x
D3ZX42	G protein-coupled receptor 21 (Predicted), isoform CRA_a OS=Rattus norvegicus OX=10116 GN=Rabgap1 PE=1 SV=1	311911	Rabgap1	227800	Rabgap1	23637	RABGAP1	x	x	x	x		x	x	x		x	x		x
D3ZBM3	Ferrochelatase OS=Rattus norvegicus OX=10116 GN=Fech PE=1 SV=1	361338	Fech	14151	Fech	2235	FECH	x	x	x	x	x	x	x	x	x	x	x		x
Q5PQK5	Radixin OS=Rattus norvegicus OX=10116 GN=Rdx PE=2 SV=1	315655	Rdx	19684	Rdx	5962	RDX	x	x	x	x	x	x	x	x	x	x	x		x
Q03114	Cyclin-dependent-like kinase 5 OS=Rattus norvegicus OX=10116 GN=Cdk5 PE=1 SV=1	140908	Cdk5	12568	Cdk5	1020	CDK5	x	x	x	x	x	x	x	x	x	x	x	x	x
Q5M9H7	DnaJ (Hsp40) homolog, subfamily A, member 2, isoform CRA_b OS=Rattus norvegicus OX=10116 GN=Dnaja2 PE=1 SV=1	84026	Dnaja2	56445	Dnaja2	10294	DNAJA2	x	x	x	x	x	x	x	x	x	x	x	x	x
P54690	Branched-chain-amino-acid aminotransferase, cytosolic OS=Rattus norvegicus OX=10116 GN=Bcat1 PE=1 SV=1	29592	Bcat1	12035	Bcat1	586	BCAT1	x	x	x		x		x	x	x	x	x	x
D3ZF86	ARFGEF family member 3 OS=Rattus norvegicus OX=10116 GN=Arfgef3 PE=1 SV=3	292947	Arfgef3	215821	Arfgef3	57221	ARFGEF3	x	x	x	x		x	x	x		x	x
P53042	Serine/threonine-protein phosphatase 5 OS=Rattus norvegicus OX=10116 GN=Ppp5c PE=1 SV=1	65179	Ppp5c	19060	Ppp5c	5536	PPP5C	x	x	x	x	x	x	x			x	x	x	x
A0A0G2JSM8	Cell division control protein 42 homolog OS=Rattus norvegicus OX=10116 GN=Cdc42 PE=1 SV=1	64465	Cdc42	12540	Cdc42	998	CDC42	x		x	x	x	x	x	x	x	x	x	x	x
D3ZT71	BCL2-like 13 OS=Rattus norvegicus OX=10116 GN=Bcl2l13 PE=1 SV=3	312682	Bcl2l13	94044	Bcl2l13	23786	BCL2L13	x	x	x	x	x	x	x	x	x	x	x
F1M392	LIM and calponin homology domains 1 OS=Rattus norvegicus OX=10116 GN=Limch1 PE=1 SV=2	305332	Limch1	77569	Limch1	22998	LIMCH1	x	x	x	x	x	x		x		x			x
D3ZGE6	Cortactin, isoform CRA_c OS=Rattus norvegicus OX=10116 GN=Cttn PE=1 SV=3	60465	Cttn	13043	Cttn	2017	CTTN	x	x	x	x	x	x	x	x	x	x	x		x
A0A0G2JTW1	RCG36946 OS=Rattus norvegicus OX=10116 GN=Rap2a PE=4 SV=1	114560	Rap2a	76108	Rap2a	5911	RAP2A	x	x	x	x	x	x	x	x	x	x	x		x
A0A0G2JZ60	Fibronectin type III and SPRY domain-containing 1-like OS=Rattus norvegicus OX=10116 GN=Fsd1l PE=4 SV=1	313208	Fsd1l	319636	Fsd1l	83856	FSD1L	x	x	x	x		x		x			x
A0A0G2K3I9	Dual-specificity phosphatase 3 OS=Rattus norvegicus OX=10116 GN=Dusp3 PE=1 SV=1	498003	Dusp3	72349	Dusp3	1845	DUSP3	x	x	x	x	x	x	x	x	x	x	x
D3ZFE9	Mitochondrial ribosomal protein L1-like OS=Rattus norvegicus OX=10116 GN=LOC100359687 PE=1 SV=3	100359687	LOC100359687	94061	Mrpl1	65008	MRPL1	x	x	x			x					x		x
A0A0G2K459	Mitochondrial carrier 2 OS=Rattus norvegicus OX=10116 GN=Mtch2 PE=1 SV=1	295922	Mtch2	56428	Mtch2	23788	MTCH2	x	x	x	x	x	x	x	x	x	x	x		x
G3V8F5	Mitochondrial import receptor subunit TOM40 homolog OS=Rattus norvegicus OX=10116 GN=Tomm40 PE=1 SV=1	308416	Tomm40	53333	Tomm40	10452	TOMM40	x	x	x	x	x	x	x	x	x	x	x	x
D3ZGN2	Copine 5 protein OS=Rattus norvegicus OX=10116 GN=Cpne5 PE=1 SV=1	309650	Cpne5	240058	Cpne5	57699	CPNE5	x	x	x	x	x	x	x	x	x	x	x
P37397	Calponin-3 OS=Rattus norvegicus OX=10116 GN=Cnn3 PE=1 SV=1	54321	Cnn3	71994	Cnn3	1266	CNN3	x	x	x	x	x	x	x			x	x
B2RYN6	AP-1 complex subunit gamma OS=Rattus norvegicus OX=10116 GN=Ap1g1 PE=2 SV=1	171494	Ap1g1	11765	Ap1g1	164	AP1G1		x	x	x	x	x	x	x	x	x	x		x
A0A0G2K2V5	Exocyst complex component 1 OS=Rattus norvegicus OX=10116 GN=Exoc1 PE=1 SV=1	305287	Exoc1	69940	Exoc1	55763	EXOC1	x	x	x	x	x	x	x			x	x		x
F1MA89	Cyclin Y OS=Rattus norvegicus OX=10116 GN=Ccny PE=1 SV=2	361261	Ccny	67974	Ccny	219771	CCNY	x	x	x	x	x	x	x			x	x		x
P36860	Ras-related protein Ral-B OS=Rattus norvegicus OX=10116 GN=Ralb PE=2 SV=1	116546	Ralb	64143	Ralb	5899	RALB	x	x	x	x	x	x	x		x	x	x
P27605	Hypoxanthine-guanine phosphoribosyltransferase OS=Rattus norvegicus OX=10116 GN=Hprt1 PE=1 SV=1	24465	Hprt1	15452	Hprt	3251	HPRT1	x	x	x	x	x	x	x	x	x	x	x	x	x
P40329	Arginine--tRNA ligase, cytoplasmic OS=Rattus norvegicus OX=10116 GN=Rars PE=1 SV=2	287191	Rars	104458	Rars	5917	RARS	x	x	x	x	x	x	x			x	x		x
P15650	Long-chain specific acyl-CoA dehydrogenase, mitochondrial OS=Rattus norvegicus OX=10116 GN=Acadl PE=1 SV=1	25287	Acadl	11363	Acadl	33	ACADL	x	x	x	x	x	x	x		x	x	x	x	x
Q3T1J1	Eukaryotic translation initiation factor 5A-1 OS=Rattus norvegicus OX=10116 GN=Eif5a PE=1 SV=3	287444	Eif5a	276770	Eif5a	1984	EIF5A		x	x	x	x	x	x		x	x		x
D4AEH9	Amylo-1, 6-glucosidase, 4-alpha-glucanotransferase (Glycogen debranching enzyme, glycogen storage disease type III) (Predicted), isoform CRA_a OS=Rattus norvegicus OX=10116 GN=Agl PE=1 SV=1	362029	Agl	77559	Agl	178	AGL	x	x	x	x	x	x	x	x	x		x
Q63525	Nuclear migration protein nudC OS=Rattus norvegicus OX=10116 GN=Nudc PE=1 SV=1	29648	Nudc	18221	Nudc	10726	NUDC	x	x	x	x	x	x	x	x	x	x	x	x	x
D4A9Z6	Mitochondrial ribosomal protein S35 (Predicted) OS=Rattus norvegicus OX=10116 GN=Mrps35 PE=1 SV=1	297727	Mrps35	232536	Mrps35	60488	MRPS35	x	x	x		x	x					x
Q0GLB6	DPPY splice variant c OS=Rattus norvegicus OX=10116 GN=Dpp10 PE=2 SV=1	363972	Dpp10	269109	Dpp10	57628	DPP10	x	x	x	x		x	x	x	x	x	x	x	x
Q5U2N3	Membrane-associated phosphatidylinositol transfer protein 1 OS=Rattus norvegicus OX=10116 GN=Pitpnm1 PE=1 SV=1	361694	Pitpnm1	18739	Pitpnm1	9600	PITPNM1	x	x	x	x	x	x	x	x	x	x	x		x
D3ZBH5	Lemur tyrosine kinase 2 OS=Rattus norvegicus OX=10116 GN=Lmtk2 PE=1 SV=1	304286	Lmtk2	231876	Lmtk2	22853	LMTK2	x		x	x	x	x					x		x
M0RAS4	Immunoglobulin superfamily member 21 OS=Rattus norvegicus OX=10116 GN=Igsf21 PE=2 SV=3	298591	Igsf21	230868	Igsf21	84966	IGSF21	x	x	x	x	x	x	x	x	x	x	x		x
Q6Q0N1	Cytosolic non-specific dipeptidase OS=Rattus norvegicus OX=10116 GN=Cndp2 PE=1 SV=1	291394	Cndp2	66054	Cndp2	55748	CNDP2	x	x	x	x	x	x	x	x	x	x	x	x
D4AE56	Prostaglandin E synthase 2 (Predicted), isoform CRA_b OS=Rattus norvegicus OX=10116 GN=Ptges2 PE=1 SV=1	311865	Ptges2	96979	Ptges2	80142	PTGES2	x	x	x	x	x	x	x		x	x	x		x
Q6P7Q4	Lactoylglutathione lyase OS=Rattus norvegicus OX=10116 GN=Glo1 PE=1 SV=3	294320	Glo1	109801	Glo1	2739	GLO1	x	x	x	x	x	x	x	x	x	x	x	x	x
M0R7U1	Adenylate kinase 5 OS=Rattus norvegicus OX=10116 GN=Ak5 PE=1 SV=1	365985	LOC365985	229949	Ak5	26289	AK5	x	x	x	x	x	x	x	x	x	x	x
F1M3P6	Protein SCAI OS=Rattus norvegicus OX=10116 GN=Scai PE=1 SV=2	690538	Scai	320271	Scai	286205	SCAI	x	x	x		x	x	x		x	x	x
Q9R1K2	Teneurin-2 OS=Rattus norvegicus OX=10116 GN=Tenm2 PE=1 SV=2	117242	Tenm2	23964	Tenm2	57451	TENM2	x	x	x	x	x	x	x			x
P60901	Proteasome subunit alpha type-6 OS=Rattus norvegicus OX=10116 GN=Psma6 PE=1 SV=1	29673	Psma6	26443	Psma6	5687	PSMA6	x	x	x	x	x	x	x	x	x	x	x	x	x
A0A0G2JU66	Nuclear protein localization protein 4 homolog OS=Rattus norvegicus OX=10116 GN=Nploc4 PE=1 SV=1	140639	Nploc4	217365	Nploc4	55666	NPLOC4	x	x	x	x		x				x	x		x
B1WBY5	DnaJ (Hsp40) homolog, subfamily C, member 11 (Predicted) OS=Rattus norvegicus OX=10116 GN=Dnajc11 PE=1 SV=1	362666	Dnajc11	230935	Dnajc11	55735	DNAJC11	x	x	x	x	x	x	x	x		x	x		x
Q63941	Ras-related protein Rab-3B OS=Rattus norvegicus OX=10116 GN=Rab3b PE=1 SV=2	81755	Rab3b	69908	Rab3b	5865	RAB3B	x	x	x	x	x	x	x	x	x	x	x		x
B1WBY1	Cul1 protein OS=Rattus norvegicus OX=10116 GN=Cul1 PE=1 SV=1	362356	Cul1	26965	Cul1	8454	CUL1	x	x	x	x	x	x		x		x	x
D4ABP4	Rab3 GTPase-activating protein non-catalytic subunit OS=Rattus norvegicus OX=10116 GN=Rab3gap2 PE=1 SV=3	289350	Rab3gap2	98732	Rab3gap2	25782	RAB3GAP2	x	x	x	x	x	x	x	x	x	x	x		x
A0A140TAC3	Epsin-1 OS=Rattus norvegicus OX=10116 GN=Epn1 PE=1 SV=1	117277	Epn1	13854	Epn1	29924	EPN1	x	x	x	x	x	x	x	x	x	x	x		x
P47727	Carbonyl reductase [NADPH] 1 OS=Rattus norvegicus OX=10116 GN=Cbr1 PE=1 SV=2	29224	Cbr1	12408	Cbr1	873	CBR1	x	x	x	x	x	x	x	x	x	x	x	x	x
P70580	Membrane-associated progesterone receptor component 1 OS=Rattus norvegicus OX=10116 GN=Pgrmc1 PE=1 SV=3	291948	Pgrmc1	53328	Pgrmc1	10857	PGRMC1	x	x	x	x	x	x	x	x	x	x	x	x	x
P97532	3-mercaptopyruvate sulfurtransferase OS=Rattus norvegicus OX=10116 GN=Mpst PE=1 SV=3	192172	Mpst	246221	Mpst	4357	MPST	x	x	x	x	x	x	x	x	x	x	x	x	x
D3ZJX5	RCG54610, isoform CRA_a OS=Rattus norvegicus OX=10116 GN=Timm50 PE=1 SV=2	687295	Timm50	66525	Timm50	92609	TIMM50	x	x	x	x	x	x	x	x	x	x	x		x
M0R6J0	39S ribosomal protein L39, mitochondrial OS=Rattus norvegicus OX=10116 GN=Mrpl39 PE=1 SV=2	684304	Mrpl39	27393	Mrpl39	54148	MRPL39	x	x	x		x	x					x
P18265	Glycogen synthase kinase-3 alpha OS=Rattus norvegicus OX=10116 GN=Gsk3a PE=1 SV=1	50686	Gsk3a	606496	Gsk3a	2931	GSK3A		x	x	x	x	x	x	x	x	x	x	x
O08700	Vacuolar protein sorting-associated protein 45 OS=Rattus norvegicus OX=10116 GN=Vps45 PE=1 SV=1	64516	Vps45	22365	Vps45	11311	VPS45	x	x	x	x	x	x	x	x		x	x		x
A1L1M0	Protein kinase, cAMP-dependent, catalytic, alpha OS=Rattus norvegicus OX=10116 GN=Prkaca PE=1 SV=1	25636	Prkaca	18747	Prkaca	5566	PRKACA	x	x	x	x	x	x	x	x	x	x	x	x	x
P04905	Glutathione S-transferase Mu 1 OS=Rattus norvegicus OX=10116 GN=Gstm1 PE=1 SV=2	24423	Gstm1	14862	Gstm1	2944	GSTM1	x	x	x	x	x	x	x		x	x	x	x
A0A0G2JSH9	Peroxiredoxin-2 OS=Rattus norvegicus OX=10116 GN=Prdx2 PE=1 SV=1	29338	Prdx2	21672	Prdx2	7001	PRDX2	x	x	x	x	x	x	x	x	x	x	x	x	x
Q10758	Keratin, type II cytoskeletal 8 OS=Rattus norvegicus OX=10116 GN=Krt8 PE=1 SV=3	25626	Krt8	16691	Krt8	3856	KRT8	x					x			x	x
A0A0H2UHG3	Cullin-5 OS=Rattus norvegicus OX=10116 GN=Cul5 PE=1 SV=1	64624	Cul5	75717	Cul5	8065	CUL5	x	x	x	x	x	x	x	x	x	x	x	x	x
Q5RKI1	Eukaryotic initiation factor 4A-II OS=Rattus norvegicus OX=10116 GN=Eif4a2 PE=1 SV=1	303831	Eif4a2	13682	Eif4a2	1974	EIF4A2	x	x	x	x	x	x	x	x	x	x	x	x	x
Q68FR9	Elongation factor 1-delta OS=Rattus norvegicus OX=10116 GN=Eef1d PE=1 SV=2	300033	Eef1d	66656	Eef1d	1936	EEF1D	x	x	x	x	x	x	x	x	x	x	x	x
M0R3N4	Vesicle amine transport 1-like OS=Rattus norvegicus OX=10116 GN=Vat1l PE=1 SV=2	361414	Vat1l	270097	Vat1l	57687	VAT1L	x	x	x	x	x	x	x	x	x	x	x
D3ZG85	Cyclin-dependent kinase-like 5 OS=Rattus norvegicus OX=10116 GN=Cdkl5 PE=1 SV=2	100362725	Cdkl5	382253	Cdkl5	6792	CDKL5	x	x	x	x	x	x			x	x	x
P21708	Mitogen-activated protein kinase 3 OS=Rattus norvegicus OX=10116 GN=Mapk3 PE=1 SV=5	50689	Mapk3	26417	Mapk3	5595	MAPK3	x	x	x	x	x	x	x	x	x	x	x	x	x
A0A0G2JVW5	E3 ubiquitin-protein ligase HUWE1 OS=Rattus norvegicus OX=10116 GN=Huwe1 PE=1 SV=1	501546	Huwe1	59026	Huwe1	10075	HUWE1	x	x	x	x	x	x		x		x	x
F1LY09	ARP3 actin-related protein 3 homolog B OS=Rattus norvegicus OX=10116 GN=Actr3b PE=3 SV=2	362298	Actr3b	242894	Actr3b	57180	ACTR3B	x	x	x	x	x	x	x	x	x	x	x		x
O08651	D-3-phosphoglycerate dehydrogenase OS=Rattus norvegicus OX=10116 GN=Phgdh PE=1 SV=3	58835	Phgdh	236539	Phgdh	26227	PHGDH	x	x	x	x	x	x	x	x	x	x	x	x	x
M0RC99	Ras-related protein Rab-5A OS=Rattus norvegicus OX=10116 GN=Rab5a PE=2 SV=1	64633	Rab5a	271457	Rab5a	5868	RAB5A	x	x	x	x	x	x	x	x	x	x	x		x
Q62991	Sec1 family domain-containing protein 1 OS=Rattus norvegicus OX=10116 GN=Scfd1 PE=1 SV=1	54350	Scfd1	76983	Scfd1	23256	SCFD1	x	x	x	x	x	x	x	x		x	x
P19490	Glutamate receptor 1 OS=Rattus norvegicus OX=10116 GN=Gria1 PE=1 SV=2	50592	Gria1	14799	Gria1	2890	GRIA1	x	x	x	x	x	x	x		x	x		x	x
F7EUU4	COP9 signalosome subunit 5 OS=Rattus norvegicus OX=10116 GN=Cops5 PE=1 SV=1	312916	Cops5	26754	Cops5	10987	COPS5	x	x	x	x		x	x	x	x	x	x
O88954	MAGUK p55 subfamily member 3 OS=Rattus norvegicus OX=10116 GN=Mpp3 PE=1 SV=3	114202	Mpp3	13384	Mpp3	4356	MPP3	x	x	x	x	x	x	x		x	x	x		x
Q8CFN2	Cell division control protein 42 homolog OS=Rattus norvegicus OX=10116 GN=Cdc42 PE=1 SV=2	64465	Cdc42	12540	Cdc42	998	CDC42	x		x	x	x	x	x	x	x	x	x	x	x
O55173	3-phosphoinositide-dependent protein kinase 1 OS=Rattus norvegicus OX=10116 GN=Pdpk1 PE=1 SV=2	81745	Pdpk1	18607	Pdpk1	5170	PDPK1	x	x	x	x	x	x	x	x		x	x
D4A053	Protein Shroom2 OS=Rattus norvegicus OX=10116 GN=Shroom2 PE=1 SV=2	317435	Shroom2	110380	Shroom2	357	SHROOM2	x	x	x			x	x			x	x
A0A0G2JZH8	Dihydrolipoamide acetyltransferase component of pyruvate dehydrogenase complex OS=Rattus norvegicus OX=10116 GN=Pdhx PE=1 SV=1	311254	Pdhx	27402	Pdhx	8050	PDHX	x	x	x	x	x	x	x	x	x	x	x		x
F1LUM5	Tubulin alpha chain OS=Rattus norvegicus OX=10116 GN=Tubal3 PE=1 SV=2	291287	Tubal3	238463	Tubal3	79861	TUBAL3			x	x		x	x		x		x
B5DFH2	BPY2 interacting protein 1 (Predicted), isoform CRA_b OS=Rattus norvegicus OX=10116 GN=Map1s PE=2 SV=1	290640	Map1s	270058	Map1s	55201	MAP1S	x	x	x	x	x	x	x	x		x	x	x
A0A0G2K999	Sidekick cell adhesion molecule 2 OS=Rattus norvegicus OX=10116 GN=Sdk2 PE=1 SV=1	360652	Sdk2	237979	Sdk2	54549	SDK2	x	x	x	x	x	x					x
A0A0G2JZH0	Calcium-binding protein 39 OS=Rattus norvegicus OX=10116 GN=Cab39 PE=1 SV=1	301574	Cab39	12283	Cab39	51719	CAB39	x	x	x	x	x	x	x		x	x	x		x
D3Z956	Retinaldehyde binding protein 1 (Predicted), isoform CRA_a OS=Rattus norvegicus OX=10116 GN=Rlbp1 PE=4 SV=1	293049	Rlbp1	19771	Rlbp1	6017	RLBP1	x	x	x	x
G3V6H9	Nucleosome assembly protein 1-like 1 OS=Rattus norvegicus OX=10116 GN=Nap1l1 PE=1 SV=1	89825	Nap1l1	53605	Nap1l1	4673	NAP1L1	x	x	x	x	x	x	x	x	x	x	x		x
B0BN68	Mitochondrial ribosomal protein S9 OS=Rattus norvegicus OX=10116 GN=Mrps9 PE=1 SV=1	301371	Mrps9	69527	Mrps9	64965	MRPS9	x	x	x			x				x	x		x
A0A0G2JUX5	Transcriptional activator protein Pur-beta OS=Rattus norvegicus OX=10116 GN=Purb PE=1 SV=1	498407	Purb	19291	Purb	5814	PURB	x	x	x	x	x	x	x		x	x	x	x	x
P07943	Aldose reductase OS=Rattus norvegicus OX=10116 GN=Akr1b1 PE=1 SV=3	24192	Akr1b1	11677	Akr1b3	231	AKR1B1	x	x	x	x	x	x	x	x	x	x	x	x	x
A0A140TA89	Glycine amidinotransferase, mitochondrial OS=Rattus norvegicus OX=10116 GN=Gatm PE=1 SV=1	81660	Gatm	67092	Gatm	2628	GATM	x	x	x								x
Q5U2U2	Crk-like protein OS=Rattus norvegicus OX=10116 GN=Crkl PE=1 SV=1	287942	Crkl	12929	Crkl	1399	CRKL	x	x	x	x		x	x	x		x	x	x	x
Q6P9V6	Proteasome subunit alpha type OS=Rattus norvegicus OX=10116 GN=Psma5 PE=1 SV=1	29672	Psma5	26442	Psma5	5686	PSMA5	x	x	x	x	x	x	x	x	x	x	x	x	x
Q63942	GTP-binding protein Rab-3D OS=Rattus norvegicus OX=10116 GN=Rab3d PE=1 SV=2	140665	Rab3d	19340	Rab3d	9545	RAB3D			x	x	x	x	x
D3ZW58	Cancer susceptibility 4 OS=Rattus norvegicus OX=10116 GN=Casc4 PE=4 SV=3	362204	Casc4	319996	Casc4	113201	CASC4			x	x	x	x					x
E9PTW1	Secretory carrier-associated membrane protein OS=Rattus norvegicus OX=10116 GN=Scamp3 PE=1 SV=2	65169	Scamp3	24045	Scamp3	10067	SCAMP3	x	x	x	x	x	x	x		x	x	x		x
Q4G079	Aminoacyl tRNA synthetase complex-interacting multifunctional protein 1 OS=Rattus norvegicus OX=10116 GN=Aimp1 PE=1 SV=1	114632	Aimp1	13722	Aimp1	9255	AIMP1		x	x	x	x	x	x	x		x	x
P35400	Metabotropic glutamate receptor 7 OS=Rattus norvegicus OX=10116 GN=Grm7 PE=1 SV=1	81672	Grm7	108073	Grm7	2917	GRM7	x	x	x	x	x	x	x		x	x	x
A0A0G2K777	Ras homolog family member T1 OS=Rattus norvegicus OX=10116 GN=Rhot1 PE=1 SV=1	303351	Rhot1	59040	Rhot1	55288	RHOT1	x		x	x	x	x	x	x	x	x	x		x
A0A0U1RRX0	Neuroligin-2 OS=Rattus norvegicus OX=10116 GN=Nlgn2 PE=1 SV=1	117096	Nlgn2	216856	Nlgn2	57555	NLGN2	x	x	x	x	x	x	x		x	x	x	x	x
Q5RK08	Glioblastoma amplified sequence OS=Rattus norvegicus OX=10116 GN=Nipsnap2 PE=1 SV=1	498174	Nipsnap2	14467	Nipsnap2	2631	NIPSNAP2	x	x	x	x	x	x	x	x	x	x	x		x
E9PTK4	Threonine synthase-like 1 OS=Rattus norvegicus OX=10116 GN=Thnsl1 PE=1 SV=1	498805	Thnsl1	208967	Thnsl1	79896	THNSL1	x	x	x	x	x	x		x	x	x	x		x
A2VD09	Abi1 protein OS=Rattus norvegicus OX=10116 GN=Abi1 PE=1 SV=1	79249	Abi1	11308	Abi1	10006	ABI1	x	x	x	x	x	x	x	x	x	x	x	x	x
P62024	Phosphatase and actin regulator 1 OS=Rattus norvegicus OX=10116 GN=Phactr1 PE=1 SV=1	306844	Phactr1	218194	Phactr1	221692	PHACTR1	x	x	x	x	x	x	x	x		x	x	x	x
B2RYP4	Sorting nexin 2 OS=Rattus norvegicus OX=10116 GN=Snx2 PE=1 SV=1	291464	Snx2	67804	Snx2	6643	SNX2	x	x	x	x	x	x	x	x	x	x	x
D3ZK56	RAP2C, member of RAS oncogene family OS=Rattus norvegicus OX=10116 GN=Rap2c PE=1 SV=2	302495	Rap2c	72065	Rap2c	57826	RAP2C	x	x	x		x	x			x	x			x
F1LVX2	EH domain-binding protein 1 OS=Rattus norvegicus OX=10116 GN=Ehbp1 PE=1 SV=3	305556	Ehbp1	216565	Ehbp1	23301	EHBP1	x	x	x	x	x	x				x	x
D4A1J6	Ankyrin repeat and FYVE domain-containing 1 OS=Rattus norvegicus OX=10116 GN=Ankfy1 PE=1 SV=3	303292	Ankfy1	11736	Ankfy1	51479	ANKFY1	x	x	x	x		x	x	x		x	x		x
Q1RP74	RCG53953, isoform CRA_a OS=Rattus norvegicus OX=10116 GN=LOC103690005 PE=1 SV=1	292777	Tbcb	66411	Tbcb	1155	TBCB	x	x	x	x		x		x	x	x	x
F1M6T6	Protein phosphatase 6, regulatory subunit 2 OS=Rattus norvegicus OX=10116 GN=Ppp6r2 PE=1 SV=3	300146	Ppp6r2	71474	Ppp6r2	9701	PPP6R2	x	x	x	x		x	x	x		x	x
D4A1J3	Paralemmin 3 OS=Rattus norvegicus OX=10116 GN=Palm3 PE=1 SV=2	100359592	Palm3	74337	Palm3	342979	PALM3	x		x	x	x	x
P62749	Hippocalcin-like protein 1 OS=Rattus norvegicus OX=10116 GN=Hpcal1 PE=1 SV=2	50871	Hpcal1	53602	Hpcal1	3241	HPCAL1	x	x	x	x	x	x	x		x	x	x	x	x
Q68FR6	Elongation factor 1-gamma OS=Rattus norvegicus OX=10116 GN=Eef1g PE=2 SV=3	293725	Eef1g	67160	Eef1g	1937	EEF1G	x	x	x	x	x	x	x	x	x	x	x	x	x
Q9WUD9	Proto-oncogene tyrosine-protein kinase Src OS=Rattus norvegicus OX=10116 GN=Src PE=1 SV=4	83805	Src	20779	Src	6714	SRC	x	x	x	x	x	x	x	x	x	x	x	x
A0JN17	V-Ki-ras2 Kirsten rat sarcoma viral oncogene homolog OS=Rattus norvegicus OX=10116 GN=Kras PE=2 SV=1	24525	Kras	16653	Kras	3845	KRAS	x	x	x	x	x	x	x		x	x	x	x	x
Q5U1Z9	Metaxin 2 OS=Rattus norvegicus OX=10116 GN=Mtx2 PE=1 SV=1	288150	Mtx2	53375	Mtx2	10651	MTX2	x	x	x	x	x	x	x	x	x	x	x		x
P63029	Translationally-controlled tumor protein OS=Rattus norvegicus OX=10116 GN=Tpt1 PE=1 SV=1	116646	Tpt1	22070	Tpt1	7178	TPT1	x	x	x	x	x	x	x	x	x	x	x	x	x
A0A0G2K1P1	Myotubularin-related protein 7 OS=Rattus norvegicus OX=10116 GN=Mtmr7 PE=1 SV=1	306490	Mtmr7	54384	Mtmr7	9108	MTMR7	x	x	x	x		x				x	x
P23978	Sodium- and chloride-dependent GABA transporter 1 OS=Rattus norvegicus OX=10116 GN=Slc6a1 PE=1 SV=1	79212	Slc6a1	232333	Slc6a1	6529	SLC6A1	x	x	x	x	x	x	x	x	x	x	x		x
P68101	Eukaryotic translation initiation factor 2 subunit 1 OS=Rattus norvegicus OX=10116 GN=Eif2s1 PE=1 SV=2	54318	Eif2s1	13665	Eif2s1	1965	EIF2S1	x	x	x	x	x	x	x	x	x	x	x		x
D4AB66	Stonin-2 OS=Rattus norvegicus OX=10116 GN=Ston2 PE=1 SV=1	314349	Ston2	108800	Ston2	85439	STON2	x					x				x			x
Q5XIG8	Serine-threonine kinase receptor-associated protein OS=Rattus norvegicus OX=10116 GN=Strap PE=1 SV=1	297699	Strap	20901	Strap	11171	STRAP	x	x	x	x	x	x	x	x		x	x		x
F1M8P2	Zyg-11 family member B, cell cycle regulator OS=Rattus norvegicus OX=10116 GN=Zyg11b PE=1 SV=2	362559	Zyg11b	414872	Zyg11b	79699	ZYG11B	x	x	x			x				x	x
B2RYI6	Snx4 protein OS=Rattus norvegicus OX=10116 GN=Snx4 PE=2 SV=1	360725	Snx4	69150	Snx4	8723	SNX4	x	x	x	x	x	x	x	x	x	x	x		x
Q68FS4	Cytosol aminopeptidase OS=Rattus norvegicus OX=10116 GN=Lap3 PE=1 SV=1	289668	Lap3	66988	Lap3	51056	LAP3	x	x	x	x	x	x	x	x	x	x	x	x	x
Q62648	Glutamate receptor ionotropic, NMDA 1 OS=Rattus norvegicus OX=10116 GN=Grin1 PE=1 SV=1	24408	Grin1	14810	Grin1	2902	GRIN1	x	x	x	x		x	x		x	x	x	x	x
P40112	Proteasome subunit beta type-3 OS=Rattus norvegicus OX=10116 GN=Psmb3 PE=1 SV=1	29676	Psmb3	26446	Psmb3	5691	PSMB3	x	x	x	x	x	x	x	x	x	x	x	x
Q5XIC6	Proteasome (Prosome, macropain) 26S subunit, non-ATPase, 12 OS=Rattus norvegicus OX=10116 GN=Psmd12 PE=1 SV=1	287772	Psmd12	66997	Psmd12	5718	PSMD12	x	x	x	x	x	x	x	x		x	x
A0A0G2JZ53	Baculoviral IAP repeat-containing 6 OS=Rattus norvegicus OX=10116 GN=Birc6 PE=1 SV=1	313876	Birc6	12211	Birc6	57448	BIRC6		x	x			x
B0BNE5	S-formylglutathione hydrolase OS=Rattus norvegicus OX=10116 GN=Esd PE=2 SV=1	290401	Esd	13885	Esd	2098	ESD	x	x	x	x		x	x	x	x	x		x	x
P19643	Amine oxidase [flavin-containing] B OS=Rattus norvegicus OX=10116 GN=Maob PE=1 SV=3	25750	Maob	109731	Maob	4129	MAOB	x	x	x	x	x	x	x	x	x	x	x	x	x
A0A096XKT9	NADH-ubiquinone oxidoreductase chain 5 OS=Rattus norvegicus OX=10116 GN=ND5 PE=3 SV=1	26202	ND5	17721	ND5	4540	ND5	x	x	x	x	x	x	x	x	x	x	x	x
P20595	Guanylate cyclase soluble subunit beta-1 OS=Rattus norvegicus OX=10116 GN=Gucy1b1 PE=1 SV=2	25202	Gucy1b1	54195	Gucy1b1	2983	GUCY1B1	x	x	x	x	x	x	x	x	x	x	x		x
A0A0G2JZ23	Ras-specific guanine nucleotide-releasing factor 1 OS=Rattus norvegicus OX=10116 GN=Rasgrf1 PE=4 SV=1	192213	Rasgrf1	19417	Rasgrf1	5923	RASGRF1	x	x	x	x	x	x				x	x
G3V7H6	Arginase OS=Rattus norvegicus OX=10116 GN=Arg2 PE=3 SV=1	29215	Arg2	11847	Arg2	384	ARG2
D3ZCD4	Phosphatidylinositol transfer protein beta isoform OS=Rattus norvegicus OX=10116 GN=Pitpnb PE=1 SV=3	114561	Pitpnb	56305	Pitpnb	23760	PITPNB	x	x	x	x		x	x	x		x	x
Q66HG9	Mitochondrial antiviral-signaling protein OS=Rattus norvegicus OX=10116 GN=Mavs PE=1 SV=1	311430	Mavs	228607	Mavs	57506	MAVS	x	x	x		x	x					x
Q6AXY8	Dehydrogenase/reductase (SDR family) member 1, isoform CRA_b OS=Rattus norvegicus OX=10116 GN=Dhrs1 PE=1 SV=1	290234	Dhrs1	52585	Dhrs1	115817	DHRS1	x	x	x	x	x	x	x		x	x	x		x
F1M0J7	Prickle planar cell polarity protein 2 OS=Rattus norvegicus OX=10116 GN=Prickle2 PE=1 SV=2	312563	Prickle2	243548	Prickle2	166336	PRICKLE2	x	x	x	x	x	x	x			x	x		x
A0A0G2K2D6	Tubulin polymerization-promoting protein OS=Rattus norvegicus OX=10116 GN=Tppp PE=1 SV=1	361466	Tppp	72948	Tppp	11076	TPPP	x	x	x	x	x	x	x	x	x	x	x		x
A0A0G2K8E7	Lysophospholipase D GDPD1 OS=Rattus norvegicus OX=10116 GN=Gdpd1 PE=1 SV=1	303407	Gdpd1	66569	Gdpd1	284161	GDPD1	x	x	x	x	x	x	x			x	x		x
P55053	Fatty acid-binding protein 5 OS=Rattus norvegicus OX=10116 GN=Fabp5 PE=1 SV=3	140868	Fabp5	16592	Fabp5	2171	FABP5	x	x	x	x	x	x	x		x	x	x	x	x
D4AEP0	Adenylosuccinate synthetase isozyme 2 OS=Rattus norvegicus OX=10116 GN=Adss PE=1 SV=1	289276	Adss	11566	Adss	159	ADSS	x	x	x	x		x	x	x		x	x		x
Q4V8H2	SEC3-like 1 (S. cerevisiae) OS=Rattus norvegicus OX=10116 GN=Exoc1 PE=2 SV=1	305287	Exoc1	69940	Exoc1	55763	EXOC1	x	x	x	x	x	x	x			x	x		x
Q3ZAV2	Nuclease-sensitive element-binding protein 1 OS=Rattus norvegicus OX=10116 GN=Ybx1 PE=1 SV=1	500538	Ybx1	22608	Ybx1	4904	YBX1		x	x			x
Q5PQW5	Calcium-transporting ATPase OS=Rattus norvegicus OX=10116 GN=Atp2c1 PE=2 SV=1	170699	Atp2c1	235574	Atp2c1	27032	ATP2C1	x	x	x	x	x	x	x			x	x
Q62634	Vesicular glutamate transporter 1 OS=Rattus norvegicus OX=10116 GN=Slc17a7 PE=1 SV=1	116638	Slc17a7	72961	Slc17a7	57030	SLC17A7	x	x	x	x	x	x	x	x	x	x	x		x
Q6IMX3	Acetyl-Coenzyme A dehydrogenase, short chain, isoform CRA_a OS=Rattus norvegicus OX=10116 GN=Acads PE=1 SV=1	64304	Acads	11409	Acads	35	ACADS	x	x	x							x	x
P63245	Receptor of activated protein C kinase 1 OS=Rattus norvegicus OX=10116 GN=Rack1 PE=1 SV=3	83427	Rack1	14694	Rack1	10399	RACK1	x	x	x	x	x	x	x	x		x		x
F1LQZ3	Kinesin-like protein OS=Rattus norvegicus OX=10116 GN=Kif3a PE=1 SV=2	84392	Kif3a	16568	Kif3a	11127	KIF3A		x	x	x		x				x	x
G3V7X5	SPARC-like 1 (Mast9, hevin), isoform CRA_a OS=Rattus norvegicus OX=10116 GN=Sparcl1 PE=1 SV=1	25434	Sparcl1	13602	Sparcl1	8404	SPARCL1	x	x	x	x	x	x	x	x		x	x		x
A0A0G2JSH4	Glycogen synthase kinase 3 beta, isoform CRA_b OS=Rattus norvegicus OX=10116 GN=Gsk3b PE=1 SV=1	84027	Gsk3b	56637	Gsk3b	2932	GSK3B	x	x	x	x	x	x	x	x	x	x	x	x	x
Q4KM74	Vesicle-trafficking protein SEC22b OS=Rattus norvegicus OX=10116 GN=Sec22b PE=1 SV=3	310710	Sec22b	20333	Sec22b	9554	SEC22B	x	x	x	x	x	x	x	x	x	x	x	x
P10888	Cytochrome c oxidase subunit 4 isoform 1, mitochondrial OS=Rattus norvegicus OX=10116 GN=Cox4i1 PE=1 SV=1	29445	Cox4i1	12857	Cox4i1	1327	COX4I1	x	x	x	x	x	x	x	x		x	x	x	x
G3V640	Mitochondrial import inner membrane translocase subunit TIM44 OS=Rattus norvegicus OX=10116 GN=Timm44 PE=1 SV=1	29635	Timm44	21856	Timm44	10469	TIMM44	x	x	x	x	x	x	x	x	x	x	x	x	x
Q9Z252	Protein lin-7 homolog B OS=Rattus norvegicus OX=10116 GN=Lin7b PE=1 SV=1	60377	Lin7b	22342	Lin7b	64130	LIN7B	x	x	x	x	x	x	x		x	x	x
Q68FP1	Gelsolin OS=Rattus norvegicus OX=10116 GN=Gsn PE=1 SV=1	296654	Gsn	227753	Gsn	2934	GSN	x		x	x	x	x	x	x	x	x	x	x
P24473	Glutathione S-transferase kappa 1 OS=Rattus norvegicus OX=10116 GN=Gstk1 PE=1 SV=3	297029	Gstk1	76263	Gstk1	373156	GSTK1	x	x	x	x	x	x	x	x		x	x	x	x
A0A0G2K151	Apolipoprotein E OS=Rattus norvegicus OX=10116 GN=Apoe PE=1 SV=1	25728	Apoe	11816	Apoe	348	APOE	x	x	x	x	x	x	x	x	x	x	x	x	x
D4A3V4	Ring finger protein 214 OS=Rattus norvegicus OX=10116 GN=Rnf214 PE=1 SV=3	363056	Rnf214	235315	Rnf214	257160	RNF214	x	x	x			x				x	x
Q5EGY4	Synaptobrevin homolog YKT6 OS=Rattus norvegicus OX=10116 GN=Ykt6 PE=1 SV=1	64351	Ykt6	56418	Ykt6	10652	YKT6	x	x	x	x	x	x	x		x	x	x	x	x
A0A0G2JTA1	Serine/threonine-protein phosphatase 2A 56 kDa regulatory subunit OS=Rattus norvegicus OX=10116 GN=Ppp2r5e PE=1 SV=1	299147	Ppp2r5e	26932	Ppp2r5e	5529	PPP2R5E	x	x	x	x	x	x	x	x	x	x	x		x
A0A0G2K782	Zinc finger, C2HC-type-containing 1A OS=Rattus norvegicus OX=10116 GN=Zc2hc1a PE=1 SV=1	310244	Zc2hc1a	67306	Zc2hc1a	51101	ZC2HC1A	x	x	x		x	x	x				x
F1LU71	Methylglutaconyl-CoA hydratase, mitochondrial OS=Rattus norvegicus OX=10116 GN=Auh PE=1 SV=2	361215	Auh	11992	Auh	549	AUH	x	x	x	x	x	x	x		x	x	x		x
D3ZXK4	Abhydrolase domain-containing 11 OS=Rattus norvegicus OX=10116 GN=Abhd11 PE=1 SV=1	360831	Abhd11	68758	Abhd11	83451	ABHD11	x	x	x	x		x		x		x	x
A0A0G2K9D7	Uncharacterized protein OS=Rattus norvegicus OX=10116 PE=4 SV=1	116782	Pcdhgc3	93706	Pcdhgc3	5098	PCDHGC3	x			x	x	x			x		x
B2GUZ6	Reticulon 4-interacting protein 1 OS=Rattus norvegicus OX=10116 GN=Rtn4ip1 PE=1 SV=1	309912	Rtn4ip1	170728	Rtn4ip1	84816	RTN4IP1	x	x	x	x	x	x		x		x			x
Q5FVS1	Ferritin (Fragment) OS=Rattus norvegicus OX=10116 GN=Fth1 PE=2 SV=1	25319	Fth1	14319	Fth1	2495	FTH1	x	x	x	x	x	x	x	x	x	x	x
A0A096MJG4	Cartilage acidic protein 1 OS=Rattus norvegicus OX=10116 GN=Crtac1 PE=4 SV=1	171438	Crtac1	72832	Crtac1	55118	CRTAC1	x	x	x	x	x	x	x		x	x	x
A0A140TAI1	Ubiquilin 1, isoform CRA_a OS=Rattus norvegicus OX=10116 GN=Ubqln1 PE=1 SV=1	114590	Ubqln1	56085	Ubqln1	29979	UBQLN1	x	x	x	x	x	x	x	x		x	x	x	x
D4A188	RGM domain family, member A (Predicted), isoform CRA_a OS=Rattus norvegicus OX=10116 GN=Rgma PE=4 SV=1	308739	Rgma	244058	Rgma	56963	RGMA			x	x	x	x
Q6AYT7	Monoacylglycerol lipase ABHD12 OS=Rattus norvegicus OX=10116 GN=Abhd12 PE=2 SV=1	499913	Abhd12	76192	Abhd12	26090	ABHD12	x	x	x	x	x	x	x	x		x	x		x
A0A0G2JV04	Golgi-associated, gamma adaptin ear-containing, ARF-binding protein 3 OS=Rattus norvegicus OX=10116 GN=Gga3 PE=1 SV=1	360658	Gga3	260302	Gga3	23163	GGA3	x	x	x	x		x	x			x
O88387	FYVE, RhoGEF and PH domain-containing protein 4 OS=Rattus norvegicus OX=10116 GN=Fgd4 PE=1 SV=1	246174	Fgd4	224014	Fgd4	121512	FGD4				x				x
D4AAR7	Coiled-coil domain-containing 136 OS=Rattus norvegicus OX=10116 GN=Ccdc136 PE=1 SV=3	362331	Ccdc136	232664	Ccdc136	64753	CCDC136	x	x	x	x	x	x				x	x
D4A2G9	RAN-binding protein 1 OS=Rattus norvegicus OX=10116 GN=Ranbp1 PE=1 SV=1	360739	Ranbp1	19385	Ranbp1	5902	RANBP1	x	x	x	x		x	x	x	x	x	x
A0A0G2JUM2	Similar to RIKEN cDNA 9030624J02 OS=Rattus norvegicus OX=10116 GN=Vps35l PE=1 SV=1	361635	Vps35l	71517	Vps35l	57020	VPS35L	x	x	x			x	x			x
A0A0H4SRI2	Kinase D-interacting substrate 220 isoform 1 OS=Rattus norvegicus OX=10116 GN=Kidins220 PE=2 SV=1	116478	Kidins220	77480	Kidins220	57498	KIDINS220	x	x	x	x	x	x	x				x
O54800	Cadherin-8 OS=Rattus norvegicus OX=10116 GN=Cdh8 PE=1 SV=1	84408	Cdh8	12564	Cdh8	1006	CDH8	x	x	x	x		x
G3V9N0	Polyadenylate-binding protein OS=Rattus norvegicus OX=10116 GN=Pabpc4 PE=1 SV=2	298510	Pabpc4	230721	Pabpc4	8761	PABPC4	x	x	x	x		x	x	x	x
Q6AYD5	Eukaryotic peptide chain release factor GTP-binding subunit ERF3B-like OS=Rattus norvegicus OX=10116 GN=Gspt1 PE=1 SV=1	24420	Gspt1	14852	Gspt1	2935	GSPT1	x	x	x	x		x	x	x		x	x
D3ZXA6	Pyruvate dehydrogenase phosphatase regulatory subunit OS=Rattus norvegicus OX=10116 GN=Pdpr PE=1 SV=1	307852	Pdpr	319518	Pdpr	55066	PDPR	x	x	x	x	x	x				x	x
B7X6I3	C38 protein OS=Rattus norvegicus OX=10116 GN=Cend1 PE=1 SV=1	361675	Cend1	57754	Cend1	51286	CEND1	x	x	x	x	x	x	x	x	x	x	x	x	x
P61589	Transforming protein RhoA OS=Rattus norvegicus OX=10116 GN=Rhoa PE=1 SV=1	117273	Rhoa	11848	Rhoa	387	RHOA	x	x	x		x	x	x	x	x	x	x	x	x
B0BN56	28S ribosomal protein S31, mitochondrial OS=Rattus norvegicus OX=10116 GN=Mrps31 PE=2 SV=1	290850	Mrps31	57312	Mrps31	10240	MRPS31	x	x	x			x				x	x
G3V9N1	RCG21137 OS=Rattus norvegicus OX=10116 GN=Pgam5 PE=1 SV=1	288731	Pgam5	72542	Pgam5	192111	PGAM5	x		x	x	x	x	x	x	x	x	x	x	x
A0A0G2JVR9	Rho family-interacting cell polarization regulator 1 OS=Rattus norvegicus OX=10116 GN=Ripor1 PE=1 SV=1	291974	Ripor1	75687	Ripor1	79567	RIPOR1	x	x	x			x					x	x
A0A0G2K5E4	DnaJ heat shock protein family (Hsp40) member A3 OS=Rattus norvegicus OX=10116 GN=Dnaja3 PE=1 SV=1	360481	Dnaja3	83945	Dnaja3	9093	DNAJA3	x	x	x	x	x	x	x	x	x	x	x
B1WBU9	Alpha-1,4 glucan phosphorylase OS=Rattus norvegicus OX=10116 GN=Pygm PE=2 SV=1	24701	Pygm	19309	Pygm	5837	PYGM	x	x	x	x	x	x	x	x	x	x	x	x
D4ABM5	Mitochondrial ribosomal protein S34 (Predicted), isoform CRA_a OS=Rattus norvegicus OX=10116 GN=Mrps34 PE=1 SV=1	287126	Mrps34	79044	Mrps34	65993	MRPS34	x	x	x				x			x	x
O88658	Kinesin-like protein KIF1B OS=Rattus norvegicus OX=10116 GN=Kif1b PE=1 SV=2	117548	Kif1b	16561	Kif1b	23095	KIF1B			x			x			x	x		x	x
G3V6C9	Non-specific serine/threonine protein kinase OS=Rattus norvegicus OX=10116 GN=Cdc42bpa PE=1 SV=1	114116	Cdc42bpa	226751	Cdc42bpa	8476	CDC42BPA	x	x	x	x	x	x	x			x	x
Q6IG02	Keratin, type II cytoskeletal 2 epidermal OS=Rattus norvegicus OX=10116 GN=Krt2 PE=3 SV=1	406228	Krt2	16681	Krt2	3849	KRT2				x		x			x	x
P19686	Guanylate cyclase soluble subunit alpha-1 OS=Rattus norvegicus OX=10116 GN=Gucy1a1 PE=1 SV=1	497757	Gucy1a1	60596	Gucy1a1	2982	GUCY1A1	x	x	x	x		x		x		x	x
M0RBS9	Sorting nexin family member 27, isoform CRA_a OS=Rattus norvegicus OX=10116 GN=Snx27 PE=1 SV=1	260323	Snx27	76742	Snx27	81609	SNX27	x	x	x	x	x	x	x	x	x	x	x		x
Q02589	[Protein ADP-ribosylarginine] hydrolase OS=Rattus norvegicus OX=10116 GN=Adprh PE=1 SV=2	25371	Adprh	11544	Adprh	141	ADPRH	x	x	x			x	x			x	x		x
Q5BJT7	Coiled-coil domain-containing protein 93 OS=Rattus norvegicus OX=10116 GN=Ccdc93 PE=1 SV=1	304743	Ccdc93	70829	Ccdc93	54520	CCDC93	x	x	x			x				x	x
Q56R18	Importin subunit alpha OS=Rattus norvegicus OX=10116 GN=Kpna3 PE=1 SV=1	361055	Kpna3	16648	Kpna3	3839	KPNA3	x	x	x	x	x	x	x			x	x
D3ZT90	Glutaryl-CoA dehydrogenase OS=Rattus norvegicus OX=10116 GN=Gcdh PE=1 SV=1	364975	Gcdh	270076	Gcdh	2639	GCDH	x	x	x		x	x				x	x
A0A0G2K865	Tumor protein D52 OS=Rattus norvegicus OX=10116 GN=Tpd52 PE=1 SV=1	294900	Tpd52	21985	Tpd52	7163	TPD52	x	x	x	x	x	x	x	x	x	x	x
A0A0G2JXN8	Oxysterol-binding protein OS=Rattus norvegicus OX=10116 GN=Osbpl8 PE=1 SV=1	314824	Osbpl8	237542	Osbpl8	114882	OSBPL8	x	x	x	x	x	x	x	x			x
Q5XI97	Alanyl-tRNA editing protein Aarsd1 OS=Rattus norvegicus OX=10116 GN=Aarsd1 PE=1 SV=1	619440	Aarsd1	69684	Aarsd1	80755	AARSD1	x	x	x			x		x		x
G3V9P7	Huntingtin OS=Rattus norvegicus OX=10116 GN=Htt PE=1 SV=1	29424	Htt	15194	Htt	3064	HTT	x	x	x	x	x	x	x	x	x	x	x
A2RUW1	Toll-interacting protein OS=Rattus norvegicus OX=10116 GN=Tollip PE=1 SV=1	361677	Tollip	54473	Tollip	54472	TOLLIP	x	x	x	x	x	x	x	x	x	x	x	x
Q68G11	Casein kinase II subunit beta OS=Rattus norvegicus OX=10116 GN=Csnk2b PE=1 SV=2	81650	Csnk2b	13001	Csnk2b	1460	CSNK2B	x	x	x		x	x	x	x	x	x	x	x	x
D3ZUJ7	Ankyrin repeat domain 13 family, member D (Predicted) OS=Rattus norvegicus OX=10116 GN=Ankrd13d PE=1 SV=1	361699	Ankrd13d	68423	Ankrd13d	338692	ANKRD13D	x	x		x
F1LWT1	Calcium-dependent secretion activator 2 OS=Rattus norvegicus OX=10116 GN=Cadps2 PE=4 SV=3	312166	Cadps2	320405	Cadps2	93664	CADPS2	x	x	x	x		x	x	x	x	x	x		x
B0BN83	Armadillo repeat-containing protein 1 OS=Rattus norvegicus OX=10116 GN=Armc1 PE=1 SV=1	294948	Armc1	74252	Armc1	55156	ARMC1	x	x	x	x	x	x	x	x	x	x	x
D4A6P1	RCG40132, isoform CRA_a OS=Rattus norvegicus OX=10116 GN=Sez6l2 PE=4 SV=1	308988	Sez6l2	233878	Sez6l2	26470	SEZ6L2	x		x	x	x	x	x			x	x		x
G3V7B5	Phosphoribosyl pyrophosphate synthase-associated protein 1 OS=Rattus norvegicus OX=10116 GN=Prpsap1 PE=1 SV=1	64390	Prpsap1	67763	Prpsap1	5635	PRPSAP1	x	x	x		x	x	x			x	x		x
M0RAD5	ATP-dependent Clp protease proteolytic subunit OS=Rattus norvegicus OX=10116 GN=Clpp PE=1 SV=1	301117	Clpp	53895	Clpp	8192	CLPP	x	x	x	x	x	x	x		x	x	x
Q5M9G9	FAST kinase domain-containing protein 4 OS=Rattus norvegicus OX=10116 GN=Tbrg4 PE=2 SV=1	360977	Tbrg4	21379	Tbrg4	9238	TBRG4	x	x	x	x		x				x	x
D3ZW09	Sortilin-related VPS10 domain-containing receptor 2 OS=Rattus norvegicus OX=10116 GN=Sorcs2 PE=4 SV=3	305438	Sorcs2	81840	Sorcs2	57537	SORCS2	x	x	x	x	x	x	x			x	x
Q63692	Hsp90 co-chaperone Cdc37 OS=Rattus norvegicus OX=10116 GN=Cdc37 PE=1 SV=2	114562	Cdc37	12539	Cdc37	11140	CDC37	x	x	x	x	x	x	x	x	x	x	x	x	x
B2GV54	Neutral cholesterol ester hydrolase 1 OS=Rattus norvegicus OX=10116 GN=Nceh1 PE=1 SV=1	294930	Nceh1	320024	Nceh1	57552	NCEH1	x	x	x	x	x	x	x	x	x	x	x	x
D3ZP15	RAB9B, member RAS oncogene family OS=Rattus norvegicus OX=10116 GN=Rab9b PE=4 SV=1	367915	Rab9b	319642	Rab9b	51209	RAB9B		x	x	x	x	x	x			x	x
F7FHF7	Mitofusin-2-like OS=Rattus norvegicus OX=10116 GN=LOC100911485 PE=1 SV=1	64476	Mfn2	170731	Mfn2	9927	MFN2	x	x	x	x	x	x	x	x		x	x	x	x
P61227	Ras-related protein Rap-2b OS=Rattus norvegicus OX=10116 GN=Rap2b PE=2 SV=1	170923	Rap2b	74012	Rap2b	5912	RAP2B	x	x	x	x	x	x	x	x	x	x	x	x	x
G3V912	Thioredoxin domain containing 13 OS=Rattus norvegicus OX=10116 GN=Tmx4 PE=1 SV=1	296182	Tmx4	52837	Tmx4	56255	TMX4	x	x	x	x	x	x	x	x		x	x
Q4V8F9	Hydroxysteroid dehydrogenase-like protein 2 OS=Rattus norvegicus OX=10116 GN=Hsdl2 PE=2 SV=1	313200	Hsdl2	72479	Hsdl2	84263	HSDL2	x	x	x	x	x	x		x		x		x
O08618	Phosphoribosyl pyrophosphate synthase-associated protein 2 OS=Rattus norvegicus OX=10116 GN=Prpsap2 PE=1 SV=1	117272	Prpsap2	212627	Prpsap2	5636	PRPSAP2	x	x	x	x	x	x	x	x		x			x
Q9NQR8	NADH dehydrogenase [ubiquinone] 1 alpha subcomplex assembly factor 4 OS=Rattus norvegicus OX=10116 GN=Ndufaf4 PE=1 SV=1	362495	Ndufaf4	68493	Ndufaf4	29078	NDUFAF4	x	x	x		x	x	x		x	x	x
Q5PQM2	Kinesin light chain 4 OS=Rattus norvegicus OX=10116 GN=Klc4 PE=1 SV=1	316226	Klc4	74764	Klc4	89953	KLC4		x	x							x
B0K031	60S ribosomal protein L7 OS=Rattus norvegicus OX=10116 GN=Rpl7 PE=1 SV=1	297755	Rpl7	19989	Rpl7	6129	RPL7	x	x	x	x	x	x	x			x	x	x	x
Q6AYG3	Exopolyphosphatase PRUNE1 OS=Rattus norvegicus OX=10116 GN=Prune1 PE=1 SV=1	310664	Prune1	229589	Prune1	58497	PRUNE1	x	x	x	x		x	x	x		x	x
Q4KMA2	UV excision repair protein RAD23 homolog B OS=Rattus norvegicus OX=10116 GN=Rad23b PE=1 SV=1	298012	Rad23b	19359	Rad23b	5887	RAD23B	x	x	x	x		x	x	x		x	x
F1M4R7	Chondroitin sulfate proteoglycan 5 OS=Rattus norvegicus OX=10116 GN=Cspg5 PE=4 SV=3	50568	Cspg5	29873	Cspg5	10675	CSPG5	x	x	x	x	x	x	x		x	x	x	x	x
P50503	Hsc70-interacting protein OS=Rattus norvegicus OX=10116 GN=St13 PE=1 SV=1	81800	St13	70356	St13	6767	ST13	x	x	x		x	x	x	x	x	x	x	x	x
A0A0G2JUG7	IQ motif and Sec7 domain 1 OS=Rattus norvegicus OX=10116 GN=Iqsec1 PE=1 SV=1	686590	Iqsec1	232227	Iqsec1	9922	IQSEC1	x	x	x	x	x	x	x	x	x	x	x		x
Q5RJK8	Acyl-CoA-binding domain-containing protein 6 OS=Rattus norvegicus OX=10116 GN=Acbd6 PE=1 SV=1	289125	Acbd6	72482	Acbd6	84320	ACBD6	x	x	x			x				x	x
D4A3S6	MTSS1L, I-BAR domain-containing OS=Rattus norvegicus OX=10116 GN=Mtss1l PE=1 SV=3	307845	Mtss2	244654	Mtss2	92154	MTSS2	x	x	x	x	x	x	x			x
F1M0F4	Exocyst complex component OS=Rattus norvegicus OX=10116 GN=Exoc6 PE=1 SV=2	50556	Exoc6	107371	Exoc6	54536	EXOC6	x	x	x			x					x
F1MAA2	COP9 signalosome subunit 7A OS=Rattus norvegicus OX=10116 GN=Cops7a PE=1 SV=1	312710	Cops7a	26894	Cops7a	50813	COPS7A	x	x	x	x	x	x	x	x	x	x	x
P97519	Hydroxymethylglutaryl-CoA lyase, mitochondrial OS=Rattus norvegicus OX=10116 GN=Hmgcl PE=2 SV=1	79238	Hmgcl	15356	Hmgcl	3155	HMGCL	x	x	x		x	x	x		x	x	x	x	x
Q6AYK3	Inositol-3-phosphate synthase 1 OS=Rattus norvegicus OX=10116 GN=Isyna1 PE=3 SV=2	290651	Isyna1	71780	Isyna1	51477	ISYNA1	x	x	x			x	x			x
A0A0H2UHV9	Coatomer subunit gamma OS=Rattus norvegicus OX=10116 GN=Copg2 PE=1 SV=1	301742	Copg2	54160	Copg2	26958	COPG2	x	x	x				x				x
A0A0G2JZD1	Serine/threonine-protein phosphatase 2A 56 kDa regulatory subunit OS=Rattus norvegicus OX=10116 GN=Ppp2r5c PE=1 SV=1	691318	Ppp2r5c	26931	Ppp2r5c	5527	PPP2R5C	x	x	x	x		x	x	x	x	x	x		x
F1LP30	Methylcrotonoyl-CoA carboxylase subunit alpha, mitochondrial OS=Rattus norvegicus OX=10116 GN=Mccc1 PE=1 SV=1	294972	Mccc1	72039	Mccc1	56922	MCCC1	x	x	x	x	x	x	x	x	x	x	x	x
F1LPS8	Transcriptional activator protein Pur-alpha OS=Rattus norvegicus OX=10116 GN=Pura PE=1 SV=3	307498	Pura	19290	Pura	5813	PURA	x	x	x	x	x	x	x	x	x	x	x	x	x
F1MAK3	Rho GTPase-activating protein 32 OS=Rattus norvegicus OX=10116 GN=Arhgap32 PE=1 SV=2	315530	Arhgap32	330914	Arhgap32	9743	ARHGAP32	x	x	x	x	x	x	x	x		x	x
Q6AY18	SAR1 gene homolog A (S. cerevisiae), isoform CRA_b OS=Rattus norvegicus OX=10116 GN=Sar1a PE=1 SV=1	361842	Sar1a	20224	Sar1a	56681	SAR1A	x	x	x	x	x	x	x	x	x	x	x
A0JPM9	Eukaryotic translation initiation factor 3 subunit J OS=Rattus norvegicus OX=10116 GN=Eif3j PE=1 SV=1	691947	Eif3j	100042807	Eif3j2	8669	EIF3J	x	x	x	x		x	x
P04166	Cytochrome b5 type B OS=Rattus norvegicus OX=10116 GN=Cyb5b PE=1 SV=2	80773	Cyb5b	66427	Cyb5b	80777	CYB5B	x	x	x	x	x	x	x	x	x	x	x	x	x
A5HTT2	Ephrin B3 OS=Rattus norvegicus OX=10116 GN=Efnb3 PE=2 SV=1	360546	Efnb3	13643	Efnb3	1949	EFNB3		x	x	x	x	x	x			x	x
P62963	Profilin-1 OS=Rattus norvegicus OX=10116 GN=Pfn1 PE=1 SV=2	64303	Pfn1	18643	Pfn1	5216	PFN1	x		x	x		x	x	x	x	x	x		x
F1LPT4	Calcium/calmodulin-dependent protein kinase kinase 2 OS=Rattus norvegicus OX=10116 GN=Camkk2 PE=1 SV=3	83506	Camkk2	207565	Camkk2	10645	CAMKK2	x	x	x	x		x	x	x	x	x	x
A0A0G2JVM2	Uncharacterized protein OS=Rattus norvegicus OX=10116 PE=1 SV=1	683007	Mia3	338366	Mia3	375056	MIA3			x	x	x	x					x
A0A0G2K7G7	Septin-8 OS=Rattus norvegicus OX=10116 GN=Sept8 PE=1 SV=1	303135	Sept8	20362	Sept8	23176	SEPTIN8	x	x	x	x	x	x	x	x	x	x	x		x
A0FKI7	Acyl-CoA-binding domain-containing protein 5 OS=Rattus norvegicus OX=10116 GN=Acbd5 PE=1 SV=1	307170	Acbd5	74159	Acbd5	91452	ACBD5	x	x	x	x		x		x
D4A6D7	Tetratricopeptide repeat protein 19, mitochondrial OS=Rattus norvegicus OX=10116 GN=Ttc19 PE=3 SV=1	691506	Ttc19	72795	Ttc19	54902	TTC19	x	x	x			x	x			x	x
Q5I0D5	Phospholysine phosphohistidine inorganic pyrophosphate phosphatase OS=Rattus norvegicus OX=10116 GN=Lhpp PE=2 SV=1	361663	Lhpp	76429	Lhpp	64077	LHPP	x	x	x					x				x
A0A0G2JSI1	4-trimethylaminobutyraldehyde dehydrogenase OS=Rattus norvegicus OX=10116 GN=Aldh9a1 PE=1 SV=1	64040	Aldh9a1	56752	Aldh9a1	223	ALDH9A1	x	x	x	x	x	x		x		x	x	x
A0A0G2JW01	Uncharacterized protein OS=Rattus norvegicus OX=10116 PE=1 SV=1	307989	Ablim1	226251	Ablim1	3983	ABLIM1	x	x	x	x	x	x	x	x	x	x	x		x
B0BN30	Mitochondrial carrier 1 OS=Rattus norvegicus OX=10116 GN=Mtch1 PE=1 SV=1	294313	Mtch1	56462	Mtch1	23787	MTCH1	x	x	x	x	x	x	x	x		x	x		x
D3ZEW7	Nitric oxide synthase, brain OS=Rattus norvegicus OX=10116 GN=Nos1 PE=1 SV=2	24598	Nos1	18125	Nos1	4842	NOS1	x	x	x	x	x	x	x			x	x		x
P62747	Rho-related GTP-binding protein RhoB OS=Rattus norvegicus OX=10116 GN=Rhob PE=1 SV=1	64373	Rhob	11852	Rhob	388	RHOB	x	x	x	x	x	x	x	x	x	x	x	x	x
F1M062	La ribonucleoprotein domain family, member 1 OS=Rattus norvegicus OX=10116 GN=Larp1 PE=1 SV=3	303158	Larp1	73158	Larp1	23367	LARP1	x	x	x	x	x	x	x	x		x
O88664	Serine/threonine-protein kinase TAO1 OS=Rattus norvegicus OX=10116 GN=Taok1 PE=1 SV=1	286993	Taok1	216965	Taok1	57551	TAOK1	x	x	x	x	x	x	x			x	x
D4A5I9	Myosin VI OS=Rattus norvegicus OX=10116 GN=Myo6 PE=1 SV=3	315840	Myo6	17920	Myo6	4646	MYO6	x	x	x	x		x	x			x	x		x
Q5XII9	Mitochondrial fission regulator 1-like OS=Rattus norvegicus OX=10116 GN=Mtfr1l PE=1 SV=1	298549	Mtfr1l	76824	Mtfr1l	56181	MTFR1L	x	x	x	x	x	x	x	x	x	x	x	x
O35077	Glycerol-3-phosphate dehydrogenase [NAD(+)], cytoplasmic OS=Rattus norvegicus OX=10116 GN=Gpd1 PE=1 SV=4	60666	Gpd1	14555	Gpd1	2819	GPD1	x	x	x	x	x	x	x		x	x	x	x	x
A0A0G2K051	Early endosome antigen 1 OS=Rattus norvegicus OX=10116 GN=Eea1 PE=1 SV=1	314764	Eea1	216238	Eea1	8411	EEA1	x	x	x	x	x	x	x	x	x	x	x
D3ZN27	DnaJ heat shock protein family (Hsp40) member C13 OS=Rattus norvegicus OX=10116 GN=Dnajc13 PE=1 SV=2	363127	Dnajc13	235567	Dnajc13	23317	DNAJC13	x	x	x	x	x	x	x				x
Q5D006	Ubiquitin carboxyl-terminal hydrolase 11 OS=Rattus norvegicus OX=10116 GN=Usp11 PE=1 SV=1	408217	Usp11	236733	Usp11	8237	USP11			x		x	x		x
F1LN69	Misshapen-like kinase 1 OS=Rattus norvegicus OX=10116 GN=Mink1 PE=1 SV=3	303259	Mink1	50932	Mink1	50488	MINK1	x	x	x	x	x	x	x	x	x	x	x	x	x
A0A0G2JU49	Metaxin 1 OS=Rattus norvegicus OX=10116 GN=Mtx1 PE=1 SV=1	295241	Mtx1	17827	Mtx1	4580	MTX1	x	x	x	x	x	x	x		x	x	x		x
Q5XIF3	NADH dehydrogenase [ubiquinone] iron-sulfur protein 4, mitochondrial OS=Rattus norvegicus OX=10116 GN=Ndufs4 PE=1 SV=1	499529	Ndufs4	17993	Ndufs4	4724	NDUFS4	x	x	x	x	x	x	x	x		x	x	x	x
Q6AYQ8	Acylpyruvase FAHD1, mitochondrial OS=Rattus norvegicus OX=10116 GN=Fahd1 PE=1 SV=1	302980	Fahd1	68636	Fahd1	81889	FAHD1	x	x	x	x	x	x	x		x	x	x	x	x
A0A059NZR0	HN1 OS=Rattus norvegicus OX=10116 GN=Jpt1 PE=1 SV=1	287828	Jpt1	15374	Jpt1	51155	JPT1	x	x	x			x		x			x	x
P00787	Cathepsin B OS=Rattus norvegicus OX=10116 GN=Ctsb PE=1 SV=2	64529	Ctsb	13030	Ctsb	1508	CTSB	x	x	x		x	x	x	x		x	x	x	x
B0BNE6	NADH dehydrogenase (Ubiquinone) Fe-S protein 8 (Predicted), isoform CRA_a OS=Rattus norvegicus OX=10116 GN=Ndufs8 PE=1 SV=1	293652	Ndufs8	225887	Ndufs8	4728	NDUFS8	x	x	x	x	x	x	x	x	x	x	x		x
A0A0G2JUR5	Myosin phosphatase Rho-interacting protein OS=Rattus norvegicus OX=10116 GN=Mprip PE=1 SV=1	116504	Mprip	26936	Mprip	23164	MPRIP	x	x	x	x	x	x
M0R9A7	Glutamate receptor 1 OS=Rattus norvegicus OX=10116 GN=Gria1 PE=1 SV=2	50592	Gria1	14799	Gria1	2890	GRIA1	x	x	x	x	x	x	x		x	x		x	x
Q5HZA4	LysM and putative peptidoglycan-binding domain-containing protein 1 OS=Rattus norvegicus OX=10116 GN=Lysmd1 PE=1 SV=1	499671	Lysmd1	217779	Lysmd1	388695	LYSMD1	x	x	x			x		x					x
F8WG91	ADP-ribosylation factor-like protein 3 OS=Rattus norvegicus OX=10116 GN=Arl3 PE=1 SV=2	64664	Arl3	56350	Arl3	403	ARL3	x	x	x	x		x	x	x	x	x	x	x
D3ZQP6	Sema domain, immunoglobulin domain (Ig), and GPI membrane anchor, (Semaphorin) 7A (Predicted) OS=Rattus norvegicus OX=10116 GN=Sema7a PE=1 SV=1	315711	Sema7a	20361	Sema7a	8482	SEMA7A	x	x	x	x	x	x	x			x	x		x
D4A3E8	Mitochondrial ribosomal protein S27 (Predicted), isoform CRA_b OS=Rattus norvegicus OX=10116 GN=Mrps27 PE=1 SV=1	361883	Mrps27	218506	Mrps27	23107	MRPS27	x	x	x		x	x	x			x	x
G3V624	Coronin OS=Rattus norvegicus OX=10116 GN=Coro1c PE=1 SV=1	501841	Coro1c	23790	Coro1c	23603	CORO1C	x	x	x	x	x	x	x	x	x	x	x		x
D4A3T0	SOS Ras/Rac guanine nucleotide exchange factor 1 OS=Rattus norvegicus OX=10116 GN=Sos1 PE=1 SV=2	313845	Sos1	20662	Sos1	6654	SOS1	x	x	x	x		x				x	x
G3V7I7	Leucine-rich repeat-containing 40 OS=Rattus norvegicus OX=10116 GN=Lrrc40 PE=1 SV=3	310946	Lrrc40	67144	Lrrc40	55631	LRRC40	x	x	x	x	x	x		x		x
G3V8Y9	Glutamate receptor 3 OS=Rattus norvegicus OX=10116 GN=Gria3 PE=1 SV=3	29628	Gria3	53623	Gria3	2892	GRIA3	x	x	x	x	x	x	x		x	x	x	x	x
O55166	Vacuolar protein sorting-associated protein 52 homolog OS=Rattus norvegicus OX=10116 GN=Vps52 PE=2 SV=2	25218	Vps52	224705	Vps52	6293	VPS52	x	x	x	x	x	x	x		x	x	x
A0A0G2JY73	Eukaryotic translation initiation factor 4 gamma, 3 OS=Rattus norvegicus OX=10116 GN=Eif4g3 PE=1 SV=1	298573	Eif4g3	230861	Eif4g3	8672	EIF4G3	x	x	x	x	x	x	x			x	x
P55063	Heat shock 70 kDa protein 1-like OS=Rattus norvegicus OX=10116 GN=Hspa1l PE=2 SV=2	24963	Hspa1l	15482	Hspa1l	3305	HSPA1L	x		x	x			x		x	x		x
D3ZWL6	Adenosylhomocysteinase OS=Rattus norvegicus OX=10116 GN=Ahcyl2 PE=1 SV=3	312192	Ahcyl2	74340	Ahcyl2	23382	AHCYL2	x	x	x	x	x	x	x	x		x	x		x
Q3SWT7	Nuclear receptor binding protein OS=Rattus norvegicus OX=10116 GN=Nrbp1 PE=1 SV=1	619579	Nrbp1	192292	Nrbp1	29959	NRBP1	x	x	x	x		x	x	x		x
M0R5T4	RAS-related C3 botulinum substrate 3 OS=Rattus norvegicus OX=10116 GN=Rac3 PE=4 SV=2	688319	Rac3	170758	Rac3	5881	RAC3	x		x	x	x	x	x		x	x			x
A0A0H2UHX3	40S ribosomal protein S4 OS=Rattus norvegicus OX=10116 GN=Rps4x PE=1 SV=1	100362640	Rps4x	20102	Rps4x	6191	RPS4X	x	x	x	x		x	x			x		x	x
B0BNG3	Lectin, mannose-binding 2 OS=Rattus norvegicus OX=10116 GN=Lman2 PE=1 SV=1	290994	Lman2	66890	Lman2	10960	LMAN2	x	x	x		x	x	x	x		x	x
P61023	Calcineurin B homologous protein 1 OS=Rattus norvegicus OX=10116 GN=Chp1 PE=1 SV=2	64152	Chp1	56398	Chp1	11261	CHP1	x	x	x	x	x	x	x		x	x	x		x
Q32Q06	AP-1 complex subunit mu-1 OS=Rattus norvegicus OX=10116 GN=Ap1m1 PE=1 SV=3	306332	Ap1m1	11767	Ap1m1	8907	AP1M1	x	x	x	x	x	x	x	x	x	x	x
B2RYB6	Aars2 protein (Fragment) OS=Rattus norvegicus OX=10116 GN=Aars2 PE=2 SV=1	301254	Aars2	224805	Aars2	57505	AARS2	x	x	x	x	x	x				x	x
D3ZU13	Eukaryotic translation initiation factor 4 gamma, 1 OS=Rattus norvegicus OX=10116 GN=Eif4g1 PE=1 SV=1	287986	Eif4g1	208643	Eif4g1	1981	EIF4G1	x	x	x	x	x	x	x			x	x
A0A0G2K0H6	WD repeat domain 13 OS=Rattus norvegicus OX=10116 GN=Wdr13 PE=1 SV=1	317370	Wdr13	73447	Wdr13	64743	WDR13	x	x	x	x		x	x	x	x	x	x		x
F1LVZ9	HECT domain E3 ubiquitin protein ligase 3 OS=Rattus norvegicus OX=10116 GN=Hectd3 PE=1 SV=3	313525	Hectd3	76608	Hectd3	79654	HECTD3	x	x	x			x				x			x
D3ZM21	Catechol-O-methyltransferase domain containing 1 (Predicted), isoform CRA_a OS=Rattus norvegicus OX=10116 GN=Comtd1 PE=1 SV=1	305685	Comtd1	69156	Comtd1	118881	COMTD1	x	x		x	x	x	x		x	x	x		x
D4ADG2	IBA57, iron-sulfur cluster assembly OS=Rattus norvegicus OX=10116 GN=Iba57 PE=1 SV=1	363611	Iba57	216792	Iba57	200205	IBA57	x	x	x	x	x	x	x		x	x	x
F1LQX4	Rho GTPase-activating protein 44 OS=Rattus norvegicus OX=10116 GN=Arhgap44 PE=1 SV=2	303222	Arhgap44	216831	Arhgap44	9912	ARHGAP44	x	x	x	x	x	x	x	x	x	x	x
P36201	Cysteine-rich protein 2 OS=Rattus norvegicus OX=10116 GN=Crip2 PE=2 SV=1	338401	Crip2	68337	Crip2	1397	CRIP2	x	x	x	x	x	x	x	x	x	x	x	x	x
G3V6Q9	BMP/retinoic acid-inducible neural-specific protein 1 OS=Rattus norvegicus OX=10116 GN=Brinp1 PE=4 SV=1	140610	Brinp1	56710	Brinp1	1620	BRINP1	x	x	x	x	x	x	x		x	x	x	x
D3ZRM5	RAB23, member RAS oncogene family (Predicted) OS=Rattus norvegicus OX=10116 GN=Rab23 PE=4 SV=1	367242	Rab23	19335	Rab23	51715	RAB23	x	x	x	x	x	x	x		x	x	x
F1LVR4	Calcium/calmodulin-dependent protein kinase ID OS=Rattus norvegicus OX=10116 GN=Camk1d PE=3 SV=2	307124	Camk1d	227541	Camk1d	57118	CAMK1D	x	x	x	x		x	x	x	x	x	x
F1MAR6	Proline dehydrogenase OS=Rattus norvegicus OX=10116 GN=Prodh1 PE=1 SV=2	680409	Prodh1	19125	Prodh	5625	PRODH	x	x	x	x	x	x	x	x		x	x		x
G3V679	Transferrin receptor protein 1 OS=Rattus norvegicus OX=10116 GN=Tfrc PE=1 SV=1	64678	Tfrc	22042	Tfrc	7037	TFRC		x	x	x	x	x	x			x	x
Q9ESH1	26S proteasome subunit S5a OS=Rattus norvegicus OX=10116 GN=Psmd4 PE=1 SV=1	83499	Psmd4	19185	Psmd4	5710	PSMD4	x		x	x	x	x	x	x	x	x
G3V849	Discs, large (Drosophila) homolog-associated protein 1, isoform CRA_a OS=Rattus norvegicus OX=10116 GN=Dlgap1 PE=1 SV=3	65040	Dlgap1	224997	Dlgap1	9229	DLGAP1	x	x	x	x	x	x	x	x	x	x	x	x	x
F1LP76	Elongator complex protein 1 OS=Rattus norvegicus OX=10116 GN=Elp1 PE=1 SV=2	140934	Elp1	230233	Elp1	8518	ELP1	x	x	x			x	x			x	x
B2GUW4	Exdl2 protein OS=Rattus norvegicus OX=10116 GN=Exd2 PE=2 SV=1	362759	Exd2	97827	Exd2	55218	EXD2	x	x	x	x	x	x
Q5XIA5	Coenzyme A synthase OS=Rattus norvegicus OX=10116 GN=Coasy PE=1 SV=1	287711	Coasy	71743	Coasy	80347	COASY	x	x	x	x	x	x	x	x		x
Q6PEC5	Uncharacterized protein (Fragment) OS=Rattus norvegicus OX=10116 PE=2 SV=1	n.a	n.a	20655	Sod1	6647	SOD1		x	x		x	x	x	x	x	x			x
G3V8T4	DNA damage-binding protein 1 OS=Rattus norvegicus OX=10116 GN=Ddb1 PE=1 SV=1	64470	Ddb1	13194	Ddb1	1642	DDB1	x	x	x	x	x	x	x	x	x	x	x		x
Q5BJS0	Putative ATP-dependent RNA helicase DHX30 OS=Rattus norvegicus OX=10116 GN=Dhx30 PE=1 SV=1	367172	Dhx30	72831	Dhx30	22907	DHX30	x	x	x		x	x	x		x	x
A0A1B0GWS0	PTPRF-interacting protein alpha 1 OS=Rattus norvegicus OX=10116 GN=Ppfia1 PE=1 SV=1	293645	Ppfia1	233977	Ppfia1	8500	PPFIA1	x		x	x	x	x			x
D4A634	RAN-binding protein 6 OS=Rattus norvegicus OX=10116 GN=Ranbp6 PE=4 SV=2	309326	Ranbp6	240614	Ranbp6	26953	RANBP6	x	x	x	x						x	x
M0R6E0	Phospholipid-transporting ATPase OS=Rattus norvegicus OX=10116 GN=Atp9a PE=1 SV=2	84011	Atp9a	11981	Atp9a	10079	ATP9A	x	x	x	x	x	x	x			x	x
Q9JKC9	Synergin gamma OS=Rattus norvegicus OX=10116 GN=Synrg PE=1 SV=3	84479	Synrg	217030	Synrg	11276	SYNRG	x	x	x			x		x		x	x
D3ZDX5	Plexin B1 OS=Rattus norvegicus OX=10116 GN=Plxnb1 PE=1 SV=1	316009	Plxnb1	235611	Plxnb1	5364	PLXNB1	x	x	x	x	x	x	x		x	x	x		x
D3ZFY8	Ubiquitin-conjugating enzyme E2 V1 OS=Rattus norvegicus OX=10116 GN=LOC100912618 PE=1 SV=1	296390	Ube2v1	66589	Ube2v1	7335	UBE2V1	x	x	x		x	x	x	x	x	x	x
B3DM92	Phospholipid phosphatase-related protein type 3 OS=Rattus norvegicus OX=10116 GN=Plppr3 PE=2 SV=1	314614	Plppr3	216152	Plppr3	79948	PLPPR3	x	x	x		x	x	x				x
Q9WU70	Syntaxin-binding protein 5 OS=Rattus norvegicus OX=10116 GN=Stxbp5 PE=1 SV=1	81022	Stxbp5	78808	Stxbp5	134957	STXBP5	x	x	x	x	x	x	x	x	x	x	x	x	x
F1LXA0	NADH dehydrogenase [ubiquinone] 1 alpha subcomplex subunit 12 OS=Rattus norvegicus OX=10116 GN=Ndufa12 PE=1 SV=2	299739	Ndufa12	66414	Ndufa12	55967	NDUFA12	x	x	x	x	x	x	x	x	x	x	x		x
B1WC73	ADP-ribosylation factor-like 6 (Predicted), isoform CRA_a OS=Rattus norvegicus OX=10116 GN=Arl6 PE=1 SV=1	363760	Arl6	56297	Arl6	84100	ARL6	x	x	x			x	x	x			x
Q5I0K3	Citramalyl-CoA lyase, mitochondrial OS=Rattus norvegicus OX=10116 GN=Clybl PE=2 SV=2	306198	Clybl	69634	Clybl	171425	CLYBL	x	x	x		x	x			x	x	x
F1LNS0	A-kinase anchor protein SPHKAP OS=Rattus norvegicus OX=10116 GN=Sphkap PE=1 SV=3	316561	Sphkap	77629	Sphkap	80309	SPHKAP	x		x	x	x	x				x	x
Q9Z1B2	Glutathione S-transferase Mu 5 OS=Rattus norvegicus OX=10116 GN=Gstm5 PE=1 SV=3	64352	Gstm5	14866	Gstm5	2947	GSTM3	x	x	x	x	x	x	x	x	x	x	x		x
Q6Q0N0	Calsyntenin-1 OS=Rattus norvegicus OX=10116 GN=Clstn1 PE=1 SV=1	313717	Clstn1	65945	Clstn1	22883	CLSTN1	x	x	x		x	x	x	x		x	x
D4A7N1	MICOS complex subunit Mic25 OS=Rattus norvegicus OX=10116 GN=Chchd6 PE=1 SV=1	297436	Chchd6	66098	Chchd6	84303	CHCHD6	x	x	x	x	x	x	x	x	x	x	x	x
B5DFI9	Pdk3 protein OS=Rattus norvegicus OX=10116 GN=Pdk3 PE=2 SV=1	296849	Pdk3	236900	Pdk3	5165	PDK3	x	x	x	x	x	x	x	x	x	x	x
D3KR63	cAMPS OS=Rattus norvegicus OX=10116 GN=Rapgef4 PE=2 SV=1	252857	Rapgef4	56508	Rapgef4	11069	RAPGEF4	x	x	x	x	x	x	x		x	x	x	x	x
D3ZQ02	WD repeat domain 37 (Predicted), isoform CRA_a OS=Rattus norvegicus OX=10116 GN=Wdr37 PE=1 SV=3	307075	Wdr37	207615	Wdr37	22884	WDR37	x	x	x	x	x	x	x	x	x	x	x		x
Q56R17	Importin subunit alpha OS=Rattus norvegicus OX=10116 GN=Kpna4 PE=1 SV=1	361959	Kpna4	16649	Kpna4	3840	KPNA4		x	x	x		x	x	x		x	x
B0K017	ADP-ribosylhydrolase like 2 (Predicted) OS=Rattus norvegicus OX=10116 GN=Adprhl2 PE=1 SV=1	362600	Adprhl2	100206	Adprhl2	54936	ADPRHL2	x	x	x			x				x
Q99N27	Sorting nexin-1 OS=Rattus norvegicus OX=10116 GN=Snx1 PE=1 SV=1	84471	Snx1	56440	Snx1	6642	SNX1	x	x	x	x	x	x	x	x	x	x	x
A0A0G2JWA3	Exportin 7 OS=Rattus norvegicus OX=10116 GN=Xpo7 PE=1 SV=1	361070	Xpo7	65246	Xpo7	23039	XPO7	x	x	x	x	x	x	x			x	x
A0A0G2K264	Death-associated protein 3 OS=Rattus norvegicus OX=10116 GN=Dap3 PE=1 SV=1	295238	Dap3	65111	Dap3	7818	DAP3	x	x	x	x		x				x	x
Q6P7R8	Very-long-chain 3-oxoacyl-CoA reductase OS=Rattus norvegicus OX=10116 GN=Hsd17b12 PE=2 SV=1	84013	Hsd17b12	56348	Hsd17b12	51144	HSD17B12	x	x	x	x	x	x	x	x		x	x	x
Q4G061	Eukaryotic translation initiation factor 3 subunit B OS=Rattus norvegicus OX=10116 GN=Eif3b PE=1 SV=1	288516	Eif3b	27979	Eif3b	8662	EIF3B	x	x	x	x		x				x	x
Q8R3Z7	EH-domain-containing 4 OS=Rattus norvegicus OX=10116 GN=Ehd4 PE=1 SV=1	192204	Ehd4	98878	Ehd4	30844	EHD4	x	x	x	x	x	x	x		x	x	x
A0A5D0	Cd200 molecule OS=Rattus norvegicus OX=10116 GN=Cd200 PE=2 SV=1	24560	Cd200	17470	Cd200	4345	CD200	x	x	x	x	x	x	x		x	x	x	x	x
P56522	NADPH:adrenodoxin oxidoreductase, mitochondrial OS=Rattus norvegicus OX=10116 GN=Fdxr PE=1 SV=1	79122	Fdxr	14149	Fdxr	2232	FDXR	x	x	x	x	x	x		x		x	x	x
Q9Z0V5	Peroxiredoxin-4 OS=Rattus norvegicus OX=10116 GN=Prdx4 PE=2 SV=1	85274	Prdx4	53381	Prdx4	10549	PRDX4	x	x		x	x	x	x		x	x	x	x
S4VP54	MAP2K4delta OS=Rattus norvegicus OX=10116 GN=Map2k4 PE=2 SV=1	287398	Map2k4	26398	Map2k4	6416	MAP2K4	x	x	x	x	x	x	x	x	x	x	x		x
Q62765	Neuroligin-1 OS=Rattus norvegicus OX=10116 GN=Nlgn1 PE=1 SV=1	116647	Nlgn1	192167	Nlgn1	22871	NLGN1	x	x	x	x	x	x	x		x	x	x		x
B0LT89	Serine/threonine-protein kinase 24 OS=Rattus norvegicus OX=10116 GN=Stk24 PE=2 SV=1	361092	Stk24	223255	Stk24	8428	STK24	x	x	x	x	x	x	x	x		x	x	x
B0BN63	Activator of Hsp90 ATPase activity 1 OS=Rattus norvegicus OX=10116 GN=Ahsa1 PE=1 SV=1	681996	Ahsa1	217737	Ahsa1	10598	AHSA1	x	x	x	x	x	x	x	x	x	x	x		x
E9PTV0	Guanylate kinase 1, isoform CRA_a OS=Rattus norvegicus OX=10116 GN=Guk1 PE=1 SV=2	303179	Guk1	14923	Guk1	2987	GUK1	x	x	x	x	x	x	x	x		x
Q4AEF8	Coatomer subunit gamma-1 OS=Rattus norvegicus OX=10116 GN=Copg1 PE=2 SV=1	297428	Copg1	54161	Copg1	22820	COPG1	x	x	x	x	x	x	x			x	x
Q4V7D2	Protein rogdi homolog OS=Rattus norvegicus OX=10116 GN=Rogdi PE=1 SV=1	287061	Rogdi	66049	Rogdi	79641	ROGDI	x	x	x	x	x	x	x	x	x	x	x	x	x
F1M6W2	Endoplasmic reticulum metallopeptidase 1 OS=Rattus norvegicus OX=10116 GN=Ermp1 PE=1 SV=1	373544	Ermp1	226090	Ermp1	79956	ERMP1	x	x	x	x	x	x	x			x	x
G3V9T7	ATPase Asna1 OS=Rattus norvegicus OX=10116 GN=Asna1 PE=1 SV=1	288919	Get3	56495	Asna1	439	GET3	x	x	x	x	x	x	x	x		x	x
F1LNZ5	Gamma-aminobutyric acid receptor subunit alpha-3 OS=Rattus norvegicus OX=10116 GN=Gabra3 PE=1 SV=2	24947	Gabra3	14396	Gabra3	2556	GABRA3	x	x	x	x	x	x	x				x
A0A0G2JVI5	Actin filament-associated protein 1 OS=Rattus norvegicus OX=10116 GN=Afap1 PE=1 SV=1	140935	Afap1	70292	Afap1	60312	AFAP1													x
B2RZA9	Ube2l3 protein OS=Rattus norvegicus OX=10116 GN=Ube2l3 PE=2 SV=1	363836	Ube2l3	22195	Ube2l3	7332	UBE2L3		x	x	x	x	x	x	x	x	x
G3V728	4-nitrophenylphosphatase domain and non-neuronal SNAP25-like protein homolog 1 (C. elegans), isoform CRA_b OS=Rattus norvegicus OX=10116 GN=Nipsnap1 PE=1 SV=1	360971	Nipsnap1	18082	Nipsnap1	8508	NIPSNAP1	x	x	x	x	x	x	x	x	x	x	x		x
F1LMS1	Voltage-dependent R-type calcium channel subunit alpha OS=Rattus norvegicus OX=10116 GN=Cacna1e PE=1 SV=3	54234	Cacna1e	12290	Cacna1e	777	CACNA1E	x	x	x	x	x	x	x			x	x		x
A0A0A0MY07	Ubiquitin carboxyl-terminal hydrolase 15 OS=Rattus norvegicus OX=10116 GN=Usp15 PE=1 SV=1	171329	Usp15	14479	Usp15	9958	USP15	x	x	x			x	x			x	x		x
D3ZZ21	NADH dehydrogenase (Ubiquinone) 1 beta subcomplex, 6 (Predicted) OS=Rattus norvegicus OX=10116 GN=Ndufb6 PE=1 SV=1	297990	Ndufb6	230075	Ndufb6	4712	NDUFB6	x	x		x	x	x	x	x		x	x		x
Q8R431	Monoglyceride lipase OS=Rattus norvegicus OX=10116 GN=Mgll PE=1 SV=1	29254	Mgll	23945	Mgll	11343	MGLL	x	x	x	x	x	x	x	x	x	x	x	x	x
A0A0G2JT50	Growth arrest-specific protein 7 OS=Rattus norvegicus OX=10116 GN=Gas7 PE=4 SV=1	85246	Gas7	14457	Gas7	8522	GAS7	x	x	x	x	x	x	x	x		x	x	x	x
D4A4T0	STIP1 homology and U-Box containing protein 1, isoform CRA_b OS=Rattus norvegicus OX=10116 GN=Stub1 PE=1 SV=1	287155	Stub1	56424	Stub1	10273	STUB1	x	x	x	x	x	x	x	x		x	x
P18395	Cold shock domain-containing protein E1 OS=Rattus norvegicus OX=10116 GN=Csde1 PE=2 SV=1	117180	Csde1	229663	Csde1	7812	CSDE1	x	x	x	x	x	x	x	x		x	x		x
B5DF52	C1q and tumor necrosis factor related protein 4 (Predicted) OS=Rattus norvegicus OX=10116 GN=C1qtnf4 PE=2 SV=1	311184	C1qtnf4	67445	C1qtnf4	114900	C1QTNF4	x	x		x	x	x	x			x	x
Q91XV6	FXYD domain-containing ion transport regulator 6 OS=Rattus norvegicus OX=10116 GN=Fxyd6 PE=1 SV=1	63847	Fxyd6	59095	Fxyd6	53826	FXYD6		x		x	x	x	x		x	x	x	x
P62828	GTP-binding nuclear protein Ran OS=Rattus norvegicus OX=10116 GN=Ran PE=1 SV=3	84509	Ran	19384	Ran	5901	RAN	x	x	x	x	x	x	x	x	x	x	x		x
O88377	Phosphatidylinositol 5-phosphate 4-kinase type-2 beta OS=Rattus norvegicus OX=10116 GN=Pip4k2b PE=1 SV=1	89812	Pip4k2b	108083	Pip4k2b	8396	PIP4K2B	x	x	x	x	x	x	x	x		x	x	x	x
Q5M9F8	N-terminal kinase-like protein OS=Rattus norvegicus OX=10116 GN=Scyl1 PE=2 SV=1	293684	Scyl1	78891	Scyl1	57410	SCYL1	x	x	x	x						x	x
Q68FT1	Ubiquinone biosynthesis protein COQ9, mitochondrial OS=Rattus norvegicus OX=10116 GN=Coq9 PE=1 SV=2	498909	Coq9	67914	Coq9	57017	COQ9	x	x	x	x	x	x	x	x	x	x	x	x	x
F1LU48	Endoplasmic reticulum-golgi intermediate compartment 1 OS=Rattus norvegicus OX=10116 GN=Ergic1 PE=1 SV=2	287177	Ergic1	67458	Ergic1	57222	ERGIC1	x	x	x	x	x	x	x	x		x	x		x
Q4G064	2-methoxy-6-polyprenyl-1,4-benzoquinol methylase, mitochondrial OS=Rattus norvegicus OX=10116 GN=Coq5 PE=2 SV=1	304542	Coq5	52064	Coq5	84274	COQ5	x	x	x	x		x				x	x
F1MA97	Thrombospondin type 1 domain-containing 7A OS=Rattus norvegicus OX=10116 GN=Thsd7a PE=4 SV=3	500032	Thsd7a	330267	Thsd7a	221981	THSD7A	x	x	x	x	x	x					x
D3ZE49	Trafficking protein particle complex 12 OS=Rattus norvegicus OX=10116 GN=Trappc12 PE=1 SV=1	314013	Trappc12	217449	Trappc12	51112	TRAPPC12	x	x	x		x	x				x	x
A0A0G2JZI2	Glutamyl-prolyl-tRNA synthetase OS=Rattus norvegicus OX=10116 GN=Eprs PE=1 SV=1	289352	Eprs	107508	Eprs	2058	EPRS	x	x	x	x	x	x	x	x		x	x
A0A0G2K2I6	Dedicator of cytokinesis protein 9 OS=Rattus norvegicus OX=10116 GN=Dock9 PE=1 SV=1	259237	Dock9	105445	Dock9	23348	DOCK9	x	x	x	x	x	x	x			x	x		x
A0A0G2JSZ1	Ras-related protein Rab-31 OS=Rattus norvegicus OX=10116 GN=Rab31 PE=4 SV=1	246324	Rab31	106572	Rab31	11031	RAB31	x	x	x	x	x	x	x		x	x	x		x
P36972	Adenine phosphoribosyltransferase OS=Rattus norvegicus OX=10116 GN=Aprt PE=1 SV=1	292072	Aprt	11821	Aprt	353	APRT	x	x		x						x		x
Q6PDU7	ATP synthase subunit g, mitochondrial OS=Rattus norvegicus OX=10116 GN=Atp5l PE=1 SV=2	300677	Atp5mg	27425	Atp5l	10632	ATP5MG	x	x	x	x	x	x	x	x	x	x		x	x
P0DMW0	Heat shock 70 kDa protein 1A OS=Rattus norvegicus OX=10116 GN=Hspa1a PE=2 SV=1	24472	Hspa1a	193740	Hspa1a	3304	HSPA1B	x	x	x	x	x	x	x	x		x	x
D3ZMS4	Rho GTPase activating protein 26 (Predicted) OS=Rattus norvegicus OX=10116 GN=Arhgap26 PE=1 SV=1	307459	Arhgap26	71302	Arhgap26	23092	ARHGAP26	x	x	x	x	x	x	x	x		x	x
D3ZC63	Cytidine/uridine monophosphate kinase 2 OS=Rattus norvegicus OX=10116 GN=Cmpk2 PE=1 SV=3	314004	Cmpk2	22169	Cmpk2	129607	CMPK2	x	x	x	x		x	x			x	x
B0BNA3	Arginyl-tRNA synthetase 2, mitochondrial OS=Rattus norvegicus OX=10116 GN=Rars2 PE=2 SV=1	297969	Rars2	109093	Rars2	57038	RARS2	x	x	x			x				x			x
D4ABI7	Very-long-chain (3R)-3-hydroxyacyl-CoA dehydratase OS=Rattus norvegicus OX=10116 GN=Hacd3 PE=1 SV=2	300783	Hacd3	57874	Hacd3	51495	HACD3	x	x	x	x	x	x	x			x	x
G3V8U9	Proteasome subunit beta OS=Rattus norvegicus OX=10116 GN=Psmb4 PE=1 SV=2	58854	Psmb4	19172	Psmb4	5692	PSMB4	x	x	x	x	x	x	x	x	x	x	x	x	x
D3ZBU7	Similar to putative protein (5S487) OS=Rattus norvegicus OX=10116 GN=RGD1310819 PE=1 SV=3	301351	RGD1310819	72097	2010300C02Rik	343990	KIAA1211L	x	x	x		x	x	x	x	x		x
P23965	Enoyl-CoA delta isomerase 1, mitochondrial OS=Rattus norvegicus OX=10116 GN=Eci1 PE=1 SV=1	29740	Eci1	13177	Eci1	1632	ECI1	x	x	x		x	x	x		x	x	x	x
D3ZC89	Uncharacterized protein OS=Rattus norvegicus OX=10116 PE=1 SV=3	n.a	Fam114a2	n.a	n.a	10827	FAM114A2	x			x				x
D3ZY03	Membrane-associated guanylate kinase, WW and PDZ domain-containing protein 2 OS=Rattus norvegicus OX=10116 GN=Magi2 PE=1 SV=3	113970	Magi2	50791	Magi2	9863	MAGI2	x	x	x	x	x	x	x	x		x	x
Q6AXT0	39S ribosomal protein L37, mitochondrial OS=Rattus norvegicus OX=10116 GN=Mrpl37 PE=2 SV=1	56281	Mrpl37	56280	Mrpl37	51253	MRPL37	x	x	x	x	x	x				x	x
B0VXR5	JIP1 protein OS=Rattus norvegicus OX=10116 GN=JIP1 PE=2 SV=1	116457	Mapk8ip1	19099	Mapk8ip1	9479	MAPK8IP1			x					x
Q6AXR6	Glutathione S-transferase omega 1, isoform CRA_b OS=Rattus norvegicus OX=10116 GN=Gsto1 PE=1 SV=1	114846	Gsto1	14873	Gsto1	9446	GSTO1	x	x	x	x		x	x	x	x	x	x	x
B5DF50	Polypeptide N-acetylgalactosaminyltransferase (Fragment) OS=Rattus norvegicus OX=10116 GN=Galnt2 PE=2 SV=1	292090	Galnt2	108148	Galnt2	2590	GALNT2	x		x			x
Q157S1	CREB-regulated transcription coactivator 1 OS=Rattus norvegicus OX=10116 GN=Crtc1 PE=1 SV=1	684527	Crtc1	382056	Crtc1	23373	CRTC1	x	x	x	x		x		x		x
Q6GMM8	Long-chain fatty acid transport protein 1 OS=Rattus norvegicus OX=10116 GN=Slc27a1 PE=1 SV=1	94172	Slc27a1	26457	Slc27a1	376497	SLC27A1	x	x	x	x	x	x	x	x		x	x	x	x
Q6DGF2	Clathrin interactor 1 OS=Rattus norvegicus OX=10116 GN=Clint1 PE=1 SV=1	360515	Clint1	216705	Clint1	9685	CLINT1	x	x	x	x	x	x	x	x	x	x	x
D3ZA85	Histone cell cycle regulation defective interacting protein 5 (Predicted), isoform CRA_a OS=Rattus norvegicus OX=10116 GN=Nfu1 PE=1 SV=1	297416	Nfu1	56748	Nfu1	27247	NFU1	x	x	x	x		x	x			x	x		x
D3ZTK0	Tetratricopeptide repeat domain 9B OS=Rattus norvegicus OX=10116 GN=Ttc9b PE=4 SV=1	361528	Ttc9b	73032	Ttc9b	148014	TTC9B	x	x		x	x	x	x	x	x	x			x
B5DFK1	Coatomer subunit alpha OS=Rattus norvegicus OX=10116 GN=Copa PE=2 SV=1	304978	Copa	12847	Copa	1314	COPA		x	x	x	x	x	x	x		x	x
A0A0A0MXW1	2-oxoisovalerate dehydrogenase subunit beta, mitochondrial OS=Rattus norvegicus OX=10116 GN=Bckdhb PE=1 SV=1	29711	Bckdhb	12040	Bckdhb	594	BCKDHB	x	x	x			x				x		x
Q5BJU0	RAS-related 2 OS=Rattus norvegicus OX=10116 GN=Rras2 PE=1 SV=1	365355	Rras2	66922	Rras2	22800	RRAS2	x	x	x	x	x	x	x		x	x	x		x
D3ZGN7	Microtubule-associated monooxygenase, calponin and LIM domain-containing 3 OS=Rattus norvegicus OX=10116 GN=Mical3 PE=1 SV=2	362427	Mical3	194401	Mical3	57553	MICAL3	x	x	x	x	x	x	x			x	x		x
D3ZRC4	Patatin-like phospholipase domain-containing 8 OS=Rattus norvegicus OX=10116 GN=Pnpla8 PE=1 SV=1	314075	Pnpla8	67452	Pnpla8	50640	PNPLA8	x	x	x	x	x	x				x	x
P14270	cAMP-specific 3',5'-cyclic phosphodiesterase 4D OS=Rattus norvegicus OX=10116 GN=Pde4d PE=1 SV=4	24627	Pde4d	238871	Pde4d	5144	PDE4D	x	x	x	x		x	x			x			x
Q3B7U9	Peptidyl-prolyl cis-trans isomerase FKBP8 OS=Rattus norvegicus OX=10116 GN=Fkbp8 PE=2 SV=1	290652	Fkbp8	14232	Fkbp8	23770	FKBP8	x	x	x	x	x	x	x	x		x	x	x
P63079	Gamma-aminobutyric acid receptor subunit beta-3 OS=Rattus norvegicus OX=10116 GN=Gabrb3 PE=1 SV=1	24922	Gabrb3	14402	Gabrb3	2562	GABRB3	x	x	x	x	x	x	x			x	x	x	x
A8WCF8	Tumor protein p63-regulated gene 1-like protein OS=Rattus norvegicus OX=10116 GN=Tprg1l PE=1 SV=1	687090	Tprg1l	67808	Tprgl	127262	TPRG1L	x	x	x	x	x	x	x	x	x	x	x	x
Q6AYK6	Calcyclin-binding protein OS=Rattus norvegicus OX=10116 GN=Cacybp PE=1 SV=1	289144	Cacybp	12301	Cacybp	27101	CACYBP	x	x	x	x	x	x	x	x	x	x	x
Q63564	Synaptic vesicle glycoprotein 2B OS=Rattus norvegicus OX=10116 GN=Sv2b PE=1 SV=1	117556	Sv2b	64176	Sv2b	9899	SV2B	x	x	x	x	x	x	x	x	x	x	x		x
Q6QI16	LRRGT00192 OS=Rattus norvegicus OX=10116 GN=Rtraf PE=1 SV=1	302247	Rtraf	68045	Rtraf	51637	RTRAF	x	x	x		x	x	x			x	x		x
G3V7L6	26S proteasome regulatory subunit 7 OS=Rattus norvegicus OX=10116 GN=Psmc2 PE=1 SV=1	25581	Psmc2	19181	Psmc2	5701	PSMC2	x	x	x	x	x	x	x	x	x	x	x	x	x
O54892	Mutant type II hexokinase OS=Rattus norvegicus OX=10116 PE=2 SV=1	25059	Hk2	15277	Hk2	3099	HK2		x	x		x	x			x
Q5RJR2	Twinfilin-1 OS=Rattus norvegicus OX=10116 GN=Twf1 PE=1 SV=1	315265	Twf1	19230	Twf1	5756	TWF1	x	x	x	x	x	x	x	x		x		x
P55213	Caspase-3 OS=Rattus norvegicus OX=10116 GN=Casp3 PE=2 SV=2	25402	Casp3	12367	Casp3	836	CASP3			x			x					x
Q32PY7	Nudcd3 protein OS=Rattus norvegicus OX=10116 GN=Nudcd3 PE=2 SV=1	n.a	Nudcd3	209586	Nudcd3	23386	NUDCD3		x	x	x		x	x	x		x	x
O70593	Small glutamine-rich tetratricopeptide repeat-containing protein alpha OS=Rattus norvegicus OX=10116 GN=Sgta PE=1 SV=1	64667	Sgta	52551	Sgta	6449	SGTA	x	x	x	x	x	x	x		x	x	x
Q8K4Y5	Leucine-rich glioma-inactivated protein 1 OS=Rattus norvegicus OX=10116 GN=Lgi1 PE=1 SV=1	252892	Lgi1	56839	Lgi1	9211	LGI1	x	x	x	x	x	x	x	x	x	x	x	x	x
P62909	40S ribosomal protein S3 OS=Rattus norvegicus OX=10116 GN=Rps3 PE=1 SV=1	140654	Rps3	27050	Rps3	6188	RPS3	x	x	x	x	x	x	x	x		x	x	x
A0A0A0MY00	Short/branched chain-specific acyl-CoA dehydrogenase, mitochondrial OS=Rattus norvegicus OX=10116 GN=Acadsb PE=1 SV=2	25618	Acadsb	66885	Acadsb	36	ACADSB	x	x	x	x	x	x			x	x	x
F1LQY6	N-terminal EF-hand calcium-binding protein 2 OS=Rattus norvegicus OX=10116 GN=Necab2 PE=1 SV=3	170928	Necab2	117148	Necab2	54550	NECAB2	x	x	x	x	x	x	x			x	x		x
D3ZH36	Extracellular leucine-rich repeat and fibronectin type III domain-containing 2 OS=Rattus norvegicus OX=10116 GN=Elfn2 PE=1 SV=3	100910536	Elfn2	207393	Elfn2	114794	ELFN2		x	x	x	x	x	x		x	x	x
B0BN85	Protein SGT1 homolog OS=Rattus norvegicus OX=10116 GN=Sugt1 PE=2 SV=1	290408	Sugt1	67955	Sugt1	10910	SUGT1	x	x	x	x	x	x		x	x	x	x	x
O35263	Platelet-activating factor acetylhydrolase IB subunit gamma OS=Rattus norvegicus OX=10116 GN=Pafah1b3 PE=2 SV=1	114113	Pafah1b3	18476	Pafah1b3	5050	PAFAH1B3	x	x		x	x	x	x	x	x	x	x	x
O08697	ADP-ribosylation factor-like protein 2 OS=Rattus norvegicus OX=10116 GN=Arl2 PE=1 SV=1	65142	Arl2	56327	Arl2	402	ARL2			x			x	x			x
D3ZAF9	SH3 and PX domains 2B OS=Rattus norvegicus OX=10116 GN=Sh3pxd2b PE=1 SV=2	303021	Sh3pxd2b	268396	Sh3pxd2b	285590	SH3PXD2B											x
F1M7B8	Ubiquitin protein ligase E3A OS=Rattus norvegicus OX=10116 GN=Ube3a PE=1 SV=2	361585	Ube3a	22215	Ube3a	7337	UBE3A	x	x	x	x	x	x	x			x	x
P62168	Neuronal calcium sensor 1 OS=Rattus norvegicus OX=10116 GN=Ncs1 PE=1 SV=2	65153	Ncs1	14299	Ncs1	23413	NCS1	x	x	x	x	x	x	x		x	x	x		x
Q3S4A4	ADP-ribosylation factor GTPase activating protein 1 heart isoform OS=Rattus norvegicus OX=10116 GN=Arfgap1 PE=1 SV=1	246310	Arfgap1	228998	Arfgap1	55738	ARFGAP1	x	x	x	x	x	x	x	x	x	x	x	x	x
F1M6B6	Protocadherin 10 OS=Rattus norvegicus OX=10116 GN=Pcdh10 PE=4 SV=2	361943	Pcdh10	18526	Pcdh10	57575	PCDH10	x	x	x	x	x	x	x				x
M0R7F3	WAS protein family, member 3 OS=Rattus norvegicus OX=10116 GN=Wasf3 PE=4 SV=2	682937	Wasf3	245880	Wasf3	10810	WASF3	x	x	x	x	x	x	x	x	x	x	x		x
F1M775	Diaphanous-related formin 1 OS=Rattus norvegicus OX=10116 GN=Diaph1 PE=1 SV=3	307483	Diaph1	13367	Diaph1	1729	DIAPH1	x	x	x	x		x				x	x
O08815	STE20-like serine/threonine-protein kinase OS=Rattus norvegicus OX=10116 GN=Slk PE=1 SV=1	54308	Slk	20874	Slk	9748	SLK	x	x	x	x	x	x	x	x	x	x	x	x
Q5FWY5	AH receptor-interacting protein OS=Rattus norvegicus OX=10116 GN=Aip PE=1 SV=1	282827	Aip	11632	Aip	9049	AIP	x	x	x	x		x	x	x		x
Q63707	Dihydroorotate dehydrogenase (quinone), mitochondrial OS=Rattus norvegicus OX=10116 GN=Dhodh PE=1 SV=1	65156	Dhodh	56749	Dhodh	1723	DHODH	x	x	x	x	x	x				x
Q64537	Calpain small subunit 1 OS=Rattus norvegicus OX=10116 GN=Capns1 PE=1 SV=3	29156	Capns1	12336	Capns1	826	CAPNS1	x	x	x	x	x	x	x	x	x	x	x	x
Q6P9V7	Proteasome (Prosome, macropain) activator subunit 1 OS=Rattus norvegicus OX=10116 GN=Psme1 PE=1 SV=1	29630	Psme1	19186	Psme1	5720	PSME1	x	x	x	x		x	x			x	x
P17425	Hydroxymethylglutaryl-CoA synthase, cytoplasmic OS=Rattus norvegicus OX=10116 GN=Hmgcs1 PE=1 SV=1	29637	Hmgcs1	208715	Hmgcs1	3157	HMGCS1	x	x	x		x	x	x			x	x
A0A0F7R5I4	Alanine/serine/cysteine/threonine transporter 1 OS=Rattus norvegicus OX=10116 GN=ratASCT1 PE=2 SV=1	n.a	n.a	55963	Slc1a4 Asct1	6509	SLC1A4 ASCT1 SATT		x	x		x	x	x	x		x	x		x
O89049	Thioredoxin reductase 1, cytoplasmic OS=Rattus norvegicus OX=10116 GN=Txnrd1 PE=1 SV=5	58819	Txnrd1	50493	Txnrd1	7296	TXNRD1	x	x	x	x	x	x	x	x		x	x		x
P63081	V-type proton ATPase 16 kDa proteolipid subunit OS=Rattus norvegicus OX=10116 GN=Atp6v0c PE=2 SV=1	170667	Atp6v0c	11984	Atp6v0c	527	ATP6V0C	x	x	x	x	x	x	x	x	x	x	x		x
A0A0G2JW85	Ras GTPase-activating protein 3 OS=Rattus norvegicus OX=10116 GN=Rasa3 PE=1 SV=1	29372	Rasa3	19414	Rasa3	22821	RASA3	x	x	x	x	x	x				x	x
B5DEN5	Eukaryotic translation elongation factor 1 beta 2 OS=Rattus norvegicus OX=10116 GN=Eef1b2 PE=1 SV=1	363241	Eef1b2	55949	Eef1b2	1933	EEF1B2	x	x	x	x	x	x	x	x	x	x	x		x
P31662	Sodium-dependent neutral amino acid transporter SLC6A17 OS=Rattus norvegicus OX=10116 GN=Slc6a17 PE=1 SV=1	613226	Slc6a17	229706	Slc6a17	388662	SLC6A17	x	x	x	x	x	x	x	x	x	x	x	x	x
P58200	Vesicle transport through interaction with t-SNAREs homolog 1B OS=Rattus norvegicus OX=10116 GN=Vti1b PE=1 SV=2	100359512	Vti1b	53612	Vti1b	10490	VTI1B	x	x	x	x	x	x	x			x	x		x
F1LVR0	IgLON family member 5 OS=Rattus norvegicus OX=10116 GN=Iglon5 PE=4 SV=2	308557	Iglon5	210094	Iglon5	402665	IGLON5	x	x	x	x	x	x				x	x
P62994	Growth factor receptor-bound protein 2 OS=Rattus norvegicus OX=10116 GN=Grb2 PE=1 SV=1	81504	Grb2	14784	Grb2	2885	GRB2	x	x	x	x	x	x	x	x	x	x	x	x	x
P07825	Synaptophysin OS=Rattus norvegicus OX=10116 GN=Syp PE=1 SV=1	24804	Syp	20977	Syp	6855	SYP	x	x	x	x	x	x	x	x	x	x	x		x
D4ABI6	Ubiquitin carboxyl-terminal hydrolase OS=Rattus norvegicus OX=10116 GN=Uchl3 PE=1 SV=2	498560	Uchl3	50933	Uchl3	7347	UCHL3	x	x	x	x		x	x			x	x
F1LQP9	Transportin 1 OS=Rattus norvegicus OX=10116 GN=Tnpo1 PE=1 SV=3	309126	Tnpo1	238799	Tnpo1	3842	TNPO1	x	x	x	x		x				x	x
B2GUZ1	Ubiquitin carboxyl-terminal hydrolase 4 OS=Rattus norvegicus OX=10116 GN=Usp4 PE=1 SV=1	290864	Usp4	22258	Usp4	7375	USP4	x	x	x			x					x
G3V940	Coronin OS=Rattus norvegicus OX=10116 GN=Coro1b PE=1 SV=1	29474	Coro1b	23789	Coro1b	57175	CORO1B	x	x	x	x	x	x	x	x	x	x	x	x	x
Q641X9	39S ribosomal protein L9, mitochondrial OS=Rattus norvegicus OX=10116 GN=Mrpl9 PE=2 SV=1	310653	mrpl9	78523	Mrpl9	65005	MRPL9	x	x	x			x					x
P12075	Cytochrome c oxidase subunit 5B, mitochondrial OS=Rattus norvegicus OX=10116 GN=Cox5b PE=1 SV=2	94194	Cox5b	12859	Cox5b	1329	COX5B	x	x	x	x	x	x	x	x	x	x	x	x	x
P05714	Ras-related protein Rab-4A OS=Rattus norvegicus OX=10116 GN=Rab4a PE=1 SV=3	25532	Rab4a	19341	Rab4a	5867	RAB4A	x	x	x	x	x	x	x		x	x	x
P29117	Peptidyl-prolyl cis-trans isomerase F, mitochondrial OS=Rattus norvegicus OX=10116 GN=Ppif PE=1 SV=2	282819	Ppif	105675	Ppif	10105	PPIF	x	x	x	x	x	x		x	x	x	x		x
F1LUB7	Anion exchange protein OS=Rattus norvegicus OX=10116 GN=Slc4a8 PE=3 SV=3	315311	Slc4a8	59033	Slc4a8	9498	SLC4A8		x	x	x	x	x	x			x	x		x
B0K020	CDGSH iron-sulfur domain-containing protein 1 OS=Rattus norvegicus OX=10116 GN=Cisd1 PE=3 SV=1	294362	Cisd1	52637	Cisd1	55847	CISD1	x	x	x	x	x	x	x	x	x	x	x	x	x
D3ZQE7	Janus kinase and microtubule-interacting protein 2 OS=Rattus norvegicus OX=10116 GN=Jakmip2 PE=1 SV=3	307479	Jakmip2	76217	Jakmip2	9832	JAKMIP2		x	x		x	x
A0A0G2JTK4	Protein phosphatase 6, regulatory subunit 1 OS=Rattus norvegicus OX=10116 GN=Ppp6r1 PE=1 SV=1	361502	Ppp6r1	243819	Ppp6r1	22870	PPP6R1	x	x	x			x			x	x	x
Q6AY55	Dephospho-CoA kinase domain-containing protein OS=Rattus norvegicus OX=10116 GN=Dcakd PE=2 SV=1	360639	Dcakd	68087	Dcakd	79877	DCAKD	x	x	x	x	x	x	x	x		x	x
B0BMW4	GNAS complex locus OS=Rattus norvegicus OX=10116 GN=Gnas PE=2 SV=1	24896	Gnas	14683	Gnas	2778	GNAS	x	x	x	x	x	x	x	x	x	x	x	x	x
Q6AYP7	7-methylguanosine phosphate-specific 5'-nucleotidase OS=Rattus norvegicus OX=10116 GN=Nt5c3b PE=2 SV=2	360629	Nt5c3b	68106	Nt5c3b	115024	NT5C3B	x	x	x			x				x
Q62845	Contactin-4 OS=Rattus norvegicus OX=10116 GN=Cntn4 PE=1 SV=1	116658	Cntn4	269784	Cntn4	152330	CNTN4	x	x	x		x	x	x		x		x
Z4YNF4	Low molecular weight phosphotyrosine protein phosphatase OS=Rattus norvegicus OX=10116 GN=Acp1 PE=1 SV=2	24161	Acp1	11431	Acp1	52	ACP1	x	x	x	x		x	x	x	x	x	x	x	x
D3ZDP2	Mitochondrial ribosomal protein L58 OS=Rattus norvegicus OX=10116 GN=Mrpl58 PE=1 SV=1	303673	Mrpl58	68572	Mrpl58	3396	MRPL58	x	x	x		x				x		x
P00173	Cytochrome b5 OS=Rattus norvegicus OX=10116 GN=Cyb5a PE=1 SV=2	64001	Cyb5a	109672	Cyb5a	1528	CYB5A		x	x	x	x	x	x		x	x	x	x	x
Q66HA5	Coiled-coil and C2 domain-containing protein 1A OS=Rattus norvegicus OX=10116 GN=Cc2d1a PE=1 SV=2	288908	Cc2d1a	212139	Cc2d1a	54862	CC2D1A	x	x	x	x	x	x	x	x
Q8R4A1	ERO1-like protein alpha OS=Rattus norvegicus OX=10116 GN=Ero1a PE=1 SV=1	171562	Ero1a	50527	Ero1l	30001	ERO1A	x	x	x	x	x	x	x	x
D3ZW55	Inosine triphosphate pyrophosphatase OS=Rattus norvegicus OX=10116 GN=Itpa PE=3 SV=1	311422	Itpa	16434	Itpa	3704	ITPA	x	x	x	x	x	x	x			x	x
F1M8K0	Dystroglycan 1 OS=Rattus norvegicus OX=10116 GN=Dag1 PE=1 SV=1	114489	Dag1	13138	Dag1	1605	DAG1	x	x	x	x	x	x	x	x		x	x
Q5I0K8	28S ribosomal protein S7, mitochondrial OS=Rattus norvegicus OX=10116 GN=Mrps7 PE=2 SV=2	113958	Mrps7	50529	Mrps7	51081	MRPS7	x	x	x	x		x				x	x
Q63450	Calcium/calmodulin-dependent protein kinase type 1 OS=Rattus norvegicus OX=10116 GN=Camk1 PE=1 SV=2	171503	Camk1	52163	Camk1	8536	CAMK1	x	x	x	x		x	x	x		x	x
D4A631	Brefeldin A-inhibited guanine nucleotide-exchange protein 1 OS=Rattus norvegicus OX=10116 GN=Arfgef1 PE=1 SV=1	312915	Arfgef1	211673	Arfgef1	10565	ARFGEF1	x	x	x	x		x				x	x
D4A2D3	MYC-binding protein 2, E3 ubiquitin protein ligase OS=Rattus norvegicus OX=10116 GN=Mycbp2 PE=1 SV=3	290447	Mycbp2	105689	Mycbp2	23077	MYCBP2	x	x	x	x	x	x	x				x
P40307	Proteasome subunit beta type-2 OS=Rattus norvegicus OX=10116 GN=Psmb2 PE=1 SV=1	29675	Psmb2	26445	Psmb2	5690	PSMB2	x	x	x	x	x	x	x	x	x	x	x	x	x
Q63484	RAC-gamma serine/threonine-protein kinase OS=Rattus norvegicus OX=10116 GN=Akt3 PE=2 SV=2	29414	Akt3	23797	Akt3	10000	AKT3	x	x	x	x			x	x		x
Q3ZB99	Tight junction protein 2 OS=Rattus norvegicus OX=10116 GN=Tjp2 PE=1 SV=1	115769	Tjp2	21873	Tjp2	9414	TJP2	x	x	x	x	x	x	x	x		x	x		x
O08719	Ena/VASP-like protein OS=Rattus norvegicus OX=10116 GN=Evl PE=1 SV=2	79115	Evl	14026	Evl	51466	EVL	x	x	x	x	x	x	x	x		x	x	x
P45479	Palmitoyl-protein thioesterase 1 OS=Rattus norvegicus OX=10116 GN=Ppt1 PE=1 SV=1	29411	Ppt1	19063	Ppt1	5538	PPT1	x	x	x	x	x	x	x	x	x	x	x	x	x
A0A0G2JWA5	Sarcolemmal membrane-associated protein OS=Rattus norvegicus OX=10116 GN=Slmap PE=1 SV=1	290533	Slmap	83997	Slmap	7871	SLMAP	x	x	x	x	x	x	x			x	x
D3ZD48	RAB11 family interacting protein 2 (Class I) (Predicted), isoform CRA_a OS=Rattus norvegicus OX=10116 GN=Rab11fip2 PE=4 SV=2	308003	Rab11fip2	74998	Rab11fip2	22841	RAB11FIP2	x	x	x	x	x	x	x			x	x
Q7TP51	Ab2-232 OS=Rattus norvegicus OX=10116 GN=Ube4a PE=1 SV=1	315608	Ube4a	140630	Ube4a	9354	UBE4A	x	x	x	x	x	x	x
B5DF55	RCG55706 OS=Rattus norvegicus OX=10116 GN=Stam PE=1 SV=1	498798	Stam	20844	Stam	8027	STAM	x	x	x	x	x	x	x	x		x	x
D3ZSZ6	Diacylglycerol kinase OS=Rattus norvegicus OX=10116 GN=Dgkh PE=1 SV=3	361076	Dgkh	380921	Dgkh	160851	DGKH	x	x	x	x		x					x
Q642B0	Glypican 4 OS=Rattus norvegicus OX=10116 GN=Gpc4 PE=1 SV=1	317322	Gpc4	14735	Gpc4	2239	GPC4	x	x	x	x	x	x	x			x	x		x
A0A0H2UHN2	Isopentenyl-diphosphate Delta-isomerase 1 OS=Rattus norvegicus OX=10116 GN=Idi1 PE=1 SV=1	89784	Idi1	319554	Idi1	3422	IDI1	x	x	x				x			x
Q4QQV4	Dead end homolog 1 (Zebrafish) OS=Rattus norvegicus OX=10116 GN=Hars PE=1 SV=1	307492	Hars	15115	Hars	3035	HARS	x	x	x	x		x	x	x		x	x
Q562C6	Leucine zipper transcription factor-like protein 1 OS=Rattus norvegicus OX=10116 GN=Lztfl1 PE=2 SV=1	316102	Lztfl1	93730	Lztfl1	54585	LZTFL1	x	x	x			x	x	x		x
Q5XIG0	ADP-ribose pyrophosphatase, mitochondrial OS=Rattus norvegicus OX=10116 GN=Nudt9 PE=2 SV=1	305149	Nudt9	74167	Nudt9	53343	NUDT9	x	x	x	x		x		x		x	x
E9PU34	RCG41110 OS=Rattus norvegicus OX=10116 GN=Rmnd1 PE=1 SV=2	292268	Rmnd1	66084	Rmnd1	55005	RMND1	x	x	x	x	x	x				x	x		x
Q6TUG0	DnaJ homolog subfamily B member 11 OS=Rattus norvegicus OX=10116 GN=Dnajb11 PE=2 SV=1	360734	Dnajb11	67838	Dnajb11	51726	DNAJB11	x	x	x	x	x	x	x	x		x	x
D3ZVR7	Prostamide/prostaglandin F synthase OS=Rattus norvegicus OX=10116 GN=Fam213b PE=3 SV=1	362676	Prxl2b	66469	Prxl2b	127281	PRXL2B	x	x	x	x	x	x	x	x	x	x	x	x
Q5GFD9	Protein IMPACT OS=Rattus norvegicus OX=10116 GN=Impact PE=1 SV=1	497198	Impact	16210	Impact	55364	IMPACT	x	x	x		x	x	x		x	x	x	x
D3ZEG8	Translocase of inner mitochondrial membrane 29 OS=Rattus norvegicus OX=10116 GN=Timm29 PE=1 SV=1	315463	Timm29	69773	Timm29	90580	TIMM29	x	x	x		x	x	x		x	x	x		x
A0A0G2JVB0	Solute carrier family 2, facilitated glucose transporter member 3 OS=Rattus norvegicus OX=10116 GN=Slc2a3 PE=1 SV=1	25551	Slc2a3	20527	Slc2a3	6515	SLC2A3	x	x	x		x	x	x	x	x	x	x	x	x
Q566R0	Acyl-coenzyme A thioesterase THEM4 OS=Rattus norvegicus OX=10116 GN=Them4 PE=2 SV=1	361992	Them4	75778	Them4	117145	THEM4	x	x	x	x	x	x	x		x	x	x	x	x
Q9EPH5	Solute carrier family 25, member 27, isoform CRA_d OS=Rattus norvegicus OX=10116 GN=Slc25a27 PE=2 SV=1	85262	Slc25a27	74011	Slc25a27	9481	SLC25A27	x	x	x	x	x	x	x				x
Q8CGU6	Nicastrin OS=Rattus norvegicus OX=10116 GN=Ncstn PE=1 SV=1	289231	Ncstn	59287	Ncstn	23385	NCSTN	x	x	x	x	x	x	x			x	x
Q3B7D0	Oxygen-dependent coproporphyrinogen-III oxidase, mitochondrial OS=Rattus norvegicus OX=10116 GN=Cpox PE=1 SV=1	304024	Cpox	12892	Cpox	1371	CPOX	x	x	x	x		x	x	x		x	x
Q641Y0	Dolichyl-diphosphooligosaccharide--protein glycosyltransferase 48 kDa subunit OS=Rattus norvegicus OX=10116 GN=Ddost PE=2 SV=1	313648	Ddost	13200	Ddost	1650	DDOST	x	x	x	x	x	x	x	x		x	x	x	x
Q5PPJ6	Leucyl-tRNA synthetase OS=Rattus norvegicus OX=10116 GN=Lars PE=1 SV=1	291624	Lars	107045	Lars	51520	LARS		x	x	x	x	x		x	x	x	x
Q3B8N9	Biphenyl hydrolase-like (Serine hydrolase) OS=Rattus norvegicus OX=10116 GN=Bphl PE=1 SV=1	361239	Bphl	68021	Bphl	670	BPHL	x	x	x		x	x	x			x	x		x
Q62688	Inactive phospholipase C-like protein 1 OS=Rattus norvegicus OX=10116 GN=Plcl1 PE=1 SV=1	84587	Plcl1	227120	Plcl1	5334	PLCL1	x	x	x	x		x	x	x		x	x
Q08851	Syntaxin-5 OS=Rattus norvegicus OX=10116 GN=Stx5 PE=1 SV=2	65134	Stx5	56389	Stx5a	6811	STX5	x	x	x	x	x	x
D3ZF21	GPRIN family member 3 OS=Rattus norvegicus OX=10116 GN=Gprin3 PE=1 SV=2	502784	Gprin3	243385	Gprin3	285513	GPRIN3	x	x	x		x	x			x	x
D3ZEI4	Hepatocyte cell adhesion molecule OS=Rattus norvegicus OX=10116 GN=Hepacam PE=1 SV=2	300517	Hepacam	72927	Hepacam	220296	HEPACAM	x	x	x	x	x	x	x	x		x	x		x
A0A0G2JY43	Fatty aldehyde dehydrogenase OS=Rattus norvegicus OX=10116 GN=Aldh3a2 PE=1 SV=1	65183	Aldh3a2	11671	Aldh3a2	224	ALDH3A2	x	x	x	x	x	x	x	x		x	x	x
A0A292G0W2	Gai-interacting protein OS=Rattus norvegicus OX=10116 GN=Phf24 PE=4 SV=1	500446	Phf24	230085	Phf24	23349	PHF24	x	x	x	x	x	x	x	x		x	x
D3ZK73	Cullin 4B (Predicted) OS=Rattus norvegicus OX=10116 GN=Cul4b PE=1 SV=1	302502	Cul4b	72584	Cul4b	8450	CUL4B	x	x	x		x	x	x			x	x
C0JPT7	Filamin A OS=Rattus norvegicus OX=10116 GN=Flna PE=1 SV=1	293860	Flna	192176	Flna	2316	FLNA		x	x	x		x		x	x	x	x
Q5HZE4	Methylthioribose-1-phosphate isomerase OS=Rattus norvegicus OX=10116 GN=Mri1 PE=1 SV=1	288912	Mri1	67873	Mri1	84245	MRI1	x	x	x			x		x		x
Q91ZY8	E3 ubiquitin-protein ligase TRIM9 OS=Rattus norvegicus OX=10116 GN=Trim9 PE=1 SV=1	155812	Trim9	94090	Trim9	114088	TRIM9	x	x	x	x	x	x	x			x	x
Q4V8I7	Volume-regulated anion channel subunit LRRC8A OS=Rattus norvegicus OX=10116 GN=Lrrc8a PE=1 SV=1	311846	Lrrc8a	241296	Lrrc8a	56262	LRRC8A	x	x	x	x	x	x	x	x		x	x		x
F1M790	Prostaglandin F2 receptor negative regulator OS=Rattus norvegicus OX=10116 GN=Ptgfrn PE=1 SV=3	29602	Ptgfrn	19221	Ptgfrn	5738	PTGFRN	x	x	x	x	x						x		x
F1LNG5	Phosphatidylinositol 3-kinase regulatory subunit alpha OS=Rattus norvegicus OX=10116 GN=Pik3r1 PE=1 SV=2	25513	Pik3r1	18708	Pik3r1	5295	PIK3R1	x	x	x			x		x	x	x
P80299	Bifunctional epoxide hydrolase 2 OS=Rattus norvegicus OX=10116 GN=Ephx2 PE=1 SV=1	65030	Ephx2	13850	Ephx2	2053	EPHX2	x	x	x			x	x			x	x
P38983	40S ribosomal protein SA OS=Rattus norvegicus OX=10116 GN=Rpsa PE=1 SV=3	29236	Rpsa	16785	Rpsa	3921	RPSA	x	x	x	x	x	x	x			x		x	x
Q6IMA8	ADP-ribosylation factor-like 10, isoform CRA_a OS=Rattus norvegicus OX=10116 GN=Arl10 PE=2 SV=1	306767	Arl10	56795	Arl10	285598	ARL10		x	x	x		x
Q6AXT5	Ras-related protein Rab-21 OS=Rattus norvegicus OX=10116 GN=Rab21 PE=2 SV=1	299799	Rab21	216344	Rab21	23011	RAB21	x	x	x	x	x	x	x	x	x	x	x		x
A0A0G2JWJ0	Protein phosphatase 1 regulatory subunit 12A OS=Rattus norvegicus OX=10116 GN=Ppp1r12a PE=1 SV=1	116670	Ppp1r12a	17931	Ppp1r12a	4659	PPP1R12A	x	x	x	x	x	x		x		x	x
P55051	Fatty acid-binding protein, brain OS=Rattus norvegicus OX=10116 GN=Fabp7 PE=1 SV=2	80841	Fabp7	12140	Fabp7	2173	FABP7	x	x	x	x	x	x	x	x		x	x	x	x
B0BNM1	NAD(P)H-hydrate epimerase OS=Rattus norvegicus OX=10116 GN=Naxe PE=2 SV=1	295229	Naxe	246703	Naxe	128240	NAXE	x	x	x	x	x	x	x	x	x	x	x	x
D4A0T8	Dehydrogenase/reductase 7 OS=Rattus norvegicus OX=10116 GN=Dhrs7 PE=1 SV=3	299131	Dhrs7l1	66375	Dhrs7	51635	DHRS7	x	x	x	x							x
Q5FVI3	Leucine-rich repeat-containing protein 57 OS=Rattus norvegicus OX=10116 GN=Lrrc57 PE=2 SV=1	311346	Lrrc57	66606	Lrrc57	255252	LRRC57	x	x	x	x	x	x	x	x	x	x	x	x	x
D4A280	Serine/threonine-protein kinase PAK 5 OS=Rattus norvegicus OX=10116 GN=Pak5 PE=1 SV=1	311450	Pak7	241656	Pak7	57144	PAK5	x	x	x	x	x	x			x	x	x	x
Q5FVQ8	NLR family member X1 OS=Rattus norvegicus OX=10116 GN=Nlrx1 PE=2 SV=1	315599	Nlrx1	270151	Nlrx1	79671	NLRX1	x	x	x	x	x	x	x			x	x		x
D3ZDU5	Profilin OS=Rattus norvegicus OX=10116 GN=Pfn2 PE=3 SV=1	81531	Pfn2	18645	Pfn2	5217	PFN2	x	x	x	x	x	x	x	x	x	x	x	x	x
F1LXQ7	Rho GTPase-activating protein 21 OS=Rattus norvegicus OX=10116 GN=Arhgap21 PE=1 SV=3	307178	Arhgap21	71435	Arhgap21	57584	ARHGAP21	x	x	x	x		x	x	x		x	x		x
Q63355	Unconventional myosin-Ic OS=Rattus norvegicus OX=10116 GN=Myo1c PE=1 SV=2	65261	Myo1c	17913	Myo1c	4641	MYO1C	x		x		x	x				x	x
B5DER3	Hypertrophic agonist responsive protein B64, isoform CRA_b OS=Rattus norvegicus OX=10116 GN=Iah1 PE=2 SV=1	298917	Iah1	67732	Iah1	285148	IAH1	x	x	x					x		x
P63047	Sulfotransferase 4A1 OS=Rattus norvegicus OX=10116 GN=Sult4a1 PE=1 SV=1	58953	Sult4a1	29859	Sult4a1	25830	SULT4A1	x	x	x	x		x	x	x	x	x	x		x
B2RZ72	Actin-related protein 2/3 complex subunit 4 OS=Rattus norvegicus OX=10116 GN=Arpc4 PE=1 SV=1	297518	Arpc4	68089	Arpc4	10093	ARPC4	x	x	x		x	x	x	x	x	x	x		x
F1LWK7	Uncharacterized protein (Fragment) OS=Rattus norvegicus OX=10116 PE=1 SV=3	307989	Ablim1	226251	Ablim1	3983	ABLIM1	x	x	x	x	x	x	x	x	x	x	x		x
Q3ZAU6	RBR-type E3 ubiquitin transferase OS=Rattus norvegicus OX=10116 GN=Rnf14 PE=1 SV=1	619577	Rnf14	56736	Rnf14	9604	RNF14	x	x	x			x	x			x	x
Q99P99	Histone deacetylase 4 OS=Rattus norvegicus OX=10116 GN=Hdac4 PE=1 SV=2	363287	Hdac4	208727	Hdac4	9759	HDAC4			x			x					x
Q9Z1W6	Protein LYRIC OS=Rattus norvegicus OX=10116 GN=Mtdh PE=1 SV=2	170910	Mtdh	67154	Mtdh	92140	MTDH	x	x	x	x	x	x	x			x	x
A0A0G2K9B4	Mitochondrial ribosomal protein L15 (Predicted), isoform CRA_b OS=Rattus norvegicus OX=10116 GN=Mrpl15 PE=1 SV=1	297799	Mrpl15	27395	Mrpl15	29088	MRPL15	x	x	x			x					x
F7EN52	Cyp46a1 protein OS=Rattus norvegicus OX=10116 GN=Cyp46a1 PE=2 SV=2	362782	Cyp46a1	13116	Cyp46a1	10858	CYP46A1	x	x	x	x	x	x	x			x	x
G3V8G1	ATP/GTP binding protein 1 (Predicted), isoform CRA_a OS=Rattus norvegicus OX=10116 GN=Agtpbp1 PE=4 SV=1	290986	Agtpbp1	67269	Agtpbp1	23287	AGTPBP1			x					x
Q66HJ7	Receptor-type tyrosine-protein phosphatase OS=Rattus norvegicus OX=10116 GN=Ptpra PE=1 SV=1	25167	Ptpra	19262	Ptpra	5786	PTPRA	x	x	x	x	x	x	x	x	x	x	x		x
Q62698	Cytoplasmic dynein 1 light intermediate chain 2 OS=Rattus norvegicus OX=10116 GN=Dync1li2 PE=1 SV=1	81655	Dync1li2	234663	Dync1li2	1783	DYNC1LI2	x	x	x	x	x	x	x	x	x	x	x	x
Q63524	Transmembrane emp24 domain-containing protein 2 OS=Rattus norvegicus OX=10116 GN=Tmed2 PE=1 SV=1	65165	Tmed2	100862175	Gm10698	10959	TMED2	x	x	x	x	x	x
Q62682	Contactin-3 OS=Rattus norvegicus OX=10116 GN=Cntn3 PE=1 SV=1	54279	Cntn3	18488	Cntn3	5067	CNTN3	x	x	x		x	x
P06214	Delta-aminolevulinic acid dehydratase OS=Rattus norvegicus OX=10116 GN=Alad PE=1 SV=1	25374	Alad	17025	Alad	210	ALAD	x	x	x	x	x	x		x		x			x
H1UBN0	Copine-7 OS=Rattus norvegicus OX=10116 GN=Cpne7 PE=1 SV=1	361433	Cpne7	102278	Cpne7	27132	CPNE7	x	x	x	x		x	x		x	x
Q7TSE9	HCLS1-associated protein X-1 OS=Rattus norvegicus OX=10116 GN=Hax1 PE=1 SV=1	291202	Hax1	23897	Hax1	10456	HAX1	x	x	x	x		x				x	x		x
P60123	RuvB-like 1 OS=Rattus norvegicus OX=10116 GN=Ruvbl1 PE=1 SV=1	65137	Ruvbl1	56505	Ruvbl1	8607	RUVBL1	x	x	x	x		x	x	x		x	x
A0A0G2K4X8	S-phase kinase-associated protein 1 OS=Rattus norvegicus OX=10116 GN=Skp1 PE=1 SV=1	287280	Skp1	21402	Skp1a	6500	SKP1	x	x	x	x	x	x	x	x	x	x	x	x	x
P27952	40S ribosomal protein S2 OS=Rattus norvegicus OX=10116 GN=Rps2 PE=1 SV=1	83789	Rps2	16898	Rps2	6187	RPS2		x	x	x		x	x	x		x	x	x	x
A0A0G2K6I4	ENAH, actin regulator OS=Rattus norvegicus OX=10116 GN=Enah PE=1 SV=1	360891	Enah	13800	Enah	55740	ENAH	x	x	x	x	x	x		x		x	x		x
A0A0G2K435	DnaJ heat shock protein family (Hsp40) member C7 OS=Rattus norvegicus OX=10116 GN=Dnajc7 PE=1 SV=1	303536	Dnajc7	56354	Dnajc7	7266	DNAJC7	x	x	x			x
Q6V9V9	Serine/threonine kinase 25 OS=Rattus norvegicus OX=10116 GN=Stk25 PE=1 SV=1	373542	Stk25	59041	Stk25	10494	STK25	x		x
A0A0G2JUB0	Protein FAM3C OS=Rattus norvegicus OX=10116 GN=Fam3c PE=1 SV=1	312159	Fam3c	27999	Fam3c	10447	FAM3C	x		x			x
D3ZFQ3	Nucleotide-binding protein-like OS=Rattus norvegicus OX=10116 GN=Nubpl PE=1 SV=1	299008	Nubpl	76826	Nubpl	80224	NUBPL	x	x	x	x		x			x	x
A0A0G2JZX5	IQ motif and Sec7 domain 2 OS=Rattus norvegicus OX=10116 GN=Iqsec2 PE=1 SV=1	685244	Iqsec2	245666	Iqsec2	23096	IQSEC2	x	x	x	x	x	x	x	x	x	x	x		x
D3ZXS8	Huntingtin interacting protein 2 (Predicted), isoform CRA_a OS=Rattus norvegicus OX=10116 GN=Ube2k PE=1 SV=1	289623	Ube2k	53323	Ube2k	3093	UBE2K	x	x	x	x		x	x			x	x		x
B2GV24	E3 UFM1-protein ligase 1 OS=Rattus norvegicus OX=10116 GN=Ufl1 PE=1 SV=1	313115	Ufl1	67490	Ufl1	23376	UFL1	x	x	x	x	x	x				x
Q6AYN4	Phytanoyl-CoA hydroxylase-interacting protein-like OS=Rattus norvegicus OX=10116 GN=Phyhipl PE=1 SV=2	309901	Phyhipl	70911	Phyhipl	84457	PHYHIPL		x	x	x	x	x	x	x	x	x	x	x	x
B2GUY0	Endoplasmic reticulum mannosyl-oligosaccharide 1,2-alpha-mannosidase OS=Rattus norvegicus OX=10116 GN=Man1b1 PE=2 SV=2	499751	Man1b1	227619	Man1b1	11253	MAN1B1			x
O35264	Platelet-activating factor acetylhydrolase IB subunit beta OS=Rattus norvegicus OX=10116 GN=Pafah1b2 PE=1 SV=1	64189	Pafah1b2	18475	Pafah1b2	5049	PAFAH1B2	x	x	x	x	x	x	x	x	x	x	x	x	x
Q8CG45	Aflatoxin B1 aldehyde reductase member 2 OS=Rattus norvegicus OX=10116 GN=Akr7a2 PE=1 SV=2	171445	Akr7a2	110198	Akr7a5	8574	AKR7A2	x	x	x		x	x	x	x	x	x	x	x
Q80Z30	Protein phosphatase 1E OS=Rattus norvegicus OX=10116 GN=Ppm1e PE=1 SV=1	360593	Ppm1e	320472	Ppm1e	22843	PPM1E	x	x	x	x		x	x	x	x	x	x	x	x
Q5XIM7	Lysine--tRNA ligase OS=Rattus norvegicus OX=10116 GN=Kars PE=1 SV=1	292028	Kars	85305	Kars	3735	KARS	x	x	x	x	x	x	x	x		x	x
A0A0G2JSR2	Synaptotagmin III, isoform CRA_a OS=Rattus norvegicus OX=10116 GN=Syt3 PE=4 SV=1	25731	Syt3	20981	Syt3	84258	SYT3	x	x	x	x	x	x	x			x	x		x
Q7TSA0	Mitochondrial Rho GTPase 2 OS=Rattus norvegicus OX=10116 GN=Rhot2 PE=1 SV=1	287156	Rhot2	214952	Rhot2	89941	RHOT2	x	x	x	x	x	x			x	x	x	x
A0A0G2K6F1	T-complex 11-like 1 OS=Rattus norvegicus OX=10116 GN=Tcp11l1 PE=1 SV=1	499846	Tcp11l1	320554	Tcp11l1	55346	TCP11L1	x	x	x			x		x		x	x
D3ZWS0	Scribbled planar cell polarity protein OS=Rattus norvegicus OX=10116 GN=Scrib PE=1 SV=1	362938	Scrib	105782	Scrib	23513	SCRIB	x	x	x	x	x	x		x		x	x
Q5RKI8	ATP-binding cassette sub-family B member 8, mitochondrial OS=Rattus norvegicus OX=10116 GN=Abcb8 PE=2 SV=1	362302	Abcb8	74610	Abcb8	11194	ABCB8	x	x	x	x	x	x	x			x	x	x	x
D4A7L4	NADH dehydrogenase (Ubiquinone) 1 beta subcomplex, 11 (Predicted) OS=Rattus norvegicus OX=10116 GN=Ndufb11 PE=1 SV=1	299310	Ndufb11	104130	Ndufb11	54539	NDUFB11	x	x	x	x	x	x	x	x	x	x	x		x
A0A0G2K0E5	Brain-enriched guanylate kinase-associated protein OS=Rattus norvegicus OX=10116 GN=Begain PE=1 SV=1	79146	Begain	380785	Begain	57596	BEGAIN	x	x	x	x	x	x	x			x	x		x
F1M324	Phosphoinositide phospholipase C OS=Rattus norvegicus OX=10116 GN=Plcl2 PE=1 SV=2	301173	Plcl2	224860	Plcl2	23228	PLCL2	x	x	x	x	x	x	x	x		x	x
P62332	ADP-ribosylation factor 6 OS=Rattus norvegicus OX=10116 GN=Arf6 PE=1 SV=2	79121	Arf6	11845	Arf6	382	ARF6	x	x	x	x	x	x	x	x	x	x	x
A0A0G2K1I7	FXYD domain-containing ion transport regulator OS=Rattus norvegicus OX=10116 GN=Fxyd6 PE=3 SV=1	63847	Fxyd6	59095	Fxyd6	53826	FXYD6		x		x	x	x	x		x	x	x	x
A0A0G2K0V3	3'(2'),5'-bisphosphate nucleotidase 1 OS=Rattus norvegicus OX=10116 GN=Bpnt1 PE=1 SV=1	64473	Bpnt1	23827	Bpnt1	10380	BPNT1	x	x	x	x	x	x	x		x	x	x	x
D3ZSA9	Nodal modulator 1 OS=Rattus norvegicus OX=10116 GN=Nomo1 PE=1 SV=1	361578	Nomo1	211548	Nomo1	283820	NOMO2	x	x	x		x	x	x		x	x	x
D4A7H9	CHMP family, member 7 (Predicted), isoform CRA_a OS=Rattus norvegicus OX=10116 GN=Chmp7 PE=1 SV=1	364419	Chmp7	105513	Chmp7	91782	CHMP7	x	x	x	x		x		x		x	x
Q5FVL2	ER membrane protein complex subunit 8 OS=Rattus norvegicus OX=10116 GN=Emc8 PE=2 SV=1	361425	Emc8	18117	Emc8	10328	EMC8	x	x	x	x	x	x	x			x	x
Q0VGJ9	Receptor expression-enhancing protein OS=Rattus norvegicus OX=10116 GN=Reep2 PE=2 SV=1	682105	Reep2	225362	Reep2	51308	REEP2	x	x	x	x	x	x	x			x	x
A0A096MKH2	Similar to RIKEN cDNA 1110059P08 OS=Rattus norvegicus OX=10116 GN=Vta1 PE=1 SV=1	292640	Vta1	66201	Vta1	51534	VTA1	x	x	x	x	x	x	x	x		x	x		x
D4A1H2	Phosphatidylinositol-specific phospholipase C, X domain-containing 3 OS=Rattus norvegicus OX=10116 GN=Plcxd3 PE=4 SV=1	310358	Plcxd3	239318	Plcxd3	345557	PLCXD3		x	x	x		x	x	x	x	x	x		x
Q08602	Geranylgeranyl transferase type-2 subunit alpha OS=Rattus norvegicus OX=10116 GN=Rabggta PE=1 SV=1	58983	Rabggta	56187	Rabggta	5875	RABGGTA	x	x	x	x		x	x			x	x	x	x
B1WC26	N-acetylneuraminate synthase OS=Rattus norvegicus OX=10116 GN=Nans PE=1 SV=1	298071	Nans	94181	Nans	54187	NANS	x	x	x	x	x	x		x			x
Q9Z0J5	Thioredoxin reductase 2, mitochondrial OS=Rattus norvegicus OX=10116 GN=Txnrd2 PE=1 SV=3	50551	Txnrd2	26462	Txnrd2	10587	TXNRD2	x	x	x	x	x	x		x		x	x
Q8CH90	Soluble guanylyl cyclase alpha 2 subunit E219G mutant OS=Rattus norvegicus OX=10116 PE=2 SV=1	n.a	n.a	234889	Gucy1a2	2977	GUCY1A2 GUC1A2 GUCSA2		x	x		x	x	x	x			x
A0A0G2JUU7	Gamma-tubulin complex component OS=Rattus norvegicus OX=10116 GN=Tubgcp3 PE=1 SV=1	306599	Tubgcp3	259279	Tubgcp3	10426	TUBGCP3	x	x	x			x				x
P63025	Vesicle-associated membrane protein 3 OS=Rattus norvegicus OX=10116 GN=Vamp3 PE=1 SV=1	29528	Vamp3	22319	Vamp3	9341	VAMP3	x	x	x	x	x	x	x			x
P62907	60S ribosomal protein L10a OS=Rattus norvegicus OX=10116 GN=Rpl10a PE=1 SV=2	81729	Rpl10a	19896	Rpl10a	4736	RPL10A	x	x	x	x	x	x	x			x	x	x	x
D3ZZP2	RAB39, member RAS oncogene family (Predicted) OS=Rattus norvegicus OX=10116 GN=Rab39a PE=4 SV=1	315668	Rab39a	270160	Rab39	54734	RAB39A	x			x	x		x				x
Q6IRE4	Tumor susceptibility gene 101 protein OS=Rattus norvegicus OX=10116 GN=Tsg101 PE=1 SV=1	292925	Tsg101	22088	Tsg101	7251	TSG101	x	x	x	x	x	x	x			x	x	x
A0A0G2JYU3	Astrotactin 2 OS=Rattus norvegicus OX=10116 GN=Astn2 PE=4 SV=1	100361323	Astn2	56079	Astn2	23245	ASTN2	x	x	x	x	x	x							x
D3ZJY1	Mitochondrial ribosomal protein L28 OS=Rattus norvegicus OX=10116 GN=Mrpl28 PE=1 SV=1	497876	Mrpl28	68611	Mrpl28	10573	MRPL28	x	x	x			x							x
F1LV44	Teneurin transmembrane protein 3 OS=Rattus norvegicus OX=10116 GN=Tenm3 PE=1 SV=3	306451	Tenm3	23965	Tenm3	55714	TENM3	x		x	x	x	x				x			x
B2RYS8	NADH dehydrogenase [ubiquinone] 1 beta subcomplex subunit 8, mitochondrial OS=Rattus norvegicus OX=10116 GN=Ndufb8 PE=1 SV=1	293991	Ndufb8	67264	Ndufb8	4714	NDUFB8	x	x	x	x	x	x	x		x	x	x		x
P51146	Ras-related protein Rab-4B OS=Rattus norvegicus OX=10116 GN=Rab4b PE=2 SV=1	50866	Rab4b	19342	Rab4b	53916	RAB4B	x	x	x	x	x	x	x		x	x	x		x
A0A0G2K3W1	von Willebrand factor A domain-containing 8 OS=Rattus norvegicus OX=10116 GN=Vwa8 PE=1 SV=1	290381	Vwa8	219189	Vwa8	23078	VWA8	x	x	x	x	x	x		x	x	x	x
D4A644	MAP7 domain-containing 1 OS=Rattus norvegicus OX=10116 GN=Map7d1 PE=1 SV=1	681287	Map7d1	245877	Map7d1	55700	MAP7D1	x	x	x	x	x	x			x	x	x
G3V614	KIF1-binding protein OS=Rattus norvegicus OX=10116 GN=Kif1bp PE=1 SV=1	606294	Kif1bp	72320	Kif1bp	26128	KIF1BP	x	x	x	x		x	x	x		x	x
Q4V8C2	Centromere/kinetochore protein zw10 homolog OS=Rattus norvegicus OX=10116 GN=Zw10 PE=2 SV=3	363059	Zw10	26951	Zw10	9183	ZW10			x	x	x	x
G3V7I8	RCG57812, isoform CRA_b OS=Rattus norvegicus OX=10116 GN=Slk PE=1 SV=1	54308	Slk	20874	Slk	9748	SLK	x	x	x	x	x	x	x	x	x	x	x	x
Q6AY21	G3BP stress granule assembly factor 2 OS=Rattus norvegicus OX=10116 GN=G3bp2 PE=1 SV=1	305240	G3bp2	23881	G3bp2	9908	G3BP2	x	x	x	x	x	x	x	x		x	x
P83953	Importin subunit alpha-5 OS=Rattus norvegicus OX=10116 GN=Kpna1 PE=1 SV=1	288064	Kpna1	16646	Kpna1	3836	KPNA1	x	x	x			x
D3ZPE5	VPS53 GARP complex subunit OS=Rattus norvegicus OX=10116 GN=Vps53 PE=1 SV=1	287535	Vps53	68299	Vps53	55275	VPS53	x	x	x	x	x	x	x		x	x	x		x
Q5PQJ6	Pyrroline-5-carboxylate reductase 3 OS=Rattus norvegicus OX=10116 GN=Pycr3 PE=2 SV=1	300035	Pycr3	66194	Pycrl	65263	PYCR3	x	x	x	x	x	x	x		x	x	x		x
B5DEL9	40S ribosomal protein S7 OS=Rattus norvegicus OX=10116 GN=Rps7 PE=2 SV=1	29258	Rps7	20115	Rps7	6201	RPS7	x	x	x	x		x	x	x		x		x	x
Q6P9V1	Tetraspanin OS=Rattus norvegicus OX=10116 GN=Cd81 PE=1 SV=1	25621	Cd81	12520	Cd81	975	CD81	x	x	x	x	x	x	x		x	x	x	x
F1LMW3	Adhesion G-protein-coupled receptor G1 OS=Rattus norvegicus OX=10116 GN=Adgrg1 PE=1 SV=1	260326	Adgrg1	14766	Adgrg1	9289	ADGRG1	x	x	x		x	x		x
Q63377	Sodium/potassium-transporting ATPase subunit beta-3 OS=Rattus norvegicus OX=10116 GN=Atp1b3 PE=2 SV=1	25390	Atp1b3	11933	Atp1b3	483	ATP1B3	x	x	x	x	x	x	x	x		x	x	x	x
B1WBS4	Similar to Vacuolar protein sorting 26 homolog (VPS26 protein homolog), isoform CRA_a OS=Rattus norvegicus OX=10116 GN=Vps26b PE=1 SV=1	300472	Vps26b	69091	Vps26b	112936	VPS26B	x	x	x	x	x	x	x	x	x	x	x		x
Q5U211	Sorting nexin-3 OS=Rattus norvegicus OX=10116 GN=Snx3 PE=1 SV=1	684097	Snx3	54198	Snx3	8724	SNX3	x	x	x	x	x	x	x	x	x	x	x		x
B2RYQ2	Serine/threonine-protein phosphatase 2A activator OS=Rattus norvegicus OX=10116 GN=Ptpa PE=1 SV=1	362102	Ptpa	110854	Ptpa	5524	PTPA	x	x	x		x	x	x	x	x	x	x		x
B2GV35	Galactosylgalactosylxylosylprotein 3-beta-glucuronosyltransferase OS=Rattus norvegicus OX=10116 GN=B3gat3 PE=1 SV=1	293722	B3gat3	72727	B3gat3	26229	B3GAT3	x		x	x	x	x					x
F1LUI2	Uncharacterized protein OS=Rattus norvegicus OX=10116 PE=4 SV=3	n.a	n.a	14433	Gapdh Gapd	n.a	n.a		x	x		x	x	x		x	x			x
P21818	Stathmin-2 OS=Rattus norvegicus OX=10116 GN=Stmn2 PE=1 SV=2	84510	Stmn2	20257	Stmn2	11075	STMN2	x	x	x	x	x	x	x		x		x	x
B2GV75	D2hgdh protein OS=Rattus norvegicus OX=10116 GN=D2hgdh PE=2 SV=1	301624	D2hgdh	98314	D2hgdh	728294	D2HGDH	x			x								x
A0A0G2JZB7	Neuron navigator 3 OS=Rattus norvegicus OX=10116 GN=Nav3 PE=4 SV=1	314814	Nav3	260315	Nav3	89795	NAV3	x		x			x					x
B5DF65	Biliverdin reductase B (Flavin reductase (NADPH)) OS=Rattus norvegicus OX=10116 GN=Blvrb PE=1 SV=1	292737	Blvrb	233016	Blvrb	645	BLVRB	x	x	x	x	x	x	x	x	x	x	x
Q767H7	Cadherin-related neuronal receptor c2 OS=Rattus norvegicus OX=10116 GN=Pcdhac2 PE=2 SV=1	116741	Pcdha4	100384868	Gm37013	56144	PCDHA4	x	x				x	x						x
Q4QRB0	Galactose-4-epimerase, UDP, isoform CRA_a OS=Rattus norvegicus OX=10116 GN=Gale PE=1 SV=1	114860	Gale	74246	Gale	2582	GALE		x	x			x
Q5RK25	Phosphomannomutase OS=Rattus norvegicus OX=10116 GN=Pmm1 PE=1 SV=1	300089	Pmm1	29858	Pmm1	5372	PMM1	x	x	x	x		x	x	x	x	x	x
Q9Z0U4	Gamma-aminobutyric acid type B receptor subunit 1 OS=Rattus norvegicus OX=10116 GN=Gabbr1 PE=1 SV=1	81657	Gabbr1	54393	Gabbr1	2550	GABBR1	x	x	x	x	x	x	x			x	x	x	x
A0A096MK30	Moesin, isoform CRA_a OS=Rattus norvegicus OX=10116 GN=Msn PE=1 SV=1	81521	Msn	17698	Msn	4478	MSN	x	x	x	x	x	x	x	x	x	x	x
A0A0G2K4J8	RIMS-binding protein 2 OS=Rattus norvegicus OX=10116 GN=Rimbp2 PE=1 SV=1	266780	Rimbp2	231760	Rimbp2	23504	RIMBP2	x	x	x	x	x	x	x		x	x	x
D3ZCA0	Pyridoxal phosphate homeostasis protein OS=Rattus norvegicus OX=10116 GN=Plpbp PE=1 SV=1	306544	Plpbp	114863	Plpbp	11212	PLPBP	x	x	x	x		x	x	x	x	x	x		x
O70150	Calcium/calmodulin-dependent protein kinase type 1B OS=Rattus norvegicus OX=10116 GN=Pnck PE=1 SV=1	29660	Pnck	93843	Pnck	139728	PNCK						x					x
Q5VLR5	BWK4 OS=Rattus norvegicus OX=10116 GN=Erp44 PE=1 SV=1	298066	Erp44	76299	Erp44	23071	ERP44	x	x	x	x	x	x	x	x	x	x	x
Q5RK00	39S ribosomal protein L46, mitochondrial OS=Rattus norvegicus OX=10116 GN=Mrpl46 PE=2 SV=1	293054	Mrpl46	67308	Mrpl46	26589	MRPL46	x	x	x	x	x	x			x	x	x
A1L1L9	RGD1563224 protein OS=Rattus norvegicus OX=10116 GN=Tmem65 PE=2 SV=1	500874	Tmem65	74868	Tmem65	157378	TMEM65	x	x	x	x	x	x	x	x	x	x	x		x
P97577	Fasciculation and elongation protein zeta-1 OS=Rattus norvegicus OX=10116 GN=Fez1 PE=1 SV=1	81730	Fez1	235180	Fez1	9638	FEZ1	x	x	x			x					x
Q4QR80	28S ribosomal protein S25, mitochondrial OS=Rattus norvegicus OX=10116 GN=Mrps25 PE=2 SV=1	297459	Mrps25	64658	Mrps25	64432	MRPS25	x	x	x							x
P14646	cAMP-specific 3',5'-cyclic phosphodiesterase 4B OS=Rattus norvegicus OX=10116 GN=Pde4b PE=1 SV=4	24626	Pde4b	18578	Pde4b	5142	PDE4B	x	x	x	x	x	x	x	x	x		x
F1M8X9	Golgi brefeldin A-resistant guanine nucleotide exchange factor 1 OS=Rattus norvegicus OX=10116 GN=Gbf1 PE=1 SV=2	309451	Gbf1	107338	Gbf1	8729	GBF1			x						x
G3V8C4	Chloride intracellular channel protein OS=Rattus norvegicus OX=10116 GN=Clic4 PE=1 SV=1	83718	Clic4	29876	Clic4	25932	CLIC4	x	x	x	x	x	x	x	x	x	x	x	x
G3V7P3	39S ribosomal protein L3, mitochondrial OS=Rattus norvegicus OX=10116 GN=Mrpl3 PE=1 SV=1	300974	Mrpl3	94062	Mrpl3	11222	MRPL3	x	x	x								x		x
G3V7W1	Programmed cell death protein 6 OS=Rattus norvegicus OX=10116 GN=Pdcd6 PE=2 SV=1	308061	Pdcd6	18570	Pdcd6	10016	PDCD6		x	x	x	x	x	x	x	x	x	x		x
A0A0G2K4T8	Mitochondrial intermediate peptidase OS=Rattus norvegicus OX=10116 GN=Mipep PE=1 SV=1	81684	Mipep	70478	Mipep	4285	MIPEP	x	x	x			x					x
Q66H09	Tetratricopeptide repeat domain 1 OS=Rattus norvegicus OX=10116 GN=Ttc1 PE=1 SV=1	287208	Ttc1	66827	Ttc1	7265	TTC1	x	x	x		x	x		x	x	x	x
Q6P791	Ragulator complex protein LAMTOR1 OS=Rattus norvegicus OX=10116 GN=Lamtor1 PE=1 SV=1	308869	Lamtor1	66508	Lamtor1	55004	LAMTOR1	x	x	x	x	x	x	x	x		x	x
Q5PQZ9	NADH dehydrogenase [ubiquinone] 1 subunit C2 OS=Rattus norvegicus OX=10116 GN=Ndufc2 PE=1 SV=1	293130	Ndufc2	68197	Ndufc2	4718	NDUFC2	x	x	x	x	x	x	x		x	x	x		x
P38062	Methionine aminopeptidase 2 OS=Rattus norvegicus OX=10116 GN=Metap2 PE=1 SV=2	64370	Metap2	56307	Metap2	10988	METAP2	x	x	x			x					x		x
Q6PCT3	Tumor protein D54 OS=Rattus norvegicus OX=10116 GN=Tpd52l2 PE=1 SV=1	296480	Tpd52l2	66314	Tpd52l2	7165	TPD52L2	x	x	x	x		x	x	x	x	x	x	x	x
B5DFC3	SEC23A (S. cerevisiae) (Predicted) OS=Rattus norvegicus OX=10116 GN=Sec23a PE=1 SV=1	58817	Sec23a	20334	Sec23a	10484	SEC23A	x	x	x	x	x	x	x	x	x	x	x		x
Q9QYU2	Elongation factor Ts, mitochondrial OS=Rattus norvegicus OX=10116 GN=Tsfm PE=2 SV=1	679068	Tsfm	66399	Tsfm	10102	TSFM	x	x	x	x	x	x	x			x	x	x
Q5M9F7	ARP10 actin-related protein 10 homolog (S. cerevisiae) OS=Rattus norvegicus OX=10116 GN=Actr10 PE=1 SV=1	299121	Actr10	56444	Actr10	55860	ACTR10	x	x	x	x	x	x	x		x	x	x
D4A7M0	Plexin C1 OS=Rattus norvegicus OX=10116 GN=Plxnc1 PE=1 SV=3	362873	Plxnc1	54712	Plxnc1	10154	PLXNC1	x	x	x	x	x	x	x			x			x
Q6Q7Y5	Guanine nucleotide-binding protein subunit alpha-13 OS=Rattus norvegicus OX=10116 GN=Gna13 PE=1 SV=1	303634	Gna13	14674	Gna13	10672	GNA13	x	x	x	x	x	x	x	x	x	x	x		x
D3ZLS5	HECT domain E3 ubiquitin protein ligase 1 OS=Rattus norvegicus OX=10116 GN=Hectd1 PE=1 SV=3	362736	Hectd1	207304	Hectd1	25831	HECTD1			x	x		x				x
G3V721	WW domain binding protein 2, isoform CRA_b OS=Rattus norvegicus OX=10116 GN=Wbp2 PE=1 SV=1	192645	Wbp2	22378	Wbp2	23558	WBP2	x	x	x	x	x	x	x	x	x	x	x		x
F1LT36	Uncharacterized protein OS=Rattus norvegicus OX=10116 GN=Rps10l1 PE=4 SV=2	n.a	n.a	67097	Rps10	6204	RPS10	x	x	x		x	x	x	x	x	x	x		x
O35180	Endophilin-A3 OS=Rattus norvegicus OX=10116 GN=Sh3gl3 PE=1 SV=2	81921	Sh3gl3	20408	Sh3gl3	6457	SH3GL3	x	x	x	x		x	x	x	x	x	x
B1WC02	CTP synthase OS=Rattus norvegicus OX=10116 GN=Ctps1 PE=1 SV=1	313560	Ctps1	51797	Ctps	1503	CTPS1	x	x	x	x		x				x
Q6MGB5	Estradiol 17-beta-dehydrogenase 8 OS=Rattus norvegicus OX=10116 GN=Hsd17b8 PE=1 SV=1	361802	Hsd17b8	14979	H2-Ke6	7923	HSD17B8	x	x	x	x	x	x	x		x	x			x
B2RYL4	Armadillo repeat-containing protein 6 OS=Rattus norvegicus OX=10116 GN=Armc6 PE=1 SV=1	306352	Armc6	76813	Armc6	93436	ARMC6	x	x	x	x		x	x		x	x	x
A0A0G2JZA2	GrpE protein homolog OS=Rattus norvegicus OX=10116 GN=Grpel1 PE=1 SV=1	79563	Grpel1	17713	Grpel1	80273	GRPEL1	x	x	x	x	x	x	x	x	x	x	x	x
A0A0G2JU73	E3 ubiquitin-protein ligase TRIP12 OS=Rattus norvegicus OX=10116 GN=Trip12 PE=1 SV=1	316575	Trip12	14897	Trip12	9320	TRIP12			x								x
B0K014	D-aminoacyl-tRNA deacylase OS=Rattus norvegicus OX=10116 GN=Dtd1 PE=1 SV=1	362227	Dtd1	66044	Dtd1	92675	DTD1	x	x	x	x	x	x	x	x	x	x	x
P62982	Ubiquitin-40S ribosomal protein S27a OS=Rattus norvegicus OX=10116 GN=Rps27a PE=1 SV=2	100912032	Rps27a	78294	Rps27a	6233	RPS27A		x	x		x	x	x		x	x	x
Q568Z6	IST1 homolog OS=Rattus norvegicus OX=10116 GN=Ist1 PE=2 SV=1	307833	Ist1	71955	Ist1	9798	IST1	x	x	x	x	x	x	x		x	x
Q5PQN7	Protein LZIC OS=Rattus norvegicus OX=10116 GN=Lzic PE=2 SV=1	366507	Lzic	69151	Lzic	84328	LZIC	x	x	x			x					x
D4A0X3	BTB (POZ) domain-containing 8 OS=Rattus norvegicus OX=10116 GN=Btbd8 PE=1 SV=2	100364240	Btbd8	231570	A830010M20Rik	23285	KIAA1107	x	x	x	x	x	x	x	x		x			x
F1MA54	[Pyruvate dehydrogenase (acetyl-transferring)] kinase isozyme 1, mitochondrial OS=Rattus norvegicus OX=10116 GN=Pdk1 PE=1 SV=2	116551	Pdk1	228026	Pdk1	5163	PDK1	x	x	x	x	x	x	x		x	x	x	x
Q587K4	Leucine-rich repeat-containing protein 73 OS=Rattus norvegicus OX=10116 GN=Lrrc73 PE=2 SV=1	501101	Lrrc73	224813	Lrrc73	221424	LRRC73	x	x	x	x	x	x	x
Q5RJK6	Inositol polyphosphate-1-phosphatase OS=Rattus norvegicus OX=10116 GN=Inpp1 PE=1 SV=1	316376	Inpp1	16329	Inpp1	3628	INPP1	x	x	x	x	x	x	x	x	x	x	x
P81795	Eukaryotic translation initiation factor 2 subunit 3, X-linked OS=Rattus norvegicus OX=10116 GN=Eif2s3 PE=1 SV=2	299027	Eif2s3	26905	Eif2s3x	1968	EIF2S3		x	x		x	x				x	x
D4A7U1	Zyxin OS=Rattus norvegicus OX=10116 GN=Zyx PE=1 SV=1	114636	Zyx	22793	Zyx	7791	ZYX	x	x	x			x		x		x	x
D4A831	Adhesion G protein-coupled receptor B3 OS=Rattus norvegicus OX=10116 GN=Adgrb3 PE=1 SV=1	301309	Adgrb3	210933	Adgrb3	577	ADGRB3	x	x	x	x	x	x	x			x	x
F1M4N6	Dedicator of cyto-kinesis 3 OS=Rattus norvegicus OX=10116 GN=Dock3 PE=1 SV=3	315992	Dock3	208869	Dock3	1795	DOCK3	x	x	x	x	x	x	x	x		x	x
D3ZF26	Tankyrase 1-binding protein 1 OS=Rattus norvegicus OX=10116 GN=Tnks1bp1 PE=1 SV=1	295707	Tnks1bp1	228140	Tnks1bp1	85456	TNKS1BP1	x	x	x			x				x	x
F1LPK7	Plastin 3 (T-isoform), isoform CRA_a OS=Rattus norvegicus OX=10116 GN=Pls3 PE=1 SV=2	81748	Pls3	102866	Pls3	5358	PLS3	x	x	x	x		x	x	x	x	x	x
Q5M7A7	CB1 cannabinoid receptor-interacting protein 1 OS=Rattus norvegicus OX=10116 GN=Cnrip1 PE=1 SV=1	364208	Cnrip1	380686	Cnrip1	25927	CNRIP1	x	x	x	x	x	x	x	x	x	x	x	x	x
O35346	Focal adhesion kinase 1 OS=Rattus norvegicus OX=10116 GN=Ptk2 PE=1 SV=1	25614	Ptk2	14083	Ptk2	5747	PTK2	x	x	x	x		x	x	x		x
D3ZGY2	OTU domain-containing 6B OS=Rattus norvegicus OX=10116 GN=Otud6b PE=1 SV=3	297911	Otud6b	72201	Otud6b	51633	OTUD6B	x	x	x			x				x
B2GVB7	N-acylaminoacyl-peptide hydrolase OS=Rattus norvegicus OX=10116 GN=Apeh PE=2 SV=1	24206	Apeh	235606	Apeh	327	APEH	x	x	x		x	x		x		x
P21670	Proteasome subunit alpha type-4 OS=Rattus norvegicus OX=10116 GN=Psma4 PE=1 SV=1	29671	Psma4	26441	Psma4	5685	PSMA4	x	x	x	x	x	x	x	x	x	x	x	x	x
P0C2C4	39S ribosomal protein L10, mitochondrial OS=Rattus norvegicus OX=10116 GN=Mrpl10 PE=1 SV=1	691075	Mrpl10	107732	Mrpl10	124995	MRPL10	x	x	x			x				x	x
A0A0G2K079	Breast carcinoma-amplified sequence 1 homolog OS=Rattus norvegicus OX=10116 GN=Bcas1 PE=1 SV=1	246755	Bcas1	76960	Bcas1	8537	BCAS1	x	x	x	x		x	x	x		x	x	x	x
D3ZZC1	RCG43947 OS=Rattus norvegicus OX=10116 GN=Txndc5 PE=1 SV=1	100362805	Txndc5	105245	Txndc5	81567	TXNDC5	x	x	x	x	x	x	x	x		x			x
A0A0G2K5N8	ArfGAP with coiled-coil, ankyrin repeat and PH domains 3 OS=Rattus norvegicus OX=10116 GN=Acap3 PE=1 SV=1	313772	Acap3	140500	Acap3	116983	ACAP3			x	x	x	x
Q52KK3	Solute carrier family 25 member 51 OS=Rattus norvegicus OX=10116 GN=Slc25a51 PE=2 SV=1	313241	Mcart1	230125	Slc25a51	92014	SLC25A51	x	x	x		x	x	x			x	x
D4AA77	Plexin D1 (Predicted) OS=Rattus norvegicus OX=10116 GN=Plxnd1 PE=4 SV=2	312652	Plxnd1	67784	Plxnd1	23129	PLXND1	x	x	x	x	x	x			x	x	x
D4A507	CAP-Gly domain-containing linker protein 3 OS=Rattus norvegicus OX=10116 GN=Clip3 PE=1 SV=1	308493	Clip3	76686	Clip3	25999	CLIP3	x	x	x	x	x	x				x
A0A0G2JUZ0	Myotubularin-related protein 1 OS=Rattus norvegicus OX=10116 GN=Mtmr1 PE=1 SV=1	317296	Mtmr1	53332	Mtmr1	8776	MTMR1	x	x	x	x	x	x	x	x	x	x	x		x
A0A0G2JTA7	RAS protein activator-like 2 OS=Rattus norvegicus OX=10116 GN=Rasal2 PE=1 SV=1	304893	Rasal2	226525	Rasal2	9462	RASAL2	x	x	x	x	x	x	x		x		x
A0A0G2K0S7	RAP1 GTPase-activating protein 2 OS=Rattus norvegicus OX=10116 GN=Rap1gap2 PE=1 SV=1	303298	Rap1gap2	380711	Rap1gap2	23108	RAP1GAP2	x	x	x	x		x	x	x	x	x	x		x
Q3KRF0	Vacuolar protein sorting 33 homolog A (S. cerevisiae) OS=Rattus norvegicus OX=10116 GN=Vps33a PE=2 SV=1	65081	Vps33a	77573	Vps33a	65082	VPS33A	x	x	x	x	x	x	x	x		x	x
P18422	Proteasome subunit alpha type-3 OS=Rattus norvegicus OX=10116 GN=Psma3 PE=1 SV=3	29670	Psma3	19167	Psma3	5684	PSMA3	x	x	x	x	x	x	x	x	x	x	x	x
P09495	Tropomyosin alpha-4 chain OS=Rattus norvegicus OX=10116 GN=Tpm4 PE=1 SV=3	24852	Tpm4	326618	Tpm4	7171	TPM4	x	x	x			x		x	x		x
Q9JJ19	Na(+)/H(+) exchange regulatory cofactor NHE-RF1 OS=Rattus norvegicus OX=10116 GN=Slc9a3r1 PE=1 SV=3	59114	Slc9a3r1	26941	Slc9a3r1	9368	SLC9A3R1	x	x	x	x	x	x	x	x	x	x	x	x
P29410	Adenylate kinase 2, mitochondrial OS=Rattus norvegicus OX=10116 GN=Ak2 PE=2 SV=2	24184	Ak2	11637	Ak2	204	AK2	x	x	x	x	x	x	x			x	x
A9CMA6	Transmembrane protein 163 OS=Rattus norvegicus OX=10116 GN=Tmem163 PE=1 SV=1	360839	Tmem163	72160	Tmem163	81615	TMEM163	x	x		x	x	x	x		x	x	x	x
M0R4G0	Immunoglobulin superfamily-containing leucine-rich repeat 2 OS=Rattus norvegicus OX=10116 GN=Islr2 PE=4 SV=2	100910729	Islr2	320563	Islr2	57611	ISLR2	x	x	x	x	x	x	x			x	x
Q5XI21	Target of myb1 homolog (Chicken) OS=Rattus norvegicus OX=10116 GN=Tom1 PE=1 SV=1	361370	Tom1	21968	Tom1	10043	TOM1	x	x	x	x	x	x		x	x	x			x
A0A0G2K191	Tubulin-specific chaperone E OS=Rattus norvegicus OX=10116 GN=Tbce PE=1 SV=1	361255	Tbce	70430	Tbce	6905	TBCE	x	x	x			x
A5I9F0	Protein tyrosine phosphatase receptor type K OS=Rattus norvegicus OX=10116 GN=Ptprk PE=1 SV=1	360302	Ptprk	19272	Ptprk	5796	PTPRK						x		x			x
Q68FT3	Pyridine nucleotide-disulfide oxidoreductase domain-containing protein 2 OS=Rattus norvegicus OX=10116 GN=Pyroxd2 PE=2 SV=1	309381	Pyroxd2	74580	Pyroxd2	84795	PYROXD2	x
O35162	Heat shock 70 kDa protein 13 OS=Rattus norvegicus OX=10116 GN=Hspa13 PE=1 SV=2	29734	Hspa13	110920	Hspa13	6782	HSPA13	x	x	x	x	x	x		x		x	x
Q5M949	Nipsnap homolog 3A (C. elegans) OS=Rattus norvegicus OX=10116 GN=Nipsnap3b PE=1 SV=1	313211	Nipsnap3b	66536	Nipsnap3b	25934	NIPSNAP3A	x	x	x	x	x	x	x	x		x	x
G3V796	Acetyl-Coenzyme A dehydrogenase, medium chain OS=Rattus norvegicus OX=10116 GN=Acadm PE=1 SV=1	24158	Acadm	11364	Acadm	34	ACADM	x	x	x		x	x	x	x		x	x		x
Q5U2R0	Methionine adenosyltransferase 2 subunit beta OS=Rattus norvegicus OX=10116 GN=Mat2b PE=2 SV=1	683630	Mat2b	108645	Mat2b	27430	MAT2B	x	x	x	x		x	x	x	x	x	x	x
Q9Z254	PDZ domain-containing protein GIPC1 OS=Rattus norvegicus OX=10116 GN=Gipc1 PE=1 SV=2	83823	Gipc1	67903	Gipc1	10755	GIPC1	x	x	x	x	x	x	x		x	x	x
F1LP80	Neurosecretory protein VGF OS=Rattus norvegicus OX=10116 GN=Vgf PE=4 SV=2	29461	Vgf	381677	Vgf	7425	VGF	x	x	x	x	x	x	x	x	x		x	x
D3ZJG4	Phosphofurin acidic cluster sorting protein 2 OS=Rattus norvegicus OX=10116 GN=Pacs2 PE=1 SV=2	691631	Pacs2	217893	Pacs2	23241	PACS2	x	x	x			x		x		x	x
A0A0G2K5B0	TBC1 domain family, member 24 OS=Rattus norvegicus OX=10116 GN=Tbc1d24 PE=1 SV=1	287110	Tbc1d24	224617	Tbc1d24	57465	TBC1D24	x	x	x	x	x	x	x			x	x
F1LZW6	Solute carrier family 25 member 13 OS=Rattus norvegicus OX=10116 GN=Slc25a13 PE=1 SV=2	362322	Slc25a13	50799	Slc25a13	10165	SLC25A13	x	x	x	x	x	x	x	x	x	x
P14562	Lysosome-associated membrane glycoprotein 1 OS=Rattus norvegicus OX=10116 GN=Lamp1 PE=1 SV=1	25328	Lamp1	16783	Lamp1	3916	LAMP1	x	x	x		x	x	x	x	x	x	x
E9PU28	Inosine-5'-monophosphate dehydrogenase 2 OS=Rattus norvegicus OX=10116 GN=Impdh2 PE=1 SV=1	301005	Impdh2	23918	Impdh2	3615	IMPDH2	x	x	x	x		x		x		x	x
Q4FZT8	SPRY domain-containing protein 4 OS=Rattus norvegicus OX=10116 GN=Spryd4 PE=2 SV=1	288772	Spryd4	66701	Spryd4	283377	SPRYD4	x	x	x	x		x			x	x			x
D4ACS3	Mab-21 domain-containing 2 OS=Rattus norvegicus OX=10116 GN=Mb21d2 PE=1 SV=1	498100	Mb21d2	239796	Mb21d2	151963	MB21D2	x	x	x		x
E9PTX9	Solute carrier family 12 member 2 OS=Rattus norvegicus OX=10116 GN=Slc12a2 PE=1 SV=1	83629	Slc12a2	20496	Slc12a2	6558	SLC12A2	x	x	x	x	x	x	x	x		x	x		x
P61203	COP9 signalosome complex subunit 2 OS=Rattus norvegicus OX=10116 GN=Cops2 PE=1 SV=1	261736	Cops2	12848	Cops2	9318	COPS2	x	x	x	x	x	x	x	x	x	x	x		x
G3V8W2	Phosphatidate cytidylyltransferase OS=Rattus norvegicus OX=10116 GN=Cds2 PE=1 SV=1	114101	Cds2	110911	Cds2	8760	CDS2	x	x	x	x	x	x	x			x	x	x	x
P47861	Synaptotagmin-5 OS=Rattus norvegicus OX=10116 GN=Syt5 PE=1 SV=1	54309	Syt5	53420	Syt5	6861	SYT5	x	x	x	x	x	x	x		x	x	x		x
Q6AXX6	Redox-regulatory protein FAM213A OS=Rattus norvegicus OX=10116 GN=Fam213a PE=1 SV=1	361118	Prxl2a	70564	Prxl2a	84293	PRXL2A	x	x	x	x	x	x	x	x	x	x	x	x
B2GUY4	Dematin actin-binding protein OS=Rattus norvegicus OX=10116 GN=Dmtn PE=1 SV=1	361069	Dmtn	13829	Dmtn	2039	DMTN	x	x	x	x	x	x	x	x		x	x
D3ZIN7	Mitochondrial ribosomal protein S23 (Predicted), isoform CRA_b OS=Rattus norvegicus OX=10116 GN=Mrps23 PE=1 SV=1	360594	Mrps23	64656	Mrps23	51649	MRPS23	x	x	x		x	x			x	x	x
Q07205	Eukaryotic translation initiation factor 5 OS=Rattus norvegicus OX=10116 GN=Eif5 PE=1 SV=1	56783	Eif5	217869	Eif5	1983	EIF5	x	x	x	x	x	x		x		x	x		x
O88506	STE20/SPS1-related proline-alanine-rich protein kinase OS=Rattus norvegicus OX=10116 GN=Stk39 PE=1 SV=2	54348	Stk39	53416	Stk39	27347	STK39	x	x	x	x		x		x		x	x	x
Q7TT47	Paraplegin OS=Rattus norvegicus OX=10116 GN=Spg7 PE=2 SV=2	353231	Spg7	234847	Spg7	6687	SPG7	x	x	x	x	x	x				x	x
P53678	AP-3 complex subunit mu-2 OS=Rattus norvegicus OX=10116 GN=Ap3m2 PE=2 SV=1	140667	Ap3m2	64933	Ap3m2	10947	AP3M2	x	x	x	x	x	x	x	x		x	x		x
F1LQI1	Hydroxyacyl glutathione hydrolase OS=Rattus norvegicus OX=10116 GN=Hagh PE=1 SV=2	24439	Hagh	14651	Hagh	3029	HAGH	x	x	x	x	x	x	x	x	x	x	x	x	x
P85973	Purine nucleoside phosphorylase OS=Rattus norvegicus OX=10116 GN=Pnp PE=1 SV=1	290029	Pnp	18950	Pnp	4860	PNP	x	x	x	x		x	x			x	x	x
P13668	Stathmin OS=Rattus norvegicus OX=10116 GN=Stmn1 PE=1 SV=2	29332	Stmn1	16765	Stmn1	3925	STMN1	x	x	x	x	x	x	x	x	x	x	x	x	x
F1LQ55	Non-specific lipid-transfer protein OS=Rattus norvegicus OX=10116 GN=Scp2 PE=1 SV=3	25541	Scp2	20280	Scp2	6342	SCP2	x	x	x	x	x	x	x	x		x	x	x	x
Q4FZT2	Protein phosphatase methylesterase 1 OS=Rattus norvegicus OX=10116 GN=Ppme1 PE=1 SV=2	361613	Ppme1	72590	Ppme1	51400	PPME1	x	x	x	x	x	x	x	x	x	x	x	x	x
Q5XIK2	Thioredoxin-related transmembrane protein 2 OS=Rattus norvegicus OX=10116 GN=Tmx2 PE=2 SV=1	295701	Tmx2	66958	Tmx2	51075	TMX2	x	x	x	x	x	x	x		x	x	x
Q5U316	Ras-related protein Rab-35 OS=Rattus norvegicus OX=10116 GN=Rab35 PE=1 SV=1	288700	Rab35	77407	Rab35	11021	RAB35	x	x	x	x	x	x	x	x	x	x	x		x
Q5XFW4	Mitochondrial ribosomal protein L13, isoform CRA_a OS=Rattus norvegicus OX=10116 GN=Mrpl13 PE=1 SV=1	299938	Mrpl13	68537	Mrpl13	28998	MRPL13	x	x	x			x					x
A0A0G2KAW5	WD repeat domain 48 OS=Rattus norvegicus OX=10116 GN=Wdr48 PE=1 SV=1	363164	Wdr48	67561	Wdr48	57599	WDR48	x	x	x	x	x	x		x	x	x	x
G3V8C3	Vimentin, isoform CRA_b OS=Rattus norvegicus OX=10116 GN=Vim PE=1 SV=1	81818	Vim	22352	Vim	7431	VIM	x	x	x	x	x	x	x	x	x	x	x
D3ZM09	Seryl-tRNA synthetase 2 (Predicted) OS=Rattus norvegicus OX=10116 GN=Sars2 PE=1 SV=1	292759	Sars2	71984	Sars2	54938	SARS2	x	x	x	x		x		x		x	x
Q6AXS4	Renin receptor OS=Rattus norvegicus OX=10116 GN=Atp6ap2 PE=2 SV=1	302526	Atp6ap2	70495	Atp6ap2	10159	ATP6AP2	x	x	x	x	x	x	x			x	x		x
P0C5H9	Mesencephalic astrocyte-derived neurotrophic factor OS=Rattus norvegicus OX=10116 GN=Manf PE=1 SV=1	315989	Manf	74840	Manf	7873	MANF	x	x	x	x	x		x			x	x	x
P17077	60S ribosomal protein L9 OS=Rattus norvegicus OX=10116 GN=Rpl9 PE=1 SV=1	29257	Rpl9	20005	Rpl9	6133	RPL9		x	x	x	x	x	x			x		x	x
A0A0H2UHS7	60S ribosomal protein L18 OS=Rattus norvegicus OX=10116 GN=Rpl18 PE=1 SV=1	81766	Rpl18	19899	Rpl18	6141	RPL18	x	x	x	x	x	x	x			x	x	x	x
D3ZKT0	Phosphatidate cytidylyltransferase, mitochondrial OS=Rattus norvegicus OX=10116 GN=Tamm41 PE=1 SV=1	362419	Tamm41	68971	Tamm41	132001	TAMM41	x	x	x	x	x	x	x			x
Q4VFZ4	Katanin p80 WD40 repeat-containing subunit B1 OS=Rattus norvegicus OX=10116 GN=Katnb1 PE=2 SV=1	291852	Katnb1	74187	Katnb1	10300	KATNB1	x	x	x	x		x		x		x
P29534	Vascular cell adhesion protein 1 OS=Rattus norvegicus OX=10116 GN=Vcam1 PE=2 SV=1	25361	Vcam1	22329	Vcam1	7412	VCAM1	x	x	x		x	x	x			x	x
P21531	60S ribosomal protein L3 OS=Rattus norvegicus OX=10116 GN=Rpl3 PE=1 SV=3	300079	Rpl3	27367	Rpl3	6122	RPL3	x	x	x	x	x	x	x			x			x
A0A0G2K9M4	WD repeat and FYVE domain-containing 3 OS=Rattus norvegicus OX=10116 GN=Wdfy3 PE=1 SV=1	305164	Wdfy3	72145	Wdfy3	23001	WDFY3	x	x	x	x	x	x			x	x	x		x
O89035	Mitochondrial dicarboxylate carrier OS=Rattus norvegicus OX=10116 GN=Slc25a10 PE=1 SV=1	170943	Slc25a10	27376	Slc25a10	1468	SLC25A10	x	x	x	x	x	x	x			x	x		x
Q5EBA1	ATP-dependent RNA helicase SUPV3L1, mitochondrial OS=Rattus norvegicus OX=10116 GN=Supv3l1 PE=2 SV=1	294385	Supv3l1	338359	Supv3l1	6832	SUPV3L1	x	x	x			x					x
D3ZU84	Syntaxin-binding protein 5-like OS=Rattus norvegicus OX=10116 GN=Stxbp5l PE=1 SV=3	288080	Stxbp5l	207227	Stxbp5l	9515	STXBP5L	x	x	x	x	x	x	x	x		x	x		x
D3ZA31	Myotubularin related protein 2 (Predicted), isoform CRA_b OS=Rattus norvegicus OX=10116 GN=Mtmr2 PE=1 SV=1	315422	Mtmr2	77116	Mtmr2	8898	MTMR2	x	x	x	x	x	x		x		x	x
Q64361	Latexin OS=Rattus norvegicus OX=10116 GN=Lxn PE=1 SV=1	59073	Lxn	17035	Lxn	56925	LXN	x	x	x		x	x	x		x	x	x	x
D4A7Y4	Uncharacterized protein OS=Rattus norvegicus OX=10116 GN=Fam171a1 PE=1 SV=3	680259	Fam171a1	269233	Fam171a1	221061	FAM171A1	x	x	x	x	x	x		x			x
Q4G069	Regulator of microtubule dynamics protein 1 OS=Rattus norvegicus OX=10116 GN=Rmdn1 PE=2 SV=1	500419	Rmdn1	66302	Rmdn1	51115	RMDN1	x	x	x	x	x	x				x	x
F7EYB9	Oligodendrocyte-myelin glycoprotein OS=Rattus norvegicus OX=10116 GN=Omg PE=1 SV=1	450224	Omg	18377	Omg	4974	OMG	x	x	x	x	x	x	x	x	x	x	x		x
A0A0G2KA25	Transmembrane 9 superfamily member OS=Rattus norvegicus OX=10116 GN=Tm9sf4 PE=1 SV=1	296279	Tm9sf4	99237	Tm9sf4	9777	TM9SF4	x		x	x	x	x	x				x
A0A0G2JU07	Ubiquitin-conjugating enzyme E2 variant 2 OS=Rattus norvegicus OX=10116 GN=Ube2v2 PE=1 SV=1	287927	Ube2v2	70620	Ube2v2	7336	UBE2V2	x	x	x	x	x	x		x	x	x	x	x	x
D4AEC2	Calmodulin-regulated spectrin-associated protein 2 OS=Rattus norvegicus OX=10116 GN=Camsap2 PE=1 SV=1	289400	Camsap2	67886	Camsap2	23271	CAMSAP2	x	x	x	x	x	x		x	x	x	x
Q99M64	Phosphatidylinositol 4-kinase type 2-alpha OS=Rattus norvegicus OX=10116 GN=Pi4k2a PE=1 SV=1	114554	Pi4k2a	84095	Pi4k2a	55361	PI4K2A	x	x	x	x	x	x	x				x		x
P36506	Dual specificity mitogen-activated protein kinase kinase 2 OS=Rattus norvegicus OX=10116 GN=Map2k2 PE=1 SV=1	58960	Map2k2	26396	Map2k2	5605	MAP2K2	x	x	x	x		x	x	x	x	x	x
Q6P685	Eukaryotic translation initiation factor 2 subunit beta OS=Rattus norvegicus OX=10116 GN=Eif2s2 PE=1 SV=1	296302	Eif2s2	67204	Eif2s2	8894	EIF2S2	x	x	x			x				x	x
P31647	Sodium- and chloride-dependent GABA transporter 3 OS=Rattus norvegicus OX=10116 GN=Slc6a11 PE=1 SV=1	79213	Slc6a11	243616	Slc6a11	6538	SLC6A11	x	x	x	x	x	x	x		x	x	x		x
G3V985	SCO1 cytochrome c oxidase assembly protein OS=Rattus norvegicus OX=10116 GN=Sco1 PE=1 SV=1	497930	Sco1	52892	Sco1	6341	SCO1	x	x	x	x	x	x		x	x		x
A1L122	NEDD8-activating enzyme E1 regulatory subunit OS=Rattus norvegicus OX=10116 GN=Nae1 PE=2 SV=1	84019	Nae1	234664	Nae1	8883	NAE1	x	x	x			x	x	x		x	x		x
D2E6L7	NADH-ubiquinone oxidoreductase chain 1 OS=Rattus norvegicus OX=10116 GN=ND1 PE=3 SV=1	26193	ND1	17716	ND1	4535	ND1	x	x	x	x	x	x	x	x		x	x	x	x
A0A0G2JYU2	Mitochondrial ribosomal protein L11 OS=Rattus norvegicus OX=10116 GN=mrpl11 PE=1 SV=1	293666	mrpl11	66419	Mrpl11	65003	MRPL11	x	x	x		x	x
Q62785	28 kDa heat- and acid-stable phosphoprotein OS=Rattus norvegicus OX=10116 GN=Pdap1 PE=1 SV=1	64527	Pdap1	231887	Pdap1	11333	PDAP1	x	x	x	x	x	x	x	x		x	x	x
A0A0G2K9E0	Ribonuclease inhibitor OS=Rattus norvegicus OX=10116 GN=Rnh1 PE=1 SV=1	100360501	Rnh1	107702	Rnh1	6050	RNH1	x	x	x	x	x	x	x	x		x	x
D3ZE26	Similar to RIKEN cDNA 1110063G11 (Predicted) OS=Rattus norvegicus OX=10116 GN=Tmcc2 PE=1 SV=1	305095	Tmcc2	68875	Tmcc2	9911	TMCC2	x	x	x	x	x	x				x
M0R9L2	Ciliary neurotrophic factor receptor subunit alpha OS=Rattus norvegicus OX=10116 GN=Cntfr PE=4 SV=1	313173	Cntfr	12804	Cntfr	1271	CNTFR	x	x		x	x	x	x			x	x	x	x
Q68FW9	COP9 signalosome complex subunit 3 OS=Rattus norvegicus OX=10116 GN=Cops3 PE=1 SV=1	287367	Cops3	26572	Cops3	8533	COPS3	x	x	x	x	x	x	x			x	x		x
P35280	Ras-related protein Rab-8A OS=Rattus norvegicus OX=10116 GN=Rab8a PE=1 SV=2	117103	Rab8a	17274	Rab8a	4218	RAB8A	x	x	x	x	x	x	x		x	x	x
Q5XIU9	Membrane-associated progesterone receptor component 2 OS=Rattus norvegicus OX=10116 GN=Pgrmc2 PE=1 SV=1	361940	Pgrmc2	70804	Pgrmc2	10424	PGRMC2	x	x	x	x	x	x	x	x	x	x	x		x
F1M7N7	Ribosomal protein S6 kinase OS=Rattus norvegicus OX=10116 GN=Rps6ka2 PE=3 SV=2	117269	Rps6ka2	20112	Rps6ka2	6196	RPS6KA2	x	x	x	x				x
P60756	MAM domain-containing glycosylphosphatidylinositol anchor protein 2 OS=Rattus norvegicus OX=10116 GN=Mdga2 PE=2 SV=1	314180	Mdga2	320772	Mdga2	161357	MDGA2	x	x	x	x	x	x
Q91ZW1	Transcription factor A, mitochondrial OS=Rattus norvegicus OX=10116 GN=Tfam PE=2 SV=1	83474	Tfam	21780	Tfam	7019	TFAM	x	x	x	x	x	x			x	x	x		x
G3V8R1	Nucleobindin 2, isoform CRA_b OS=Rattus norvegicus OX=10116 GN=Nucb2 PE=1 SV=1	59295	Nucb2	53322	Nucb2	4925	NUCB2	x		x		x	x
A0A0G2K7A6	Transporter OS=Rattus norvegicus OX=10116 GN=Slc6a7 PE=1 SV=1	117100	Slc6a7	240332	Slc6a7	6534	SLC6A7	x	x		x	x	x	x			x	x	x	x
A0A0G2K8R3	LIM domain 7 OS=Rattus norvegicus OX=10116 GN=Lmo7 PE=1 SV=1	361084	Lmo7	380928	Lmo7	4008	LMO7	x	x	x	x	x	x			x		x
P0C5X8	Protein tweety homolog 1 OS=Rattus norvegicus OX=10116 GN=Ttyh1 PE=1 SV=1	292597	Ttyh1	57776	Ttyh1	57348	TTYH1	x	x	x	x	x	x	x	x	x	x	x	x	x
Q5XI86	Peptidyl-tRNA hydrolase 2 OS=Rattus norvegicus OX=10116 GN=Ptrh2 PE=1 SV=1	287593	Ptrh2	217057	Ptrh2	51651	PTRH2	x	x	x	x	x	x	x	x	x	x	x
Q925D6	Mitogen-activated protein kinase kinase 6, isoform CRA_a OS=Rattus norvegicus OX=10116 GN=Map2k6 PE=1 SV=1	114495	Map2k6	26399	Map2k6	5608	MAP2K6	x	x	x	x		x		x		x
A0A0G2K761	Cullin 2 OS=Rattus norvegicus OX=10116 GN=Cul2 PE=1 SV=1	361258	Cul2	71745	Cul2	8453	CUL2	x	x	x	x		x	x	x		x	x
P32232	Cystathionine beta-synthase OS=Rattus norvegicus OX=10116 GN=Cbs PE=1 SV=3	24250	Cbs	12411	Cbs	875	CBS	x	x	x			x				x	x		x
P19493	Glutamate receptor 4 OS=Rattus norvegicus OX=10116 GN=Gria4 PE=1 SV=1	29629	Gria4	14802	Gria4	2893	GRIA4	x	x	x	x	x	x		x	x	x	x		x
Q6MG82	Proline-rich transmembrane protein 1 OS=Rattus norvegicus OX=10116 GN=Prrt1 PE=1 SV=2	406167	Prrt1	260297	Prrt1	80863	PRRT1	x	x		x	x	x	x		x	x	x	x	x
A0A0G2K2T2	Mitoguardin 1 OS=Rattus norvegicus OX=10116 GN=Miga1 PE=4 SV=1	362058	Miga1	215708	Miga1	374986	MIGA1	x	x	x		x	x				x
Q68FW7	Threonine--tRNA ligase, mitochondrial OS=Rattus norvegicus OX=10116 GN=Tars2 PE=2 SV=1	310672	Tars2	71807	Tars2	80222	TARS2	x	x	x							x	x
E9PT53	Wolfram syndrome 1 homolog (Human) OS=Rattus norvegicus OX=10116 GN=Wfs1 PE=1 SV=2	83725	Wfs1	22393	Wfs1	7466	WFS1	x	x	x	x	x	x	x		x	x	x
Q498R3	DnaJ homolog subfamily C member 10 OS=Rattus norvegicus OX=10116 GN=Dnajc10 PE=2 SV=2	295690	Dnajc10	66861	Dnajc10	54431	DNAJC10	x		x		x	x					x
A0A0G2K5F1	LRP16 protein OS=Rattus norvegicus OX=10116 GN=Macrod1 PE=1 SV=1	246233	Macrod1	107227	Macrod1	28992	MACROD1	x	x	x	x	x	x	x	x		x	x
F1LMQ3	Proteasome 26S subunit, non-ATPase 8 OS=Rattus norvegicus OX=10116 GN=Psmd8 PE=1 SV=1	292766	Psmd8	57296	Psmd8	5714	PSMD8	x	x	x	x		x	x	x	x	x	x
P70550	Ras-related protein Rab-8B OS=Rattus norvegicus OX=10116 GN=Rab8b PE=1 SV=1	266688	Rab8b	235442	Rab8b	51762	RAB8B	x	x	x	x	x	x	x		x	x	x		x
Q6TUD3	LRRGT00111 OS=Rattus norvegicus OX=10116 GN=Rdh11 PE=1 SV=1	362757	Rdh11	17252	Rdh11	51109	RDH11	x	x	x	x	x	x	x	x		x	x
D3ZJ91	DDHD domain-containing 2 OS=Rattus norvegicus OX=10116 GN=Ddhd2 PE=1 SV=2	680971	Ddhd2	72108	Ddhd2	23259	DDHD2	x	x	x	x		x	x	x		x			x
A0A0G2KA20	Guanine nucleotide exchange factor DBS OS=Rattus norvegicus OX=10116 GN=Mcf2l PE=1 SV=1	117020	Mcf2l	17207	Mcf2l	23263	MCF2L	x	x	x	x	x				x
A0A0G2JT23	Nuclear receptor-binding protein 2 OS=Rattus norvegicus OX=10116 GN=Nrbp2 PE=1 SV=1	680451	Nrbp2	223649	Nrbp2	340371	NRBP2		x	x	x		x	x			x
Q9JK00	Sodium channel subunit beta-3 OS=Rattus norvegicus OX=10116 GN=Scn3b PE=1 SV=1	245956	Scn3b	235281	Scn3b	55800	SCN3B	x	x	x	x	x	x	x			x	x		x
D3ZU52	COP9 (Constitutive photomorphogenic) homolog, subunit 7b (Arabidopsis thaliana) (Predicted), isoform CRA_b OS=Rattus norvegicus OX=10116 GN=Cops7b PE=1 SV=1	363273	Cops7b	26895	Cops7b	64708	COPS7B	x	x	x			x	x			x
Q8VI04	Isoaspartyl peptidase/L-asparaginase OS=Rattus norvegicus OX=10116 GN=Asrgl1 PE=1 SV=1	246307	Asrgl1	66514	Asrgl1	80150	ASRGL1	x	x	x	x	x	x	x	x	x	x	x	x	x
A0A0G2K3H2	Dedicator of cytokinesis 7 OS=Rattus norvegicus OX=10116 GN=Dock7 PE=1 SV=1	313388	Dock7	67299	Dock7	85440	DOCK7	x	x	x	x	x	x				x	x		x
P62882	Guanine nucleotide-binding protein subunit beta-5 OS=Rattus norvegicus OX=10116 GN=Gnb5 PE=2 SV=1	83579	Gnb5	14697	Gnb5	10681	GNB5	x	x	x	x	x	x	x	x	x	x	x	x	x
F1LPG5	NADH:ubiquinone oxidoreductase subunit B4 OS=Rattus norvegicus OX=10116 GN=Ndufb4 PE=1 SV=1	288088	Ndufb4	68194	Ndufb4	4710	NDUFB4	x	x	x	x	x	x	x		x	x	x		x
A0A0G2JTH4	Leukocyte surface antigen CD47 OS=Rattus norvegicus OX=10116 GN=Cd47 PE=1 SV=1	29364	Cd47	16423	Cd47	961	CD47	x	x	x	x	x	x	x	x	x	x	x	x	x
Q4KLH5	Arf-GAP domain and FG repeat-containing protein 1 OS=Rattus norvegicus OX=10116 GN=Agfg1 PE=1 SV=1	363266	Agfg1	15463	Agfg1	3267	AGFG1	x	x	x	x	x	x	x	x		x	x
Q63186	Translation initiation factor eIF-2B subunit delta OS=Rattus norvegicus OX=10116 GN=Eif2b4 PE=2 SV=1	117019	Eif2b4	13667	Eif2b4	8890	EIF2B4	x	x	x	x		x
B5DFC8	Eukaryotic translation initiation factor 3 subunit C OS=Rattus norvegicus OX=10116 GN=Eif3c PE=1 SV=1	293484	Eif3c	56347	Eif3c	728689	EIF3CL	x	x	x			x				x	x
A0A0H2UHF6	PRA1 family protein OS=Rattus norvegicus OX=10116 GN=Arl6ip5 PE=1 SV=1	66028	Arl6ip5	65106	Arl6ip5	10550	ARL6IP5	x	x	x	x	x	x	x		x	x	x	x	x
Q63616	Vacuolar protein sorting-associated protein 33B OS=Rattus norvegicus OX=10116 GN=Vps33b PE=2 SV=1	64060	Vps33b	233405	Vps33b	26276	VPS33B	x	x	x	x		x		x		x	x
A6JFQ6	Clavesin-1 OS=Rattus norvegicus OX=10116 GN=Clvs1 PE=1 SV=1	366311	Clvs1	74438	Clvs1	157807	CLVS1	x	x	x	x			x	x		x	x
F1LSY2	Neuronal pentraxin receptor OS=Rattus norvegicus OX=10116 GN=Nptxr PE=1 SV=1	81005	Nptxr	73340	Nptxr	23467	NPTXR	x	x	x	x	x	x	x	x	x	x	x	x	x
E9PTG5	Pleckstrin homology domain-containing A5 OS=Rattus norvegicus OX=10116 GN=Plekha5 PE=1 SV=2	246237	Plekha5	109135	Plekha5	54477	PLEKHA5	x	x	x	x	x	x	x		x		x
F1LS86	Isoleucine-tRNA synthetase (Predicted) OS=Rattus norvegicus OX=10116 GN=Iars PE=1 SV=2	306804	Iars	105148	Iars	3376	IARS		x	x	x	x	x	x			x	x
I6LBX0	Protocadherin gamma a2 OS=Rattus norvegicus OX=10116 GN=Pcdhga2 PE=2 SV=1	498846	Pcdhga2	93710	Pcdhga2	56113	PCDHGA2		x				x			x		x
A0A0G2JWK6	APC membrane recruitment protein 2 OS=Rattus norvegicus OX=10116 GN=Amer2 PE=1 SV=1	498529	Amer2	72125	Amer2	219287	AMER2	x	x	x	x	x	x		x		x	x
A0A1B0GWQ7	Translin OS=Rattus norvegicus OX=10116 GN=Tsn PE=1 SV=1	60381	Tsn	22099	Tsn	7247	TSN	x	x		x	x	x	x			x	x
D4A1B8	Dynactin subunit 3 OS=Rattus norvegicus OX=10116 GN=Dctn3 PE=1 SV=1	362504	Dctn3	53598	Dctn3	11258	DCTN3	x	x	x	x	x	x	x		x	x
Q6AY86	Vacuolar protein sorting-associated protein 26A OS=Rattus norvegicus OX=10116 GN=Vps26a PE=1 SV=1	361846	Vps26a	30930	Vps26a	9559	VPS26A	x	x	x	x	x	x	x	x	x	x	x	x	x
B0BN81	40S ribosomal protein S5 OS=Rattus norvegicus OX=10116 GN=Rps5 PE=1 SV=1	25538	Rps5	20103	Rps5	6193	RPS5	x	x	x	x	x	x	x		x	x	x		x
D3ZZ44	Extracellular leucine-rich repeat and fibronectin type III domain-containing 1 OS=Rattus norvegicus OX=10116 GN=Elfn1 PE=4 SV=1	288512	Elfn1	243312	Elfn1	392617	ELFN1	x	x	x		x	x			x	x
Q6AY04	m-AAA protease-interacting protein 1, mitochondrial OS=Rattus norvegicus OX=10116 GN=Maip1 PE=2 SV=1	301418	Maip1	68115	Maip1	79568	MAIP1	x	x	x		x	x	x			x
F1LXD6	Phosphatidylinositol transfer protein, membrane-associated 2 OS=Rattus norvegicus OX=10116 GN=Pitpnm2 PE=1 SV=2	304474	Pitpnm2	19679	Pitpnm2	57605	PITPNM2	x	x	x	x	x	x	x	x	x	x	x
A0A0G2JXN2	Tripartite motif-containing protein 46 OS=Rattus norvegicus OX=10116 GN=Trim46 PE=1 SV=2	310641	Trim46	360213	Trim46	80128	TRIM46	x	x	x		x	x					x
D3ZHX3	DIRAS family GTPase 2 OS=Rattus norvegicus OX=10116 GN=Diras2 PE=4 SV=1	291006	Diras2	68203	Diras2	54769	DIRAS2	x	x	x	x	x	x	x	x	x	x	x		x
P84889	Vang-like protein 2 OS=Rattus norvegicus OX=10116 GN=Vangl2 PE=2 SV=1	289229	Vangl2	93840	Vangl2	57216	VANGL2						x
Q5HZY0	UBX domain-containing protein 4 OS=Rattus norvegicus OX=10116 GN=Ubxn4 PE=1 SV=1	304766	Ubxn4	67812	Ubxn4	23190	UBXN4	x	x	x	x	x	x		x		x	x
D3ZXJ5	Elongation factor-like GTPase 1 OS=Rattus norvegicus OX=10116 GN=Efl1 PE=1 SV=2	308789	Efl1	101592	Efl1	79631	EFL1	x	x	x	x		x			x
E1AW38	Voltage-dependent N-type calcium channel subunit alpha OS=Rattus norvegicus OX=10116 GN=Cacna1b PE=2 SV=1	257648	Cacna1b	12287	Cacna1b	774	CACNA1B	x	x	x	x	x	x				x	x	x	x
D3ZL85	Cytochrome c heme lyase OS=Rattus norvegicus OX=10116 GN=Hccs PE=1 SV=1	317444	Hccs	15159	Hccs	3052	HCCS	x	x	x	x		x				x	x		x
O35458	Vesicular inhibitory amino acid transporter OS=Rattus norvegicus OX=10116 GN=Slc32a1 PE=1 SV=1	83612	Slc32a1	22348	Slc32a1	140679	SLC32A1	x	x	x	x	x	x	x		x	x	x		x
F1M978	Inositol-1-monophosphatase OS=Rattus norvegicus OX=10116 GN=Impa1 PE=1 SV=1	83523	Impa1	55980	Impa1	3612	IMPA1	x	x	x	x	x	x	x	x	x	x	x	x	x
F1M8L9	Rap guanine nucleotide exchange factor 1 OS=Rattus norvegicus OX=10116 GN=Rapgef1 PE=1 SV=3	63881	Rapgef1	107746	Rapgef1	2889	RAPGEF1	x		x			x
Q8VHJ9	Nesprin-1 OS=Rattus norvegicus OX=10116 PE=2 SV=1	499010	Syne1	64009	Syne1	23345	SYNE1		x	x	x	x	x	x		x	x	x
Q4V7D9	Acid sphingomyelinase-like phosphodiesterase OS=Rattus norvegicus OX=10116 GN=Smpdl3b PE=2 SV=1	362619	Smpdl3b	100340	Smpdl3b	27293	SMPDL3B	x					x
Q5EB62	Solute carrier family 25 member 46 OS=Rattus norvegicus OX=10116 GN=Slc25a46 PE=1 SV=2	291709	Slc25a46	67453	Slc25a46	91137	SLC25A46	x	x	x	x	x	x	x			x	x	x	x
D4A3C2	Similar to RIKEN cDNA 6430548M08 (Predicted), isoform CRA_b OS=Rattus norvegicus OX=10116 GN=RGD1304884 PE=1 SV=1	307907	RGD1304884	234797	6430548M08Rik	9764	KIAA0513	x	x	x		x	x	x	x	x	x	x		x
F1M0Z3	Copine 4 OS=Rattus norvegicus OX=10116 GN=Cpne4 PE=4 SV=2	367160	Cpne4	74020	Cpne4	131034	CPNE4	x	x	x	x		x	x	x	x	x	x
D4A565	NADH dehydrogenase (Ubiquinone) 1 beta subcomplex, 5 (Predicted), isoform CRA_b OS=Rattus norvegicus OX=10116 GN=Ndufb5 PE=1 SV=1	294964	Ndufb5	66046	Ndufb5	4711	NDUFB5	x	x	x	x	x	x	x		x	x	x		x
Q6P3V9	60S ribosomal protein L4 OS=Rattus norvegicus OX=10116 GN=Rpl4 PE=1 SV=1	64302	Rpl4	67891	Rpl4	6124	RPL4	x	x	x	x	x	x	x			x	x	x	x
P63138	Gamma-aminobutyric acid receptor subunit beta-2 OS=Rattus norvegicus OX=10116 GN=Gabrb2 PE=1 SV=1	25451	Gabrb2	14401	Gabrb2	2561	GABRB2	x	x	x	x	x	x	x		x	x	x	x	x
A0A0G2K9C5	Numb-like protein OS=Rattus norvegicus OX=10116 GN=Numbl PE=1 SV=1	292732	Numbl	18223	Numbl	9253	NUMBL	x	x	x	x	x	x	x	x		x	x		x
Q7TQ77	Ac1288 OS=Rattus norvegicus OX=10116 PE=1 SV=1	306548	Hook3	320191	Hook3	84376	HOOK3	x	x	x	x	x	x				x	x		x
P38718	Mitochondrial pyruvate carrier 2 OS=Rattus norvegicus OX=10116 GN=Mpc2 PE=2 SV=1	100359982	Mpc2	70456	Mpc2	25874	MPC2	x	x	x	x	x	x	x	x		x	x	x
D3ZVI9	Parkinson disease 7 domain containing 1 (Predicted), isoform CRA_a OS=Rattus norvegicus OX=10116 GN=LOC100911365 PE=1 SV=1	309110	Gatd1	213350	Gatd1	347862	GATD1	x	x	x		x	x	x	x	x	x	x
A0A0G2JVG4	Peroxisomal trans-2-enoyl-CoA reductase OS=Rattus norvegicus OX=10116 GN=Pecr PE=1 SV=1	113956	Pecr	111175	Pecr	55825	PECR	x		x			x
D3ZZB0	Disco-interacting protein 2 homolog C OS=Rattus norvegicus OX=10116 GN=Dip2c PE=1 SV=2	307067	Dip2c	208440	Dip2c	22982	DIP2C	x	x	x	x		x	x	x			x
A0A0G2JUG4	Regulator of G-protein-signaling 6 OS=Rattus norvegicus OX=10116 GN=Rgs6 PE=1 SV=1	54295	Rgs6	50779	Rgs6	9628	RGS6	x	x	x		x	x	x	x	x	x	x
Q78E94	Na-Ca exchanger isoform NACA5 (Fragment) OS=Rattus norvegicus OX=10116 PE=2 SV=1	n.a	n.a	20541	Slc8a1 Ncx	6546	SLC8A1 CNC NCX1		x	x		x	x	x	x	x	x	x		x
F1LZF2	Formin-binding protein 1 OS=Rattus norvegicus OX=10116 GN=Fnbp1 PE=1 SV=3	192348	Fnbp1	14269	Fnbp1	23048	FNBP1	x	x	x	x	x	x				x			x
Q63750	39S ribosomal protein L23, mitochondrial OS=Rattus norvegicus OX=10116 GN=Mrpl23 PE=2 SV=1	64360	Mrpl23	19935	Mrpl23	6150	MRPL23		x			x	x				x
D3ZTX0	Transmembrane emp24 domain-containing protein 7 OS=Rattus norvegicus OX=10116 GN=Tmed7 PE=1 SV=1	252889	Tmed7	66676	Tmed7	51014	TMED7	x		x		x	x	x				x
Q7TSU1	Brefeldin A-inhibited guanine nucleotide-exchange protein 2 OS=Rattus norvegicus OX=10116 GN=Arfgef2 PE=1 SV=1	296380	Arfgef2	99371	Arfgef2	10564	ARFGEF2	x	x	x	x		x	x			x	x
Q6AYD3	Proliferation-associated protein 2G4 OS=Rattus norvegicus OX=10116 GN=Pa2g4 PE=1 SV=1	288778	Pa2g4	18813	Pa2g4	5036	PA2G4	x	x	x	x	x	x	x	x		x	x
G3V8U8	Branched-chain-amino-acid aminotransferase OS=Rattus norvegicus OX=10116 GN=Bcat2 PE=1 SV=1	64203	Bcat2	12036	Bcat2	587	BCAT2	x	x	x			x					x
Q5HZY2	GTP-binding protein SAR1b OS=Rattus norvegicus OX=10116 GN=Sar1b PE=2 SV=1	287276	Sar1b	66397	Sar1b	51128	SAR1B	x	x	x			x	x		x	x	x
Q68FX9	NAD-dependent protein deacylase sirtuin-5, mitochondrial OS=Rattus norvegicus OX=10116 GN=Sirt5 PE=2 SV=1	306840	Sirt5	68346	Sirt5	23408	SIRT5	x	x	x	x		x		x		x	x	x
A0A0G2JXI9	Histone H2B OS=Rattus norvegicus OX=10116 GN=Hist1h2bo PE=3 SV=1	291157	Hist1h2bo	319182	Hist1h2bh	8345	HIST1H2BH		x	x			x
O35431	Amyloid-beta A4 precursor protein-binding family A member 2 OS=Rattus norvegicus OX=10116 GN=Apba2 PE=1 SV=1	83610	Apba2	11784	Apba2	321	APBA2	x	x	x	x		x	x	x			x
Q5U2R7	LRP chaperone MESD OS=Rattus norvegicus OX=10116 GN=Mesd PE=2 SV=1	308796	Mesd	67943	Mesd	23184	MESD	x	x	x	x	x	x	x			x	x
F2Z3T7	Isochorismatase domain-containing protein 1 OS=Rattus norvegicus OX=10116 GN=LOC103694869 PE=1 SV=1	103694869	LOC103694869	66307	Isoc1	51015	ISOC1	x	x	x			x	x			x	x
A0A0G2KB61	Protein phosphatase 1, regulatory subunit 13B OS=Rattus norvegicus OX=10116 GN=Ppp1r13b PE=1 SV=1	314465	Ppp1r13b	21981	Ppp1r13b	23368	PPP1R13B	x	x	x			x			x	x	x
P81377	cAMP-dependent protein kinase type I-beta regulatory subunit OS=Rattus norvegicus OX=10116 GN=Prkar1b PE=2 SV=2	25521	Prkar1b	19085	Prkar1b	5575	PRKAR1B	x	x	x	x	x	x	x			x	x	x
D3ZXT1	Leucine rich repeat containing 4C (Predicted), isoform CRA_a OS=Rattus norvegicus OX=10116 GN=Lrrc4c PE=4 SV=1	311236	Lrrc4c	241568	Lrrc4c	57689	LRRC4C	x	x		x	x	x				x
Q6YDN8	BWK-1 OS=Rattus norvegicus OX=10116 GN=Gid8 PE=1 SV=1	296466	Gid8	76425	Gid8	54994	GID8		x	x	x		x					x
B5DFK7	Alpha/beta hydrolase domain-containing protein 17C OS=Rattus norvegicus OX=10116 GN=Abhd17c PE=1 SV=1	361601	Abhd17c	70178	Abhd17c	58489	ABHD17C	x	x	x			x	x			x
Q497B0	Omega-amidase NIT2 OS=Rattus norvegicus OX=10116 GN=Nit2 PE=1 SV=1	288174	Nit2	52633	Nit2	56954	NIT2	x	x	x	x		x				x	x	x
C0HL12	Adhesion G protein-coupled receptor B1 OS=Rattus norvegicus OX=10116 GN=Adgrb1 PE=1 SV=1	362931	Adgrb1	107831	Adgrb1	575	ADGRB1		x	x		x	x			x	x	x
P32089	Tricarboxylate transport protein, mitochondrial OS=Rattus norvegicus OX=10116 GN=Slc25a1 PE=1 SV=1	29743	Slc25a1	13358	Slc25a1	6576	SLC25A1	x	x	x	x	x	x	x	x			x	x
P57113	Maleylacetoacetate isomerase OS=Rattus norvegicus OX=10116 GN=Gstz1 PE=1 SV=2	681913	Gstz1	14874	Gstz1	2954	GSTZ1	x	x	x		x	x	x		x	x	x	x
F1MAA5	RAN GTPase-activating protein 1 OS=Rattus norvegicus OX=10116 GN=Rangap1 PE=1 SV=2	362965	Rangap1	19387	Rangap1	5905	RANGAP1		x	x	x		x		x		x	x
Q8K1M8	BMP/retinoic acid-inducible neural-specific protein 2 OS=Rattus norvegicus OX=10116 GN=Brinp2 PE=2 SV=1	286895	Brinp2	240843	Brinp2	57795	BRINP2	x	x	x	x	x	x	x			x	x
Q6AY65	Arfaptin-2 OS=Rattus norvegicus OX=10116 GN=Arfip2 PE=2 SV=1	293344	Arfip2	76932	Arfip2	23647	ARFIP2	x	x	x	x	x	x	x	x	x	x	x	x	x
A0A0G2JWC7	Fermitin family member 2 OS=Rattus norvegicus OX=10116 GN=Fermt2 PE=1 SV=1	289992	Fermt2	218952	Fermt2	10979	FERMT2	x	x	x	x		x	x		x	x	x
Q4KLF8	Actin-related protein 2/3 complex subunit 5 OS=Rattus norvegicus OX=10116 GN=Arpc5 PE=1 SV=3	360854	Arpc5	67771	Arpc5	10092	ARPC5	x	x	x	x	x	x	x	x	x	x	x	x	x
Q5QJC9	BAG family molecular chaperone regulator 5 OS=Rattus norvegicus OX=10116 GN=Bag5 PE=1 SV=1	366734	Bag5	70369	Bag5	9529	BAG5	x	x	x	x	x	x				x	x
B5DEG8	LOC685144 protein OS=Rattus norvegicus OX=10116 GN=Sec24c PE=1 SV=1	685144	Sec24c	218811	Sec24c	9632	SEC24C	x	x	x	x	x	x	x	x
Q9QYJ6	cAMP and cAMP-inhibited cGMP 3',5'-cyclic phosphodiesterase 10A OS=Rattus norvegicus OX=10116 GN=Pde10a PE=1 SV=1	63885	Pde10a	23984	Pde10a	10846	PDE10A	x	x	x		x	x	x		x	x	x	x
F1M951	Tyrosine-protein phosphatase non-receptor type 23 OS=Rattus norvegicus OX=10116 GN=Ptpn23 PE=1 SV=1	117552	Ptpn23	104831	Ptpn23	25930	PTPN23	x	x	x	x		x	x	x		x	x
D3ZL50	Tetratricopeptide repeat domain 37 OS=Rattus norvegicus OX=10116 GN=Ttc37 PE=1 SV=3	294595	Ttc37	218343	Ttc37	9652	TTC37	x		x	x
Q5U1W6	MICOS complex subunit OS=Rattus norvegicus OX=10116 GN=Apool PE=1 SV=1	317191	Apool	68117	Apool	139322	APOOL	x	x	x	x	x	x	x	x		x	x
A7BFV9	Epidermal growth factor receptor pathway substrate 15 OS=Rattus norvegicus OX=10116 PE=1 SV=1	n.a	n.a	13858	Eps15	2060	EPS15 AF1P		x	x		x	x				x
Q765A7	GPI inositol-deacylase OS=Rattus norvegicus OX=10116 GN=Pgap1 PE=1 SV=1	316400	Pgap1	241062	Pgap1	80055	PGAP1	x	x	x	x	x	x	x			x	x	x
Q99P75	Ras-related protein Rab-9A OS=Rattus norvegicus OX=10116 GN=Rab9a PE=1 SV=2	84589	Rab9a	56382	Rab9	9367	RAB9A	x	x	x	x	x	x	x			x	x
A0A0G2JTN4	Phosphoribosylformylglycinamidine synthase OS=Rattus norvegicus OX=10116 GN=Pfas PE=1 SV=1	287420	Pfas	237823	Pfas	5198	PFAS	x					x				x
A0A0G2JSL0	Proteasome subunit beta type OS=Rattus norvegicus OX=10116 GN=LOC100360846 PE=3 SV=1	100360846	LOC100360846	19175	Psmb6	5694	PSMB6	x	x		x	x	x	x	x	x	x	x	x
Q66H47	39S ribosomal protein L24, mitochondrial OS=Rattus norvegicus OX=10116 GN=Mrpl24 PE=2 SV=1	295224	mrpl24	67707	Mrpl24	79590	MRPL24	x	x	x	x		x					x
F7EPE0	Prosaposin OS=Rattus norvegicus OX=10116 GN=Psap PE=1 SV=2	25524	Psap	19156	Psap	5660	PSAP	x	x	x	x	x	x	x		x	x	x	x	x
B5DF46	Phosphomannomutase OS=Rattus norvegicus OX=10116 GN=Pmm2 PE=1 SV=1	302915	Pmm2	54128	Pmm2	5373	PMM2	x	x	x			x			x	x
F1LUC0	Similar to RIKEN cDNA 5730410E15 gene (Predicted), isoform CRA_a OS=Rattus norvegicus OX=10116 GN=Sybu PE=1 SV=2	500865	Sybu	319613	Sybu	55638	SYBU	x		x		x	x			x
Q5FVF3	Golgi-associated, gamma adaptin ear-containing, ARF-binding protein 1 OS=Rattus norvegicus OX=10116 GN=Gga1 PE=1 SV=1	300066	Gga1	106039	Gga1	26088	GGA1	x	x	x					x			x		x
Q5M860	Rho GDP dissociation inhibitor beta OS=Rattus norvegicus OX=10116 GN=Arhgdib PE=1 SV=1	362456	Arhgdib	11857	Arhgdib	397	ARHGDIB		x	x			x				x	x
F1LSU6	Cytohesin-2 OS=Rattus norvegicus OX=10116 GN=Cyth2 PE=4 SV=1	116692	Cyth2	19158	Cyth2	9266	CYTH2	x	x	x	x	x	x	x		x	x	x	x	x
A0A0G2K4T3	Arf-GAP with coiled-coil, ANK repeat and PH domain-containing protein 2 OS=Rattus norvegicus OX=10116 GN=Acap2 PE=1 SV=1	619382	Acap2	78618	Acap2	23527	ACAP2	x	x	x	x	x	x				x	x
B2RYC9	Glucosylceramidase OS=Rattus norvegicus OX=10116 GN=Gba PE=1 SV=1	684536	Gba	14466	Gba	2629	GBA	x	x	x	x	x			x			x
Q66H80	Coatomer subunit delta OS=Rattus norvegicus OX=10116 GN=Arcn1 PE=2 SV=1	300674	Arcn1	213827	Arcn1	372	ARCN1	x	x	x	x	x	x		x		x
F1LXV0	Ribosomal protein S6 kinase OS=Rattus norvegicus OX=10116 GN=Rps6ka1 PE=1 SV=2	81771	Rps6ka1	20111	Rps6ka1	6195	RPS6KA1	x	x	x			x
D3ZXF8	Mitochondrial ribosomal protein L43 (Predicted), isoform CRA_b OS=Rattus norvegicus OX=10116 GN=Mrpl43 PE=1 SV=3	309440	Mrpl43	94067	Mrpl43	84545	MRPL43	x	x	x		x				x		x
P07150	Annexin A1 OS=Rattus norvegicus OX=10116 GN=Anxa1 PE=1 SV=2	25380	Anxa1	16952	Anxa1	301	ANXA1				x
D4A732	Multivesicular body subunit 12B OS=Rattus norvegicus OX=10116 GN=Mvb12b PE=4 SV=2	362118	Mvb12b	72543	Mvb12b	89853	MVB12B	x	x	x	x	x	x		x		x
A0A1W2Q627	Eukaryotic translation initiation factor 4E OS=Rattus norvegicus OX=10116 GN=Eif4e PE=1 SV=1	117045	Eif4e	13684	Eif4e	1977	EIF4E	x	x	x	x		x	x	x		x	x		x
G3V6J5	Cyclin-dependent kinase 17 OS=Rattus norvegicus OX=10116 GN=Cdk17 PE=1 SV=1	314743	Cdk17	237459	Cdk17	5128	CDK17	x	x	x	x	x	x			x	x	x
Q6P4Z9	COP9 signalosome complex subunit 8 OS=Rattus norvegicus OX=10116 GN=Cops8 PE=2 SV=1	363283	Cops8	108679	Cops8	10920	COPS8	x	x	x	x	x	x	x	x	x	x	x	x
A0A0G2JV32	Pleckstrin homology-like domain family B member 1 OS=Rattus norvegicus OX=10116 GN=Phldb1 PE=1 SV=1	171434	Phldb1	102693	Phldb1	23187	PHLDB1	x	x	x		x								x
Q9JIX3	Bis(5'-adenosyl)-triphosphatase OS=Rattus norvegicus OX=10116 GN=Fhit PE=1 SV=1	60398	Fhit	14198	Fhit	2272	FHIT	x	x	x								x	x
Q810W7	Microtubule-associated serine/threonine-protein kinase 1 OS=Rattus norvegicus OX=10116 GN=Mast1 PE=1 SV=1	353118	MAST1	56527	Mast1	22983	MAST1	x	x	x	x		x				x	x
D3ZDK7	Glycerol-3-phosphate phosphatase OS=Rattus norvegicus OX=10116 GN=Pgp PE=1 SV=1	287115	Pgp	67078	Pgp	283871	PGP	x	x	x		x	x	x		x	x	x
D3ZJ86	Sodium/hydrogen exchanger OS=Rattus norvegicus OX=10116 GN=Slc9a6 PE=1 SV=2	302863	Slc9a6	236794	Slc9a6	10479	SLC9A6	x	x	x	x	x	x	x				x
D3ZTX1	Tripartite motif-containing 67 OS=Rattus norvegicus OX=10116 GN=Trim67 PE=4 SV=1	307938	Trim67	330863	Trim67	440730	TRIM67
Q5XI72	Eukaryotic translation initiation factor 4H OS=Rattus norvegicus OX=10116 GN=Eif4h PE=1 SV=1	288599	Eif4h	22384	Eif4h	7458	EIF4H	x	x	x	x	x	x	x	x	x	x	x	x	x
Q5XI52	Vezatin OS=Rattus norvegicus OX=10116 GN=Vezt PE=2 SV=1	299738	Vezt	215008	Vezt	55591	VEZT		x	x			x
M0R7R2	Similar to Protein C6orf203 OS=Rattus norvegicus OX=10116 GN=LOC683897 PE=1 SV=1	683897	LOC683897	67851	1700021F05Rik	51250	MTRES1	x	x	x			x				x
P09895	60S ribosomal protein L5 OS=Rattus norvegicus OX=10116 GN=Rpl5 PE=1 SV=3	81763	Rpl5	100503670	Rpl5	6125	RPL5	x	x	x	x	x	x	x			x		x	x
D3ZFA8	40S ribosomal protein S17-like OS=Rattus norvegicus OX=10116 GN=LOC100362366 PE=3 SV=1	100362366	LOC100362366	20068	Rps17	6218	RPS17		x	x		x	x	x			x
Q03346	Mitochondrial-processing peptidase subunit beta OS=Rattus norvegicus OX=10116 GN=Pmpcb PE=1 SV=3	64198	Pmpcb	73078	Pmpcb	9512	PMPCB	x	x	x			x			x	x	x	x
B5DFN4	Prefoldin 5 (Predicted), isoform CRA_a OS=Rattus norvegicus OX=10116 GN=Pfdn5 PE=1 SV=1	300257	Pfdn5	56612	Pfdn5	5204	PFDN5	x	x	x	x	x	x	x			x
D3ZJ32	Extended synaptotagmin 2 OS=Rattus norvegicus OX=10116 GN=Esyt2 PE=1 SV=3	299488	Esyt2	52635	Esyt2	57488	ESYT2	x	x	x	x	x	x		x	x	x	x
A6JUQ6	Clavesin-2 OS=Rattus norvegicus OX=10116 GN=Clvs2 PE=1 SV=1	361459	Clvs2	215890	Clvs2	134829	CLVS2	x	x	x	x		x	x		x	x	x
D3ZQL1	ER membrane protein complex subunit 7 OS=Rattus norvegicus OX=10116 GN=Emc7 PE=1 SV=3	296050	Emc7	73024	Emc7	56851	EMC7	x		x	x	x	x	x	x		x	x
F1LQS3	60S ribosomal protein L6 OS=Rattus norvegicus OX=10116 PE=3 SV=1	500714	Rpl6-ps1	19988	Rpl6	6128	RPL6	x	x	x		x	x	x	x		x			x
A0A0H2UHE5	Protein phosphatase 1A OS=Rattus norvegicus OX=10116 GN=Ppm1a PE=1 SV=1	24666	Ppm1a	19042	Ppm1a	5494	PPM1A	x	x	x	x	x	x	x	x		x	x		x
Q9ES53	Ubiquitin recognition factor in ER-associated degradation protein 1 OS=Rattus norvegicus OX=10116 GN=Ufd1 PE=1 SV=1	84478	Ufd1	22230	Ufd1	7353	UFD1	x	x	x			x	x	x		x	x
A0A0G2JXG3	Cell cycle control protein OS=Rattus norvegicus OX=10116 GN=Tmem30a PE=1 SV=1	300857	Tmem30a	69981	Tmem30a	55754	TMEM30A	x	x	x	x	x	x	x	x	x	x	x		x
Q5RJY4	Dehydrogenase/reductase SDR family member 7B OS=Rattus norvegicus OX=10116 GN=Dhrs7b PE=1 SV=1	287380	Dhrs7b	216820	Dhrs7b	25979	DHRS7B	x	x	x	x	x	x	x			x		x
D4A3V2	NADH dehydrogenase [ubiquinone] 1 alpha subcomplex subunit 6 OS=Rattus norvegicus OX=10116 GN=Ndufa6 PE=1 SV=1	315167	Ndufa6	67130	Ndufa6	4700	NDUFA6	x	x	x	x	x	x	x	x	x	x	x		x
F1LXF1	BCR, RhoGEF and GTPase-activating protein OS=Rattus norvegicus OX=10116 GN=Bcr PE=1 SV=3	309696	Bcr	110279	Bcr	613	BCR	x	x	x	x	x	x	x	x		x	x
G3V8G2	Proteasome (Prosome, macropain) 26S subunit, non-ATPase, 5 (Predicted), isoform CRA_a OS=Rattus norvegicus OX=10116 GN=Psmd5 PE=1 SV=1	296651	Psmd5	66998	Psmd5	5711	PSMD5	x	x	x	x	x	x	x	x		x	x
D3ZD23	ATP-binding cassette subfamily E member 1 OS=Rattus norvegicus OX=10116 GN=Abce1 PE=1 SV=1	361390	Abce1	24015	Abce1	6059	ABCE1	x	x	x	x		x		x		x	x
Q5U1Y2	Rac family small GTPase 2 OS=Rattus norvegicus OX=10116 GN=Rac2 PE=1 SV=1	366957	Rac2	19354	Rac2	5880	RAC2		x	x			x
Q5I0D7	Xaa-Pro dipeptidase OS=Rattus norvegicus OX=10116 GN=Pepd PE=2 SV=1	292808	Pepd	18624	Pepd	5184	PEPD	x	x	x			x	x	x		x	x
Q58FK9	Kynurenine--oxoglutarate transaminase 3 OS=Rattus norvegicus OX=10116 GN=Kyat3 PE=2 SV=1	541589	Kyat3	229905	Kyat3	56267	KYAT3	x	x	x	x				x		x	x	x	x
Q7TP91	Ab1-205 OS=Rattus norvegicus OX=10116 GN=Surf4 PE=1 SV=1	619346	Surf4	20932	Surf4	6836	SURF4	x	x	x	x	x	x	x				x		x
Q3KR51	Neuronal vesicle trafficking-associated protein 2 OS=Rattus norvegicus OX=10116 GN=Nsg2 PE=1 SV=1	497878	Nsg2	18197	Nsg2	51617	NSG2					x	x	x
A0A0G2JTA0	FAS-associated factor 2 OS=Rattus norvegicus OX=10116 GN=Faf2 PE=1 SV=1	291000	Faf2	76577	Faf2	23197	FAF2	x	x	x	x	x	x	x	x		x	x		x
M0R4V4	Similar to solute carrier family 25 (Mitochondrial carrier; phosphate carrier), member 23, isoform CRA_b OS=Rattus norvegicus OX=10116 GN=Slc25a23 PE=1 SV=1	301113	Slc25a23	66972	Slc25a23	79085	SLC25A23	x	x	x	x	x	x	x			x	x		x
D3ZFB6	Proline-rich transmembrane protein 2 OS=Rattus norvegicus OX=10116 GN=Prrt2 PE=1 SV=1	361651	Prrt2	69017	Prrt2	112476	PRRT2	x	x	x	x	x	x	x	x	x	x	x	x
A0A0G2JZB8	Neuronal membrane glycoprotein M6-b OS=Rattus norvegicus OX=10116 GN=Gpm6b PE=4 SV=1	192179	Gpm6b	14758	Gpm6b	2824	GPM6B	x	x	x	x	x	x	x	x	x	x	x	x	x
G3V8P3	Cadherin EGF LAG seven-pass G-type receptor 2 OS=Rattus norvegicus OX=10116 GN=Celsr2 PE=1 SV=1	83465	Celsr2	53883	Celsr2	1952	CELSR2	x		x	x	x	x
Q5BK81	Prostaglandin reductase 2 OS=Rattus norvegicus OX=10116 GN=Ptgr2 PE=2 SV=2	299194	Ptgr2	77219	Ptgr2	145482	PTGR2	x	x	x			x				x
F1LW77	RAB33B, member RAS oncogene family OS=Rattus norvegicus OX=10116 GN=Rab33b PE=1 SV=2	365793	Rab33b	19338	Rab33b	83452	RAB33B	x	x	x	x	x	x	x		x	x	x
Q6AY71	Protein C8orf37 homolog OS=Rattus norvegicus OX=10116 PE=2 SV=1	362483	MGC94199	67157	2610301B20Rik	157657	C8orf37		x	x			x	x				x
G3V7J1	Calsyntenin-3 OS=Rattus norvegicus OX=10116 GN=Clstn3 PE=4 SV=1	171393	Clstn3	232370	Clstn3	9746	CLSTN3	x		x	x	x	x
B2RZ78	Vacuolar protein sorting-associated protein 29 OS=Rattus norvegicus OX=10116 GN=Vps29 PE=1 SV=2	288666	Vps29	56433	Vps29	51699	VPS29	x	x	x	x	x	x	x	x	x	x	x		x
Q78PB6	Nuclear distribution protein nudE-like 1 OS=Rattus norvegicus OX=10116 GN=Ndel1 PE=1 SV=1	170845	Ndel1	83431	Ndel1	81565	NDEL1	x	x	x	x	x	x	x	x	x	x	x	x
D4A9G6	Rho GTPase-activating protein 33 OS=Rattus norvegicus OX=10116 GN=Arhgap33 PE=1 SV=3	100362311	Arhgap33	233071	Arhgap33	115703	ARHGAP33	x	x	x		x	x
O55007	Ral GTPase-activating protein subunit alpha-1 OS=Rattus norvegicus OX=10116 GN=Ralgapa1 PE=1 SV=2	56785	Ralgapa1	56784	Ralgapa1	253959	RALGAPA1	x	x	x	x	x	x		x		x	x
B0BN46	Glyoxylate and hydroxypyruvate reductase OS=Rattus norvegicus OX=10116 GN=Grhpr PE=1 SV=1	680021	Grhpr	76238	Grhpr	9380	GRHPR	x	x	x	x	x	x	x	x	x	x	x		x
Q5PQL7	Integral membrane protein 2C OS=Rattus norvegicus OX=10116 GN=Itm2c PE=1 SV=1	301575	Itm2c	64294	Itm2c	81618	ITM2C	x	x	x	x	x	x	x			x	x		x
F1LQC5	Receptor protein serine/threonine kinase OS=Rattus norvegicus OX=10116 GN=Bmpr2 PE=1 SV=2	140590	Bmpr2	12168	Bmpr2	659	BMPR2	x	x	x	x	x	x	x			x	x
A0A0G2JX62	SRSF protein kinase 2 OS=Rattus norvegicus OX=10116 GN=Srpk2 PE=1 SV=1	296753	Srpk2	20817	Srpk2	6733	SRPK2		x	x	x	x	x		x		x	x
D3ZNY3	Methylmalonic aciduria (Cobalamin deficiency) cblA type (Predicted), isoform CRA_a OS=Rattus norvegicus OX=10116 GN=Mmaa PE=1 SV=1	291939	Mmaa	109136	Mmaa	166785	MMAA	x	x	x		x
Q4FZU0	Acid phosphatase 6, lysophosphatidic OS=Rattus norvegicus OX=10116 GN=Acp6 PE=1 SV=1	295305	Acp6	66659	Acp6	51205	ACP6	x	x	x		x	x				x	x
Q642A9	VPS16 CORVET/HOPS core subunit OS=Rattus norvegicus OX=10116 GN=Vps16 PE=1 SV=1	296159	Vps16	80743	Vps16	64601	VPS16	x	x	x	x	x	x	x	x		x	x		x
Q6QI86	Haloacid dehalogenase-like hydrolase domain-containing protein 2 OS=Rattus norvegicus OX=10116 GN=Hdhd2 PE=1 SV=1	361351	Hdhd2	76987	Hdhd2	84064	HDHD2	x	x	x	x	x	x	x	x	x	x	x	x	x
D4A478	Nucleoside-triphosphatase, cancer-related OS=Rattus norvegicus OX=10116 GN=Ntpcr PE=1 SV=1	361443	Ntpcr	66566	Ntpcr	84284	NTPCR	x		x	x				x
D4ACN8	Plasminogen receptor (KT) OS=Rattus norvegicus OX=10116 GN=Plgrkt PE=1 SV=1	293888	Plgrkt	67759	Plgrkt	55848	PLGRKT	x	x	x	x	x	x	x				x	x
M0R9L0	Nascent polypeptide-associated complex alpha subunit OS=Rattus norvegicus OX=10116 GN=Naca PE=1 SV=1	288770	Naca	17938	Naca	4666	NACA	x	x	x	x		x	x			x
Q63475	Receptor-type tyrosine-protein phosphatase N2 OS=Rattus norvegicus OX=10116 GN=Ptprn2 PE=1 SV=1	29714	Ptprn2	19276	Ptprn2	5799	PTPRN2	x	x	x	x	x	x	x	x		x	x	x	x
P19969	Gamma-aminobutyric acid receptor subunit alpha-5 OS=Rattus norvegicus OX=10116 GN=Gabra5 PE=2 SV=1	29707	Gabra5	110886	Gabra5	2558	GABRA5	x		x	x		x	x		x	x			x
A0A146J2K6	Lasp-2 OS=Rattus norvegicus OX=10116 GN=Nebl PE=2 SV=1	307189	Nebl	74103	Nebl	10529	NEBL	x	x	x	x	x	x	x	x	x	x	x
Q9JL55	Glycerophosphodiester phosphodiesterase 1 OS=Rattus norvegicus OX=10116 GN=Gde1 PE=1 SV=2	60418	Gde1	56209	Gde1	51573	GDE1	x	x	x	x	x	x	x			x	x		x
D4A3X6	Phospholipid-transporting ATPase OS=Rattus norvegicus OX=10116 GN=Atp8a2 PE=1 SV=3	691889	Atp8a2	50769	Atp8a2	51761	ATP8A2	x		x	x	x	x	x				x
P54900	Sodium channel subunit beta-2 OS=Rattus norvegicus OX=10116 GN=Scn2b PE=1 SV=1	25349	Scn2b	72821	Scn2b	6327	SCN2B	x	x	x	x	x	x	x		x	x	x	x	x
G3V836	Clusterin OS=Rattus norvegicus OX=10116 GN=Clu PE=1 SV=1	24854	Clu	12759	Clu	1191	CLU	x	x	x	x	x	x	x	x		x	x	x	x
A0A0G2K785	Glycerol kinase OS=Rattus norvegicus OX=10116 GN=Gk PE=1 SV=1	79223	Gk	14933	Gk	2710	GK	x	x	x		x	x	x			x	x		x
D3Z941	Methionyl-tRNA synthetase OS=Rattus norvegicus OX=10116 GN=Mars PE=1 SV=1	299851	Mars	216443	Mars	4141	MARS	x	x	x	x	x	x		x		x	x
Q5RKG9	Eukaryotic translation initiation factor 4B OS=Rattus norvegicus OX=10116 GN=Eif4b PE=1 SV=1	300253	Eif4b	75705	Eif4b	1975	EIF4B	x	x	x	x	x	x	x	x	x	x	x
Q62747	Synaptotagmin-7 OS=Rattus norvegicus OX=10116 GN=Syt7 PE=1 SV=1	59267	Syt7	54525	Syt7	9066	SYT7	x	x	x	x	x	x	x	x		x	x
P62813	Gamma-aminobutyric acid receptor subunit alpha-1 OS=Rattus norvegicus OX=10116 GN=Gabra1 PE=1 SV=1	29705	Gabra1	14394	Gabra1	2554	GABRA1	x	x	x	x	x	x	x		x	x	x	x	x
Q642G4	Peroxisomal membrane protein PEX14 OS=Rattus norvegicus OX=10116 GN=Pex14 PE=1 SV=1	64460	Pex14	56273	Pex14	5195	PEX14	x	x	x	x	x	x		x		x	x
Q4G009	Malignant T-cell-amplified sequence 1 OS=Rattus norvegicus OX=10116 GN=Mcts1 PE=2 SV=1	302500	Mcts1	68995	Mcts1	28985	MCTS1	x	x	x	x		x	x		x	x	x	x
D4A719	Sorting nexin 12 OS=Rattus norvegicus OX=10116 GN=Snx12 PE=1 SV=1	363478	Snx12	55988	Snx12	29934	SNX12	x	x	x	x	x	x	x	x	x	x	x		x
Q6QIX3	Zinc transporter 3 OS=Rattus norvegicus OX=10116 GN=Slc30a3 PE=1 SV=1	366568	Slc30a3	22784	Slc30a3	7781	SLC30A3	x	x	x	x	x	x	x	x	x	x	x	x	x
G3V845	Phosphoinositide phospholipase C OS=Rattus norvegicus OX=10116 GN=Plcg1 PE=1 SV=1	25738	Plcg1	18803	Plcg1	5335	PLCG1	x	x	x	x		x		x		x	x
D3ZYS7	G3BP stress granule assembly factor 1 OS=Rattus norvegicus OX=10116 GN=G3bp1 PE=1 SV=1	171092	G3bp1	27041	G3bp1	10146	G3BP1		x	x					x		x
B4F7E8	Niban-like protein 1 OS=Rattus norvegicus OX=10116 GN=Fam129b PE=1 SV=1	362115	Niban2	227737	Fam129b	64855	NIBAN2		x	x								x
B4F7A3	Galectin OS=Rattus norvegicus OX=10116 GN=Lgalsl PE=1 SV=1	360983	Lgalsl	216551	Lgalsl	29094	LGALSL	x	x	x	x	x	x	x	x		x	x
A0A0G2K528	Syntaxin 16 OS=Rattus norvegicus OX=10116 GN=Stx16 PE=1 SV=1	362283	Stx16	228960	Stx16	8675	STX16	x	x	x		x	x	x		x	x	x		x
P08082	Clathrin light chain B OS=Rattus norvegicus OX=10116 GN=Cltb PE=1 SV=1	116561	Cltb	74325	Cltb	1212	CLTB	x	x	x	x	x	x	x	x	x	x	x		x
A0A0G2K121	Unc-119 lipid-binding chaperone B OS=Rattus norvegicus OX=10116 GN=Mlec PE=1 SV=1	304543	Mlec	109154	Mlec	9761	MLEC	x	x	x	x	x	x	x			x	x
B1WC59	Exostoses (Multiple)-like 2, isoform CRA_a OS=Rattus norvegicus OX=10116 GN=Extl2 PE=2 SV=1	310803	Extl2	58193	Extl2	2135	EXTL2			x			x	x				x
B5DEM3	Tmed4 protein OS=Rattus norvegicus OX=10116 GN=Tmed4 PE=2 SV=1	305502	Tmed4	103694	Tmed4	222068	TMED4	x		x		x	x				x	x
Q80W89	NADH dehydrogenase [ubiquinone] 1 alpha subcomplex subunit 11 OS=Rattus norvegicus OX=10116 GN=Ndufa11 PE=2 SV=1	301123	Ndufa11	69875	Ndufa11	126328	NDUFA11	x	x	x	x	x	x	x	x	x	x	x	x	x
Q9EQS0	Transaldolase OS=Rattus norvegicus OX=10116 GN=Taldo1 PE=1 SV=2	83688	Taldo1	21351	Taldo1	6888	TALDO1	x	x	x	x	x	x	x	x	x	x	x
Q32PX2	Aminoacyl tRNA synthase complex-interacting multifunctional protein 2 OS=Rattus norvegicus OX=10116 GN=Aimp2 PE=2 SV=1	288480	Aimp2	231872	Aimp2	7965	AIMP2		x	x		x	x	x	x		x	x
P09456	cAMP-dependent protein kinase type I-alpha regulatory subunit OS=Rattus norvegicus OX=10116 GN=Prkar1a PE=1 SV=2	25725	Prkar1a	19084	Prkar1a	5573	PRKAR1A	x	x	x	x	x	x	x	x	x	x	x	x	x
P35284	Ras-related protein Rab-12 OS=Rattus norvegicus OX=10116 GN=Rab12 PE=1 SV=2	25530	Rab12	19328	Rab12	201475	RAB12	x	x	x	x	x	x	x		x	x	x		x
P70583	Deoxyuridine 5'-triphosphate nucleotidohydrolase OS=Rattus norvegicus OX=10116 GN=Dut PE=2 SV=3	497778	Dut	110074	Dut	1854	DUT	x			x		x		x
A0A0G2K7S6	WD repeat-containing protein 44 OS=Rattus norvegicus OX=10116 GN=Wdr44 PE=1 SV=1	246152	Wdr44	72404	Wdr44	54521	WDR44	x	x	x	x		x	x	x		x
F1LMD9	Cyclin-G-associated kinase OS=Rattus norvegicus OX=10116 GN=Gak PE=1 SV=1	81659	Gak	231580	Gak	2580	GAK	x	x	x	x	x	x	x		x	x	x		x
[truncated: 2,382 more rows]
