# Supplementary material for: Proteomic Identification of an Endogenous Synaptic SUMOylome in the Developing Rat Brain
Source: Front Mol Neurosci. 2021 Nov 23;14:780535. doi: 10.3389/fnmol.2021.780535 (PMC8650717; doi:10.3389/fnmol.2021.780535)
Supplement: Supplementary file 3 [file Table_3.XLSX]

## Sheet: Supplementary Table 3
Supplementary table 3: Synaptic SUMO2/3ylome
Synaptic SUMO2/3ylome		Immunoprecipitation replicate #1					Immunoprecipitation replicate #2					Immunoprecipitation replicate #3					Immunoprecipitation replicate #4
Uniprot Accession	Description	Sum PEP Score 1	Coverage 1 [%]	# Peptides 1	# PSMs 1	# Unique Peptides 1	Sum PEP Score 2	Coverage 2 [%]	# Peptides 2	# PSMs 2	# Unique Peptides 2	Sum PEP Score 3	Coverage 3 [%]	# Peptides 3	# PSMs 3	# Unique Peptides 3	Sum PEP Score 4	Coverage 4 [%]	# Peptides 4	# PSMs 4	# Unique Peptides 4	# AAs	MW [kDa]	calc. pI
P15999	ATP synthase subunit alpha, mitochondrial OS=Rattus norvegicus OX=10116 GN=Atp5f1a PE=1 SV=2	334.198	58	28	221	28	382.106	60	31	177	31	195.839	47	24	218	24	266.211	59	25	358	25	553	59.7	9.19
Q6AYZ1	Tubulin alpha-1C chain OS=Rattus norvegicus OX=10116 GN=Tuba1c PE=1 SV=1	251.227	54	19	250	1	336.42	56	26	516	1	242.992	52	24	454	1	274.176	68	26	1025	2	449	49.9	5.1
P97603	Neogenin (Fragment) OS=Rattus norvegicus OX=10116 GN=Neo1 PE=1 SV=1	173.99	32	29	78	29	63.064	19	18	22	18	258.012	28	32	193	32	358.499	46	45	343	45	1377	150.5	6.27
M0R9X8	Cytoplasmic dynein 1 heavy chain 1 OS=Rattus norvegicus OX=10116 GN=Dync1h1 PE=1 SV=2	140.686	10	33	49	33	29.642	5	15	17	15	103.298	8	34	50	34	43.052	5	19	37	19	4644	531.7	6.42
G3V888	ATP-citrate synthase OS=Rattus norvegicus OX=10116 GN=Acly PE=1 SV=1	118.217	30	23	46	23	53.305	15	11	17	11	28.927	9	9	21	9	59.825	17	13	28	13	1101	120.7	7.44
Q66X93	Staphylococcal nuclease domain-containing protein 1 OS=Rattus norvegicus OX=10116 GN=Snd1 PE=1 SV=1	105.848	30	18	37	18	32.723	10	7	12	7	51.066	17	13	23	13	96.232	35	23	55	23	909	101.9	7.18
A0A0G2JT93	Catenin (Cadherin associated protein), beta 1, isoform CRA_a OS=Rattus norvegicus OX=10116 GN=Ctnnb1 PE=1 SV=1	97.185	24	14	35	10	64.946	21	12	14	9	40.939	12	9	20	8	54.28	23	12	36	10	781	85.4	5.86
F1MAA5	RAN GTPase-activating protein 1 OS=Rattus norvegicus OX=10116 GN=Rangap1 PE=1 SV=2	94.442	23	14	25	14	142.09	34	19	31	19	5.714	4	2	3	2	22.85	11	5	9	5	586	63.1	4.72
F1LUT4	Phospholipid-transporting ATPase OS=Rattus norvegicus OX=10116 GN=Atp8a1 PE=1 SV=3	88.736	22	16	40	16	39.839	10	8	15	8	42.567	14	12	35	11	57.702	19	14	56	13	985	110.9	7.02
Q9JMB3	Erythrocyte membrane protein band 4.1-like 3 OS=Rattus norvegicus OX=10116 GN=Epb41l3 PE=1 SV=1	82.694	22	15	24	13	8.27	2	2	3	2	34.152	11	9	21	9	21.643	10	7	11	7	1105	122.4	5.12
A0A0G2K9Q6	Calcium-transporting ATPase OS=Rattus norvegicus OX=10116 GN=Atp2b3 PE=1 SV=1	78.261	14	13	33	5	36.354	7	7	14	1	52.379	11	11	37	5	32.449	9	8	28	1	1258	138.5	5.94
P84082	ADP-ribosylation factor 2 OS=Rattus norvegicus OX=10116 GN=Arf2 PE=2 SV=1	77.514	59	10	30	1	70.078	59	9	45	1	36.173	36	6	24	5	50.329	57	8	31	5	181	20.7	6.58
Q9JLA3	UDP-glucose:glycoprotein glucosyltransferase 1 OS=Rattus norvegicus OX=10116 GN=Uggt1 PE=1 SV=2	77.202	19	20	34	20	5.387	2	2	2	2	31.76	6	9	12	9	58.535	19	20	34	20	1551	176.3	5.66
A0A0G2JT63	Cytoplasmic FMR1-interacting protein 2 OS=Rattus norvegicus OX=10116 GN=Cyfip2 PE=4 SV=1	69.939	16	13	24	9	19.779	9	7	9	5	31.727	9	7	14	4	29.699	11	9	19	6	967	112	7.43
A0A0A0MY07	Ubiquitin carboxyl-terminal hydrolase 15 OS=Rattus norvegicus OX=10116 GN=Usp15 PE=1 SV=1	68.766	22	18	30	18	7.54	5	4	5	4	14.967	5	5	9	5	69.06	28	21	37	21	952	109.2	5.11
P10687	1-phosphatidylinositol 4,5-bisphosphate phosphodiesterase beta-1 OS=Rattus norvegicus OX=10116 GN=Plcb1 PE=1 SV=1	68.264	18	15	26	15	10.49	6	4	4	4	11.494	3	3	5	3	18.203	7	6	11	6	1216	138.3	6.18
D3ZQD3	Oxoglutarate dehydrogenase-like OS=Rattus norvegicus OX=10116 GN=Ogdhl PE=1 SV=2	65.518	17	12	24	9	20.122	9	7	7	4	23.409	8	7	14	4	48.926	15	12	29	7	1010	114.6	6.93
F1LQN3	Reticulon OS=Rattus norvegicus OX=10116 GN=Rtn4 PE=1 SV=1	65.255	16	11	29	11	11.441	8	5	8	5	13.554	5	5	9	5	21.532	7	6	13	6	1163	126.3	4.49
O35987	NSFL1 cofactor p47 OS=Rattus norvegicus OX=10116 GN=Nsfl1c PE=1 SV=1	62.736	33	8	17	8	59.728	36	9	10	9	128.708	56	17	55	17	125.598	57	18	87	18	370	40.7	5.15
G3V6H5	Mitochondrial 2-oxoglutarate/malate carrier protein OS=Rattus norvegicus OX=10116 GN=Slc25a11 PE=1 SV=1	61.531	41	9	25	9	55.464	39	9	16	9	12.677	15	4	8	4	20.867	18	4	15	4	314	34.1	9.96
F1LS42	Protein kinase C OS=Rattus norvegicus OX=10116 GN=Prkcb PE=1 SV=2	61.277	22	12	29	12	49.518	22	13	18	10	18.692	9	6	22	5	18.813	16	7	12	6	672	76.7	6.93
Q9JHY2	Sideroflexin-3 OS=Rattus norvegicus OX=10116 GN=Sfxn3 PE=2 SV=1	58.801	34	7	29	7	55.41	39	9	24	8	32.221	20	5	16	1	31.748	31	6	15	1	321	35.4	9.74
P55161	Nck-associated protein 1 OS=Rattus norvegicus OX=10116 GN=Nckap1 PE=2 SV=1	57.744	18	17	28	17	13.046	5	4	6	4	16.38	6	7	12	7	12.568	5	5	7	5	1128	128.8	6.61
D3ZSA9	Nodal modulator 1 OS=Rattus norvegicus OX=10116 GN=Nomo1 PE=1 SV=1	56.688	16	13	19	13	7.26	3	3	3	3	4.377	2	2	2	2	7.996	5	4	7	4	1214	133.4	6.07
A0A0G2K719	DEAD-box helicase 3, X-linked OS=Rattus norvegicus OX=10116 GN=Ddx3x PE=1 SV=1	54.834	17	8	18	8	48.26	19	11	14	11	26.221	11	6	12	6	27.627	11	5	7	5	662	73.1	7.18
D3ZZK3	Eph receptor A4 OS=Rattus norvegicus OX=10116 GN=Epha4 PE=3 SV=1	51.615	10	6	11	6	18.741	6	4	4	4	6.699	4	2	4	2	36.183	12	7	14	7	986	109.8	6.42
F1M2K6	Plakophilin 4 OS=Rattus norvegicus OX=10116 GN=Pkp4 PE=1 SV=2	49.495	16	13	18	11	11.292	4	4	5	3	54.029	15	13	32	11	69.789	26	22	38	20	1190	131.4	8.92
G3V699	Protein transport protein Sec31A OS=Rattus norvegicus OX=10116 GN=Sec31a PE=1 SV=1	49.029	10	8	16	8	2.016	1	1	1	1	32.249	8	8	17	8	67.964	18	15	24	15	1249	135.1	6.93
P97849	Long-chain fatty acid transport protein 1 OS=Rattus norvegicus OX=10116 GN=Slc27a1 PE=2 SV=1	47.997	16	7	21	7	21.913	13	5	5	4	7.972	4	2	3	2	13.196	9	4	10	4	646	71.2	8.46
P25235	Dolichyl-diphosphooligosaccharide--protein glycosyltransferase subunit 2 OS=Rattus norvegicus OX=10116 GN=Rpn2 PE=2 SV=2	47.956	19	8	12	8	50.813	19	8	9	8	21.209	14	5	8	5	7.994	7	3	5	3	631	69	5.97
P84092	AP-2 complex subunit mu OS=Rattus norvegicus OX=10116 GN=Ap2m1 PE=1 SV=1	46.809	29	10	20	10	51.015	28	11	14	11	6.549	7	3	5	3	20.162	12	4	9	4	435	49.6	9.54
A0A0A6YYM0	Long-chain-fatty-acid--CoA ligase 6 OS=Rattus norvegicus OX=10116 GN=Acsl6 PE=1 SV=2	46.042	17	10	17	10	43.105	15	9	10	9	21.345	10	6	10	6	23.932	14	7	9	7	722	80.9	7.09
D3ZRN3	Actin, beta-like 2 OS=Rattus norvegicus OX=10116 GN=Actbl2 PE=1 SV=1	45.355	26	10	59	2	62.574	25	10	105	3	69.702	18	9	168	1	76.271	32	12	305	2	376	41.9	5.49
Q64560	Tripeptidyl-peptidase 2 OS=Rattus norvegicus OX=10116 GN=Tpp2 PE=2 SV=3	45.053	14	12	18	12	7.311	3	2	2	2	14.975	5	5	5	5	16.452	7	6	13	6	1249	138.2	6.38
G3V9Z3	Amine oxidase OS=Rattus norvegicus OX=10116 GN=Maoa PE=1 SV=1	45.023	21	10	22	9	48.914	18	8	12	7	22.108	13	6	13	6	20.495	12	5	12	5	526	59.5	7.93
Q6AYT3	tRNA-splicing ligase RtcB homolog OS=Rattus norvegicus OX=10116 GN=Rtcb PE=2 SV=1	44.422	24	9	18	9	65.922	32	13	14	13	74.141	29	13	50	13	99.696	49	17	43	17	505	55.2	7.23
P11497	Acetyl-CoA carboxylase 1 OS=Rattus norvegicus OX=10116 GN=Acaca PE=1 SV=1	43.021	6	10	14	10	7.029	1	2	3	2	14.439	3	7	11	7	20.647	4	9	13	9	2345	265	6.39
C7C5T2	ATP-dependent 6-phosphofructokinase OS=Rattus norvegicus OX=10116 GN=Pfkp PE=2 SV=1	42.871	14	8	17	7	37.686	18	12	14	10	14.936	6	4	13	2	39.408	19	10	15	9	788	85.7	7.28
P61751	ADP-ribosylation factor 4 OS=Rattus norvegicus OX=10116 GN=Arf4 PE=2 SV=2	39.092	34	5	19	1	47.36	48	7	28	3	12.296	12	2	10	1	30.114	37	5	20	2	180	20.4	7.14
M0R6T1	TatD DNase domain-containing 1 OS=Rattus norvegicus OX=10116 GN=Tatdn1 PE=1 SV=2	38.136	28	8	16	8	59.731	37	10	28	10	66.905	31	9	59	9	88.446	48	12	61	12	293	33.3	6.9
P54311	Guanine nucleotide-binding protein G(I)/G(S)/G(T) subunit beta-1 OS=Rattus norvegicus OX=10116 GN=Gnb1 PE=1 SV=4	37.087	18	5	13	2	37.327	24	7	24	3	31.999	16	5	26	5	21.381	25	6	27	2	340	37.4	6
F1M6B6	Protocadherin 10 OS=Rattus norvegicus OX=10116 GN=Pcdh10 PE=4 SV=2	36.421	10	7	11	7	3.328	1	1	1	1	26.154	8	7	18	7	45.367	12	9	20	9	1034	112.6	5.15
G3V8F5	Mitochondrial import receptor subunit TOM40 homolog OS=Rattus norvegicus OX=10116 GN=Tomm40 PE=1 SV=1	34.936	23	6	11	6	53.348	36	7	11	7	4.792	4	1	2	1	24.108	21	4	9	4	361	37.9	7.97
G3V914	Glutamate receptor 2 OS=Rattus norvegicus OX=10116 GN=Gria2 PE=3 SV=2	34.804	15	11	19	8	28.891	15	10	10	8	27.87	12	9	19	7	27.143	15	11	17	7	883	98.8	7.75
Q63092	CaM kinase-like vesicle-associated protein OS=Rattus norvegicus OX=10116 GN=Camkv PE=1 SV=1	33.714	24	6	10	6	24.002	26	6	7	6	37.515	23	7	13	7	44.379	35	9	14	9	504	54.1	5.54
Q07803	Elongation factor G, mitochondrial OS=Rattus norvegicus OX=10116 GN=Gfm1 PE=1 SV=2	33.351	10	6	12	6	25.055	15	9	9	9	4.05	3	2	4	2	15.703	9	5	8	5	751	83.4	6.8
A0A0G2JUZ5	Glycine cleavage system P protein OS=Rattus norvegicus OX=10116 GN=Gldc PE=1 SV=1	33.227	13	8	13	8	5.758	3	2	2	2	8.413	4	3	4	3	14.155	4	3	5	3	943	105.1	6.84
Q5HZV9	Protein phosphatase 1 regulatory subunit 7 OS=Rattus norvegicus OX=10116 GN=Ppp1r7 PE=1 SV=1	32.718	33	8	14	8	61.423	38	10	16	10	27.603	34	10	17	10	65.479	46	12	40	12	360	41.3	4.92
A0A0G2K777	Ras homolog family member T1 OS=Rattus norvegicus OX=10116 GN=Rhot1 PE=1 SV=1	32.05	10	5	10	3	26.019	7	4	5	4	7.334	3	2	5	2	11.909	7	4	7	2	752	86	6.79
F8WFW5	Phosphodiesterase OS=Rattus norvegicus OX=10116 GN=Pde2a PE=1 SV=1	31.056	11	6	8	6	21.324	6	3	3	3	35.334	8	7	10	7	46.873	19	10	19	10	935	105.2	5.48
M0RB22	Protein tyrosine phosphatase, receptor type, D OS=Rattus norvegicus OX=10116 GN=Ptprd PE=1 SV=2	30.105	4	6	15	3	47.475	8	12	14	7	31.316	4	7	14	5	36.503	9	11	16	7	1937	217.1	6.54
Q6IN39	Hsd17b4 protein OS=Rattus norvegicus OX=10116 GN=Hsd17b4 PE=1 SV=1	29.93	9	6	8	6	33.453	12	7	9	7	9.749	5	3	8	3	21.921	8	5	10	5	751	81	8.48
D3ZAI6	5'-nucleotidase domain-containing 3 OS=Rattus norvegicus OX=10116 GN=Nt5dc3 PE=1 SV=2	28.973	19	9	13	9	29.925	24	10	10	10	12.62	7	4	10	4	27.909	21	8	13	8	546	63.1	8.62
Q08877	Dynamin-3 OS=Rattus norvegicus OX=10116 GN=Dnm3 PE=1 SV=2	28.272	10	6	22	2	21.437	10	7	13	1	27.785	7	6	16	2	38.56	14	11	28	4	869	97.9	8.35
D4ADS4	Microsomal glutathione S-transferase 3 OS=Rattus norvegicus OX=10116 GN=Mgst3 PE=1 SV=1	28.187	18	3	12	3	32.477	35	4	12	4	18.187	35	4	11	4	13.629	18	3	8	3	152	16.7	9.5
G3V792	Cytoplasmic dynein 1 intermediate chain 1 OS=Rattus norvegicus OX=10116 GN=Dync1i1 PE=1 SV=3	27.937	10	5	9	5	34.859	12	5	6	5	12.291	5	2	5	2	23.617	9	4	6	4	643	72.6	5.12
P63281	SUMO-conjugating enzyme UBC9 OS=Rattus norvegicus OX=10116 GN=Ube2i PE=1 SV=1	27.333	28	5	11	5	36.714	22	3	16	3	62.959	30	8	71	8	54.231	41	9	88	9	158	18	8.66
A1L1J8	RAB5B, member RAS oncogene family (Predicted), isoform CRA_c OS=Rattus norvegicus OX=10116 GN=Rab5b PE=1 SV=1	26.919	20	3	8	2	30.369	30	5	14	2	13.879	20	4	6	1	13.406	19	3	10	1	215	23.7	8.13
Q9WV63	Kinesin-like protein KIF2A OS=Rattus norvegicus OX=10116 GN=Kif2a PE=1 SV=2	26.876	13	8	19	8	29.87	10	7	8	7	9.469	3	2	3	2	3.145	3	1	2	1	705	79.7	6.68
F1M4K6	Leucine-rich repeat-containing protein 7 OS=Rattus norvegicus OX=10116 GN=Lrrc7 PE=1 SV=3	26.027	6	6	13	6	15.573	4	3	3	3	27.387	7	7	9	7	17.496	6	7	11	7	1495	167.4	6.55
O88917	Adhesion G protein-coupled receptor L1 OS=Rattus norvegicus OX=10116 GN=Adgrl1 PE=1 SV=1	25.553	5	5	5	5	9.186	3	3	3	3	18.026	4	5	7	5	22.97	7	7	10	7	1515	166.5	6.64
Q641Y0	Dolichyl-diphosphooligosaccharide--protein glycosyltransferase 48 kDa subunit OS=Rattus norvegicus OX=10116 GN=Ddost PE=2 SV=1	24.698	26	6	14	6	28.409	30	6	6	6	8.641	5	2	4	2	2.806	2	1	1	1	441	48.9	5.97
A0A096MKG5	NAD kinase 2, mitochondrial OS=Rattus norvegicus OX=10116 GN=Nadk2 PE=1 SV=1	24.136	16	5	9	5	10.386	6	2	2	2	14.976	10	3	5	3	25.216	15	5	12	5	450	50.6	7.88
Q4KLH5	Arf-GAP domain and FG repeat-containing protein 1 OS=Rattus norvegicus OX=10116 GN=Agfg1 PE=1 SV=1	23.729	14	4	7	4	36.846	16	6	8	6	48.539	22	8	31	8	59.913	29	9	21	9	561	58.1	8.63
A0A0G2K121	Unc-119 lipid-binding chaperone B OS=Rattus norvegicus OX=10116 GN=Mlec PE=1 SV=1	23.685	21	5	10	5	16.849	26	6	6	6	9.936	9	2	3	2	9.371	13	3	5	3	294	32.8	5.55
P48768	Sodium/calcium exchanger 2 OS=Rattus norvegicus OX=10116 GN=Slc8a2 PE=1 SV=1	23.564	10	5	15	5	7.163	6	3	3	3	20.901	7	6	17	6	15.679	9	4	14	4	921	100.5	5.15
A0A0G2KBC7	ATP-dependent 6-phosphofructokinase OS=Rattus norvegicus OX=10116 GN=Pfkm PE=1 SV=1	22.669	7	6	11	5	29.775	16	10	12	8	17.815	10	6	14	5	19.237	11	7	9	6	851	93.5	7.42
D3ZIE9	Delta-1-pyrroline-5-carboxylate synthase OS=Rattus norvegicus OX=10116 GN=Aldh18a1 PE=3 SV=1	22.555	12	7	9	7	29.069	14	9	9	9	9.387	3	3	5	3	19.765	11	6	8	6	795	87.3	7.56
F1LYQ8	FERM, ARHGEF and pleckstrin domain-containing protein 1 OS=Rattus norvegicus OX=10116 GN=Farp1 PE=1 SV=2	22.227	8	6	11	6	13.94	5	4	5	4	4.429	3	2	3	2	5.933	3	2	3	2	1049	118.8	7.96
P08009	Glutathione S-transferase Yb-3 OS=Rattus norvegicus OX=10116 GN=Gstm3 PE=1 SV=2	22.216	18	4	7	1	37.19	37	9	17	4	18.185	28	6	11	3	27.372	39	8	21	5	218	25.7	7.33
F8WFS9	Beta-adducin OS=Rattus norvegicus OX=10116 GN=Add2 PE=1 SV=1	21.955	12	6	10	5	7.82	6	3	3	2	19.336	10	6	11	5	28.953	18	9	17	8	725	80.5	5.97
Q9JM53	Apoptosis-inducing factor 1, mitochondrial OS=Rattus norvegicus OX=10116 GN=Aifm1 PE=1 SV=1	21.948	12	5	7	5	19.25	14	6	8	6	21.329	17	7	11	7	22.528	22	9	9	9	612	66.7	8.97
G3V6S2	Cytoplasmic aconitate hydratase OS=Rattus norvegicus OX=10116 GN=Aco1 PE=1 SV=1	21.868	12	7	13	7	24.371	15	8	8	8	5.431	3	3	6	3	31.483	18	12	18	12	889	98.1	7.39
D4A4F9	RCG20461 OS=Rattus norvegicus OX=10116 GN=Stum PE=1 SV=3	21.798	22	2	6	2	21.716	22	2	7	2	6.613	9	1	7	1	13.478	22	2	6	2	138	14.8	7.81
P09216	Protein kinase C epsilon type OS=Rattus norvegicus OX=10116 GN=Prkce PE=1 SV=1	21.742	9	5	10	5	26.494	10	6	7	6	3.744	5	2	2	2	3.204	1	1	1	1	737	83.4	6.95
Q4FZT9	26S proteasome non-ATPase regulatory subunit 2 OS=Rattus norvegicus OX=10116 GN=Psmd2 PE=1 SV=1	20.502	6	4	10	4	20.463	10	8	10	8	34.598	14	11	18	11	16.844	11	6	8	6	908	100.1	5.2
M0RDI5	Mitochondrial calcium uniporter OS=Rattus norvegicus OX=10116 GN=Mcu PE=1 SV=1	20.404	15	4	9	4	11.131	15	4	5	4	5.343	10	3	4	3	17.36	15	4	5	4	350	39.7	8.56
D3ZZ21	NADH dehydrogenase (Ubiquinone) 1 beta subcomplex, 6 (Predicted) OS=Rattus norvegicus OX=10116 GN=Ndufb6 PE=1 SV=1	20.093	32	3	10	3	16.06	38	4	9	4	5.64	27	2	6	2	21.231	32	3	17	3	128	15.6	10.04
Q6AY23	Pyrroline-5-carboxylate reductase 2 OS=Rattus norvegicus OX=10116 GN=Pycr2 PE=2 SV=1	19.704	15	4	6	4	10.87	13	3	3	3	26.205	22	6	10	5	27.633	27	6	15	5	320	33.7	7.77
D3ZCV0	Actinin alpha 2 OS=Rattus norvegicus OX=10116 GN=Actn2 PE=1 SV=1	19.665	6	4	6	1	33.194	11	7	7	1	34.799	16	12	18	7	90.81	29	21	56	10	894	103.8	5.45
M0R7M8	Uncharacterized protein OS=Rattus norvegicus OX=10116 PE=1 SV=2	18.832	15	3	8	3	25.935	23	6	9	6	14.083	13	4	10	4	15.651	17	5	9	5	329	37.2	8.63
Q6IN33	Calcipressin-1 OS=Rattus norvegicus OX=10116 GN=Rcan1 PE=2 SV=1	18.632	16	2	5	2	14.739	20	3	5	3	9.647	12	2	5	2	13.906	33	5	9	5	199	22.9	6.01
G3V6R7	3-oxoacyl-[acyl-carrier-protein] synthase, mitochondrial OS=Rattus norvegicus OX=10116 GN=Oxsm PE=1 SV=1	18.313	13	3	4	3	10.233	6	1	1	1	16.716	9	2	3	2	15.674	18	4	6	4	456	48	7.34
Q62634	Vesicular glutamate transporter 1 OS=Rattus norvegicus OX=10116 GN=Slc17a7 PE=1 SV=1	18.22	6	3	10	3	16.101	7	5	6	5	4.081	2	1	6	1	2.893	2	1	3	1	560	61.6	7.34
Q505J6	Mitochondrial glutamate carrier 2 OS=Rattus norvegicus OX=10116 GN=Slc25a18 PE=2 SV=2	17.436	19	5	14	2	13.743	15	5	13	2	12.007	9	3	14	1	11.503	13	4	14	2	320	34.1	9.17
A0A0G2K2P5	Tight junction protein ZO-1 OS=Rattus norvegicus OX=10116 GN=Tjp1 PE=1 SV=1	17.379	3	4	5	4	2.321	1	1	1	1	13.294	3	5	11	5	22.983	7	9	13	9	1765	197	6.6
M0RBS9	Sorting nexin family member 27, isoform CRA_a OS=Rattus norvegicus OX=10116 GN=Snx27 PE=1 SV=1	17.286	10	4	7	4	21.268	14	5	5	5	18.736	12	6	9	6	13.15	14	5	8	5	539	60.9	6.35
A0A0G2JVC2	SCY1-like pseudokinase 2 OS=Rattus norvegicus OX=10116 GN=Scyl2 PE=1 SV=1	17.23	7	4	7	4	16.599	6	4	4	4	33.667	8	6	15	6	48.872	14	11	24	11	934	103.7	8.13
P30835	ATP-dependent 6-phosphofructokinase, liver type OS=Rattus norvegicus OX=10116 GN=Pfkl PE=1 SV=3	17.224	5	3	5	1	20.256	11	6	7	3	12.36	5	3	12	1	21.238	6	3	6	1	780	85.3	7.4
F1LPV0	Asparaginyl-tRNA synthetase OS=Rattus norvegicus OX=10116 GN=Nars PE=1 SV=2	16.455	7	4	5	4	27.131	11	6	7	6	10.309	8	3	4	3	9.283	11	4	4	4	558	64.1	5.86
P06214	Delta-aminolevulinic acid dehydratase OS=Rattus norvegicus OX=10116 GN=Alad PE=1 SV=1	16.046	12	3	4	3	32	24	6	7	6	37.014	22	7	15	7	35.773	34	8	16	8	330	36	6.79
A0A0H2UHI7	ATPase family AAA domain-containing protein 1 OS=Rattus norvegicus OX=10116 GN=Atad1 PE=1 SV=1	15.924	13	3	6	3	18.994	16	4	4	4	5.554	8	2	4	2	35.778	29	9	22	9	403	45.1	7.8
Q1RP74	RCG53953, isoform CRA_a OS=Rattus norvegicus OX=10116 GN=LOC103690005 PE=1 SV=1	15.905	14	3	5	3	22.277	14	3	6	3	12.491	11	2	6	2	7.467	11	2	2	2	244	27.2	5
Q6MG11	Alpha-tubulin N-acetyltransferase 1 OS=Rattus norvegicus OX=10116 GN=Atat1 PE=1 SV=1	15.795	13	4	6	4	35.773	27	9	13	9	31.449	20	8	17	8	29.081	27	9	29	9	421	47.3	9.8
A0A146J2K6	Lasp-2 OS=Rattus norvegicus OX=10116 GN=Nebl PE=2 SV=1	15.627	11	2	3	2	11.559	14	4	4	4	59.235	34	10	37	10	61.971	59	10	33	10	270	31.1	8.31
F7F2F3	Heat shock 70 kDa protein 4L OS=Rattus norvegicus OX=10116 GN=Hspa4l PE=1 SV=1	15.467	5	4	6	4	19.163	5	4	4	4	17.516	7	6	10	6	24.849	9	7	11	7	1017	114.2	5.83
Q6AXT0	39S ribosomal protein L37, mitochondrial OS=Rattus norvegicus OX=10116 GN=Mrpl37 PE=2 SV=1	15.431	13	4	6	4	11.666	10	3	3	3	32.171	19	6	10	6	33.425	26	8	12	8	423	48.3	8.92
F7EV94	2-oxoisovalerate dehydrogenase subunit alpha OS=Rattus norvegicus OX=10116 GN=Bckdha PE=1 SV=1	15.205	16	4	4	4	55.289	32	10	12	10	8.587	5	2	2	2	46.066	42	12	23	12	464	52.8	8.06
O88506	STE20/SPS1-related proline-alanine-rich protein kinase OS=Rattus norvegicus OX=10116 GN=Stk39 PE=1 SV=2	15.027	12	4	5	3	4.76	3	2	4	1	10.914	6	4	9	3	69.86	29	10	30	8	553	60	6.29
Q5U2X8	Acyl-CoA thioesterase 9 OS=Rattus norvegicus OX=10116 GN=Acot9 PE=1 SV=1	14.669	17	5	10	5	47.074	19	8	11	8	24.562	18	7	12	7	12.256	13	5	8	5	439	50.4	8.63
Q4V8F9	Hydroxysteroid dehydrogenase-like protein 2 OS=Rattus norvegicus OX=10116 GN=Hsdl2 PE=2 SV=1	14.255	8	3	4	3	8.633	6	2	2	2	3.464	2	1	1	1	7.078	3	1	1	1	524	58.3	6.19
Q62648	Glutamate receptor ionotropic, NMDA 1 OS=Rattus norvegicus OX=10116 GN=Grin1 PE=1 SV=1	14.211	5	4	9	4	3.257	2	1	1	1	3.422	2	2	2	2	9.263	4	3	5	3	943	106.1	8.79
Q63377	Sodium/potassium-transporting ATPase subunit beta-3 OS=Rattus norvegicus OX=10116 GN=Atp1b3 PE=2 SV=1	14.086	12	2	3	2	18.242	12	2	4	2	6.021	11	2	3	2	15.336	16	3	9	3	279	31.8	7.96
O70196	Prolyl endopeptidase OS=Rattus norvegicus OX=10116 GN=Prep PE=1 SV=1	13.716	9	4	5	4	40.955	14	7	7	7	5.601	4	2	2	2	11.931	7	3	4	3	710	80.7	5.94
A0A0G2JV93	Metabotropic glutamate receptor 3 OS=Rattus norvegicus OX=10116 GN=Grm3 PE=1 SV=1	13.595	6	3	5	3	9.819	3	2	2	2	3.303	3	2	2	2	3.209	3	2	2	2	894	100.9	8.12
F1LY09	ARP3 actin-related protein 3 homolog B OS=Rattus norvegicus OX=10116 GN=Actr3b PE=3 SV=2	13.58	11	3	9	1	14.179	11	3	10	1	23.08	22	6	17	3	28.181	23	6	28	3	315	35.8	6.44
G3V640	Mitochondrial import inner membrane translocase subunit TIM44 OS=Rattus norvegicus OX=10116 GN=Timm44 PE=1 SV=1	13.559	9	3	4	3	27.784	16	6	7	6	31.608	21	8	15	8	48.023	26	10	20	10	453	51	8.31
Q6P2A7	Flot1 protein OS=Rattus norvegicus OX=10116 PE=2 SV=1	13.094	7	3	5	3	13.368	8	3	3	3	10.335	6	2	4	2	4.089	3	1	2	1	428	47.5	7.15
A0A0H2UHX3	40S ribosomal protein S4 OS=Rattus norvegicus OX=10116 GN=Rps4x PE=1 SV=1	12.997	11	3	4	3	2.971	7	2	2	2	5.158	8	3	5	3	10.495	8	2	4	2	290	32.5	10.07
Q4KM74	Vesicle-trafficking protein SEC22b OS=Rattus norvegicus OX=10116 GN=Sec22b PE=1 SV=3	12.815	16	3	4	3	29.871	34	6	10	6	8.061	9	2	4	2	22.526	21	4	11	4	215	24.7	8.51
D3ZVS2	L-2-hydroxyglutarate dehydrogenase (Predicted) OS=Rattus norvegicus OX=10116 GN=L2hgdh PE=1 SV=1	12.78	6	2	3	2	18.354	13	4	4	4	2.523	3	1	1	1	6.343	6	2	4	2	463	50.7	8.48
B1WBS4	Similar to Vacuolar protein sorting 26 homolog (VPS26 protein homolog), isoform CRA_a OS=Rattus norvegicus OX=10116 GN=Vps26b PE=1 SV=1	12.609	14	4	5	3	22.86	24	6	7	6	11.696	9	2	7	2	8.64	7	2	3	2	336	39.1	7.37
B2GUZ9	Fam49b protein OS=Rattus norvegicus OX=10116 GN=Fam49b PE=1 SV=1	12.54	13	3	6	3	36.646	36	9	12	7	13.321	13	3	5	2	27.712	28	7	13	6	324	36.8	6.06
P68101	Eukaryotic translation initiation factor 2 subunit 1 OS=Rattus norvegicus OX=10116 GN=Eif2s1 PE=1 SV=2	12.505	10	2	4	2	24.115	19	5	6	5	4.97	10	3	3	3	7.112	10	2	4	2	315	36.1	5.08
Q63564	Synaptic vesicle glycoprotein 2B OS=Rattus norvegicus OX=10116 GN=Sv2b PE=1 SV=1	12.391	7	4	5	4	5.933	4	2	2	2	7.338	5	3	9	3	6.312	4	2	6	2	683	77.5	5.64
F1LPB9	Rabphilin-3A OS=Rattus norvegicus OX=10116 GN=Rph3a PE=1 SV=1	12.378	5	2	3	2	34.858	13	5	5	5	24.39	20	7	17	7	25.254	10	5	7	5	684	75.8	8.18
Q63629	Centaurin alpha OS=Rattus norvegicus OX=10116 PE=2 SV=1	12.295	11	3	5	3	33.053	29	9	10	9	5.952	8	3	6	3	34.425	30	10	16	10	419	48.1	8.66
D4A3X6	Phospholipid-transporting ATPase OS=Rattus norvegicus OX=10116 GN=Atp8a2 PE=1 SV=3	12.289	3	3	7	3	2.847	1	1	1	1	10.188	2	2	2	1	8.862	2	2	6	1	1169	130.9	7.23
B0K031	60S ribosomal protein L7 OS=Rattus norvegicus OX=10116 GN=Rpl7 PE=1 SV=1	12.279	12	2	5	2	4.093	8	2	2	2	5.27	9	2	2	2	3.412	4	1	2	1	260	30.3	10.87
A0A0G2JZ83	ArfGAP with GTPase domain, ankyrin repeat and PH domain 3 OS=Rattus norvegicus OX=10116 GN=Agap3 PE=4 SV=1	12.276	4	3	6	3	33.936	9	7	8	7	25.739	11	8	13	8	18.057	7	4	6	4	808	87.1	7.31
P54319	Phospholipase A-2-activating protein OS=Rattus norvegicus OX=10116 GN=Plaa PE=1 SV=3	12.257	4	2	3	2	42.974	18	11	11	11	9.319	6	4	7	4	6.692	3	2	3	2	795	87	6.09
A0A0G2JUX5	Transcriptional activator protein Pur-beta OS=Rattus norvegicus OX=10116 GN=Purb PE=1 SV=1	12.252	15	2	3	2	6.652	10	1	1	1	17.958	13	3	6	3	18.198	31	5	9	5	317	33.5	5.43
Q5I0D7	Xaa-Pro dipeptidase OS=Rattus norvegicus OX=10116 GN=Pepd PE=2 SV=1	12.186	8	3	6	3	29.789	11	5	6	5	6.133	3	2	3	2	8.941	6	2	4	2	492	54.7	5.95
P19643	Amine oxidase [flavin-containing] B OS=Rattus norvegicus OX=10116 GN=Maob PE=1 SV=3	12.16	7	3	6	2	12.684	10	3	3	2	7.813	7	3	6	3	5.555	3	1	2	1	520	58.4	8.21
P62882	Guanine nucleotide-binding protein subunit beta-5 OS=Rattus norvegicus OX=10116 GN=Gnb5 PE=2 SV=1	12.127	11	3	8	3	9.261	6	2	2	2	10.185	9	3	6	3	5.941	3	1	7	1	353	38.7	6.06
O08629	Transcription intermediary factor 1-beta OS=Rattus norvegicus OX=10116 GN=Trim28 PE=1 SV=2	12.002	6	3	3	3	13.856	5	3	3	3	24.059	9	6	14	6	43.36	15	8	22	8	835	88.9	5.77
D3ZM62	Tripartite motif-containing protein 2 OS=Rattus norvegicus OX=10116 GN=Trim2 PE=1 SV=2	11.848	6	2	2	2	37.246	16	9	9	8	9.666	5	3	6	3	23.066	13	6	9	6	761	82.9	7.37
F1M572	Kynurenine--oxoglutarate transaminase 3 OS=Rattus norvegicus OX=10116 GN=Kyat3 PE=1 SV=3	11.825	5	2	4	2	3.479	3	1	1	1	3.814	3	1	1	1	6.447	6	2	2	2	454	51	8.44
F1M0Z3	Copine 4 OS=Rattus norvegicus OX=10116 GN=Cpne4 PE=4 SV=2	11.786	8	4	10	3	20.578	11	5	7	4	5.536	4	2	5	1	7.019	4	2	11	1	567	63.3	6.33
B0BN30	Mitochondrial carrier 1 OS=Rattus norvegicus OX=10116 GN=Mtch1 PE=1 SV=1	11.774	8	2	9	2	22.392	24	5	6	5	2.9	3	1	3	1	3.961	3	1	3	1	389	41.6	9.32
P70566	Tropomodulin-2 OS=Rattus norvegicus OX=10116 GN=Tmod2 PE=1 SV=1	11.607	11	2	2	2	19.633	20	4	4	4	25.612	22	6	12	6	41.487	36	8	24	8	351	39.5	5.43
Q62876	Synaptogyrin-1 OS=Rattus norvegicus OX=10116 GN=Syngr1 PE=1 SV=1	11.452	10	2	4	2	7.798	10	2	2	2	7.868	10	2	6	2	7.05	10	2	10	2	234	25.7	4.65
A0A0G2K7G7	Septin-8 OS=Rattus norvegicus OX=10116 GN=Sept8 PE=1 SV=1	11.309	5	2	4	1	8.782	7	3	3	1	13.725	13	6	15	3	21.788	19	6	19	4	483	55.8	6.1
Q9ES53	Ubiquitin recognition factor in ER-associated degradation protein 1 OS=Rattus norvegicus OX=10116 GN=Ufd1 PE=1 SV=1	11.301	13	3	6	3	25.036	25	5	8	5	35.568	23	7	18	7	36.852	34	9	28	9	307	34.5	6.7
B2RZ62	AP complex subunit sigma OS=Rattus norvegicus OX=10116 GN=Ap3s1 PE=2 SV=1	11.223	15	2	3	2	9.145	9	1	4	1	9.018	20	3	5	3	5.494	15	2	3	2	162	18.8	5.08
D3ZT90	Glutaryl-CoA dehydrogenase OS=Rattus norvegicus OX=10116 GN=Gcdh PE=1 SV=1	11.213	12	3	4	3	17.969	14	5	5	5	11.159	6	2	3	2	25.81	19	7	11	6	447	49.7	8.72
P62828	GTP-binding nuclear protein Ran OS=Rattus norvegicus OX=10116 GN=Ran PE=1 SV=3	11.037	15	3	5	3	13.643	19	4	9	4	8.502	15	3	5	3	11.392	19	4	6	4	216	24.4	7.49
G3V8D6	Tripartite motif protein 3, isoform CRA_a OS=Rattus norvegicus OX=10116 GN=Trim3 PE=1 SV=1	11.009	6	2	2	2	15.58	6	4	4	3	4.668	2	1	1	1	13.553	11	5	5	5	744	80.7	7.81
Q6IMX3	Acetyl-Coenzyme A dehydrogenase, short chain, isoform CRA_a OS=Rattus norvegicus OX=10116 GN=Acads PE=1 SV=1	11.004	9	3	3	3	17.068	12	4	5	4	8.007	6	2	4	2	18.136	12	4	12	4	414	44.9	8.28
B0BNB9	HtrA serine peptidase 2 OS=Rattus norvegicus OX=10116 GN=Htra2 PE=1 SV=1	10.89	8	3	3	3	6.561	3	1	1	1	5.101	5	2	3	2	22.589	16	6	15	6	458	49.1	9.5
Q68G11	Casein kinase II subunit beta OS=Rattus norvegicus OX=10116 GN=Csnk2b PE=1 SV=2	10.696	12	2	6	2	7.165	16	3	6	3	3.492	8	2	2	2	8.486	14	2	3	2	215	24.9	5.55
A0A0G2JTH4	Leukocyte surface antigen CD47 OS=Rattus norvegicus OX=10116 GN=Cd47 PE=1 SV=1	10.695	9	4	15	4	16.907	9	4	6	4	7.254	3	2	3	2	10.688	9	3	6	3	359	38.9	7.94
Q5EGY4	Synaptobrevin homolog YKT6 OS=Rattus norvegicus OX=10116 GN=Ykt6 PE=1 SV=1	10.672	15	2	2	2	24.938	31	6	11	6	2.567	5	1	2	1	9.622	15	2	4	2	198	22.4	6.92
Q7TSE9	HCLS1-associated protein X-1 OS=Rattus norvegicus OX=10116 GN=Hax1 PE=1 SV=1	10.654	17	3	4	3	5.123	11	2	3	2	3.617	4	1	4	1	5.57	15	3	4	3	278	31.4	4.97
F1M978	Inositol-1-monophosphatase OS=Rattus norvegicus OX=10116 GN=Impa1 PE=1 SV=1	10.578	12	3	6	3	12.091	8	2	2	2	11.286	16	4	10	4	10.609	20	4	6	4	277	30.5	5.29
A0A0A0MY00	Short/branched chain-specific acyl-CoA dehydrogenase, mitochondrial OS=Rattus norvegicus OX=10116 GN=Acadsb PE=1 SV=2	10.23	9	2	3	2	33.997	15	5	6	5	5.193	2	1	1	1	6.959	8	3	3	3	469	52	8.62
A0A0G2K264	Death-associated protein 3 OS=Rattus norvegicus OX=10116 GN=Dap3 PE=1 SV=1	10.121	11	3	5	3	10.794	8	2	2	2	5.289	2	1	3	1	7.339	5	2	3	2	412	46.6	9.32
Q99PD4	Actin-related protein 2/3 complex subunit 1A OS=Rattus norvegicus OX=10116 GN=Arpc1a PE=2 SV=1	10.084	12	3	6	3	35.625	31	7	10	7	9.665	9	3	6	3	7.9	12	3	5	3	370	41.6	8.18
P32089	Tricarboxylate transport protein, mitochondrial OS=Rattus norvegicus OX=10116 GN=Slc25a1 PE=1 SV=1	9.596	8	2	5	2	7.316	8	2	2	2	11.838	6	2	6	2	6.087	6	2	5	2	311	33.8	9.86
Q9WUS0	Adenylate kinase 4, mitochondrial OS=Rattus norvegicus OX=10116 GN=Ak4 PE=2 SV=1	9.505	16	3	5	3	5.495	13	3	3	3	27.202	29	6	15	6	27.367	53	8	22	8	223	25.2	8.02
P24473	Glutathione S-transferase kappa 1 OS=Rattus norvegicus OX=10116 GN=Gstk1 PE=1 SV=3	9.329	13	2	2	2	5.889	7	1	2	1	4.858	7	1	2	1	6.242	13	2	4	2	226	25.5	9.07
P18422	Proteasome subunit alpha type-3 OS=Rattus norvegicus OX=10116 GN=Psma3 PE=1 SV=3	9.129	14	4	5	4	2.554	7	2	2	2	13.553	15	4	8	4	19.131	25	6	11	6	255	28.4	5.44
Q5PQZ9	NADH dehydrogenase [ubiquinone] 1 subunit C2 OS=Rattus norvegicus OX=10116 GN=Ndufc2 PE=1 SV=1	8.988	11	1	5	1	17.126	38	5	13	5	13.059	19	3	11	3	15.397	26	4	14	4	120	14.3	9.39
Q9Z270	Vesicle-associated membrane protein-associated protein A OS=Rattus norvegicus OX=10116 GN=Vapa PE=1 SV=3	8.909	11	2	3	2	13.824	11	2	3	2	19.918	23	4	12	4	30.083	23	5	15	4	249	27.8	8.4
Q5XIG8	Serine-threonine kinase receptor-associated protein OS=Rattus norvegicus OX=10116 GN=Strap PE=1 SV=1	8.859	10	2	3	2	37.732	31	6	7	6	3.617	9	2	2	2	13.358	22	5	9	5	350	38.4	5.12
D3ZX87	Uncharacterized protein OS=Rattus norvegicus OX=10116 PE=4 SV=2	8.855	22	3	5	3	9.752	16	2	4	2	3.228	6	1	2	1	5.239	16	2	5	2	143	16.3	10.4
P19527	Neurofilament light polypeptide OS=Rattus norvegicus OX=10116 GN=Nefl PE=1 SV=3	8.592	6	4	6	3	38.19	26	10	11	8	18.98	9	5	11	4	20.155	13	6	9	4	542	61.3	4.65
Q5M860	Rho GDP dissociation inhibitor beta OS=Rattus norvegicus OX=10116 GN=Arhgdib PE=1 SV=1	8.536	18	2	4	2	5.821	18	2	2	2	6.979	20	3	6	3	16.184	27	4	8	4	200	22.9	5.11
D3Z941	Methionyl-tRNA synthetase OS=Rattus norvegicus OX=10116 GN=Mars PE=1 SV=1	8.518	5	3	4	3	2.746	1	1	1	1	7.325	2	2	3	2	24.438	11	7	10	7	902	101.5	6.46
P55051	Fatty acid-binding protein, brain OS=Rattus norvegicus OX=10116 GN=Fabp7 PE=1 SV=2	8.505	23	2	4	2	42.254	57	5	15	5	5.697	20	2	3	2	2.402	11	1	1	1	132	14.9	5.63
G3V6S5	C-1-tetrahydrofolate synthase, cytoplasmic OS=Rattus norvegicus OX=10116 GN=Mthfd1 PE=1 SV=1	8.365	3	2	2	2	7.216	4	3	3	3	18.984	7	5	7	5	33.413	15	11	17	11	935	100.9	7.42
Q7M0E7	39S ribosomal protein L14, mitochondrial OS=Rattus norvegicus OX=10116 GN=Mrpl14 PE=1 SV=2	8.292	25	2	3	2	6.279	13	1	3	1	14.733	32	3	6	3	5.199	19	2	5	2	145	15.9	10.8
Q5RKH2	Galactokinase 1, isoform CRA_c OS=Rattus norvegicus OX=10116 GN=Galk1 PE=1 SV=1	8.259	6	2	3	2	16.016	17	4	5	4	24.064	16	6	9	6	25.567	17	5	14	5	392	42.3	5.35
D4ACG7	Copine 6 OS=Rattus norvegicus OX=10116 GN=Cpne6 PE=1 SV=2	8.237	4	2	6	1	14.036	7	4	6	3	28.726	13	7	17	6	26.509	15	7	19	6	557	61.7	5.59
D4A4A9	Mitochondrial ribosomal protein L19 OS=Rattus norvegicus OX=10116 GN=Mrpl19 PE=1 SV=1	8.164	8	2	4	2	11.749	10	3	4	3	4.914	4	1	2	1	11.437	11	3	5	3	292	33.6	9.36
D3ZLL8	40S ribosomal protein S15a-like OS=Rattus norvegicus OX=10116 GN=LOC100909878 PE=3 SV=1	8.119	24	3	5	3	2.325	7	1	1	1	6.418	24	3	4	3	11.925	31	4	7	4	130	14.8	10.13
P0C6S7	Ankyrin repeat and sterile alpha motif domain-containing protein 1B OS=Rattus norvegicus OX=10116 GN=Anks1b PE=1 SV=1	8.059	2	2	4	2	10.802	2	3	3	3	21.357	5	6	10	6	17.467	4	4	13	4	1260	139.1	6.3
B0BN68	Mitochondrial ribosomal protein S9 OS=Rattus norvegicus OX=10116 GN=Mrps9 PE=1 SV=1	8.005	6	2	2	2	19.244	11	3	3	3	18.819	16	5	11	5	14.501	16	4	7	4	390	45	9.11
B2RYA8	DnaJ heat shock protein family (Hsp40) member B2 OS=Rattus norvegicus OX=10116 GN=Dnajb2 PE=1 SV=1	7.954	8	2	3	1	9.711	8	2	4	1	16.094	12	3	9	2	4.966	8	2	6	1	277	30.7	4.89
Q5M9F7	ARP10 actin-related protein 10 homolog (S. cerevisiae) OS=Rattus norvegicus OX=10116 GN=Actr10 PE=1 SV=1	7.904	4	1	2	1	18.938	12	4	4	4	22.853	12	3	7	3	41.74	22	6	16	6	417	46.2	7.37
D4ABS5	PITH domain-containing 1 OS=Rattus norvegicus OX=10116 GN=Pithd1 PE=1 SV=2	7.801	34	3	7	3	5.644	9	1	2	1	2.571	9	1	1	1	9.374	24	3	4	3	118	13.7	5.69
B2RZ37	Receptor expression-enhancing protein 5 OS=Rattus norvegicus OX=10116 GN=Reep5 PE=1 SV=1	7.519	6	3	3	3	17.345	12	4	4	4	15.032	12	3	9	3	3.941	5	1	2	1	189	21.4	8.12
P97521	Mitochondrial carnitine/acylcarnitine carrier protein OS=Rattus norvegicus OX=10116 GN=Slc25a20 PE=1 SV=1	7.39	9	3	6	3	2.911	5	2	2	2	15.83	18	6	8	6	9.74	13	4	6	4	301	33.1	9.48
B0BN65	Family with sequence similarity 49, member A OS=Rattus norvegicus OX=10116 GN=Fam49a PE=1 SV=1	7.187	11	2	3	2	20.81	24	6	9	4	14.537	21	5	7	4	11.223	15	4	7	3	323	37.3	6.01
Q6AXT5	Ras-related protein Rab-21 OS=Rattus norvegicus OX=10116 GN=Rab21 PE=2 SV=1	7.147	9	1	2	1	18.892	19	3	4	3	3.385	4	1	2	1	4.533	13	2	3	2	223	24.1	7.94
Q63016	Large neutral amino acids transporter small subunit 1 OS=Rattus norvegicus OX=10116 GN=Slc7a5 PE=1 SV=2	6.927	3	1	4	1	5.198	3	1	2	1	6.692	6	2	7	2	3.634	3	1	6	1	512	55.9	7.9
F2Z3T7	Isochorismatase domain-containing protein 1 OS=Rattus norvegicus OX=10116 GN=LOC103694869 PE=1 SV=1	6.904	12	3	4	3	6.596	7	2	2	2	2.564	4	1	2	1	6.93	9	2	4	2	297	32	7.39
Q68FX9	NAD-dependent protein deacylase sirtuin-5, mitochondrial OS=Rattus norvegicus OX=10116 GN=Sirt5 PE=2 SV=1	6.892	5	1	1	1	3.621	4	1	1	1	6.806	5	1	1	1	5.809	10	2	3	2	310	34.1	8.75
Q5U2X7	Mitochondrial import inner membrane translocase subunit Tim21 OS=Rattus norvegicus OX=10116 GN=Timm21 PE=2 SV=1	6.873	18	4	5	4	2.625	8	2	4	2	8.961	13	3	5	3	10.303	15	3	5	3	245	27.9	9.99
P97888	Serine/threonine-protein phosphatase 2A 55 kDa regulatory subunit B gamma isoform OS=Rattus norvegicus OX=10116 GN=Ppp2r2c PE=2 SV=1	6.847	4	2	3	2	6.938	9	2	2	2	9.954	5	2	4	1	13.606	14	4	6	3	447	51.4	6.37
Q9QUR2	Dynactin subunit 4 OS=Rattus norvegicus OX=10116 GN=Dctn4 PE=1 SV=1	6.806	3	1	2	1	10.511	5	2	2	2	6.982	5	2	4	2	4.333	6	2	2	2	467	53.1	7.72
Q7TP14	Cc1-9 OS=Rattus norvegicus OX=10116 GN=Chid1 PE=1 SV=1	6.753	2	1	1	1	8.772	2	1	1	1	5.254	2	1	4	1	5.921	5	2	2	2	564	62.8	7.15
D3ZXA6	Pyruvate dehydrogenase phosphatase regulatory subunit OS=Rattus norvegicus OX=10116 GN=Pdpr PE=1 SV=1	6.732	5	3	5	3	28.538	9	7	7	7	8.665	5	4	4	4	7.626	5	4	5	4	878	98.8	6.48
Q03114	Cyclin-dependent-like kinase 5 OS=Rattus norvegicus OX=10116 GN=Cdk5 PE=1 SV=1	6.727	12	4	6	4	6.651	10	3	3	3	9.749	10	3	7	2	7.711	9	2	3	2	292	33.2	7.66
P27952	40S ribosomal protein S2 OS=Rattus norvegicus OX=10116 GN=Rps2 PE=1 SV=1	6.695	11	3	3	3	4.691	7	2	2	2	3.096	6	2	3	2	6.076	11	3	3	3	293	31.2	10.24
P26817	Beta-adrenergic receptor kinase 1 OS=Rattus norvegicus OX=10116 GN=Grk2 PE=1 SV=1	6.619	3	2	3	2	17.877	6	3	3	3	9.741	3	3	5	3	12.041	7	4	6	4	689	79.7	6.99
M0R9L0	Nascent polypeptide-associated complex alpha subunit OS=Rattus norvegicus OX=10116 GN=Naca PE=1 SV=1	6.578	1	1	2	1	15.813	2	3	3	3	2.124	1	1	2	1	3.896	1	1	1	1	2163	220.1	9.32
D3ZTP0	10-formyltetrahydrofolate dehydrogenase OS=Rattus norvegicus OX=10116 GN=Aldh1l2 PE=1 SV=3	6.553	4	3	5	3	24.778	12	8	8	7	13.18	7	6	8	5	26.87	14	10	18	9	922	101.7	6.87
P28042	Single-stranded DNA-binding protein, mitochondrial OS=Rattus norvegicus OX=10116 GN=Ssbp1 PE=1 SV=2	6.553	12	1	2	1	15.718	27	3	5	3	31.062	42	6	14	6	19.074	33	4	9	4	151	17.4	9.83
Q641Z6	EH domain-containing protein 1 OS=Rattus norvegicus OX=10116 GN=Ehd1 PE=1 SV=1	6.551	4	2	3	2	18.185	11	6	6	4	13.798	11	5	6	4	17.913	16	7	9	3	534	60.6	6.83
Q5XIA1	Nicalin OS=Rattus norvegicus OX=10116 GN=Ncln PE=2 SV=1	6.468	4	2	2	2	2.064	2	1	1	1	5.469	4	2	3	2	2.788	2	1	2	1	563	63	6.58
D3ZZP2	RAB39, member RAS oncogene family (Predicted) OS=Rattus norvegicus OX=10116 GN=Rab39a PE=4 SV=1	6.35	9	2	5	1	14.608	20	3	9	2	12.339	14	3	17	2	8.772	18	3	8	2	217	24.9	7.94
F1M5N4	Malic enzyme OS=Rattus norvegicus OX=10116 GN=Me3 PE=3 SV=2	6.316	8	2	2	2	19.204	10	4	4	3	10.139	8	4	6	3	14.554	12	5	7	5	605	67.2	7.97
Q9Z272	ARF GTPase-activating protein GIT1 OS=Rattus norvegicus OX=10116 GN=Git1 PE=1 SV=1	6.149	3	2	6	2	7.048	4	3	3	3	6.824	4	3	5	3	2.913	2	1	1	1	770	85.2	6.95
H1UBN0	Copine-7 OS=Rattus norvegicus OX=10116 GN=Cpne7 PE=1 SV=1	6.034	4	2	5	1	7.812	4	2	4	1	21.913	12	6	9	5	14.166	10	4	14	3	556	61.9	5.4
D3ZM09	Seryl-tRNA synthetase 2 (Predicted) OS=Rattus norvegicus OX=10116 GN=Sars2 PE=1 SV=1	5.974	6	2	3	2	19.623	13	4	4	4	10.739	7	2	4	2	11.02	10	3	5	3	518	58.3	8.06
M0R7V3	MICOS complex subunit OS=Rattus norvegicus OX=10116 GN=Apoo PE=1 SV=2	5.804	8	1	2	1	4.709	8	1	2	1	8.544	13	2	4	2	8.066	13	2	4	2	198	22.6	9.23
A0A0G2JVU1	Integrin beta OS=Rattus norvegicus OX=10116 GN=Itgb8 PE=1 SV=1	5.694	4	2	3	2	2.482	1	1	1	1	12.265	5	4	7	4	39.946	13	9	22	9	767	84.4	6.99
B0BNG3	Lectin, mannose-binding 2 OS=Rattus norvegicus OX=10116 GN=Lman2 PE=1 SV=1	5.678	9	3	3	3	4.341	6	2	3	2	9.67	9	4	5	4	16.868	18	5	7	5	358	40.4	6.95
D4ABM5	Mitochondrial ribosomal protein S34 (Predicted), isoform CRA_a OS=Rattus norvegicus OX=10116 GN=Mrps34 PE=1 SV=1	5.564	10	2	4	2	12.597	13	2	5	2	14.863	25	5	11	5	20.97	43	8	21	8	218	25.8	10.27
Q5FWT5	Glutamyl-tRNA(Gln) amidotransferase subunit A, mitochondrial OS=Rattus norvegicus OX=10116 GN=Qrsl1 PE=2 SV=1	5.554	4	2	4	2	4.538	2	1	1	1	16.184	14	6	9	6	44.685	34	11	20	11	525	56.8	5.91
P21708	Mitogen-activated protein kinase 3 OS=Rattus norvegicus OX=10116 GN=Mapk3 PE=1 SV=5	5.534	9	3	4	2	21.009	16	5	5	3	11.89	17	5	8	3	19.274	21	6	17	3	380	43.1	6.61
C6JUQ2	GRB2-associated binding protein 1 long isoform OS=Rattus norvegicus OX=10116 GN=Gab1 PE=2 SV=1	5.5	2	1	1	1	4.259	2	1	1	1	6.823	4	2	4	2	6.342	5	2	3	2	721	79.7	5.54
D3ZZ38	Sorting nexin OS=Rattus norvegicus OX=10116 GN=Snx18 PE=1 SV=1	5.468	3	1	1	1	11.411	5	2	2	2	2.842	2	1	1	1	2.375	3	1	1	1	615	67.8	6.46
Q5U211	Sorting nexin-3 OS=Rattus norvegicus OX=10116 GN=Snx3 PE=1 SV=1	5.434	9	1	1	1	5.368	9	1	2	1	6.619	19	3	5	3	6.398	15	2	3	2	162	18.8	8.66
P97837	Disks large-associated protein 2 OS=Rattus norvegicus OX=10116 GN=Dlgap2 PE=1 SV=3	5.294	2	2	3	2	2.215	1	1	1	1	6.021	1	1	3	1	10.362	6	4	6	4	1059	118.9	6.77
D3Z956	Retinaldehyde binding protein 1 (Predicted), isoform CRA_a OS=Rattus norvegicus OX=10116 GN=Rlbp1 PE=4 SV=1	5.22	3	1	1	1	5.03	3	1	1	1	16.509	15	5	9	5	24.495	22	6	12	6	317	36.4	5.06
F1M7K7	Multifunctional fusion protein OS=Rattus norvegicus OX=10116 GN=Cacng8 PE=1 SV=1	5.211	8	1	1	1	8.383	4	1	1	1	7.816	12	2	4	2	10.14	12	2	3	2	421	43.2	9.2
A0A0A0MXV8	Gamma-aminobutyric acid type B receptor subunit 2 OS=Rattus norvegicus OX=10116 GN=Gabbr2 PE=1 SV=1	5.141	1	1	2	1	4.039	1	1	1	1	7.344	3	2	5	2	4.748	2	2	3	2	940	105.6	8.68
B0BNM6	LOC683402 protein OS=Rattus norvegicus OX=10116 GN=Ap3s2 PE=2 SV=1	4.929	11	2	3	2	4.895	6	1	2	1	6.37	10	2	4	2	5.796	11	2	4	2	193	22	5.22
E9PT51	DNA polymerase delta-interacting protein 2 OS=Rattus norvegicus OX=10116 GN=Poldip2 PE=1 SV=3	4.917	3	1	1	1	15.763	20	4	4	4	12.072	11	3	6	3	9.46	14	4	6	4	368	41.8	8.63
B1WBW9	Abhd10 protein OS=Rattus norvegicus OX=10116 GN=Abhd10 PE=2 SV=1	4.828	4	1	2	1	5.674	4	1	1	1	3.5	4	1	1	1	4.256	4	1	1	1	297	33.1	8.9
A0A0G2JZ60	Fibronectin type III and SPRY domain-containing 1-like OS=Rattus norvegicus OX=10116 GN=Fsd1l PE=4 SV=1	4.739	3	1	1	1	3.415	4	2	2	2	11.987	11	4	5	4	13.527	9	4	6	4	508	57.1	6.9
B0BNE6	NADH dehydrogenase (Ubiquinone) Fe-S protein 8 (Predicted), isoform CRA_a OS=Rattus norvegicus OX=10116 GN=Ndufs8 PE=1 SV=1	4.666	10	2	3	2	7.711	15	3	4	3	7.798	9	2	4	2	8.732	10	2	5	2	212	24	6.21
B2RYS8	NADH dehydrogenase [ubiquinone] 1 beta subcomplex subunit 8, mitochondrial OS=Rattus norvegicus OX=10116 GN=Ndufb8 PE=1 SV=1	4.664	6	1	2	1	6.027	11	2	3	2	2.213	5	1	1	1	3.877	19	2	3	2	186	21.9	6.05
P23514	Coatomer subunit beta OS=Rattus norvegicus OX=10116 GN=Copb1 PE=1 SV=1	4.619	3	2	3	2	4.428	4	2	2	2	2.465	2	1	1	1	5.24	4	2	4	2	953	106.9	5.96
Q63584	Transmembrane emp24 domain-containing protein 10 OS=Rattus norvegicus OX=10116 GN=Tmed10 PE=1 SV=2	4.613	9	2	3	2	23.793	22	4	12	4	6.463	9	2	6	2	22.573	24	4	9	4	219	24.8	6.42
D3ZZC1	RCG43947 OS=Rattus norvegicus OX=10116 GN=Txndc5 PE=1 SV=1	4.418	7	2	2	2	1.386	3	1	1	1	14.643	6	2	4	2	13.528	13	5	10	5	417	46.3	5.88
P29066	Beta-arrestin-1 OS=Rattus norvegicus OX=10116 GN=Arrb1 PE=1 SV=1	4.407	3	1	2	1	17.582	15	4	4	4	2.314	5	1	1	1	5.863	6	1	2	1	418	47	6.28
B0BMY7	Protein tyrosine kinase 9-like (A6-related protein) (Predicted), isoform CRA_b OS=Rattus norvegicus OX=10116 GN=Twf2 PE=1 SV=1	4.385	4	1	1	1	10.131	7	2	2	2	2.18	5	1	1	1	3.928	5	1	4	1	349	39.4	6.8
A0A0G2JTR4	ABR, RhoGEF and GTPase-activating protein OS=Rattus norvegicus OX=10116 GN=Abr PE=1 SV=1	4.363	3	2	2	2	10.177	3	2	2	2	5.402	3	2	3	2	3.473	4	2	4	2	842	95.6	6.48
Q32PX2	Aminoacyl tRNA synthase complex-interacting multifunctional protein 2 OS=Rattus norvegicus OX=10116 GN=Aimp2 PE=2 SV=1	4.221	6	1	1	1	6.998	9	2	2	2	2.462	6	1	1	1	10.104	13	2	6	2	320	35.4	8.31
A0A0G2JVB0	Solute carrier family 2, facilitated glucose transporter member 3 OS=Rattus norvegicus OX=10116 GN=Slc2a3 PE=1 SV=1	4.19	5	2	4	2	4.097	4	2	2	2	4.496	5	2	5	2	5.105	5	2	4	2	495	53.9	4.82
Q6IRE4	Tumor susceptibility gene 101 protein OS=Rattus norvegicus OX=10116 GN=Tsg101 PE=1 SV=1	4.182	3	1	2	1	3.075	7	2	2	2	16.941	13	5	8	5	19.462	24	7	14	7	391	44.1	6.71
B1WBS7	RGD1562135 protein OS=Rattus norvegicus OX=10116 GN=Fam185a PE=2 SV=1	4.09	6	1	2	1	8.011	13	2	2	2	2.259	6	1	2	1	4.137	13	2	2	2	208	21.8	6.54
Q5M9G9	FAST kinase domain-containing protein 4 OS=Rattus norvegicus OX=10116 GN=Tbrg4 PE=2 SV=1	3.979	3	2	2	2	13.494	13	6	6	6	9.61	7	4	5	4	9.387	9	4	7	4	629	71.1	8.37
M0RCY2	Uncharacterized protein OS=Rattus norvegicus OX=10116 PE=3 SV=1	3.94	15	2	2	2	6.086	14	2	3	2	4.73	8	1	2	1	12.932	24	3	6	3	155	17.8	10.56
Q99MI5	Spermidine synthase OS=Rattus norvegicus OX=10116 GN=LOC100912604 PE=1 SV=1	3.907	6	2	3	2	10.909	18	4	5	4	13.293	15	5	7	5	8.5	10	3	6	3	302	34	5.64
Q5U2U0	ATP-dependent Clp protease ATP-binding subunit clpX-like, mitochondrial OS=Rattus norvegicus OX=10116 GN=Clpx PE=2 SV=1	3.883	4	2	3	2	13.11	8	4	6	4	34.902	22	11	18	11	35.823	23	12	16	12	633	69.2	7.72
Q8CG45	Aflatoxin B1 aldehyde reductase member 2 OS=Rattus norvegicus OX=10116 GN=Akr7a2 PE=1 SV=2	3.793	4	1	2	1	5.366	4	1	1	1	9.65	7	3	6	3	11.748	14	4	6	4	367	40.6	8.1
P50408	V-type proton ATPase subunit F OS=Rattus norvegicus OX=10116 GN=Atp6v1f PE=1 SV=1	3.784	10	1	1	1	3.038	10	1	1	1	5.967	17	2	3	2	3.357	29	2	2	2	119	13.4	5.82
G3V9X2	G-protein signalling modulator 1 (AGS3-like, C. elegans), isoform CRA_c OS=Rattus norvegicus OX=10116 GN=Gpsm1 PE=1 SV=1	3.775	3	2	3	2	25.685	15	7	7	7	15.614	13	7	9	7	44.393	22	12	16	12	673	74.4	6.3
D4A7X1	Mitochondrial ribosomal protein S16 OS=Rattus norvegicus OX=10116 GN=Mrps16 PE=1 SV=1	3.765	19	2	3	2	1.689	13	1	1	1	9.847	19	2	4	2	8.314	19	2	4	2	135	15.2	9.5
Q5U2Q7	Eukaryotic peptide chain release factor subunit 1 OS=Rattus norvegicus OX=10116 GN=Etf1 PE=2 SV=3	3.608	5	2	3	2	7.311	5	2	2	2	4.062	5	2	2	2	10.359	10	4	7	4	437	49	5.71
B5DF51	Membrane magnesium transporter 1 OS=Rattus norvegicus OX=10116 GN=Mmgt1 PE=2 SV=1	3.592	18	1	1	1	2.672	18	1	1	1	7.01	18	1	2	1	4.573	27	2	3	2	131	14.7	9.16
F1LMW7	Myristoylated alanine-rich C-kinase substrate OS=Rattus norvegicus OX=10116 GN=Marcks PE=1 SV=3	3.572	7	1	1	1	15.588	18	2	2	2	38.763	46	7	21	7	30.684	39	5	10	5	309	29.9	4.36
P70470	Acyl-protein thioesterase 1 OS=Rattus norvegicus OX=10116 GN=Lypla1 PE=1 SV=1	3.57	6	1	2	1	3.503	6	1	2	1	4.952	5	1	2	1	8.237	14	3	5	3	230	24.7	6.51
Q6XVN8	Microtubule-associated proteins 1A/1B light chain 3A OS=Rattus norvegicus OX=10116 GN=Map1lc3a PE=1 SV=1	3.544	17	2	4	2	3.277	17	2	2	2	3.184	17	2	5	2	7.572	17	2	7	1	121	14.3	8.68
Q8VI04	Isoaspartyl peptidase/L-asparaginase OS=Rattus norvegicus OX=10116 GN=Asrgl1 PE=1 SV=1	3.444	6	2	4	2	10.82	9	2	2	2	11.76	14	4	8	4	26.729	25	7	15	7	333	34.4	7.88
A0A0G2JW88	Microtubule-associated protein OS=Rattus norvegicus OX=10116 GN=Map4 PE=1 SV=1	3.42	0	1	4	1	2.729	0	1	1	1	17.595	3	5	11	5	15.707	3	5	11	5	2201	233.3	5.62
Q5M949	Nipsnap homolog 3A (C. elegans) OS=Rattus norvegicus OX=10116 GN=Nipsnap3b PE=1 SV=1	3.405	4	1	1	1	3.195	11	2	2	2	6.01	7	2	2	2	3.188	5	1	2	1	247	28.3	9.23
F1LWE6	Musashi RNA-binding protein 2 OS=Rattus norvegicus OX=10116 GN=Msi2 PE=1 SV=3	3.393	5	1	1	1	4.364	5	1	1	1	10.539	4	1	5	1	15.658	18	4	7	4	278	29.8	9.17
O08618	Phosphoribosyl pyrophosphate synthase-associated protein 2 OS=Rattus norvegicus OX=10116 GN=Prpsap2 PE=1 SV=1	3.364	4	1	2	1	8.377	8	2	2	2	3.953	6	2	3	1	14.835	21	5	10	4	369	40.8	7.17
Q9EQX9	Ubiquitin-conjugating enzyme E2 N OS=Rattus norvegicus OX=10116 GN=Ube2n PE=1 SV=1	3.352	13	1	1	1	7.986	23	2	3	2	9.751	27	3	5	3	8.579	30	3	7	3	152	17.1	6.57
Q4FZT8	SPRY domain-containing protein 4 OS=Rattus norvegicus OX=10116 GN=Spryd4 PE=2 SV=1	3.336	5	1	2	1	6.633	22	3	4	3	5.947	14	3	3	3	15.303	30	6	10	6	207	23.2	9.35
B5DEH2	Erlin-2 OS=Rattus norvegicus OX=10116 GN=Erlin2 PE=1 SV=1	3.293	4	1	2	1	21.382	22	5	5	5	11.496	14	4	6	4	16.665	15	4	5	4	339	37.7	5.74
D3ZE85	DOMON domain-containing protein FRRS1L OS=Rattus norvegicus OX=10116 GN=Frrs1l PE=1 SV=1	3.249	3	1	2	1	11.889	13	3	3	3	13.663	8	3	8	3	5.422	9	2	5	2	293	32.4	5.43
Q9Z254	PDZ domain-containing protein GIPC1 OS=Rattus norvegicus OX=10116 GN=Gipc1 PE=1 SV=2	3.247	5	1	1	1	20.26	18	5	5	5	19.752	22	5	10	5	36.002	33	8	22	8	333	36.1	5.91
Q6AXS4	Renin receptor OS=Rattus norvegicus OX=10116 GN=Atp6ap2 PE=2 SV=1	3.104	4	1	1	1	5.116	5	1	2	1	7.686	7	3	6	3	18.728	17	4	10	4	350	39.1	5.54
O35049	Sphingomyelin phosphodiesterase 3 OS=Rattus norvegicus OX=10116 GN=Smpd3 PE=1 SV=2	3.061	2	1	1	1	4.838	2	1	1	1	21.509	11	6	7	6	7.637	5	3	4	3	655	71.2	5.88
A0A0A0MXZ0	Iron-sulfur cluster assembly 1 homolog, mitochondrial OS=Rattus norvegicus OX=10116 GN=Isca1 PE=1 SV=1	3.033	10	1	1	1	7.697	22	2	3	2	10.202	22	3	6	3	12.31	34	4	8	4	129	14.1	8.87
D4A719	Sorting nexin 12 OS=Rattus norvegicus OX=10116 GN=Snx12 PE=1 SV=1	2.994	8	1	1	1	6.798	12	2	2	2	7.876	16	3	6	3	14.672	42	5	7	5	170	19.8	8.44
P97878	Exocyst complex component 5 OS=Rattus norvegicus OX=10116 GN=Exoc5 PE=1 SV=1	2.959	2	1	1	1	12.112	6	4	4	4	8.176	4	3	5	3	13.999	6	4	7	4	708	81.7	6.71
Q5XI72	Eukaryotic translation initiation factor 4H OS=Rattus norvegicus OX=10116 GN=Eif4h PE=1 SV=1	2.957	9	1	2	1	3.105	9	1	1	1	4.866	5	1	2	1	2.947	9	1	1	1	248	27.3	7.23
D4AEH3	Proteasome (Prosome, macropain) 26S subunit, non-ATPase, 7 (Predicted) OS=Rattus norvegicus OX=10116 GN=Psmd7 PE=1 SV=1	2.918	8	1	2	1	2.434	5	1	1	1	17.634	14	4	11	4	8.474	8	2	5	2	320	36.5	6.81
D3ZL57	USP6 N-terminal like (Predicted), isoform CRA_a OS=Rattus norvegicus OX=10116 GN=Usp6nl PE=1 SV=1	2.911	2	1	2	1	3.137	1	1	1	1	6.054	6	3	4	3	8.748	6	3	4	3	816	93.2	9.13
Q498R7	UPF0587 protein C1orf123 homolog OS=Rattus norvegicus OX=10116 PE=2 SV=1	2.824	11	1	2	1	4.094	11	1	2	1	3.873	16	2	2	2	13.17	18	2	5	2	160	18.1	5.12
Q4V7D2	Protein rogdi homolog OS=Rattus norvegicus OX=10116 GN=Rogdi PE=1 SV=1	2.813	11	2	3	2	12.263	16	3	3	3	4.859	6	2	5	2	19.192	18	4	11	4	287	32.2	8.18
F1M9C9	Histidyl-tRNA synthetase 2, mitochondrial OS=Rattus norvegicus OX=10116 GN=Hars2 PE=1 SV=1	2.782	4	2	3	2	14.28	7	3	3	2	11.075	6	3	6	2	21.345	16	6	10	5	507	57.3	7.85
A0A140TAA1	Immunoglobulin superfamily, member 8, isoform CRA_b OS=Rattus norvegicus OX=10116 GN=Igsf8 PE=1 SV=1	2.744	2	1	2	1	8.237	5	3	3	3	11.874	6	3	6	3	20.806	11	5	9	5	611	65	7.99
B1WC34	Protein kinase C substrate 80K-H (Predicted), isoform CRA_b OS=Rattus norvegicus OX=10116 GN=Prkcsh PE=1 SV=1	2.62	2	1	2	1	3.072	2	1	1	1	6.255	4	2	3	2	15.908	14	5	6	5	525	59.2	4.48
A0A0G2K0P5	Thyroid hormone receptor interactor 4 OS=Rattus norvegicus OX=10116 GN=Trip4 PE=1 SV=1	2.618	3	1	1	1	6.443	6	2	2	2	40.685	12	10	21	10	33.309	13	8	12	8	682	76.9	8.46
D3ZWA8	Adaptor protein, phosphotyrosine-interacting with PH domain and leucine zipper 1 OS=Rattus norvegicus OX=10116 GN=Appl1 PE=1 SV=3	2.58	2	1	1	1	10.516	6	3	3	3	8.168	5	2	4	2	14.806	10	5	6	5	671	75.4	5.68
Q3ZAU6	RBR-type E3 ubiquitin transferase OS=Rattus norvegicus OX=10116 GN=Rnf14 PE=1 SV=1	2.482	2	1	1	1	21.875	10	5	5	5	4.019	2	1	1	1	4.931	7	2	3	2	479	54.1	4.88
B5DF52	C1q and tumor necrosis factor related protein 4 (Predicted) OS=Rattus norvegicus OX=10116 GN=C1qtnf4 PE=2 SV=1	2.481	4	1	2	1	11.894	15	4	4	4	11.213	10	3	7	3	9.506	13	3	5	3	326	35.2	8.98
B2GUW4	Exdl2 protein OS=Rattus norvegicus OX=10116 GN=Exd2 PE=2 SV=1	2.469	2	1	2	1	7.483	4	2	2	2	7.749	5	2	4	2	8.982	5	3	4	3	648	74	7.9
D3ZM03	Vacuolar ATPase assembly integral membrane protein VMA21 OS=Rattus norvegicus OX=10116 GN=LOC100912478 PE=1 SV=1	2.469	12	1	1	1	1.758	12	1	1	1	6.27	12	1	4	1	5.523	12	1	2	1	101	11.4	7.24
Q5PPL3	Sterol-4-alpha-carboxylate 3-dehydrogenase, decarboxylating OS=Rattus norvegicus OX=10116 GN=Nsdhl PE=2 SV=1	2.414	4	1	2	1	12.501	17	4	4	4	9.325	10	4	7	4	13.805	13	4	10	4	362	40.4	8.85
B2GUZ6	Reticulon 4-interacting protein 1 OS=Rattus norvegicus OX=10116 GN=Rtn4ip1 PE=1 SV=1	2.407	3	1	1	1	4.282	3	1	1	1	2.595	3	1	1	1	11.416	18	5	6	5	396	43.6	9.2
B1WBY5	DnaJ (Hsp40) homolog, subfamily C, member 11 (Predicted) OS=Rattus norvegicus OX=10116 GN=Dnajc11 PE=1 SV=1	2.392	1	1	2	1	3.938	3	2	2	2	5.129	4	3	6	3	3.532	3	1	1	1	559	63.2	8.32
E9PTK4	Threonine synthase-like 1 OS=Rattus norvegicus OX=10116 GN=Thnsl1 PE=1 SV=1	2.386	2	1	1	1	9.835	5	3	3	3	10.861	5	3	4	3	14.424	10	5	7	5	745	82.7	7.17
B2GUZ7	Tubulin folding cofactor C OS=Rattus norvegicus OX=10116 GN=Tbcc PE=1 SV=1	2.378	4	1	1	1	14.332	11	3	3	3	6.361	7	2	3	2	6.834	7	2	4	2	340	38.1	5.22
M0RAD5	ATP-dependent Clp protease proteolytic subunit OS=Rattus norvegicus OX=10116 GN=Clpp PE=1 SV=1	2.321	6	1	1	1	8.292	14	3	3	3	6.293	14	3	5	3	9.726	17	3	5	3	272	29.7	7.85
Q5BK81	Prostaglandin reductase 2 OS=Rattus norvegicus OX=10116 GN=Ptgr2 PE=2 SV=2	2.315	5	1	1	1	3.998	5	1	1	1	6.456	7	2	2	2	2.904	5	1	3	1	351	38.1	5.54
Q5I0L3	Tyrosine--tRNA ligase, mitochondrial OS=Rattus norvegicus OX=10116 GN=Yars2 PE=2 SV=1	2.302	3	1	1	1	6.947	9	3	3	3	5.489	6	2	2	2	25.348	17	5	14	5	471	52.6	9.23
A5HTT2	Ephrin B3 OS=Rattus norvegicus OX=10116 GN=Efnb3 PE=2 SV=1	2.228	4	1	2	1	10.368	13	3	3	3	19.382	20	5	8	5	11.892	14	3	6	3	340	35.9	8.25
P18420	Proteasome subunit alpha type-1 OS=Rattus norvegicus OX=10116 GN=Psma1 PE=1 SV=2	2.073	3	1	2	1	13.729	21	4	4	4	19.394	23	5	12	5	13.943	27	5	9	5	263	29.5	6.61
Q4KLI4	Peptidyl-prolyl cis-trans isomerase OS=Rattus norvegicus OX=10116 GN=Ppil1 PE=1 SV=1	2.04	10	1	2	1	2.639	19	2	3	2	2.309	8	1	1	1	2.767	10	1	2	1	166	18.2	7.99
D4A5L9	Uncharacterized protein OS=Rattus norvegicus OX=10116 PE=3 SV=1	2.009	8	1	1	1	9.813	24	2	2	2	8.106	31	3	4	3	11.489	38	4	7	4	105	11.6	9.58
B0K020	CDGSH iron-sulfur domain-containing protein 1 OS=Rattus norvegicus OX=10116 GN=Cisd1 PE=3 SV=1	1.871	12	1	2	1	2.739	14	1	1	1	13.459	34	3	8	3	9.526	34	3	6	3	108	12.1	8.84
A0A0G2K9V6	Threonine--tRNA ligase, cytoplasmic OS=Rattus norvegicus OX=10116 GN=Tars PE=1 SV=1	1.724	2	1	1	1	1.844	1	1	1	1	2.206	2	1	1	1	5.035	3	2	2	2	722	83.3	7.03
A0A0G2K8E7	Lysophospholipase D GDPD1 OS=Rattus norvegicus OX=10116 GN=Gdpd1 PE=1 SV=1	1.701	2	1	1	1	1.464	2	1	1	1	14.532	11	4	6	4	12.718	14	5	7	5	315	35.9	8.16
D3ZZU4	Transmembrane protein 160 OS=Rattus norvegicus OX=10116 GN=Tmem160 PE=1 SV=1	1.672	7	1	2	1	2.514	7	1	3	1	4.209	7	1	4	1	2.263	7	1	2	1	188	19.6	7.3
F1MAR6	Proline dehydrogenase OS=Rattus norvegicus OX=10116 GN=Prodh1 PE=1 SV=2	1.63	2	1	1	1	2.038	2	1	1	1	8.004	4	2	3	2	4.929	6	2	3	2	599	68.1	7.27
D3ZBN4	Ergosterol biosynthesis 28 homolog OS=Rattus norvegicus OX=10116 GN=Erg28 PE=1 SV=1	1.564	6	1	1	1	2.015	6	1	1	1	4.084	17	2	5	2	5.624	17	2	6	2	140	15.8	9.91
B2RYN6	AP-1 complex subunit gamma OS=Rattus norvegicus OX=10116 GN=Ap1g1 PE=2 SV=1	1.519	1	1	2	1	9.22	5	3	3	3	5.143	2	2	3	2	7.203	4	2	3	2	822	91.3	6.8
B4F7A9	Casein kinase 2 alpha 2 OS=Rattus norvegicus OX=10116 GN=Csnk2a2 PE=1 SV=1	1.445	3	1	2	1	2.155	7	2	3	1	29.315	13	4	14	4	34.258	31	10	19	8	350	41.2	8.56
Q5RJR2	Twinfilin-1 OS=Rattus norvegicus OX=10116 GN=Twf1 PE=1 SV=1	1.438	5	1	1	1	10.759	10	2	2	2	2.211	4	1	1	1	4.034	8	2	3	2	350	40.1	6.67
B0BNG0	ER membrane protein complex subunit 2 OS=Rattus norvegicus OX=10116 GN=Emc2 PE=2 SV=1	1.424	4	1	1	1	6.191	7	2	2	2	17.652	12	3	4	3	10.724	8	2	4	2	297	34.8	6.81
P13234	Calcium/calmodulin-dependent protein kinase type IV OS=Rattus norvegicus OX=10116 GN=Camk4 PE=1 SV=3	1.401	2	1	1	1	29.282	20	7	7	7	29.994	20	7	12	7	34.554	18	7	11	7	474	53.1	4.92
Q4FZT2	Protein phosphatase methylesterase 1 OS=Rattus norvegicus OX=10116 GN=Ppme1 PE=1 SV=2	1.395	2	1	2	1	17.845	11	2	2	2	9.352	11	3	6	3	19.528	16	4	7	4	386	42.3	5.97
F1LQW8	Ras/Rap GTPase-activating protein SynGAP OS=Rattus norvegicus OX=10116 GN=Syngap1 PE=1 SV=2	195.71	36	32	81	32	85.884	20	17	44	16	254.833	35	36	221	36	223.42	47	38	220	36	1308	144.5	9.01
G3V928	LDL receptor-related protein 1 OS=Rattus norvegicus OX=10116 GN=Lrp1 PE=1 SV=1	150.614	8	24	54	24	39.081	3	8	14	8	105.257	6	24	60	24	173.256	12	44	145	44	4545	504.6	5.36
F1M787	Catenin delta-2 OS=Rattus norvegicus OX=10116 GN=Ctnnd2 PE=1 SV=3	119.49	27	23	42	21	43.109	13	11	20	10	213.363	28	29	128	27	157.537	32	28	104	26	1233	133.4	7.47
P31016	Disks large homolog 4 OS=Rattus norvegicus OX=10116 GN=Dlg4 PE=1 SV=1	106.88	35	17	50	16	157.286	38	22	35	22	143.728	31	24	110	22	197.756	44	26	162	24	724	80.4	5.88
G3V9N8	AP complex subunit beta OS=Rattus norvegicus OX=10116 GN=Ap1b1 PE=1 SV=3	77.977	22	17	36	7	44.209	12	8	12	2	21.411	9	8	15	3	82.644	26	19	53	10	949	104.5	5.1
G3V6Y6	Alpha-1,4 glucan phosphorylase OS=Rattus norvegicus OX=10116 GN=Pygb PE=1 SV=2	67.877	20	14	32	11	61.469	23	16	19	16	18.395	8	6	12	6	67.959	26	18	43	18	846	96.7	6.9
A0A0G2K0F3	Band 4.1-like protein 1-like OS=Rattus norvegicus OX=10116 GN=Epb41l1 PE=1 SV=1	64.417	11	13	22	12	18.243	5	4	5	4	6.337	2	2	5	2	-	-	-	-	-	1551	171	5.34
Q6T487	Alpha-actinin-1 OS=Rattus norvegicus OX=10116 GN=Actn1 PE=1 SV=1	64.331	21	14	24	7	76.261	26	20	21	11	83.553	24	19	41	9	-	-	-	-	-	914	105.4	5.39
P63319	Protein kinase C gamma type OS=Rattus norvegicus OX=10116 GN=Prkcg PE=1 SV=1	58.194	22	9	14	9	23.015	12	6	6	5	10.831	7	4	12	3	13.542	12	5	8	4	697	78.3	7.46
F1LRV4	Heat shock 70 kDa protein 4 OS=Rattus norvegicus OX=10116 GN=Hspa4 PE=1 SV=1	56.851	25	14	20	14	23.029	10	6	11	6	35.422	13	8	10	8	36.943	18	11	18	11	840	94	5.21
Q62717	Calcium-dependent secretion activator 1 OS=Rattus norvegicus OX=10116 GN=Cadps PE=1 SV=1	53.624	12	12	20	1	8.206	4	4	4	4	20.895	7	7	12	7	-	-	-	-	-	1289	146.2	5.82
A0A0G2JSM7	Adducin 1 (Alpha), isoform CRA_b OS=Rattus norvegicus OX=10116 GN=Add1 PE=1 SV=1	50.123	19	9	28	8	44.181	14	9	9	8	37.444	14	9	29	8	28.836	16	9	24	8	735	80.3	6.15
P36876	Serine/threonine-protein phosphatase 2A 55 kDa regulatory subunit B alpha isoform OS=Rattus norvegicus OX=10116 GN=Ppp2r2a PE=2 SV=1	47.05	34	10	16	10	57.367	27	9	13	9	27.86	18	7	14	6	39.501	30	9	18	8	447	51.6	6.2
O55096	Dipeptidyl peptidase 3 OS=Rattus norvegicus OX=10116 GN=Dpp3 PE=1 SV=2	46.389	15	5	10	5	41.546	12	6	8	6	52.963	20	11	23	11	76.285	22	11	27	11	738	83	5.22
Q68FZ8	Propionyl coenzyme A carboxylase, beta polypeptide, isoform CRA_b OS=Rattus norvegicus OX=10116 GN=Pccb PE=1 SV=1	42.44	22	9	13	3	41.534	17	6	7	2	29.295	18	7	17	7	62.35	32	12	25	3	541	58.6	7.84
D3ZUC9	Oxidative-stress responsive 1 (Predicted) OS=Rattus norvegicus OX=10116 GN=Oxsr1 PE=1 SV=1	40.702	14	6	10	5	35.259	20	8	11	7	54.724	23	11	32	10	96.773	38	15	74	13	527	58.2	6.57
Q5XIT9	Methylcrotonoyl-CoA carboxylase beta chain, mitochondrial OS=Rattus norvegicus OX=10116 GN=Mccc2 PE=2 SV=1	37.563	14	6	9	6	56.373	29	10	11	10	14.514	8	4	10	4	26.856	17	6	9	6	563	61.5	8.31
D3ZAN3	Alpha glucosidase 2 alpha neutral subunit (Predicted) OS=Rattus norvegicus OX=10116 GN=Ganab PE=1 SV=1	33.325	13	7	12	7	16.716	8	4	4	4	24.854	8	4	9	4	34.247	16	8	16	8	797	90.5	6.2
P39052	Dynamin-2 OS=Rattus norvegicus OX=10116 GN=Dnm2 PE=1 SV=1	33.071	11	8	24	2	30.941	12	9	16	1	36.142	10	9	24	2	36.073	13	11	35	4	870	98.2	7.43
B4F768	Aldh4a1 protein (Fragment) OS=Rattus norvegicus OX=10116 GN=Aldh4a1 PE=2 SV=1	33.065	13	5	11	5	43.714	26	10	10	10	52.158	18	9	19	9	131.568	39	17	49	17	572	62.9	8.35
Q6AY30	Saccharopine dehydrogenase-like oxidoreductase OS=Rattus norvegicus OX=10116 GN=Sccpdh PE=1 SV=1	32.435	15	3	8	3	41.654	27	6	7	6	9.705	5	2	3	2	35.604	24	7	19	7	429	47.1	8.84
F1LPZ8	Neuroligin 3, isoform CRA_a OS=Rattus norvegicus OX=10116 GN=Nlgn3 PE=1 SV=2	32.115	16	9	11	8	14.701	7	4	5	3	12.936	5	4	13	4	30.409	15	9	23	7	848	93.9	6.28
G3V9D7	Adducin 3 (Gamma), isoform CRA_a OS=Rattus norvegicus OX=10116 GN=Add3 PE=1 SV=1	32.014	21	9	13	9	39.477	15	7	9	7	3.946	2	1	1	1	-	-	-	-	-	705	78.8	5.95
G3V9V3	Cytoplasmic dynein 1 intermediate chain 2 OS=Rattus norvegicus OX=10116 GN=Dync1i2 PE=1 SV=3	30.613	15	5	5	5	8.317	5	2	2	2	6.529	7	3	7	3	-	-	-	-	-	638	71.3	5.24
Q2PQA9	Kinesin-1 heavy chain OS=Rattus norvegicus OX=10116 GN=Kif5b PE=1 SV=1	28.069	9	6	10	2	26.602	8	5	8	1	67.71	19	16	37	11	83.9	30	21	42	15	963	109.5	6.44
M0RC65	Cofilin 2, muscle (Predicted), isoform CRA_b OS=Rattus norvegicus OX=10116 GN=Cfl2 PE=1 SV=1	25.688	37	4	9	2	27.552	41	5	12	2	9.442	15	2	9	1	42.353	44	7	23	4	166	18.7	7.88
F1M3W5	Dmx-like 2 OS=Rattus norvegicus OX=10116 GN=Dmxl2 PE=1 SV=3	25.618	3	8	13	8	1.97	0	1	2	1	4.753	1	2	2	2	-	-	-	-	-	3056	341.1	6.38
A0A0H2UHE1	Succinate--CoA ligase [ADP/GDP-forming] subunit alpha, mitochondrial OS=Rattus norvegicus OX=10116 GN=Suclg1 PE=1 SV=1	23.427	19	5	10	5	31.902	23	5	6	5	33.366	19	6	16	6	35.901	25	6	22	6	360	37.5	9.48
Q62636	Ras-related protein Rap-1b OS=Rattus norvegicus OX=10116 GN=Rap1b PE=1 SV=2	23.377	40	6	10	6	44.813	49	9	19	2	16.825	20	4	11	4	34.206	47	7	15	7	184	20.8	5.78
Q6AXV4	Sorting and assembly machinery component 50 homolog OS=Rattus norvegicus OX=10116 GN=Samm50 PE=1 SV=1	22.783	20	5	6	5	39.618	25	9	9	9	25.817	23	8	14	8	37.287	29	9	15	9	469	51.9	6.8
Q6AYU5	Poly(rC)-binding protein 2 OS=Rattus norvegicus OX=10116 GN=Pcbp2 PE=1 SV=1	21.418	15	3	7	3	36.482	18	4	6	4	26.195	14	4	15	3	44.016	47	10	30	10	365	38.6	6.79
P23978	Sodium- and chloride-dependent GABA transporter 1 OS=Rattus norvegicus OX=10116 GN=Slc6a1 PE=1 SV=1	21.335	10	3	15	3	20.359	10	3	7	3	8.502	8	2	8	2	5.702	8	2	10	2	599	67	7.96
P31977	Ezrin OS=Rattus norvegicus OX=10116 GN=Ezr PE=1 SV=3	21.02	9	5	9	5	19.019	13	7	7	5	24.663	14	8	15	5	49.586	22	11	19	6	586	69.3	6.1
F1M6V8	Striatin 4 OS=Rattus norvegicus OX=10116 GN=Strn4 PE=1 SV=1	20.751	8	4	9	4	15.342	7	4	4	4	3.018	2	1	2	1	-	-	-	-	-	759	81.4	5.36
Q63750	39S ribosomal protein L23, mitochondrial OS=Rattus norvegicus OX=10116 GN=Mrpl23 PE=2 SV=1	20.524	36	3	7	3	22.851	47	4	7	4	7.634	21	2	2	2	30.068	61	5	11	5	146	17	9.58
O08776	NADH dehydrogenase [ubiquinone] 1 alpha subcomplex assembly factor 3 OS=Rattus norvegicus OX=10116 GN=Ndufaf3 PE=2 SV=1	19.068	23	3	6	3	17.001	27	4	7	4	13.137	27	4	7	4	15.872	35	4	8	4	185	20.7	7.84
Q66HF3	Electron transfer flavoprotein-ubiquinone oxidoreductase, mitochondrial OS=Rattus norvegicus OX=10116 GN=Etfdh PE=1 SV=1	19.04	9	5	8	5	17.741	9	5	6	5	26.112	13	7	13	7	17.076	13	6	9	6	616	68.1	7.56
A0A0G2JV31	X-prolyl aminopeptidase (Aminopeptidase P) 1, soluble, isoform CRA_a OS=Rattus norvegicus OX=10116 GN=Xpnpep1 PE=1 SV=1	18.469	7	3	6	3	22.15	13	7	7	7	19.195	9	6	9	6	43.894	29	14	19	14	666	74.6	5.9
A0A0H2UHP9	RCG39700, isoform CRA_d OS=Rattus norvegicus OX=10116 GN=Rab6a PE=1 SV=1	17.927	22	4	11	1	37.512	55	10	24	5	33.122	31	6	33	2	35.452	59	10	24	1	208	23.5	5.54
O89035	Mitochondrial dicarboxylate carrier OS=Rattus norvegicus OX=10116 GN=Slc25a10 PE=1 SV=1	17.326	15	3	8	3	7.316	11	2	2	2	2.892	3	1	1	1	-	-	-	-	-	286	31.4	9.29
Q5D059	Heterogeneous nuclear ribonucleoprotein K OS=Rattus norvegicus OX=10116 GN=Hnrnpk PE=1 SV=1	17.027	11	3	4	3	16.498	14	4	4	4	47.994	21	8	22	8	36.784	25	8	22	8	464	51	5.33
D3ZKG1	Methylmalonyl CoA mutase OS=Rattus norvegicus OX=10116 GN=Mut PE=1 SV=2	16.479	9	5	6	5	34.276	19	10	10	10	30.761	14	8	13	8	44.954	17	10	13	10	833	92	7.72
A0A0H2UI21	Carnitine O-acetyltransferase OS=Rattus norvegicus OX=10116 GN=Crat PE=1 SV=1	16.391	6	3	6	3	8.189	4	3	3	3	23.032	13	7	11	7	13.441	9	5	7	5	626	71	8.21
M0R5T4	RAS-related C3 botulinum substrate 3 OS=Rattus norvegicus OX=10116 GN=Rac3 PE=4 SV=2	13.997	18	3	8	2	22.285	23	4	10	2	8.786	17	3	6	1	5.999	11	2	6	1	192	21.5	8.15
P05714	Ras-related protein Rab-4A OS=Rattus norvegicus OX=10116 GN=Rab4a PE=1 SV=3	13.822	16	3	7	2	11.005	16	3	9	1	12.564	14	3	16	1	-	-	-	-	-	218	24.4	6.07
Q5EB62	Solute carrier family 25 member 46 OS=Rattus norvegicus OX=10116 GN=Slc25a46 PE=1 SV=2	13.649	18	3	4	3	3.285	12	3	3	3	3.645	10	2	3	2	-	-	-	-	-	418	46.2	7.81
B5DFI3	AP complex subunit sigma OS=Rattus norvegicus OX=10116 GN=Ap1s1 PE=1 SV=1	12.865	10	1	2	1	7.455	10	1	3	1	7.869	16	2	4	2	-	-	-	-	-	158	18.7	5.73
O35263	Platelet-activating factor acetylhydrolase IB subunit gamma OS=Rattus norvegicus OX=10116 GN=Pafah1b3 PE=2 SV=1	12.859	16	4	8	4	5.103	7	2	5	2	19.636	23	6	16	6	18.632	23	5	26	5	232	25.8	6.93
P38718	Mitochondrial pyruvate carrier 2 OS=Rattus norvegicus OX=10116 GN=Mpc2 PE=2 SV=1	12.85	18	3	9	3	3.489	9	2	3	2	2.203	6	1	2	1	-	-	-	-	-	127	14.2	10.48
A0A0G2K5B0	TBC1 domain family, member 24 OS=Rattus norvegicus OX=10116 GN=Tbc1d24 PE=1 SV=1	12.803	5	2	3	2	17.602	7	3	4	3	4.469	4	2	3	2	-	-	-	-	-	562	63.4	7.53
F1LU48	Endoplasmic reticulum-golgi intermediate compartment 1 OS=Rattus norvegicus OX=10116 GN=Ergic1 PE=1 SV=2	12.738	12	2	4	2	8.163	11	2	2	2	13.433	10	3	5	3	17.23	21	5	9	5	313	35	7.27
D3ZFR9	Retinol dehydrogenase 13 OS=Rattus norvegicus OX=10116 GN=Rdh13 PE=1 SV=1	12.623	17	3	6	3	18.492	15	3	4	3	23.963	10	3	9	3	46.446	33	8	18	8	334	36.4	8.87
D4ACN8	Plasminogen receptor (KT) OS=Rattus norvegicus OX=10116 GN=Plgrkt PE=1 SV=1	12.341	9	2	5	2	30.241	36	6	11	6	9.727	14	2	4	2	7.52	14	2	5	2	147	17.3	9.5
A1L1L9	RGD1563224 protein OS=Rattus norvegicus OX=10116 GN=Tmem65 PE=2 SV=1	12.329	14	4	7	1	22.531	18	5	14	5	12.394	14	3	13	3	15.679	18	5	16	5	261	27.9	8.1
Q6PST4	Atlastin-1 OS=Rattus norvegicus OX=10116 GN=Atl1 PE=1 SV=1	12.255	8	4	7	4	38.339	17	8	8	8	8.347	9	4	6	3	26.9	23	8	11	7	558	63.3	6.1
Q6Q7Y5	Guanine nucleotide-binding protein subunit alpha-13 OS=Rattus norvegicus OX=10116 GN=Gna13 PE=1 SV=1	12.217	10	3	15	2	30.664	17	5	14	3	33.427	16	6	37	5	47.854	32	9	53	8	377	44	8.21
Q6AXM8	Serum paraoxonase/arylesterase 2 OS=Rattus norvegicus OX=10116 GN=Pon2 PE=2 SV=1	12.027	17	4	8	4	13.084	10	3	4	3	10.985	16	4	11	4	26.012	19	5	19	5	354	39.6	5.53
D4A7U1	Zyxin OS=Rattus norvegicus OX=10116 GN=Zyx PE=1 SV=1	11.173	7	3	4	3	5.154	5	2	2	2	20.589	11	5	11	5	14.899	10	4	6	4	564	60.3	6.47
Q9WUD9	Proto-oncogene tyrosine-protein kinase Src OS=Rattus norvegicus OX=10116 GN=Src PE=1 SV=4	11.122	6	2	4	2	16.054	10	4	4	4	11.505	6	3	7	2	-	-	-	-	-	536	59.9	7.42
P63081	V-type proton ATPase 16 kDa proteolipid subunit OS=Rattus norvegicus OX=10116 GN=Atp6v0c PE=2 SV=1	11.077	32	2	5	2	22.438	32	2	17	2	3.729	12	1	2	1	-	-	-	-	-	155	15.8	9.13
A0A0G2JVC8	Terpene cyclase/mutase family member OS=Rattus norvegicus OX=10116 GN=Lss PE=1 SV=1	11.071	5	3	5	3	19.295	8	5	5	5	3.298	2	1	1	1	-	-	-	-	-	733	83.2	6.67
F1LNK0	Microtubule-associated protein OS=Rattus norvegicus OX=10116 GN=Map2 PE=1 SV=3	11.071	3	4	6	4	20.27	3	5	5	5	43.547	10	14	23	14	33.844	8	11	19	11	1942	210.6	4.82
G3V940	Coronin OS=Rattus norvegicus OX=10116 GN=Coro1b PE=1 SV=1	11.069	10	3	4	3	3.141	4	2	2	2	4.418	8	2	2	2	-	-	-	-	-	484	53.9	5.77
Q5MPA9	Serine/threonine-protein kinase DCLK2 OS=Rattus norvegicus OX=10116 GN=Dclk2 PE=1 SV=2	10.551	5	3	5	2	19.788	7	4	5	3	4.842	3	2	3	2	-	-	-	-	-	767	84	8.73
Q05982	Nucleoside diphosphate kinase A OS=Rattus norvegicus OX=10116 GN=Nme1 PE=1 SV=1	10.231	27	3	6	3	22.986	35	4	12	1	37.531	46	6	22	1	20.416	40	5	22	1	152	17.2	6.33
B2GV54	Neutral cholesterol ester hydrolase 1 OS=Rattus norvegicus OX=10116 GN=Nceh1 PE=1 SV=1	9.888	10	2	6	2	10.99	13	3	4	3	5.69	3	1	2	1	-	-	-	-	-	408	45.8	7.05
O35458	Vesicular inhibitory amino acid transporter OS=Rattus norvegicus OX=10116 GN=Slc32a1 PE=1 SV=1	9.704	4	2	7	2	2.377	2	1	2	1	3.935	5	2	3	2	-	-	-	-	-	525	57.4	6.64
Q64654	Lanosterol 14-alpha demethylase OS=Rattus norvegicus OX=10116 GN=Cyp51a1 PE=1 SV=1	9.182	11	4	6	4	26.336	13	4	4	4	15.742	8	4	6	4	11.201	12	4	7	4	503	56.7	8.53
Q9QX69	LanC-like protein 1 OS=Rattus norvegicus OX=10116 GN=Lancl1 PE=1 SV=2	9.13	9	3	6	3	3.325	3	1	1	1	7.105	6	2	3	2	-	-	-	-	-	399	45.2	7.65
A0A140TA89	Glycine amidinotransferase, mitochondrial OS=Rattus norvegicus OX=10116 GN=Gatm PE=1 SV=1	8.994	7	3	4	3	18.611	12	5	6	5	14.195	9	4	6	4	13.528	5	2	4	2	462	52.1	8.16
Q0VGJ9	Receptor expression-enhancing protein OS=Rattus norvegicus OX=10116 GN=Reep2 PE=2 SV=1	8.986	15	2	5	2	15.616	24	4	5	4	3.659	9	2	3	2	-	-	-	-	-	254	28.4	9.39
Q00972	[3-methyl-2-oxobutanoate dehydrogenase [lipoamide]] kinase, mitochondrial OS=Rattus norvegicus OX=10116 GN=Bckdk PE=1 SV=2	8.971	9	2	3	2	3.71	7	2	2	2	23.106	17	5	13	5	23.817	19	5	10	5	412	46.4	8.76
A0A0G2K6L6	Uncharacterized protein OS=Rattus norvegicus OX=10116 PE=3 SV=1	8.907	19	2	3	2	13.331	19	2	5	2	16.868	23	3	9	3	19.694	23	3	13	3	119	13.4	9.86
B2RZ72	Actin-related protein 2/3 complex subunit 4 OS=Rattus norvegicus OX=10116 GN=Arpc4 PE=1 SV=1	8.86	16	3	5	3	6.6	11	2	4	2	5.039	11	2	4	2	-	-	-	-	-	168	19.7	8.43
D3ZG95	Mitochondrial calcium uptake family, member 3 OS=Rattus norvegicus OX=10116 GN=Micu3 PE=4 SV=2	8.621	6	2	2	2	41.022	19	8	10	8	35.121	16	6	9	6	50.939	29	11	26	11	499	56.8	6.49
Q62639	GTP-binding protein Rheb OS=Rattus norvegicus OX=10116 GN=Rheb PE=1 SV=1	8.617	13	2	3	2	8.369	13	2	3	2	3.726	5	1	1	1	-	-	-	-	-	184	20.5	5.92
P29117	Peptidyl-prolyl cis-trans isomerase F, mitochondrial OS=Rattus norvegicus OX=10116 GN=Ppif PE=1 SV=2	8.282	12	1	2	1	3.396	12	1	1	1	4.973	4	1	4	1	13.372	16	2	9	2	206	21.8	9.14
Q8K4Y5	Leucine-rich glioma-inactivated protein 1 OS=Rattus norvegicus OX=10116 GN=Lgi1 PE=1 SV=1	8.256	5	2	3	2	8.182	4	2	2	2	7.686	4	2	3	2	-	-	-	-	-	557	63.7	8.02
A9CMA6	Transmembrane protein 163 OS=Rattus norvegicus OX=10116 GN=Tmem163 PE=1 SV=1	7.98	5	1	2	1	10.23	14	2	3	2	4.653	14	2	2	2	-	-	-	-	-	288	31.3	8.29
D4A833	Mitochondrial ribosomal protein S30 (Predicted), isoform CRA_a OS=Rattus norvegicus OX=10116 GN=Mrps30 PE=1 SV=1	7.661	5	1	2	1	1.583	5	1	1	1	12.089	7	2	2	2	-	-	-	-	-	440	50	9.44
A7VJC2	Heterogeneous nuclear ribonucleoproteins A2/B1 OS=Rattus norvegicus OX=10116 GN=Hnrnpa2b1 PE=1 SV=1	7.464	5	1	2	1	20.561	11	3	6	2	9.812	8	3	5	2	19.58	26	7	17	6	353	37.5	8.95
A0A0G2JVR0	Receptor-type tyrosine-protein phosphatase OS=Rattus norvegicus OX=10116 GN=Ptpra PE=1 SV=1	7.285	3	2	2	2	2.072	2	1	1	1	3.061	2	1	1	1	-	-	-	-	-	797	90.3	6.83
D4A7L4	NADH dehydrogenase (Ubiquinone) 1 beta subcomplex, 11 (Predicted) OS=Rattus norvegicus OX=10116 GN=Ndufb11 PE=1 SV=1	7.278	19	2	3	2	8.752	32	4	7	4	4.248	7	1	14	1	3.036	7	1	5	1	151	17.6	5.24
Q6AY86	Vacuolar protein sorting-associated protein 26A OS=Rattus norvegicus OX=10116 GN=Vps26a PE=1 SV=1	7.206	14	4	5	3	11.974	18	4	4	4	3.092	8	2	2	2	-	-	-	-	-	327	38.1	6.57
P11348	Dihydropteridine reductase OS=Rattus norvegicus OX=10116 GN=Qdpr PE=1 SV=1	7.171	13	2	3	2	20.039	27	5	7	5	13.573	28	5	8	5	28.559	40	6	19	6	241	25.5	7.81
P13697	NADP-dependent malic enzyme OS=Rattus norvegicus OX=10116 GN=Me1 PE=1 SV=2	7.104	7	2	3	2	16.706	8	3	3	3	5.613	5	2	4	2	9.449	9	3	4	3	572	64	6.93
G3V816	Nucleoside diphosphate kinase OS=Rattus norvegicus OX=10116 GN=Nme3 PE=1 SV=1	6.704	16	2	4	2	7.135	24	3	5	1	15.517	24	3	8	3	-	-	-	-	-	169	19.1	6.34
Q5U2S7	Proteasome (Prosome, macropain) 26S subunit, non-ATPase, 3, isoform CRA_b OS=Rattus norvegicus OX=10116 GN=Psmd3 PE=1 SV=1	6.603	4	2	4	2	23.395	14	6	6	6	14.642	8	4	6	4	-	-	-	-	-	530	60.7	8.44
A0A0G2K0V3	3'(2'),5'-bisphosphate nucleotidase 1 OS=Rattus norvegicus OX=10116 GN=Bpnt1 PE=1 SV=1	6.573	10	3	4	3	15.494	15	4	5	4	15.112	15	4	6	4	30.996	28	6	18	1	323	35	6.24
Q9JIX3	Bis(5'-adenosyl)-triphosphatase OS=Rattus norvegicus OX=10116 GN=Fhit PE=1 SV=1	6.434	25	2	3	2	4.158	11	1	1	1	19.577	37	4	8	4	13.641	47	5	9	5	150	17.3	6.64
Q32Q54	RCG37273, isoform CRA_a OS=Rattus norvegicus OX=10116 GN=Uqcc1 PE=1 SV=1	6.149	6	2	3	2	8.558	10	3	4	3	2.464	4	1	2	1	-	-	-	-	-	299	34.5	8.76
D4A193	Receptor expression-enhancing protein OS=Rattus norvegicus OX=10116 GN=Reep1 PE=1 SV=1	6.031	8	1	2	1	12.578	26	4	6	4	5.441	14	2	4	2	-	-	-	-	-	201	22.2	9.5
P62832	60S ribosomal protein L23 OS=Rattus norvegicus OX=10116 GN=Rpl23 PE=2 SV=1	5.828	11	1	2	1	4.624	13	2	3	2	4.71	13	2	4	2	-	-	-	-	-	140	14.9	10.51
B2RZ89	LOC691431 protein OS=Rattus norvegicus OX=10116 GN=Slc25a33 PE=2 SV=1	5.802	4	1	2	1	2.27	4	1	1	1	5.71	4	1	2	1	-	-	-	-	-	320	35.2	9.39
B3SVE9	Neuroprotective protein 13 OS=Rattus norvegicus OX=10116 GN=Tecr PE=1 SV=1	5.797	9	3	6	3	9.172	14	4	4	4	2.796	4	1	2	1	-	-	-	-	-	308	36.1	9.55
P63036	DnaJ homolog subfamily A member 1 OS=Rattus norvegicus OX=10116 GN=Dnaja1 PE=1 SV=1	5.786	3	1	2	1	16.954	16	4	5	4	29.386	21	6	11	6	35.837	23	6	18	6	397	44.8	7.08
A0A0F7RQJ6	D-dopachrome tautomerase, isoform CRA_a OS=Rattus norvegicus OX=10116 GN=Ddt PE=1 SV=1	5.602	10	1	2	1	5.149	10	1	2	1	9.953	17	2	4	2	8.053	17	2	3	2	118	13.1	6.54
B2RYT9	Translational activator of cytochrome c oxidase 1 OS=Rattus norvegicus OX=10116 GN=Taco1 PE=2 SV=1	5.577	5	1	1	1	8.17	11	2	2	2	5.433	6	2	3	2	19.404	14	3	7	3	295	32.7	7.93
Q9JKW1	Mitochondrial import inner membrane translocase subunit Tim22 OS=Rattus norvegicus OX=10116 GN=Timm22 PE=2 SV=2	5.442	8	1	2	1	8.659	23	2	2	2	4.317	8	1	1	1	-	-	-	-	-	192	19.9	8.24
Q5XIM7	Lysine--tRNA ligase OS=Rattus norvegicus OX=10116 GN=Kars PE=1 SV=1	5.22	4	2	2	2	19.586	12	6	6	6	12.51	7	4	7	4	22.431	12	5	7	5	626	71.6	6.6
A0A096MIT7	Synapsin-3 OS=Rattus norvegicus OX=10116 GN=Syn3 PE=1 SV=2	5.002	6	2	2	2	7.127	8	3	4	3	3.899	6	2	4	2	-	-	-	-	-	579	63.3	9.44
P32232	Cystathionine beta-synthase OS=Rattus norvegicus OX=10116 GN=Cbs PE=1 SV=3	4.98	2	1	2	1	5.95	2	1	1	1	4.664	2	1	1	1	11.072	7	2	5	2	561	61.4	6.48
D4A264	Zinc-binding alcohol dehydrogenase, domain-containing 2 OS=Rattus norvegicus OX=10116 GN=Zadh2 PE=1 SV=2	4.889	4	1	1	1	9.183	4	1	1	1	4.837	4	1	2	1	-	-	-	-	-	377	40.5	7.77
P55053	Fatty acid-binding protein 5 OS=Rattus norvegicus OX=10116 GN=Fabp5 PE=1 SV=3	4.808	7	1	4	1	8.525	23	3	6	3	22.235	36	6	17	6	6.951	24	3	6	3	135	15.1	7.18
P62813	Gamma-aminobutyric acid receptor subunit alpha-1 OS=Rattus norvegicus OX=10116 GN=Gabra1 PE=1 SV=1	4.759	6	2	2	2	7.776	6	3	3	1	4.149	4	1	1	1	-	-	-	-	-	455	51.7	9.31
O08719	Ena/VASP-like protein OS=Rattus norvegicus OX=10116 GN=Evl PE=1 SV=2	4.686	9	2	5	2	12.14	8	2	2	2	13.564	9	2	4	2	9.159	10	3	4	3	420	45.1	8.34
D4ABK7	Heterogeneous nuclear ribonucleoprotein H3 (2H9) (Predicted), isoform CRA_c OS=Rattus norvegicus OX=10116 GN=Hnrnph3 PE=1 SV=1	4.667	8	2	2	2	12.542	12	3	3	3	11.675	10	3	6	3	17.567	18	5	12	5	346	36.8	6.87
P05370	Glucose-6-phosphate 1-dehydrogenase OS=Rattus norvegicus OX=10116 GN=G6pdx PE=1 SV=3	4.334	3	1	1	1	34.082	19	8	8	8	19.18	17	8	13	8	28.515	23	9	15	9	515	59.3	6.38
Q02356	AMP deaminase 2 OS=Rattus norvegicus OX=10116 GN=Ampd2 PE=1 SV=2	3.943	2	1	2	1	6.548	3	2	2	2	16.418	8	7	14	7	23.902	10	7	13	7	824	94.7	6.51
Q4G064	2-methoxy-6-polyprenyl-1,4-benzoquinol methylase, mitochondrial OS=Rattus norvegicus OX=10116 GN=Coq5 PE=2 SV=1	3.882	9	3	3	3	4.406	6	2	2	2	8.07	6	2	5	2	9.992	9	3	6	3	327	37.3	8.81
M0RDK9	Acyl-CoA dehydrogenase family, member 8 OS=Rattus norvegicus OX=10116 GN=Acad8 PE=1 SV=2	3.838	6	2	4	2	15.336	12	4	4	4	9.232	5	2	4	2	-	-	-	-	-	411	45.1	8.07
Q62829	Serine/threonine-protein kinase PAK 3 OS=Rattus norvegicus OX=10116 GN=Pak3 PE=1 SV=1	3.836	3	1	1	1	9.714	7	3	3	1	25.183	16	7	13	3	35.148	25	9	21	3	544	60.7	5.52
P62332	ADP-ribosylation factor 6 OS=Rattus norvegicus OX=10116 GN=Arf6 PE=1 SV=2	3.76	6	1	1	1	6.242	13	2	2	2	8.257	18	3	4	3	-	-	-	-	-	175	20.1	8.95
Q05BA4	Myadm protein OS=Rattus norvegicus OX=10116 GN=Myadm PE=1 SV=1	3.656	5	1	1	1	3.19	5	1	1	1	5.324	5	1	3	1	-	-	-	-	-	318	35.1	8.31
B0BNL2	Peptidyl-prolyl cis-trans isomerase OS=Rattus norvegicus OX=10116 GN=Pin1 PE=1 SV=1	3.597	9	1	1	1	6.251	18	2	4	2	11.496	14	2	7	2	23.03	35	5	10	5	165	18.3	8.82
P04041	Glutathione peroxidase 1 OS=Rattus norvegicus OX=10116 GN=Gpx1 PE=1 SV=4	3.567	7	1	1	1	3.674	17	2	3	2	3.185	15	2	3	2	8.989	19	4	5	4	201	22.3	7.87
C9WPN6	Eukaryotic translation initiation factor 2 subunit 3, Y-linked OS=Rattus norvegicus OX=10116 GN=Eif2s3y PE=2 SV=2	3.45	2	1	2	1	9.741	5	2	2	2	2.373	2	1	1	1	-	-	-	-	-	472	51.1	8.4
P62747	Rho-related GTP-binding protein RhoB OS=Rattus norvegicus OX=10116 GN=Rhob PE=1 SV=1	3.44	12	1	1	1	14.213	25	3	4	2	4.518	10	2	3	2	28.859	43	6	13	4	196	22.1	5.24
F1LT58	Importin subunit alpha OS=Rattus norvegicus OX=10116 GN=Kpna6 PE=1 SV=3	3.402	3	1	1	1	10.306	6	2	2	2	12.613	10	3	6	2	10.539	9	3	4	2	541	60.4	4.98
Q4V8I9	UTP--glucose-1-phosphate uridylyltransferase OS=Rattus norvegicus OX=10116 GN=Ugp2 PE=1 SV=1	3.375	5	2	3	2	17.416	11	4	4	4	14.108	9	4	8	4	17.465	15	6	9	6	508	57	7.61
B0BNF6	Membrane-associated ring finger (C3HC4) 5 (Predicted) OS=Rattus norvegicus OX=10116 GN=March5 PE=1 SV=1	3.37	5	1	2	1	4.899	5	1	2	1	5.579	6	1	2	1	-	-	-	-	-	278	31.2	8.7
D3ZBM3	Ferrochelatase OS=Rattus norvegicus OX=10116 GN=Fech PE=1 SV=1	3.353	7	2	2	2	18.597	22	6	7	6	48.748	26	9	31	9	61.858	35	11	37	11	422	47.5	8.72
O35162	Heat shock 70 kDa protein 13 OS=Rattus norvegicus OX=10116 GN=Hspa13 PE=1 SV=2	3.243	5	2	2	2	12.567	9	3	3	3	3.746	3	1	2	1	4.452	5	2	2	2	471	51.8	5.63
F1MAG0	Gasdermin-E Gasdermin-E, N-terminal Gasdermin-E, C-terminal OS=Rattus norvegicus OX=10116 GN=Gsdme PE=4 SV=3	3.209	3	1	1	1	15.953	6	2	2	2	2.122	3	1	1	1	-	-	-	-	-	513	56.8	6.09
D3ZW08	Adenylosuccinate lyase OS=Rattus norvegicus OX=10116 GN=Adsl PE=1 SV=1	3.19	2	1	2	1	20.922	19	6	6	6	15.284	14	5	8	5	36.954	25	7	13	7	484	54.8	7.11
D4A4P3	NADH:ubiquinone oxidoreductase subunit B3 OS=Rattus norvegicus OX=10116 GN=Ndufb3 PE=1 SV=1	3.088	11	1	2	1	3.356	18	2	3	2	3.659	18	2	2	2	-	-	-	-	-	99	11.3	9.04
G3V864	Phospholipid phosphatase-related protein type 4 OS=Rattus norvegicus OX=10116 GN=Plppr4 PE=1 SV=1	3.015	1	1	1	1	13.331	7	4	4	4	9.96	4	3	5	3	-	-	-	-	-	766	83.3	8.84
P00787	Cathepsin B OS=Rattus norvegicus OX=10116 GN=Ctsb PE=1 SV=2	2.895	6	2	3	2	18.004	17	4	8	4	22.248	15	4	9	4	38.037	20	5	23	5	339	37.4	5.6
A0A096MJG4	Cartilage acidic protein 1 OS=Rattus norvegicus OX=10116 GN=Crtac1 PE=4 SV=1	2.77	1	1	2	1	3.311	3	2	2	2	19.587	12	7	12	7	25.222	16	8	11	8	652	70.3	5.22
A0A096MJY6	1,4-alpha-glucan-branching enzyme (Fragment) OS=Rattus norvegicus OX=10116 GN=Gbe1 PE=1 SV=1	2.769	3	1	1	1	2.151	3	1	1	1	4.313	6	2	2	1	-	-	-	-	-	412	47.1	6.61
M0RAS4	Immunoglobulin superfamily member 21 OS=Rattus norvegicus OX=10116 GN=Igsf21 PE=2 SV=3	2.575	2	1	1	1	2.852	2	1	1	1	21.541	11	5	18	5	12.836	9	4	11	4	468	52	7.18
A0A0G2K9F9	Coronin OS=Rattus norvegicus OX=10116 GN=Coro7 PE=1 SV=1	2.56	2	1	1	1	1.627	2	1	1	1	2.56	1	1	2	1	-	-	-	-	-	923	101.2	6.48
Q642A4	UPF0598 protein C8orf82 homolog OS=Rattus norvegicus OX=10116 PE=2 SV=1	2.548	6	1	2	1	3.077	6	1	1	1	4.134	6	1	4	1	-	-	-	-	-	218	24.4	8.59
A0A0G2JT23	Nuclear receptor-binding protein 2 OS=Rattus norvegicus OX=10116 GN=Nrbp2 PE=1 SV=1	2.449	4	2	2	2	4.53	4	2	2	2	2.41	2	1	2	1	-	-	-	-	-	499	57.3	6.35
P60203	Myelin proteolipid protein OS=Rattus norvegicus OX=10116 GN=Plp1 PE=1 SV=2	2.432	3	1	7	1	5.654	4	1	3	1	7.049	7	2	7	2	-	-	-	-	-	277	30.1	8.35
M0R6L8	DnaJ heat shock protein family (Hsp40) member C19 OS=Rattus norvegicus OX=10116 GN=Dnajc19 PE=1 SV=1	2.345	8	1	2	1	3.656	8	1	1	1	3.32	8	1	2	1	-	-	-	-	-	178	19.4	8.9
P70500	CDP-diacylglycerol--inositol 3-phosphatidyltransferase OS=Rattus norvegicus OX=10116 GN=Cdipt PE=1 SV=1	2.328	5	1	2	1	13.947	22	4	5	4	8.476	10	2	5	2	-	-	-	-	-	213	23.6	8.27
D3ZFY8	Ubiquitin-conjugating enzyme E2 V1 OS=Rattus norvegicus OX=10116 GN=LOC100912618 PE=1 SV=1	2.324	11	2	3	2	16.035	35	5	8	2	14.57	29	4	16	4	19.126	43	5	16	5	147	16.3	7.96
G3V6V1	Arginyl aminopeptidase (Aminopeptidase B) OS=Rattus norvegicus OX=10116 GN=Rnpep PE=1 SV=1	2.323	2	1	1	1	4.896	4	2	2	2	5.956	2	1	2	1	-	-	-	-	-	650	72.6	5.59
Q5PQN9	39S ribosomal protein L38, mitochondrial OS=Rattus norvegicus OX=10116 GN=Mrpl38 PE=2 SV=2	2.264	2	1	1	1	5.458	7	2	2	2	23.745	17	6	16	6	23.802	19	7	26	7	380	44.8	7.88
Q6MG61	Chloride intracellular channel protein 1 OS=Rattus norvegicus OX=10116 GN=Clic1 PE=1 SV=1	2.116	12	2	2	2	6.211	12	2	2	2	9.75	13	3	4	3	5.376	24	3	3	3	241	27	5.17
Q6DGG9	Calcium signal-modulating cyclophilin ligand OS=Rattus norvegicus OX=10116 GN=Camlg PE=1 SV=1	2.065	6	1	1	1	3.092	4	1	1	1	4.662	8	2	3	2	-	-	-	-	-	295	32.8	7.74
A0A0G2K0P1	Kinesin-associated protein 3 OS=Rattus norvegicus OX=10116 GN=Kifap3 PE=1 SV=1	1.98	2	1	1	1	12.195	3	2	2	2	3.604	2	1	1	1	-	-	-	-	-	773	89.4	5.15
B3DM92	Phospholipid phosphatase-related protein type 3 OS=Rattus norvegicus OX=10116 GN=Plppr3 PE=2 SV=1	1.894	2	1	2	1	5.869	2	1	1	1	9.168	3	2	4	2	-	-	-	-	-	716	76.7	5.99
Q7TP91	Ab1-205 OS=Rattus norvegicus OX=10116 GN=Surf4 PE=1 SV=1	1.883	2	1	1	1	1.39	1	1	1	1	2.234	2	1	1	1	-	-	-	-	-	733	83.2	9.16
G3V7Y3	ATP synthase subunit delta, mitochondrial OS=Rattus norvegicus OX=10116 GN=Atp5f1d PE=1 SV=1	1.756	5	1	1	1	10.938	14	2	3	2	7.23	8	1	2	1	6.062	14	2	5	2	168	17.6	5.24
Q5RK25	Phosphomannomutase OS=Rattus norvegicus OX=10116 GN=Pmm1 PE=1 SV=1	1.706	5	1	2	1	4.413	12	3	3	2	2.461	6	1	2	1	-	-	-	-	-	262	29.7	5.59
D3ZX08	Alanine--tRNA ligase, mitochondrial OS=Rattus norvegicus OX=10116 GN=Aars2 PE=3 SV=1	1.634	1	1	1	1	1.712	1	1	1	1	19.146	7	6	9	6	-	-	-	-	-	985	107.7	6.62
Q5XIN6	Mitochondrial proton/calcium exchanger protein OS=Rattus norvegicus OX=10116 GN=Letm1 PE=1 SV=1	1.509	1	1	1	1	10.413	6	3	3	3	25.156	14	7	10	7	20.935	16	8	11	8	739	83	6.6
D3ZAQ0	FUN14 domain-containing 2 OS=Rattus norvegicus OX=10116 GN=Fundc2 PE=1 SV=1	1.454	7	1	1	1	3.582	7	1	1	1	4.761	7	1	2	1	-	-	-	-	-	151	16.3	10.05
B1WBX6	Small ArfGAP2 OS=Rattus norvegicus OX=10116 GN=Smap2 PE=1 SV=1	1.446	3	1	1	1	5.396	6	2	3	2	7.499	6	2	3	2	-	-	-	-	-	428	46.5	8.87
A0A0G2KAN7	Glutaminase kidney isoform, mitochondrial OS=Rattus norvegicus OX=10116 GN=Gls PE=1 SV=1	-	-	-	-	-	122.968	34	18	38	1	112.935	27	14	79	2	163.002	43	19	159	2	602	65.8	8.12
Q924N5	Long-chain-fatty-acid--CoA ligase ACSBG1 OS=Rattus norvegicus OX=10116 GN=Acsbg1 PE=1 SV=1	-	-	-	-	-	51.49	25	13	14	13	34.059	17	10	20	10	37.364	17	9	15	9	721	80.5	5.92
A0A096MJE3	G1 to S phase transition 2 OS=Rattus norvegicus OX=10116 GN=Gspt2 PE=4 SV=1	-	-	-	-	-	30.359	16	6	6	2	6.526	5	2	2	2	11.176	12	5	5	4	632	69.2	5.16
P04218	OX-2 membrane glycoprotein OS=Rattus norvegicus OX=10116 GN=Cd200 PE=2 SV=1	-	-	-	-	-	27.812	16	5	10	1	31.184	17	6	22	1	27.978	17	6	28	1	278	31.1	8.79
B5DFC4	Protein kinase C OS=Rattus norvegicus OX=10116 GN=Prkca PE=2 SV=1	-	-	-	-	-	26.86	14	7	8	3	10.298	6	3	7	1	9.864	6	3	7	1	672	76.7	7.05
F1M8H6	Phosphatidylinositol 4-phosphate 5-kinase type-1 gamma OS=Rattus norvegicus OX=10116 GN=Pip5k1c PE=1 SV=1	-	-	-	-	-	24.006	15	6	6	6	4.838	5	2	2	2	11.057	8	3	3	3	688	75.6	6.23
Q4V8E2	Proteasome (Prosome, macropain) 26S subunit, non-ATPase, 14 OS=Rattus norvegicus OX=10116 GN=Psmd14 PE=1 SV=1	-	-	-	-	-	23.183	31	4	4	4	6.449	9	2	5	2	15.344	29	4	10	4	310	34.6	6.52
Q99P75	Ras-related protein Rab-9A OS=Rattus norvegicus OX=10116 GN=Rab9a PE=1 SV=2	-	-	-	-	-	19.939	31	5	7	4	5.819	11	2	2	1	26.189	43	6	13	5	201	22.9	5.66
B5DF89	Cullin-3 OS=Rattus norvegicus OX=10116 GN=Cul3 PE=1 SV=2	-	-	-	-	-	19.854	8	5	6	5	5.332	4	3	5	3	18.019	12	7	8	7	768	88.9	8.48
P51146	Ras-related protein Rab-4B OS=Rattus norvegicus OX=10116 GN=Rab4b PE=2 SV=1	-	-	-	-	-	19.695	23	4	12	2	14.221	20	4	16	2	28.812	33	6	17	5	213	23.6	6.06
O88767	Protein/nucleic acid deglycase DJ-1 OS=Rattus norvegicus OX=10116 GN=Park7 PE=1 SV=1	-	-	-	-	-	19.647	37	6	12	6	27.126	41	8	20	8	36.359	52	7	17	7	189	20	6.77
Q6AYS7	Aminoacylase-1A OS=Rattus norvegicus OX=10116 GN=Acy1a PE=1 SV=1	-	-	-	-	-	19.513	17	5	5	5	32.238	27	9	14	9	48.075	33	10	28	10	408	45.8	6.48
Q5RJK6	Inositol polyphosphate-1-phosphatase OS=Rattus norvegicus OX=10116 GN=Inpp1 PE=1 SV=1	-	-	-	-	-	19.258	11	3	3	3	2.226	2	1	1	1	17.974	17	5	9	5	396	43.3	5.05
Q5XIC6	Proteasome (Prosome, macropain) 26S subunit, non-ATPase, 12 OS=Rattus norvegicus OX=10116 GN=Psmd12 PE=1 SV=1	-	-	-	-	-	18.955	14	5	5	5	8.156	10	3	4	3	7.413	8	2	2	2	456	52.9	7.36
Q62698	Cytoplasmic dynein 1 light intermediate chain 2 OS=Rattus norvegicus OX=10116 GN=Dync1li2 PE=1 SV=1	-	-	-	-	-	18.518	11	5	5	5	16.318	8	3	5	3	9.951	8	3	5	3	497	54.7	5.76
B2RZ68	DDB1 and CUL4-associated factor 7 OS=Rattus norvegicus OX=10116 GN=Dcaf7 PE=1 SV=1	-	-	-	-	-	17.976	12	3	3	3	3.252	4	1	1	1	7.075	8	2	4	2	342	38.9	5.52
F1LNP4	Solute carrier family 12 member 5 OS=Rattus norvegicus OX=10116 GN=Slc12a5 PE=1 SV=3	-	-	-	-	-	17.697	4	3	5	3	21.25	4	6	19	6	23.972	9	8	19	8	1139	126.1	7.12
F1LPD6	3-ketoacyl-CoA thiolase A, peroxisomal OS=Rattus norvegicus OX=10116 GN=Acaa1a PE=1 SV=2	-	-	-	-	-	17.34	13	3	3	3	10.506	6	1	2	1	18.688	21	6	15	6	433	44.5	9.01
P47861	Synaptotagmin-5 OS=Rattus norvegicus OX=10116 GN=Syt5 PE=1 SV=1	-	-	-	-	-	16.484	9	4	4	2	21.845	7	3	8	1	12.01	9	3	6	1	386	43.1	9.38
M0R8T2	10-formyltetrahydrofolate dehydrogenase OS=Rattus norvegicus OX=10116 GN=Aldh1l1 PE=1 SV=2	-	-	-	-	-	16.341	4	3	3	2	7.474	4	4	4	3	18.979	12	8	12	7	907	99.1	5.54
Q9EQS0	Transaldolase OS=Rattus norvegicus OX=10116 GN=Taldo1 PE=1 SV=2	-	-	-	-	-	15.763	13	4	4	4	13.552	12	4	6	4	4.042	4	1	2	1	337	37.4	7.03
P31662	Sodium-dependent neutral amino acid transporter SLC6A17 OS=Rattus norvegicus OX=10116 GN=Slc6a17 PE=1 SV=1	-	-	-	-	-	15.553	5	3	3	3	21.093	10	5	11	5	8.591	7	3	7	3	727	81	6.42
D4A188	RGM domain family, member A (Predicted), isoform CRA_a OS=Rattus norvegicus OX=10116 GN=Rgma PE=4 SV=1	-	-	-	-	-	14.558	7	2	3	2	22.217	9	3	9	3	9.905	8	2	5	2	449	49.3	7.12
P54921	Alpha-soluble NSF attachment protein OS=Rattus norvegicus OX=10116 GN=Napa PE=1 SV=2	-	-	-	-	-	13.974	25	5	5	3	20.228	23	5	9	4	20.959	26	5	11	3	295	33.2	5.45
Q6IRH7	Caseinolytic peptidase B protein homolog OS=Rattus norvegicus OX=10116 GN=Clpb PE=1 SV=1	-	-	-	-	-	13.937	9	4	4	4	26.363	10	5	6	5	16.949	8	3	5	3	677	75.6	8.51
F1M3L7	Epidermal growth factor receptor kinase substrate 8 OS=Rattus norvegicus OX=10116 GN=Eps8 PE=1 SV=2	-	-	-	-	-	13.6	6	4	4	4	9.814	6	3	4	3	26.231	11	7	12	7	822	91.9	7.62
Q9EPH8	Polyadenylate-binding protein 1 OS=Rattus norvegicus OX=10116 GN=Pabpc1 PE=1 SV=1	-	-	-	-	-	13.54	6	3	3	3	23.209	16	8	13	6	22.057	14	8	9	7	636	70.7	9.5
Q925D6	Mitogen-activated protein kinase kinase 6, isoform CRA_a OS=Rattus norvegicus OX=10116 GN=Map2k6 PE=1 SV=1	-	-	-	-	-	13.488	15	4	4	4	3.594	8	2	3	2	2.903	5	1	2	1	334	37.4	7.39
Q7TPI7	Ac2-269 OS=Rattus norvegicus OX=10116 GN=LOC100911453 PE=1 SV=1	-	-	-	-	-	13.294	13	3	3	3	7.31	11	2	4	2	10.976	13	3	5	3	348	37.7	5.2
A0A0G2K0H6	WD repeat domain 13 OS=Rattus norvegicus OX=10116 GN=Wdr13 PE=1 SV=1	-	-	-	-	-	12.471	8	2	3	2	4.93	3	1	3	1	7.198	9	2	4	2	393	42.9	8
M0R6L4	40S ribosomal protein S3a OS=Rattus norvegicus OX=10116 GN=LOC100365839 PE=3 SV=1	-	-	-	-	-	12.339	7	2	2	2	10.269	11	3	6	3	11.572	13	4	7	4	264	29.9	9.73
D3ZGE6	Cortactin, isoform CRA_c OS=Rattus norvegicus OX=10116 GN=Cttn PE=1 SV=3	-	-	-	-	-	12.306	9	5	5	5	13.292	8	4	5	4	17.286	14	5	6	5	546	61	5.31
A0A0G2JTH6	EH domain-containing protein 3 OS=Rattus norvegicus OX=10116 GN=Ehd3 PE=1 SV=1	-	-	-	-	-	12.177	5	3	3	1	12.792	8	4	6	2	18.802	12	6	9	2	572	64.9	6.73
Q8K4M9	Oxysterol-binding protein-related protein 1 OS=Rattus norvegicus OX=10116 GN=Osbpl1a PE=1 SV=1	-	-	-	-	-	12.147	4	3	3	3	13.987	4	4	6	4	10.606	3	2	5	2	950	107.7	6.54
A0A0G2K526	Guanine nucleotide-binding protein G(olf) subunit alpha OS=Rattus norvegicus OX=10116 GN=Gnal PE=1 SV=1	-	-	-	-	-	11.875	6	2	11	1	22.117	11	4	29	2	32.947	19	6	51	4	447	51.3	6.86
Q4FZU0	Acid phosphatase 6, lysophosphatidic OS=Rattus norvegicus OX=10116 GN=Acp6 PE=1 SV=1	-	-	-	-	-	11.705	14	4	4	4	6.368	6	2	3	2	14.833	16	4	6	4	413	47.3	7.75
Q5PQK5	Radixin OS=Rattus norvegicus OX=10116 GN=Rdx PE=2 SV=1	-	-	-	-	-	11.671	10	5	5	3	17.873	10	6	10	3	33.994	21	10	13	5	583	68.5	6.27
Q5XFW4	Mitochondrial ribosomal protein L13, isoform CRA_a OS=Rattus norvegicus OX=10116 GN=Mrpl13 PE=1 SV=1	-	-	-	-	-	11.622	20	3	4	3	9.798	16	3	5	3	14.311	28	4	11	4	178	20.5	9.16
D3ZD48	RAB11 family interacting protein 2 (Class I) (Predicted), isoform CRA_a OS=Rattus norvegicus OX=10116 GN=Rab11fip2 PE=4 SV=2	-	-	-	-	-	11.43	5	2	2	2	14.915	13	5	6	5	14.748	17	5	8	5	512	58.2	9.42
A0A0G2JU15	Pentatricopeptide repeat domain 3 OS=Rattus norvegicus OX=10116 GN=Ptcd3 PE=1 SV=1	-	-	-	-	-	10.802	7	4	4	4	5.611	4	2	2	2	10.555	6	3	4	3	747	84.5	6.62
A0A0G2K9H9	DnaJ heat shock protein family (Hsp40) member B5 OS=Rattus norvegicus OX=10116 GN=Dnajb5 PE=4 SV=1	-	-	-	-	-	10.776	14	4	4	4	6.964	9	3	4	3	14.799	10	3	6	3	420	47.2	9.38
B0BN55	Uroporphyrinogen decarboxylase OS=Rattus norvegicus OX=10116 GN=Urod PE=1 SV=1	-	-	-	-	-	10.732	10	2	3	2	5.963	4	1	1	1	3.277	4	1	1	1	367	40.6	6.54
Q3B7D0	Oxygen-dependent coproporphyrinogen-III oxidase, mitochondrial OS=Rattus norvegicus OX=10116 GN=Cpox PE=1 SV=1	-	-	-	-	-	10.488	7	2	2	2	8.609	7	3	4	3	28.529	23	7	16	7	443	49.2	8.53
P54287	Voltage-dependent L-type calcium channel subunit beta-3 OS=Rattus norvegicus OX=10116 GN=Cacnb3 PE=1 SV=1	-	-	-	-	-	10.476	10	3	3	3	25.448	16	6	12	4	24.991	16	5	11	4	484	54.5	6.27
P07936	Neuromodulin OS=Rattus norvegicus OX=10116 GN=Gap43 PE=1 SV=1	-	-	-	-	-	10.208	8	1	1	1	19.16	28	4	6	4	12.204	21	3	4	3	226	23.6	4.7
Q68FU3	Electron transfer flavoprotein subunit beta OS=Rattus norvegicus OX=10116 GN=Etfb PE=1 SV=3	-	-	-	-	-	9.919	16	3	3	3	6.332	8	2	2	2	23.682	27	6	17	6	255	27.7	7.75
O54924	Exocyst complex component 8 OS=Rattus norvegicus OX=10116 GN=Exoc8 PE=1 SV=1	-	-	-	-	-	9.917	8	3	3	3	4.403	2	1	3	1	8.331	9	4	4	4	716	81	5.4
O08700	Vacuolar protein sorting-associated protein 45 OS=Rattus norvegicus OX=10116 GN=Vps45 PE=1 SV=1	-	-	-	-	-	9.825	7	3	4	3	4.614	4	2	3	2	2.636	2	1	1	1	570	64.9	8.25
Q5U2R0	Methionine adenosyltransferase 2 subunit beta OS=Rattus norvegicus OX=10116 GN=Mat2b PE=2 SV=1	-	-	-	-	-	9.747	7	2	2	2	20.056	13	4	7	4	20.978	24	6	11	6	334	37.4	6.95
Q5PQJ6	Pyrroline-5-carboxylate reductase 3 OS=Rattus norvegicus OX=10116 GN=Pycr3 PE=2 SV=1	-	-	-	-	-	9.642	11	3	4	3	11.031	7	2	6	2	13.545	16	3	7	3	274	28.9	7.06
Q4V7E5	Peptide chain release factor 1-like, mitochondrial OS=Rattus norvegicus OX=10116 GN=Mtrf1l PE=2 SV=1	-	-	-	-	-	9.556	5	1	1	1	9.632	5	1	2	1	9.266	5	1	1	1	373	42.3	8.69
F1M4I4	Uncharacterized protein OS=Rattus norvegicus OX=10116 PE=1 SV=2	-	-	-	-	-	9.469	4	2	2	2	4.2	3	2	3	2	13.602	8	5	5	5	781	86	6.24
D3ZRM5	RAB23, member RAS oncogene family (Predicted) OS=Rattus norvegicus OX=10116 GN=Rab23 PE=4 SV=1	-	-	-	-	-	9.19	11	2	2	2	2.878	5	1	2	1	3.649	11	2	4	2	237	26.6	6.79
P37397	Calponin-3 OS=Rattus norvegicus OX=10116 GN=Cnn3 PE=1 SV=1	-	-	-	-	-	8.909	11	3	3	3	6.595	8	2	4	2	10.311	11	3	7	3	330	36.4	5.72
B0BNE5	S-formylglutathione hydrolase OS=Rattus norvegicus OX=10116 GN=Esd PE=2 SV=1	-	-	-	-	-	8.646	16	3	3	3	8.931	8	3	6	3	23.089	26	5	9	5	282	31.3	6.9
B2DD29	Serine/threonine-protein kinase BRSK1 OS=Rattus norvegicus OX=10116 GN=Brsk1 PE=1 SV=1	-	-	-	-	-	8.631	4	2	2	2	3.73	2	1	1	1	3.466	2	1	1	1	778	85.1	9.32
B1WBW4	Armadillo repeat-containing protein 10 OS=Rattus norvegicus OX=10116 GN=Armc10 PE=1 SV=1	-	-	-	-	-	8.43	6	1	1	1	6.646	6	2	3	2	11.221	14	3	7	3	306	33.4	7.97
Q80W89	NADH dehydrogenase [ubiquinone] 1 alpha subcomplex subunit 11 OS=Rattus norvegicus OX=10116 GN=Ndufa11 PE=2 SV=1	-	-	-	-	-	8.362	24	2	3	2	2.562	16	1	1	1	5.299	24	2	3	2	141	14.8	8.09
P20595	Guanylate cyclase soluble subunit beta-1 OS=Rattus norvegicus OX=10116 GN=Gucy1b1 PE=1 SV=2	-	-	-	-	-	8.313	4	2	2	2	6.502	6	3	4	3	2.421	2	1	1	1	619	70.4	5.4
Q5U2R4	tRNA methyltransferase 10 homolog C OS=Rattus norvegicus OX=10116 GN=Trmt10c PE=2 SV=1	-	-	-	-	-	8.306	6	1	1	1	4.429	8	2	4	2	19.626	16	6	10	6	414	48.3	9.44
Q64303	Serine/threonine-protein kinase PAK 2 OS=Rattus norvegicus OX=10116 GN=Pak2 PE=1 SV=1	-	-	-	-	-	8.26	8	3	3	1	41.613	29	10	22	6	39.81	33	11	24	5	524	57.9	5.77
C6ZII9	NAD-dependent protein deacetylase OS=Rattus norvegicus OX=10116 GN=Sirt3 PE=1 SV=1	-	-	-	-	-	8.155	7	2	2	2	7.361	7	2	2	2	11.083	11	3	4	3	320	35	7.42
P0C643	RAS guanyl-releasing protein 2 OS=Rattus norvegicus OX=10116 GN=Rasgrp2 PE=1 SV=1	-	-	-	-	-	8.055	4	2	2	2	6.1	7	3	3	3	5.123	5	2	4	2	608	69.2	7.68
Q641X9	39S ribosomal protein L9, mitochondrial OS=Rattus norvegicus OX=10116 GN=Mrpl9 PE=2 SV=1	-	-	-	-	-	8.018	15	3	4	3	7.181	5	1	3	1	15.638	20	4	6	4	262	30.1	10.08
F1LW77	RAB33B, member RAS oncogene family OS=Rattus norvegicus OX=10116 GN=Rab33b PE=1 SV=2	-	-	-	-	-	7.946	14	3	8	1	10.814	15	3	16	2	8.175	10	2	7	1	229	25.7	7.69
A0A0G2K9V4	Cytohesin-3 OS=Rattus norvegicus OX=10116 GN=Cyth3 PE=4 SV=1	-	-	-	-	-	7.893	3	1	1	1	11.043	9	3	4	2	18.51	13	5	9	3	471	54.8	6.43
F1M1W4	Nedd4 family-interacting protein 2 OS=Rattus norvegicus OX=10116 GN=Ndfip2 PE=4 SV=2	-	-	-	-	-	7.676	4	1	1	1	7.001	4	1	2	1	4.058	4	1	3	1	337	36.3	5.21
Q4QR80	28S ribosomal protein S25, mitochondrial OS=Rattus norvegicus OX=10116 GN=Mrps25 PE=2 SV=1	-	-	-	-	-	7.555	18	2	3	2	5.504	6	2	4	2	14.104	40	5	8	5	171	19.8	9
Q6IM78	DNA topoisomerase I, mitochondrial OS=Rattus norvegicus OX=10116 GN=Top1mt PE=2 SV=1	-	-	-	-	-	7.513	4	2	3	2	12.824	10	4	5	4	20.736	11	5	7	5	593	69	9.22
F7FHF7	Mitofusin-2-like OS=Rattus norvegicus OX=10116 GN=LOC100911485 PE=1 SV=1	-	-	-	-	-	7.439	2	1	1	1	5.88	5	3	3	3	4.439	4	2	3	2	762	86.8	6.95
M0R3S1	Mitochondrial ribosomal protein S21-like OS=Rattus norvegicus OX=10116 GN=Mrps21l PE=4 SV=1	-	-	-	-	-	7.416	31	2	3	2	5.962	16	1	2	1	10.122	31	3	4	3	88	10.7	10.37
A0A0G2K8T0	Acid ceramidase OS=Rattus norvegicus OX=10116 GN=Asah1 PE=1 SV=1	-	-	-	-	-	7.253	9	3	3	3	2.98	2	1	3	1	11.259	9	4	8	4	428	48.3	9.17
M0RC57	Small ArfGAP 1 OS=Rattus norvegicus OX=10116 GN=Smap1 PE=1 SV=1	-	-	-	-	-	7.176	3	1	1	1	5.666	3	1	4	1	4.57	3	1	2	1	440	47.6	8.51
D3ZL85	Cytochrome c heme lyase OS=Rattus norvegicus OX=10116 GN=Hccs PE=1 SV=1	-	-	-	-	-	7.166	16	2	2	2	3.509	5	1	2	1	10.754	20	3	3	3	274	31.1	6.73
P04256	Heterogeneous nuclear ribonucleoprotein A1 OS=Rattus norvegicus OX=10116 GN=Hnrnpa1 PE=1 SV=3	-	-	-	-	-	7.15	7	2	3	1	6.233	7	2	2	1	4.508	7	2	8	1	320	34.2	9.14
P14562	Lysosome-associated membrane glycoprotein 1 OS=Rattus norvegicus OX=10116 GN=Lamp1 PE=1 SV=1	-	-	-	-	-	7.127	6	2	2	2	4.489	3	1	2	1	5.314	6	2	4	2	407	43.9	8.07
D3ZMR9	Mitochondrial ribosomal protein L21 (Predicted), isoform CRA_a OS=Rattus norvegicus OX=10116 GN=Mrpl21 PE=1 SV=1	-	-	-	-	-	7.051	10	2	3	2	5.927	9	2	2	2	4.936	11	2	3	2	209	23.4	9.95
P41499	Tyrosine-protein phosphatase non-receptor type 11 OS=Rattus norvegicus OX=10116 GN=Ptpn11 PE=1 SV=4	-	-	-	-	-	7.012	3	1	1	1	31.404	12	6	14	6	32.23	22	10	13	10	597	68.4	7.28
A1L122	NEDD8-activating enzyme E1 regulatory subunit OS=Rattus norvegicus OX=10116 GN=Nae1 PE=2 SV=1	-	-	-	-	-	6.914	4	2	2	2	2.575	3	1	2	1	12.057	10	3	6	3	534	60.3	5.66
Q9ESB5	N-terminal EF-hand calcium-binding protein 1 OS=Rattus norvegicus OX=10116 GN=Necab1 PE=1 SV=1	-	-	-	-	-	6.828	4	1	1	1	6.687	4	1	2	1	10.772	13	3	6	3	352	40.9	4.93
Q9Z0J5	Thioredoxin reductase 2, mitochondrial OS=Rattus norvegicus OX=10116 GN=Txnrd2 PE=1 SV=3	-	-	-	-	-	6.67	2	1	1	1	7.095	2	1	2	1	3.076	2	1	1	1	526	56.5	8.56
Q7TPK0	Ac2-125 OS=Rattus norvegicus OX=10116 GN=Fdps PE=1 SV=1	-	-	-	-	-	6.637	3	2	2	2	10.239	4	4	6	4	22.61	6	5	9	5	879	97.5	7.23
D3ZNY3	Methylmalonic aciduria (Cobalamin deficiency) cblA type (Predicted), isoform CRA_a OS=Rattus norvegicus OX=10116 GN=Mmaa PE=1 SV=1	-	-	-	-	-	6.556	7	2	2	2	12.644	10	4	8	4	9.385	7	3	6	3	415	46.3	9.58
A0A0H2UI35	Homer protein homolog 1 OS=Rattus norvegicus OX=10116 GN=Homer1 PE=1 SV=1	-	-	-	-	-	6.528	4	1	1	1	33.654	30	9	13	9	31.966	29	9	21	9	366	41.4	5.63
Q6PEC5	Uncharacterized protein (Fragment) OS=Rattus norvegicus OX=10116 PE=2 SV=1	-	-	-	-	-	6.5	14	2	3	2	15.474	22	3	9	3	12.441	31	4	9	4	163	17.1	9.01
Q566C7	Diphosphoinositol polyphosphate phosphohydrolase 1 OS=Rattus norvegicus OX=10116 GN=Nudt3 PE=1 SV=1	-	-	-	-	-	6.399	8	1	2	1	10.318	14	2	3	2	5.513	8	1	2	1	168	19.1	6.34
Q5U1W6	MICOS complex subunit OS=Rattus norvegicus OX=10116 GN=Apool PE=1 SV=1	-	-	-	-	-	6.383	6	1	1	1	2.512	4	1	1	1	2.943	6	1	2	1	254	28.2	9.01
G3V9K0	Cysteinyl-tRNA synthetase (Predicted), isoform CRA_b OS=Rattus norvegicus OX=10116 GN=Cars PE=1 SV=1	-	-	-	-	-	6.313	5	2	2	2	15.352	8	4	9	4	11.763	5	3	4	3	748	85.5	6.52
D3ZZN3	Acetyl-coenzyme A synthetase OS=Rattus norvegicus OX=10116 GN=Acss1 PE=3 SV=1	-	-	-	-	-	6.251	5	3	3	3	8.567	3	2	3	2	11.421	5	3	4	3	682	74.8	6.86
B0BN85	Protein SGT1 homolog OS=Rattus norvegicus OX=10116 GN=Sugt1 PE=2 SV=1	-	-	-	-	-	6.205	4	1	1	1	15.004	15	4	7	4	5.024	7	2	5	2	336	38.1	5.29
Q5RK09	Eukaryotic translation initiation factor 3 subunit G OS=Rattus norvegicus OX=10116 GN=Eif3g PE=1 SV=1	-	-	-	-	-	6.194	8	2	2	2	6.719	5	2	3	2	4.638	9	2	3	2	320	35.6	5.9
B5DEM3	Tmed4 protein OS=Rattus norvegicus OX=10116 GN=Tmed4 PE=2 SV=1	-	-	-	-	-	6.107	9	2	4	2	5.31	8	2	4	2	12.349	24	4	7	4	227	26.1	8.59
A0A0G2K9C5	Numb-like protein OS=Rattus norvegicus OX=10116 GN=Numbl PE=1 SV=1	-	-	-	-	-	6.013	6	3	3	3	9.488	7	4	7	3	17.657	9	5	6	5	641	68.6	8.43
Q66HR2	Microtubule-associated protein RP/EB family member 1 OS=Rattus norvegicus OX=10116 GN=Mapre1 PE=1 SV=3	-	-	-	-	-	6.003	7	1	1	1	4.819	14	2	4	2	6.13	13	3	5	2	268	30	5.22
A0A0H2UHV9	Coatomer subunit gamma OS=Rattus norvegicus OX=10116 GN=Copg2 PE=1 SV=1	-	-	-	-	-	5.886	3	2	2	2	4.024	2	2	3	2	2.853	1	1	1	1	870	97.5	5.74
E9PU34	RCG41110 OS=Rattus norvegicus OX=10116 GN=Rmnd1 PE=1 SV=2	-	-	-	-	-	5.764	6	2	2	2	7.747	5	2	3	2	20.906	18	7	11	7	450	51.7	8.53
P70611	Double C2-like domain-containing protein alpha OS=Rattus norvegicus OX=10116 GN=Doc2a PE=1 SV=1	-	-	-	-	-	5.707	6	2	2	2	4.427	4	1	1	1	2.546	4	1	1	1	403	44.6	7.49
D3Z900	Mitochondrial amidoxime reducing component 2 OS=Rattus norvegicus OX=10116 GN=Marc2 PE=1 SV=2	-	-	-	-	-	5.669	5	2	2	2	9.387	8	4	6	4	8.413	12	4	6	4	338	38.2	8.68
Q62825	Exocyst complex component 3 OS=Rattus norvegicus OX=10116 GN=Exoc3 PE=1 SV=1	-	-	-	-	-	5.604	6	3	3	3	6.65	4	3	6	3	10.99	6	4	4	4	755	86.4	6.11
D4ABY4	Ubiquitin-conjugating enzyme E2, J1 OS=Rattus norvegicus OX=10116 GN=Ube2j1 PE=1 SV=3	-	-	-	-	-	5.566	6	1	1	1	5.244	6	1	2	1	7.606	6	1	2	1	248	27.8	6.74
P62628	Dynein light chain roadblock-type 1 OS=Rattus norvegicus OX=10116 GN=Dynlrb1 PE=1 SV=3	-	-	-	-	-	5.521	29	2	3	2	6.62	29	2	2	2	4.024	13	1	2	1	96	11	7.25
Q505J8	Phenylalanine--tRNA ligase alpha subunit OS=Rattus norvegicus OX=10116 GN=Farsa PE=1 SV=1	-	-	-	-	-	5.326	3	1	1	1	5.705	4	2	3	2	15.877	12	4	7	4	508	57.7	8.28
D3ZI16	COP9 (Constitutive photomorphogenic) homolog, subunit 6 (Arabidopsis thaliana) (Predicted), isoform CRA_a OS=Rattus norvegicus OX=10116 GN=Cops6 PE=1 SV=1	-	-	-	-	-	5.313	4	1	1	1	8.809	7	2	4	2	5.671	4	1	2	1	344	37.7	6.14
P54001	Prolyl 4-hydroxylase subunit alpha-1 OS=Rattus norvegicus OX=10116 GN=P4ha1 PE=2 SV=2	-	-	-	-	-	5.292	3	1	1	1	12.765	6	3	5	3	11.052	8	3	5	3	534	60.9	5.9
D3ZFB6	Proline-rich transmembrane protein 2 OS=Rattus norvegicus OX=10116 GN=Prrt2 PE=1 SV=1	-	-	-	-	-	5.244	4	1	1	1	8.773	22	3	5	3	10.36	13	2	3	2	344	35.8	4.63
B1WC26	N-acetylneuraminate synthase OS=Rattus norvegicus OX=10116 GN=Nans PE=1 SV=1	-	-	-	-	-	5.098	4	1	1	1	3.176	4	1	2	1	9.791	9	2	5	2	359	40	6.84
P62966	Cellular retinoic acid-binding protein 1 OS=Rattus norvegicus OX=10116 GN=Crabp1 PE=1 SV=3	-	-	-	-	-	5.025	9	1	2	1	5.684	15	2	5	2	4.396	15	2	3	2	137	15.6	5.38
F1LQX4	Rho GTPase-activating protein 44 OS=Rattus norvegicus OX=10116 GN=Arhgap44 PE=1 SV=2	-	-	-	-	-	5.021	3	2	2	2	18.378	7	5	9	5	7.425	4	3	3	3	814	89.1	6.51
G3V7N0	Heparan sulfate 2-O-sulfotransferase 1, isoform CRA_a OS=Rattus norvegicus OX=10116 GN=Hs2st1 PE=1 SV=1	-	-	-	-	-	4.94	3	1	1	1	6.557	6	2	3	2	15.191	16	5	8	5	356	41.8	8.57
Q68FT3	Pyridine nucleotide-disulfide oxidoreductase domain-containing protein 2 OS=Rattus norvegicus OX=10116 GN=Pyroxd2 PE=2 SV=1	-	-	-	-	-	4.883	4	2	2	2	3.182	2	1	2	1	4.652	8	2	2	2	581	62.8	8.18
D4A1Q9	Tubulin tyrosine ligase-like 12 OS=Rattus norvegicus OX=10116 GN=Ttll12 PE=1 SV=1	-	-	-	-	-	4.87	3	2	2	2	3.058	3	2	2	2	17.608	11	6	9	6	639	73.9	5.64
Q6AYD3	Proliferation-associated protein 2G4 OS=Rattus norvegicus OX=10116 GN=Pa2g4 PE=1 SV=1	-	-	-	-	-	4.821	5	2	3	2	7.764	9	3	4	3	3.065	5	2	2	2	394	43.6	6.86
P11232	Thioredoxin OS=Rattus norvegicus OX=10116 GN=Txn PE=1 SV=2	-	-	-	-	-	4.711	12	1	1	1	2.339	12	1	3	1	3.258	12	1	2	1	105	11.7	4.92
Q91V33	KH domain-containing, RNA-binding, signal transduction-associated protein 1 OS=Rattus norvegicus OX=10116 GN=Khdrbs1 PE=1 SV=1	-	-	-	-	-	4.609	6	2	2	2	3.494	6	2	2	2	4.12	5	2	2	2	443	48.3	8.72
P21818	Stathmin-2 OS=Rattus norvegicus OX=10116 GN=Stmn2 PE=1 SV=2	-	-	-	-	-	4.372	6	1	1	1	3.958	11	2	2	2	6.152	23	3	4	3	179	20.7	8.63
Q5PPI4	Lysosome-associated membrane glycoprotein 5 OS=Rattus norvegicus OX=10116 GN=Lamp5 PE=2 SV=1	-	-	-	-	-	4.276	4	1	1	1	4.58	4	1	2	1	6.911	7	2	4	2	280	31.5	6.34
F1M7S2	Proteasome inhibitor PI31 subunit OS=Rattus norvegicus OX=10116 GN=Psmf1 PE=1 SV=2	-	-	-	-	-	4.249	8	1	1	1	8.173	9	2	3	2	9.436	13	3	4	3	271	29.9	5.26
Q9JL55	Glycerophosphodiester phosphodiesterase 1 OS=Rattus norvegicus OX=10116 GN=Gde1 PE=1 SV=2	-	-	-	-	-	4.172	5	1	1	1	2.667	5	1	1	1	7.803	9	2	4	2	331	37.6	6.74
A0A0G2K2M2	Mitochondrial fission factor OS=Rattus norvegicus OX=10116 GN=LOC102556337 PE=1 SV=1	-	-	-	-	-	4.105	3	1	1	1	2.384	3	1	1	1	5.771	9	3	4	3	353	39.7	8.94
A0A0G2JTF2	Disabled homolog 2-interacting protein OS=Rattus norvegicus OX=10116 GN=Dab2ip PE=1 SV=1	-	-	-	-	-	4.036	2	2	3	1	11.539	3	3	7	3	22.489	9	8	17	6	1161	128	7.11
Q6AYQ3	Phenylalanine--tRNA ligase, mitochondrial OS=Rattus norvegicus OX=10116 GN=Fars2 PE=2 SV=1	-	-	-	-	-	3.975	3	1	1	1	2.405	3	1	1	1	11.838	10	3	6	3	472	55.1	7.88
A0A0G2JT06	COP9 signalosome complex subunit 1 OS=Rattus norvegicus OX=10116 GN=Gps1 PE=1 SV=1	-	-	-	-	-	3.959	4	2	2	2	5.31	4	2	4	2	7.44	6	3	6	3	526	58.8	6.74
G3V7J2	Interferon-inducible double-stranded RNA-dependent protein kinase activator A OS=Rattus norvegicus OX=10116 GN=Prkra PE=1 SV=1	-	-	-	-	-	3.927	3	1	1	1	9.357	11	3	4	3	20.941	15	4	7	4	313	34.4	8.56
A0A0G2JTB2	1,4-alpha-glucan-branching enzyme OS=Rattus norvegicus OX=10116 GN=Gbe1 PE=1 SV=1	-	-	-	-	-	3.903	4	2	2	2	6.907	4	2	3	1	3.359	3	1	1	1	655	75.7	6.55
D4A6D7	Tetratricopeptide repeat protein 19, mitochondrial OS=Rattus norvegicus OX=10116 GN=Ttc19 PE=3 SV=1	-	-	-	-	-	3.785	2	1	1	1	4.379	5	2	4	2	13.288	16	4	7	4	365	41.3	6.21
Q6AY71	Protein C8orf37 homolog OS=Rattus norvegicus OX=10116 PE=2 SV=1	-	-	-	-	-	3.74	6	1	1	1	4.796	8	2	2	2	3.812	13	2	3	2	210	23.8	6.87
Q3SWT7	Nuclear receptor binding protein OS=Rattus norvegicus OX=10116 GN=Nrbp1 PE=1 SV=1	-	-	-	-	-	3.652	3	1	1	1	3.606	3	1	2	1	4.38	4	2	2	2	535	59.8	5.08
D3ZJF9	Galactosidase, alpha OS=Rattus norvegicus OX=10116 GN=Gla PE=1 SV=2	-	-	-	-	-	3.631	3	1	1	1	8.49	7	2	4	2	9.333	9	3	6	3	420	47.5	5.72
Q80VL0	Interactor protein for cytohesin exchange factors 1 OS=Rattus norvegicus OX=10116 GN=Ipcef1 PE=1 SV=1	-	-	-	-	-	3.564	3	1	1	1	5.832	7	2	4	2	3.081	3	1	2	1	406	45.7	7.61
Q4QRB0	Galactose-4-epimerase, UDP, isoform CRA_a OS=Rattus norvegicus OX=10116 GN=Gale PE=1 SV=1	-	-	-	-	-	3.514	3	1	1	1	3.16	4	1	1	1	4.859	9	2	2	2	348	38.3	6.47
D3ZYH3	Nudix hydrolase 11 OS=Rattus norvegicus OX=10116 GN=Nudt10 PE=3 SV=1	-	-	-	-	-	3.26	12	2	3	2	5.287	12	2	4	1	3.723	13	2	3	1	164	18.6	5.69
Q9R1T3	Cathepsin Z OS=Rattus norvegicus OX=10116 GN=Ctsz PE=1 SV=2	-	-	-	-	-	3.187	4	1	1	1	7.968	7	2	4	2	3.996	3	1	2	1	306	34.2	7.15
B0BMU7	Elongator complex protein 5 OS=Rattus norvegicus OX=10116 GN=Elp5 PE=1 SV=1	-	-	-	-	-	3.171	5	1	1	1	7.082	11	2	3	2	9.097	9	2	4	2	320	35.6	5.35
F7F1Y3	Vacuolar protein sorting-associated protein 4A OS=Rattus norvegicus OX=10116 GN=Vps4a PE=1 SV=1	-	-	-	-	-	3.144	2	1	1	1	19.167	9	4	8	4	15.127	9	4	8	2	510	56.1	7.97
F1M9G8	Histidine triad nucleotide-binding protein 3 OS=Rattus norvegicus OX=10116 GN=Hint3 PE=1 SV=1	-	-	-	-	-	3.081	8	1	1	1	3.147	8	1	2	1	2.773	14	2	2	2	175	19.7	6.71
D3ZY44	Mitochondrial ribosomal protein S2 OS=Rattus norvegicus OX=10116 GN=Mrps2 PE=1 SV=1	-	-	-	-	-	3.046	3	1	1	1	3.88	13	2	2	2	4.228	5	1	2	1	291	32.2	9.16
D3ZCZ9	NADH dehydrogenase [ubiquinone] iron-sulfur protein 6, mitochondrial OS=Rattus norvegicus OX=10116 GN=LOC100912599 PE=1 SV=1	-	-	-	-	-	3.044	19	1	1	1	7.233	18	2	4	2	5.624	28	2	4	2	116	13	9.22
F1M1D2	TGF-beta-activated kinase 1 (MAP3K7)-binding protein 3 OS=Rattus norvegicus OX=10116 GN=Tab3 PE=1 SV=3	-	-	-	-	-	2.871	2	1	1	1	3.15	5	2	2	2	12.015	7	3	5	3	715	78.9	8.5
B2RYP4	Sorting nexin 2 OS=Rattus norvegicus OX=10116 GN=Snx2 PE=1 SV=1	-	-	-	-	-	2.851	3	1	1	1	2.394	3	1	1	1	8.631	9	4	4	4	519	58.5	5.12
P57093	Phytanoyl-CoA dioxygenase, peroxisomal OS=Rattus norvegicus OX=10116 GN=Phyh PE=1 SV=2	-	-	-	-	-	2.773	4	1	1	1	5.902	7	2	3	2	11.941	11	3	4	3	338	38.6	8.48
A0A0G2K8L9	Mitochondrial ribosomal protein S28 OS=Rattus norvegicus OX=10116 GN=Mrps28 PE=1 SV=1	-	-	-	-	-	2.772	5	1	1	1	10.025	16	3	5	3	6.74	18	2	4	2	187	20.6	8.63
A0A0G2JZM8	CLIP-associating protein 2 OS=Rattus norvegicus OX=10116 GN=Clasp2 PE=1 SV=1	-	-	-	-	-	2.738	2	2	2	2	27.611	6	7	11	7	12.038	4	4	8	4	1505	164.6	8.03
B0BNA3	Arginyl-tRNA synthetase 2, mitochondrial OS=Rattus norvegicus OX=10116 GN=Rars2 PE=2 SV=1	-	-	-	-	-	2.72	5	2	2	2	4.027	2	1	2	1	3.011	2	1	2	1	578	65.3	8.41
Q3B8R7	Mitochondrial ribosomal protein L47, isoform CRA_a OS=Rattus norvegicus OX=10116 GN=Mrpl47 PE=1 SV=1	-	-	-	-	-	2.695	8	2	2	2	7.957	12	3	4	3	6.38	9	2	6	2	252	29.6	10.17
Q68FW7	Threonine--tRNA ligase, mitochondrial OS=Rattus norvegicus OX=10116 GN=Tars2 PE=2 SV=1	-	-	-	-	-	2.631	1	1	1	1	2.577	1	1	1	1	4.143	2	1	1	1	723	81.6	7.87
E9PTV0	Guanylate kinase 1, isoform CRA_a OS=Rattus norvegicus OX=10116 GN=Guk1 PE=1 SV=2	-	-	-	-	-	2.509	20	2	2	2	12.542	19	4	6	4	11.794	36	4	7	4	219	24	6.15
D3ZRM9	60S ribosomal protein L13 OS=Rattus norvegicus OX=10116 GN=LOC100360491 PE=3 SV=1	-	-	-	-	-	2.395	6	1	1	1	6.225	5	1	2	1	6.635	9	2	5	2	211	24.2	11.41
O88387	FYVE, RhoGEF and PH domain-containing protein 4 OS=Rattus norvegicus OX=10116 GN=Fgd4 PE=1 SV=1	-	-	-	-	-	2.292	4	2	2	2	21.352	10	6	7	6	23.06	12	6	12	6	766	86.4	6
B4F7A3	Galectin OS=Rattus norvegicus OX=10116 GN=Lgalsl PE=1 SV=1	-	-	-	-	-	2.242	13	1	1	1	7.973	12	2	4	2	8.373	29	3	5	3	172	18.9	5.35
Q5RK00	39S ribosomal protein L46, mitochondrial OS=Rattus norvegicus OX=10116 GN=Mrpl46 PE=2 SV=1	-	-	-	-	-	2.24	5	1	1	1	6.218	8	2	3	2	7.963	12	3	4	3	277	31.7	7.44
D4A3V2	NADH dehydrogenase [ubiquinone] 1 alpha subcomplex subunit 6 OS=Rattus norvegicus OX=10116 GN=Ndufa6 PE=1 SV=1	-	-	-	-	-	2.204	12	1	1	1	21.194	31	3	10	3	11.287	18	2	8	2	130	15.2	10.15
D3ZEI4	Hepatocyte cell adhesion molecule OS=Rattus norvegicus OX=10116 GN=Hepacam PE=1 SV=2	-	-	-	-	-	2.175	5	1	2	1	2.571	5	1	1	1	9.624	15	3	5	3	417	46.5	9.38
A0A0G2K3I9	Dual-specificity phosphatase 3 OS=Rattus norvegicus OX=10116 GN=Dusp3 PE=1 SV=1	-	-	-	-	-	2.033	8	1	2	1	4.233	6	1	2	1	14.639	19	3	6	3	211	23.1	5.85
A0A0H2UHT3	39S ribosomal protein L22, mitochondrial OS=Rattus norvegicus OX=10116 GN=Mrpl22 PE=1 SV=1	-	-	-	-	-	2.016	11	2	2	2	18.428	17	3	6	3	14.23	24	4	8	4	223	25.8	10.14
D3ZT47	Family with sequence similarity 171, member A2 OS=Rattus norvegicus OX=10116 GN=Fam171a2 PE=1 SV=2	-	-	-	-	-	2.007	2	1	1	1	7.198	3	2	2	2	17.987	9	5	8	5	822	87.4	8.05
Q7TT47	Paraplegin OS=Rattus norvegicus OX=10116 GN=Spg7 PE=2 SV=2	-	-	-	-	-	1.994	1	1	1	1	3.452	2	2	2	2	7.898	4	3	4	3	781	86	8.81
Q6QI86	Haloacid dehalogenase-like hydrolase domain-containing protein 2 OS=Rattus norvegicus OX=10116 GN=Hdhd2 PE=1 SV=1	-	-	-	-	-	1.953	2	1	1	1	4.647	5	2	3	2	5.57	5	2	3	2	384	42.4	7.34
D3ZM33	Uncharacterized protein OS=Rattus norvegicus OX=10116 PE=3 SV=3	-	-	-	-	-	1.929	8	1	2	1	7.651	20	3	5	3	10.621	24	4	5	4	152	17.8	10.99
D3ZQP6	Sema domain, immunoglobulin domain (Ig), and GPI membrane anchor, (Semaphorin) 7A (Predicted) OS=Rattus norvegicus OX=10116 GN=Sema7a PE=1 SV=1	-	-	-	-	-	1.893	2	1	1	1	7.672	4	2	3	2	9.897	9	4	5	4	666	75.1	7.42
D3ZXS8	Huntingtin interacting protein 2 (Predicted), isoform CRA_a OS=Rattus norvegicus OX=10116 GN=Ube2k PE=1 SV=1	-	-	-	-	-	1.863	6	1	1	1	5.056	8	1	1	1	7.001	14	2	4	2	200	22.4	5.44
P97612	Fatty-acid amide hydrolase 1 OS=Rattus norvegicus OX=10116 GN=Faah PE=1 SV=1	-	-	-	-	-	1.853	3	1	1	1	2.381	2	1	2	1	10.204	11	3	4	3	579	63.3	8.15
A0JN29	Limb and neural patterns (Predicted), isoform CRA_a OS=Rattus norvegicus OX=10116 GN=Lnpk PE=1 SV=1	-	-	-	-	-	1.845	2	1	1	1	8.236	8	3	4	3	10.977	13	3	4	3	376	42.1	9.25
Q5M7A4	Ubiquitin-like modifier-activating enzyme 5 OS=Rattus norvegicus OX=10116 GN=Uba5 PE=1 SV=1	-	-	-	-	-	1.835	2	1	1	1	11.966	8	3	4	3	6.95	5	2	4	2	403	44.9	4.96
Q8CFC9	Leucine zipper putative tumor suppressor 1 OS=Rattus norvegicus OX=10116 GN=Lzts1 PE=1 SV=3	-	-	-	-	-	1.76	4	1	1	1	2.138	2	1	1	1	6.487	7	3	3	3	601	67.5	7.56
P36972	Adenine phosphoribosyltransferase OS=Rattus norvegicus OX=10116 GN=Aprt PE=1 SV=1	-	-	-	-	-	1.529	7	1	1	1	2.543	6	1	1	1	16.339	23	4	7	4	180	19.5	6.57
A0A0G2K7G2	ArfGAP with FG repeats 2 OS=Rattus norvegicus OX=10116 GN=Agfg2 PE=1 SV=1	-	-	-	-	-	1.445	4	1	1	1	5.14	4	1	1	1	3.443	4	1	2	1	488	50.1	8.95
Q99M64	Phosphatidylinositol 4-kinase type 2-alpha OS=Rattus norvegicus OX=10116 GN=Pi4k2a PE=1 SV=1	-	-	-	-	-	1.395	5	1	1	1	9.755	7	3	4	3	12.085	15	5	7	5	478	54.3	8.07
Q66H47	39S ribosomal protein L24, mitochondrial OS=Rattus norvegicus OX=10116 GN=Mrpl24 PE=2 SV=1	-	-	-	-	-	1.387	5	1	1	1	6.912	8	2	2	2	2.357	4	1	2	1	216	25	9.5
A0A0G2K6R9	Ankyrin 2 OS=Rattus norvegicus OX=10116 GN=Ank2 PE=1 SV=1	68.042	6	15	24	15	21.954	3	7	10	7	-	-	-	-	-	34.256	4	11	22	2	3931	429.6	5.17
G3V6L8	RCG61894, isoform CRA_a OS=Rattus norvegicus OX=10116 GN=Strn PE=1 SV=1	63.589	22	12	19	12	33.275	12	6	9	6	-	-	-	-	-	2.531	3	1	2	1	780	86.1	5.21
P10111	Peptidyl-prolyl cis-trans isomerase A OS=Rattus norvegicus OX=10116 GN=Ppia PE=1 SV=2	56.982	49	8	33	8	55.959	46	6	35	6	51.43	48	7	58	7	54.117	48	7	76	7	164	17.9	8.16
Q6AYS2	Sideroflexin OS=Rattus norvegicus OX=10116 GN=Sfxn1 PE=1 SV=1	43.606	34	8	21	8	48.303	41	10	23	1	-	-	-	-	-	30.406	25	7	23	7	322	35.6	9.07
A0A0G2K0T5	Calcium uptake protein 1, mitochondrial OS=Rattus norvegicus OX=10116 GN=Micu1 PE=1 SV=1	40.469	28	9	18	9	48.168	27	8	18	8	78.11	21	8	31	8	112.798	31	10	110	10	481	54.8	8.66
A0A0G2K0W9	Proteasome subunit alpha type OS=Rattus norvegicus OX=10116 GN=Psma7 PE=1 SV=1	39.719	37	7	15	7	31.564	39	7	8	7	-	-	-	-	-	35.301	44	9	24	9	248	27.8	8.46
P07633	Propionyl-CoA carboxylase beta chain, mitochondrial OS=Rattus norvegicus OX=10116 GN=Pccb PE=2 SV=1	36.018	17	7	10	1	38.699	15	5	6	1	-	-	-	-	-	49.578	27	10	20	1	541	58.6	7.47
Q6NYB7	Ras-related protein Rab-1A OS=Rattus norvegicus OX=10116 GN=Rab1A PE=1 SV=3	34.02	45	6	15	3	65.233	57	10	28	5	-	-	-	-	-	36.314	49	7	22	3	205	22.7	6.21
Q01728	Sodium/calcium exchanger 1 OS=Rattus norvegicus OX=10116 GN=Slc8a1 PE=1 SV=3	29.703	12	6	11	5	10.035	5	2	3	2	-	-	-	-	-	27.53	15	8	21	7	971	108.1	5
Q6AYD5	Eukaryotic peptide chain release factor GTP-binding subunit ERF3B-like OS=Rattus norvegicus OX=10116 GN=Gspt1 PE=1 SV=1	27.768	15	5	7	5	23.664	12	5	5	1	-	-	-	-	-	4.325	3	2	2	1	636	68.7	5.21
A1L1M0	Protein kinase, cAMP-dependent, catalytic, alpha OS=Rattus norvegicus OX=10116 GN=Prkaca PE=1 SV=1	26.405	17	5	11	2	34.168	27	7	8	4	-	-	-	-	-	6.435	11	3	4	2	351	40.6	8.79
A0A0H2UHS7	60S ribosomal protein L18 OS=Rattus norvegicus OX=10116 GN=Rpl18 PE=1 SV=1	21.589	19	3	7	3	6.107	7	1	1	1	-	-	-	-	-	6.88	12	2	3	2	189	21.8	11.78
B0BN63	Activator of Hsp90 ATPase activity 1 OS=Rattus norvegicus OX=10116 GN=Ahsa1 PE=1 SV=1	21.32	20	3	4	3	19.173	18	4	5	4	8.384	7	2	4	2	48.472	40	9	17	9	338	38.1	5.53
Q4V8B7	Inactive hydroxysteroid dehydrogenase-like protein 1 OS=Rattus norvegicus OX=10116 GN=Hsdl1 PE=2 SV=1	19.741	20	4	5	4	32.444	31	7	7	7	-	-	-	-	-	10.85	17	4	6	4	330	36.9	8.7
Q07984	Translocon-associated protein subunit delta OS=Rattus norvegicus OX=10116 GN=Ssr4 PE=2 SV=1	18.34	25	3	5	3	13.597	25	3	4	3	-	-	-	-	-	2.72	6	1	1	1	173	19	5.78
A0A0G2K8P3	E3 ubiquitin-protein ligase OS=Rattus norvegicus OX=10116 GN=Nedd4 PE=1 SV=1	14.942	5	3	5	2	5.555	3	2	2	2	-	-	-	-	-	10.007	5	3	6	1	889	102.7	5.24
P54313	Guanine nucleotide-binding protein G(I)/G(S)/G(T) subunit beta-2 OS=Rattus norvegicus OX=10116 GN=Gnb2 PE=1 SV=4	13.639	13	4	8	1	19.938	15	5	22	1	-	-	-	-	-	16.904	20	5	24	1	340	37.3	6
S4VP54	MAP2K4delta OS=Rattus norvegicus OX=10116 GN=Map2k4 PE=2 SV=1	13.282	11	3	4	3	18.482	10	3	3	3	7.256	9	3	6	3	28.274	23	7	12	7	408	45.4	8.03
F1LN30	Small ubiquitin-related modifier OS=Rattus norvegicus OX=10116 GN=Sumo4 PE=3 SV=1	12.899	27	2	16	2	31.142	27	3	38	3	32.65	27	3	82	3	30.135	27	3	94	3	95	10.9	5.25
G3V7V3	Solute carrier family 27 (Fatty acid transporter), member 4 OS=Rattus norvegicus OX=10116 GN=Slc27a4 PE=1 SV=1	12.123	7	4	12	4	15.207	10	5	5	4	-	-	-	-	-	2.29	2	1	1	1	643	72.1	8.62
F1LP30	Methylcrotonoyl-CoA carboxylase subunit alpha, mitochondrial OS=Rattus norvegicus OX=10116 GN=Mccc1 PE=1 SV=1	11.606	5	2	3	2	9.095	6	3	3	3	-	-	-	-	-	2.894	2	1	1	1	715	79.2	7.14
P62744	AP-2 complex subunit sigma OS=Rattus norvegicus OX=10116 GN=Ap2s1 PE=1 SV=1	10.977	24	3	6	3	10.279	30	4	9	4	-	-	-	-	-	4.199	14	2	2	2	142	17	6.18
P52481	Adenylyl cyclase-associated protein 2 OS=Rattus norvegicus OX=10116 GN=Cap2 PE=1 SV=1	9.94	8	3	4	3	9.85	6	2	2	2	-	-	-	-	-	5.958	5	2	3	1	477	52.9	7.17
A0A0A0MXW1	2-oxoisovalerate dehydrogenase subunit beta, mitochondrial OS=Rattus norvegicus OX=10116 GN=Bckdhb PE=1 SV=1	9.147	10	2	2	2	16.46	17	4	4	4	-	-	-	-	-	9.973	13	3	4	3	391	42.9	6.9
A0A0G2K4T8	Mitochondrial intermediate peptidase OS=Rattus norvegicus OX=10116 GN=Mipep PE=1 SV=1	8.843	4	2	3	2	1.856	2	1	1	1	-	-	-	-	-	2.401	2	1	1	1	711	80.8	6.57
F8WFM2	Beta-soluble NSF attachment protein OS=Rattus norvegicus OX=10116 GN=Napb PE=4 SV=1	8.719	18	3	4	3	22.466	37	7	8	5	36.869	33	7	16	6	49.022	42	9	24	7	298	33.5	5.47
P51583	Multifunctional protein ADE2 OS=Rattus norvegicus OX=10116 GN=Paics PE=1 SV=3	8.655	5	2	3	2	2.902	5	1	1	1	-	-	-	-	-	10.911	6	2	3	2	425	47.1	7.69
Q9Z336	Dynein light chain Tctex-type 1 OS=Rattus norvegicus OX=10116 GN=Dynlt1 PE=1 SV=1	8.593	14	1	2	1	15.447	30	2	6	2	-	-	-	-	-	4.096	14	1	2	1	113	12.4	5.08
Q3T1J1	Eukaryotic translation initiation factor 5A-1 OS=Rattus norvegicus OX=10116 GN=Eif5a PE=1 SV=3	7.327	23	2	2	2	28.298	32	5	9	5	6.993	16	3	5	3	19.336	31	5	16	3	154	16.8	5.24
A0A0G2JVG4	Peroxisomal trans-2-enoyl-CoA reductase OS=Rattus norvegicus OX=10116 GN=Pecr PE=1 SV=1	7.277	12	2	3	2	3.319	3	1	1	1	-	-	-	-	-	3.213	9	1	1	1	305	32.7	8.59
Q5XI86	Peptidyl-tRNA hydrolase 2 OS=Rattus norvegicus OX=10116 GN=Ptrh2 PE=1 SV=1	6.869	19	2	3	2	20.225	28	3	5	3	-	-	-	-	-	2.919	8	1	1	1	181	19.5	7.42
D3ZM21	Catechol-O-methyltransferase domain containing 1 (Predicted), isoform CRA_a OS=Rattus norvegicus OX=10116 GN=Comtd1 PE=1 SV=1	6.46	16	2	2	2	8.91	15	2	3	2	-	-	-	-	-	15.455	26	4	8	4	262	29	8.76
Q5BKC9	Ephexin-1 OS=Rattus norvegicus OX=10116 GN=Ngef PE=1 SV=2	6.453	3	2	2	2	13.307	6	3	4	3	-	-	-	-	-	2.869	1	1	1	1	701	81	6.16
Q32Q06	AP-1 complex subunit mu-1 OS=Rattus norvegicus OX=10116 GN=Ap1m1 PE=1 SV=3	6.251	8	2	3	2	6.553	3	1	2	1	-	-	-	-	-	2.465	3	1	2	1	423	48.5	7.3
Q6AYG3	Exopolyphosphatase PRUNE1 OS=Rattus norvegicus OX=10116 GN=Prune1 PE=1 SV=1	6.248	10	4	7	4	13.205	9	3	3	3	-	-	-	-	-	7.31	7	3	5	3	454	50	5.07
A0A0H2UHE5	Protein phosphatase 1A OS=Rattus norvegicus OX=10116 GN=Ppm1a PE=1 SV=1	6.108	4	1	2	1	14.797	9	3	3	3	30.981	19	7	11	5	31.615	21	8	15	6	472	53.4	7.85
P18163	Long-chain-fatty-acid--CoA ligase 1 OS=Rattus norvegicus OX=10116 GN=Acsl1 PE=1 SV=1	6.107	3	1	2	1	11.576	6	3	3	3	-	-	-	-	-	5.318	6	3	3	3	699	78.1	6.99
A0A0G2K7L0	28S ribosomal protein S10, mitochondrial OS=Rattus norvegicus OX=10116 GN=Mrps10 PE=1 SV=1	6.106	17	3	4	3	5.331	16	2	2	2	-	-	-	-	-	4.263	9	1	2	1	201	23.1	9.28
Q6AYQ8	Acylpyruvase FAHD1, mitochondrial OS=Rattus norvegicus OX=10116 GN=Fahd1 PE=1 SV=1	5.896	7	1	1	1	12.478	14	2	4	2	2.989	4	1	3	1	30.43	24	4	23	4	221	24.5	7.74
A0A0G2K6G2	Adipocyte plasma membrane-associated protein OS=Rattus norvegicus OX=10116 GN=Apmap PE=1 SV=1	5.85	9	2	3	2	6.625	3	1	1	1	-	-	-	-	-	13.719	16	5	9	5	415	46.4	6.14
M0R4V4	Similar to solute carrier family 25 (Mitochondrial carrier; phosphate carrier), member 23, isoform CRA_b OS=Rattus norvegicus OX=10116 GN=Slc25a23 PE=1 SV=1	5.838	6	2	3	2	4.386	3	1	1	1	-	-	-	-	-	2.985	3	1	1	1	467	52.5	7.56
G3V878	Signal peptidase complex catalytic subunit SEC11 OS=Rattus norvegicus OX=10116 GN=Sec11c PE=1 SV=1	5.79	17	2	4	2	10.41	16	3	5	3	-	-	-	-	-	6.481	16	2	3	2	192	21.6	9.23
Q497B0	Omega-amidase NIT2 OS=Rattus norvegicus OX=10116 GN=Nit2 PE=1 SV=1	5.736	5	1	2	1	7.065	10	2	2	2	3.064	5	1	4	1	12.456	16	4	6	4	276	30.7	7.3
D3ZRC4	Patatin-like phospholipase domain-containing 8 OS=Rattus norvegicus OX=10116 GN=Pnpla8 PE=1 SV=1	5.657	2	1	1	1	5.978	5	3	4	3	19.163	13	7	14	7	10.355	6	4	8	4	776	87.9	9.07
F1LZX7	60S ribosomal protein L17 OS=Rattus norvegicus OX=10116 GN=Rpl17 PE=1 SV=2	5.364	12	2	3	2	7.594	15	2	2	2	-	-	-	-	-	7.958	20	3	4	3	204	23.5	10.17
A0A0H2UHN2	Isopentenyl-diphosphate Delta-isomerase 1 OS=Rattus norvegicus OX=10116 GN=Idi1 PE=1 SV=1	5.298	8	2	3	2	17.055	16	3	7	3	6.264	4	1	1	1	17.683	22	4	7	4	283	32.5	6.62
Q99PS2	Casein kinase 1, epsilon OS=Rattus norvegicus OX=10116 GN=Csnk1e PE=1 SV=1	5.277	3	1	1	1	4.594	3	1	1	1	-	-	-	-	-	3.545	5	2	3	2	506	56.9	9.35
O35264	Platelet-activating factor acetylhydrolase IB subunit beta OS=Rattus norvegicus OX=10116 GN=Pafah1b2 PE=1 SV=1	5.222	9	2	2	2	3.268	4	1	1	1	-	-	-	-	-	14.253	17	3	9	3	229	25.6	5.92
Q64361	Latexin OS=Rattus norvegicus OX=10116 GN=Lxn PE=1 SV=1	5.028	18	2	2	2	4.434	4	1	1	1	-	-	-	-	-	8.399	9	2	2	2	223	25.6	6.15
Q6TUD3	LRRGT00111 OS=Rattus norvegicus OX=10116 GN=Rdh11 PE=1 SV=1	5.02	6	2	3	2	9.564	8	2	2	2	-	-	-	-	-	2.499	3	1	2	1	407	44.8	8.95
P22062	Protein-L-isoaspartate(D-aspartate) O-methyltransferase OS=Rattus norvegicus OX=10116 GN=Pcmt1 PE=1 SV=2	4.811	5	1	1	1	19.256	35	6	7	6	26.12	20	5	14	5	20.313	47	6	10	6	227	24.6	7.68
A0A0G2JZB8	Neuronal membrane glycoprotein M6-b OS=Rattus norvegicus OX=10116 GN=Gpm6b PE=4 SV=1	4.481	4	1	6	1	4.659	4	1	4	1	-	-	-	-	-	2.384	4	1	1	1	291	31.5	5.95
P0DP31	Calmodulin-3 OS=Rattus norvegicus OX=10116 GN=Calm3 PE=1 SV=1	4.475	22	3	4	3	2.052	11	1	1	1	-	-	-	-	-	2.714	11	1	1	1	149	16.8	4.22
Q7TPB7	MAL2A OS=Rattus norvegicus OX=10116 GN=Mal2 PE=2 SV=1	4.344	6	1	7	1	2.224	6	1	2	1	-	-	-	-	-	2.367	6	1	2	1	176	19.2	6.48
Q9Z1T4	Connector enhancer of kinase suppressor of ras 2 OS=Rattus norvegicus OX=10116 GN=Cnksr2 PE=1 SV=1	4.279	3	2	2	2	3.387	4	2	2	2	-	-	-	-	-	7.369	2	2	4	2	1032	117.3	6.79
Q5U1Z9	Metaxin 2 OS=Rattus norvegicus OX=10116 GN=Mtx2 PE=1 SV=1	4.214	4	1	2	1	10.305	21	4	5	4	11.814	12	3	5	3	19.938	21	4	10	4	263	29.7	5.34
D3ZTW7	ATP synthase mitochondrial F1 complex assembly factor 2 (Predicted), isoform CRA_c OS=Rattus norvegicus OX=10116 GN=Atpaf2 PE=1 SV=1	3.957	4	1	2	1	4.765	4	1	2	1	-	-	-	-	-	8.789	14	3	4	3	298	34.2	6.55
Q5XIG9	Mitochondrial fission process 1 OS=Rattus norvegicus OX=10116 GN=Mtfp1 PE=1 SV=1	3.95	13	2	3	2	12.398	22	4	8	4	-	-	-	-	-	2.786	8	1	1	1	166	18.4	9.45
O89049	Thioredoxin reductase 1, cytoplasmic OS=Rattus norvegicus OX=10116 GN=Txnrd1 PE=1 SV=5	3.918	2	1	2	1	18.214	13	4	4	4	9.679	5	2	7	2	20.639	16	5	7	5	499	54.6	6.47
D4A0W1	ER membrane protein complex subunit 4 OS=Rattus norvegicus OX=10116 GN=Emc4 PE=1 SV=1	3.664	9	1	2	1	3.08	9	1	1	1	-	-	-	-	-	6.094	9	1	2	1	183	20.1	9.17
Q6AY18	SAR1 gene homolog A (S. cerevisiae), isoform CRA_b OS=Rattus norvegicus OX=10116 GN=Sar1a PE=1 SV=1	3.651	6	1	2	1	2.642	12	1	1	1	14.327	16	3	10	1	19.849	28	5	11	3	198	22.4	6.68
D3ZW09	Sortilin-related VPS10 domain-containing receptor 2 OS=Rattus norvegicus OX=10116 GN=Sorcs2 PE=4 SV=3	3.557	2	2	3	2	2.495	1	1	1	1	-	-	-	-	-	2.727	1	1	2	1	1158	128.7	7.37
D3ZR95	Cysteine-rich and transmembrane domain-containing protein 1 OS=Rattus norvegicus OX=10116 GN=Cystm1 PE=4 SV=1	3.169	10	1	1	1	4.148	10	1	1	1	4.617	10	1	2	1	3.583	10	1	4	1	101	11.1	4.32
Q5XIC0	Enoyl-CoA delta isomerase 2, mitochondrial OS=Rattus norvegicus OX=10116 GN=Eci2 PE=1 SV=1	3.136	4	1	2	1	20.224	11	3	4	3	12.706	8	4	8	4	15.595	14	4	8	4	391	43	8.98
A0A0G2K167	Regulator of microtubule dynamics protein 1 OS=Rattus norvegicus OX=10116 GN=Rmdn1 PE=1 SV=1	2.771	3	1	1	1	9.556	12	3	4	3	-	-	-	-	-	2.461	3	1	2	1	320	36.8	8.41
Q6P7Q4	Lactoylglutathione lyase OS=Rattus norvegicus OX=10116 GN=Glo1 PE=1 SV=3	2.696	5	1	2	1	9.989	21	3	6	3	5.267	11	3	4	3	17.238	46	6	10	6	184	20.8	5.31
A0A0G2K4N7	Membrane palmitoylated protein 6 OS=Rattus norvegicus OX=10116 GN=Mpp6 PE=1 SV=1	2.661	4	2	3	2	13.104	8	4	4	4	-	-	-	-	-	24.93	17	8	13	8	557	63	6.32
D4A2G9	RAN-binding protein 1 OS=Rattus norvegicus OX=10116 GN=Ranbp1 PE=1 SV=1	2.416	5	1	2	1	1.631	5	1	1	1	-	-	-	-	-	8.473	11	2	5	2	203	23.6	5.22
A8WCF8	Tumor protein p63-regulated gene 1-like protein OS=Rattus norvegicus OX=10116 GN=Tprg1l PE=1 SV=1	2.407	9	1	1	1	7.197	16	2	2	2	-	-	-	-	-	5.453	9	1	4	1	266	29.8	7.37
Q6IMA8	ADP-ribosylation factor-like 10, isoform CRA_a OS=Rattus norvegicus OX=10116 GN=Arl10 PE=2 SV=1	2.352	8	1	1	1	6.557	17	2	2	2	-	-	-	-	-	2.78	12	1	1	1	193	21.6	4.81
Q923V8	Selenoprotein F OS=Rattus norvegicus OX=10116 GN=Selenof PE=1 SV=3	1.645	10	1	1	1	6.134	10	1	1	1	-	-	-	-	-	2.289	6	1	2	1	162	17.8	5.35
A0A0G2K9Y2	Dimethylglycine dehydrogenase, mitochondrial OS=Rattus norvegicus OX=10116 GN=Dmgdh PE=1 SV=1	1.429	2	1	1	1	10.961	5	3	3	3	-	-	-	-	-	5.007	3	2	2	2	884	98.8	7.24
Q09073	ADP/ATP translocase 2 OS=Rattus norvegicus OX=10116 GN=Slc25a5 PE=1 SV=3	98.311	37	13	112	4	67.75	42	13	71	4	33.585	22	9	49	3	39.509	31	10	103	4	298	32.9	9.73
D4A8H8	Cytoplasmic FMR1-interacting protein OS=Rattus norvegicus OX=10116 GN=Cyfip1 PE=1 SV=1	68.875	11	11	22	7	11.319	4	4	6	2	13.065	4	4	7	1	16.92	4	4	11	1	1253	145.2	6.9
P85845	Fascin OS=Rattus norvegicus OX=10116 GN=Fscn1 PE=1 SV=2	66.729	28	10	29	10	93.642	36	14	18	14	40.43	16	7	27	7	41.282	17	6	17	6	493	54.5	6.74
A0A0G2JSR0	Voltage-dependent anion-selective channel protein 3 OS=Rattus norvegicus OX=10116 GN=Vdac3 PE=1 SV=1	66.715	34	7	41	6	61.705	38	8	24	7	11.636	16	3	8	2	37.225	37	8	18	7	283	30.8	8.59
A0A0U1RRT8	Septin 6 OS=Rattus norvegicus OX=10116 GN=Sept6 PE=1 SV=1	66.507	25	10	22	5	76.521	31	14	16	6	67.332	30	11	27	5	46.484	32	11	30	6	432	49.4	6.8
Q64559	Cytosolic acyl coenzyme A thioester hydrolase OS=Rattus norvegicus OX=10116 GN=Acot7 PE=1 SV=4	59.152	29	6	13	6	93.273	32	8	12	8	11.117	13	3	5	3	35.693	32	7	22	7	381	42.7	8.54
Q6P7A7	Dolichyl-diphosphooligosaccharide--protein glycosyltransferase subunit 1 OS=Rattus norvegicus OX=10116 GN=Rpn1 PE=1 SV=1	56.049	24	11	19	11	43.377	19	9	12	9	27.718	11	6	15	6	19.094	9	4	5	4	606	68.4	6.51
Q5RKI0	WD repeat-containing protein 1 OS=Rattus norvegicus OX=10116 GN=Wdr1 PE=1 SV=3	53.448	21	10	24	10	75.124	27	13	18	13	52.086	14	9	27	9	52	29	12	28	12	606	66.1	6.62
Q64605	Receptor-type tyrosine-protein phosphatase S OS=Rattus norvegicus OX=10116 GN=Ptprs PE=1 SV=2	51.31	8	9	17	6	55.089	8	11	13	6	23.705	3	5	10	3	35.493	8	11	12	7	1907	211.8	7.23
D3ZT07	Septin 5, isoform CRA_c OS=Rattus norvegicus OX=10116 GN=Sept5 PE=1 SV=2	48.122	30	9	18	1	-	-	-	-	-	57.461	28	9	41	1	79.58	32	10	49	1	369	42.8	6.67
A0A0G2K7P9	Neural cell adhesion molecule 2 OS=Rattus norvegicus OX=10116 GN=Ncam2 PE=1 SV=1	44.488	15	8	12	8	-	-	-	-	-	7.088	4	3	8	3	37.305	15	9	16	9	836	93	6.1
Q9QYU4	Ketimine reductase mu-crystallin OS=Rattus norvegicus OX=10116 GN=Crym PE=1 SV=1	42.398	24	6	10	6	70.775	34	8	15	8	14.538	11	3	7	3	13.795	18	4	7	4	313	33.5	5.53
B0BMW0	RAB14, member RAS oncogene family OS=Rattus norvegicus OX=10116 GN=Rab14 PE=1 SV=1	40.722	39	6	13	5	78.529	63	11	31	10	14.862	19	4	20	3	27.931	40	6	16	5	215	23.9	6.21
P19627	Guanine nucleotide-binding protein G(z) subunit alpha OS=Rattus norvegicus OX=10116 GN=Gnaz PE=2 SV=3	37.435	25	6	11	6	53.097	31	9	13	8	5.618	6	2	2	2	23.42	16	4	12	4	355	40.9	7.61
P08753	Guanine nucleotide-binding protein G(k) subunit alpha OS=Rattus norvegicus OX=10116 GN=Gnai3 PE=1 SV=3	35.619	19	5	20	2	50.998	32	8	19	3	20.834	13	4	31	1	20.133	13	4	42	1	354	40.5	5.69
Q8CFD0	Sideroflexin-5 OS=Rattus norvegicus OX=10116 GN=Sfxn5 PE=2 SV=1	35.48	20	7	11	7	30.114	20	5	7	5	14.897	12	4	10	4	23.513	24	6	16	6	342	37.3	9.44
P56603	Secretory carrier-associated membrane protein 1 OS=Rattus norvegicus OX=10116 GN=Scamp1 PE=1 SV=1	33.474	19	4	14	4	33.124	26	5	13	5	6.144	7	2	3	2	7.768	15	3	8	3	338	38	7.71
Q08163	Adenylyl cyclase-associated protein 1 OS=Rattus norvegicus OX=10116 GN=Cap1 PE=1 SV=3	31.98	14	4	10	4	69.487	32	9	12	9	17.023	8	3	6	3	28.158	18	6	12	5	474	51.6	7.52
F1M4A4	Kinesin family member 1A OS=Rattus norvegicus OX=10116 GN=Kif1a PE=1 SV=3	30.773	5	8	13	8	-	-	-	-	-	5.46	1	2	2	2	6.774	3	3	3	3	1707	192.8	6.2
D3ZES7	Plexin A4 OS=Rattus norvegicus OX=10116 GN=Plxna4 PE=4 SV=1	29.384	4	7	11	3	-	-	-	-	-	22.13	5	8	14	4	17.253	6	8	13	5	1893	212.5	6.87
P63004	Platelet-activating factor acetylhydrolase IB subunit alpha OS=Rattus norvegicus OX=10116 GN=Pafah1b1 PE=1 SV=2	27.658	15	6	14	6	39.251	20	8	13	7	12.621	10	3	6	3	9.559	11	4	7	3	410	46.6	7.37
G3V6U3	ALG2, alpha-1,3/1,6-mannosyltransferase OS=Rattus norvegicus OX=10116 GN=Alg2 PE=1 SV=1	27.326	17	6	12	6	40.515	28	8	12	8	14.697	11	4	5	4	20.78	22	6	10	6	415	47.3	7.97
P62824	Ras-related protein Rab-3C OS=Rattus norvegicus OX=10116 GN=Rab3c PE=1 SV=1	25.828	26	5	16	2	37.897	47	8	28	5	21.954	20	4	26	1	23.089	33	6	18	3	227	25.9	5.24
P97536	Cullin-associated NEDD8-dissociated protein 1 OS=Rattus norvegicus OX=10116 GN=Cand1 PE=1 SV=1	25.465	8	8	14	8	17.032	6	6	8	6	12.536	4	4	8	4	21.666	8	8	12	8	1230	136.3	5.78
F1MAK3	Rho GTPase-activating protein 32 OS=Rattus norvegicus OX=10116 GN=Arhgap32 PE=1 SV=2	25.294	5	8	14	8	-	-	-	-	-	34.011	6	9	29	9	25.312	9	10	21	10	2101	231	6.96
G3V6H0	RCG48149, isoform CRA_b OS=Rattus norvegicus OX=10116 GN=LOC100363782 PE=1 SV=1	24.313	27	4	9	1	44.148	50	8	19	3	14.815	21	4	21	1	32.967	41	6	17	2	201	22.2	5.73
G3V624	Coronin OS=Rattus norvegicus OX=10116 GN=Coro1c PE=1 SV=1	24.041	11	4	9	4	11.246	6	3	4	3	5.292	5	2	4	2	2.576	2	1	2	1	474	53.1	7.08
A0JN17	V-Ki-ras2 Kirsten rat sarcoma viral oncogene homolog OS=Rattus norvegicus OX=10116 GN=Kras PE=2 SV=1	23.06	39	5	9	4	33.29	45	7	13	4	20.067	27	5	12	3	19.879	40	5	10	2	188	21.5	8.12
D3ZQ57	Plexin B2 OS=Rattus norvegicus OX=10116 GN=Plxnb2 PE=1 SV=1	22.986	5	6	10	6	-	-	-	-	-	27.591	5	7	14	7	57.527	9	12	23	12	1841	205.8	5.99
G3V8T4	DNA damage-binding protein 1 OS=Rattus norvegicus OX=10116 GN=Ddb1 PE=1 SV=1	22.373	7	6	9	6	-	-	-	-	-	5.696	4	3	3	3	19.966	8	7	10	7	1140	126.9	5.26
F1LR18	Rho GTPase-activating protein 39 OS=Rattus norvegicus OX=10116 GN=Arhgap39 PE=1 SV=1	21.055	6	5	7	5	-	-	-	-	-	24.418	10	8	11	8	17.182	6	5	7	5	1109	125.5	7.88
P15650	Long-chain specific acyl-CoA dehydrogenase, mitochondrial OS=Rattus norvegicus OX=10116 GN=Acadl PE=1 SV=1	20.73	15	5	8	5	40.464	21	9	12	9	16.246	11	4	7	4	19.977	18	6	9	6	430	47.8	7.74
B4F774	Ganglioside-induced differentiation-associated protein 1-like 1 (Predicted) OS=Rattus norvegicus OX=10116 GN=Gdap1l1 PE=2 SV=1	20.7	16	4	8	4	43.272	28	8	12	8	22.46	21	6	13	6	58.531	36	10	29	10	366	41.7	6.6
P61227	Ras-related protein Rap-2b OS=Rattus norvegicus OX=10116 GN=Rap2b PE=2 SV=1	20.328	40	6	9	3	35.408	55	9	16	3	15.995	20	4	15	2	11.209	25	4	7	2	183	20.5	4.81
Q66HA6	ADP-ribosylation factor-like protein 8B OS=Rattus norvegicus OX=10116 GN=Arl8b PE=2 SV=1	20.122	33	4	9	2	45.626	38	6	17	2	13.852	17	3	10	3	14.324	38	6	9	6	186	21.5	8.43
A0A0G2JY48	Eph receptor B2 OS=Rattus norvegicus OX=10116 GN=Ephb2 PE=1 SV=1	19.95	8	5	7	5	-	-	-	-	-	3.371	2	1	1	1	5.912	3	2	3	2	986	109.8	5.71
B0K014	D-aminoacyl-tRNA deacylase OS=Rattus norvegicus OX=10116 GN=Dtd1 PE=1 SV=1	19.919	19	3	6	3	19.527	19	3	5	3	18.894	19	4	10	4	13.791	19	3	8	3	209	23.4	7.87
P20761	Ig gamma-2B chain C region OS=Rattus norvegicus OX=10116 GN=Igh-1a PE=1 SV=1	19.083	5	1	4	1	-	-	-	-	-	9.957	5	1	9	1	20.037	5	1	25	1	333	36.5	7.64
F1LRI7	AP2-associated protein kinase 1 OS=Rattus norvegicus OX=10116 GN=Aak1 PE=1 SV=2	18.935	8	4	7	4	-	-	-	-	-	8.339	5	3	5	3	19.183	12	6	9	6	963	103.8	6.6
F1LP76	Elongator complex protein 1 OS=Rattus norvegicus OX=10116 GN=Elp1 PE=1 SV=2	18.653	8	8	9	8	-	-	-	-	-	7.278	3	3	4	3	3.03	1	1	1	1	1331	149.1	6.34
D3Z981	Plexin A1 OS=Rattus norvegicus OX=10116 GN=Plxna1 PE=1 SV=3	18.629	3	6	9	2	-	-	-	-	-	28.474	5	9	18	5	39.339	10	14	28	11	1912	213.1	6.95
Q5RKJ9	RAB10, member RAS oncogene family, isoform CRA_a OS=Rattus norvegicus OX=10116 GN=Rab10 PE=1 SV=1	18.418	28	5	12	4	51.051	47	10	29	9	13.584	19	4	27	3	17.096	27	4	13	3	200	22.5	8.38
D4AEH9	Amylo-1, 6-glucosidase, 4-alpha-glucanotransferase (Glycogen debranching enzyme, glycogen storage disease type III) (Predicted), isoform CRA_a OS=Rattus norvegicus OX=10116 GN=Agl PE=1 SV=1	18.36	5	5	7	5	-	-	-	-	-	14.521	3	4	5	4	21.732	6	8	16	8	1532	174.2	6.74
A0A0G2K459	Mitochondrial carrier 2 OS=Rattus norvegicus OX=10116 GN=Mtch2 PE=1 SV=1	18.13	18	5	13	5	18.628	16	4	13	4	5.306	6	2	4	2	14.619	18	5	11	5	303	33.7	8.94
G3V997	Neuronal migration protein doublecortin OS=Rattus norvegicus OX=10116 GN=Dcx PE=1 SV=1	17.189	14	4	8	2	45.085	29	10	16	7	19.346	13	4	15	3	22.103	22	7	17	5	365	40.5	9.28
F1LPM3	Sorbin and SH3 domain-containing protein 2 OS=Rattus norvegicus OX=10116 GN=Sorbs2 PE=1 SV=2	15.938	6	5	8	5	-	-	-	-	-	6.772	3	3	5	3	13.055	7	5	8	5	1196	134.1	8.41
A0A0G2JUG7	IQ motif and Sec7 domain 1 OS=Rattus norvegicus OX=10116 GN=Iqsec1 PE=1 SV=1	15.831	6	6	10	4	-	-	-	-	-	5.587	3	2	3	2	4.218	3	2	2	2	962	108	7.68
Q91ZN1	Coronin-1A OS=Rattus norvegicus OX=10116 GN=Coro1a PE=1 SV=3	15.658	10	4	6	4	22.112	14	4	8	4	19.3	11	5	14	5	14.849	12	3	6	3	461	51	6.48
D3ZHX3	DIRAS family GTPase 2 OS=Rattus norvegicus OX=10116 GN=Diras2 PE=4 SV=1	15.589	17	3	7	3	25.59	28	5	10	5	5.289	12	2	3	2	4.254	12	2	2	2	199	22.5	8.76
G3V9M3	RCG28460 OS=Rattus norvegicus OX=10116 GN=Wdr47 PE=1 SV=1	15.532	6	4	6	4	-	-	-	-	-	13.037	4	3	6	3	16.231	7	4	8	4	921	102.3	5.94
G3V963	RCG47487, isoform CRA_b OS=Rattus norvegicus OX=10116 GN=Tmem132a PE=4 SV=1	15.344	4	3	4	3	-	-	-	-	-	21.978	7	5	10	5	38.112	16	9	16	9	1021	110.4	5.44
F8WG91	ADP-ribosylation factor-like protein 3 OS=Rattus norvegicus OX=10116 GN=Arl3 PE=1 SV=2	15.312	37	4	5	4	21.084	37	4	7	4	7.667	11	2	7	2	23.136	42	6	15	6	186	20.9	7.24
G3V7Q6	Proteasome subunit beta type OS=Rattus norvegicus OX=10116 GN=Psmb5 PE=1 SV=1	14.826	16	3	6	3	47.157	34	9	14	9	16.121	20	4	8	4	14.88	21	4	7	4	263	28.5	7.02
G3V8Y9	Glutamate receptor 3 OS=Rattus norvegicus OX=10116 GN=Gria3 PE=1 SV=3	14.599	8	5	8	3	-	-	-	-	-	7.459	6	4	6	1	7.027	4	3	6	2	888	100.4	8.29
F1M1D5	Tubulin folding cofactor D OS=Rattus norvegicus OX=10116 GN=Tbcd PE=1 SV=3	14.53	4	4	6	4	-	-	-	-	-	4.311	2	2	2	2	21.468	8	9	13	9	1197	133.5	6.27
Q9WU70	Syntaxin-binding protein 5 OS=Rattus norvegicus OX=10116 GN=Stxbp5 PE=1 SV=1	14.375	5	4	6	4	-	-	-	-	-	4.887	2	2	3	2	4.276	2	2	2	2	1152	127.6	7.12
A0A0G2K7L2	Immunoglobulin superfamily, member 3 OS=Rattus norvegicus OX=10116 GN=Igsf3 PE=4 SV=1	14.243	4	4	6	4	-	-	-	-	-	9.334	3	3	5	3	2.935	1	1	1	1	1190	134	6.32
P07825	Synaptophysin OS=Rattus norvegicus OX=10116 GN=Syp PE=1 SV=1	13.916	11	3	8	3	22.92	15	4	8	4	18.33	15	4	18	4	25.144	19	5	19	5	307	33.3	5.02
P19945	60S acidic ribosomal protein P0 OS=Rattus norvegicus OX=10116 GN=Rplp0 PE=1 SV=2	13.422	13	4	7	4	53.167	28	6	10	6	2.493	3	1	2	1	15.343	22	4	8	4	317	34.2	6.25
D4AD82	Rho GTPase-activating protein 35 OS=Rattus norvegicus OX=10116 GN=Arhgap35 PE=1 SV=3	13.278	2	3	4	3	-	-	-	-	-	5.579	3	3	3	3	2.528	1	1	1	1	1513	172.3	6.76
P23965	Enoyl-CoA delta isomerase 1, mitochondrial OS=Rattus norvegicus OX=10116 GN=Eci1 PE=1 SV=1	12.47	10	2	4	2	18.79	19	4	9	4	7.187	9	2	4	2	19.051	18	4	17	4	289	32.2	9.54
Q6S3A0	Plectin 6 OS=Rattus norvegicus OX=10116 GN=Plec PE=1 SV=1	12.123	1	4	10	4	-	-	-	-	-	76.393	7	29	37	29	25.971	3	13	22	13	4688	533.5	5.91
P24268	Cathepsin D OS=Rattus norvegicus OX=10116 GN=Ctsd PE=1 SV=1	12.083	11	4	6	4	-	-	-	-	-	3.501	7	2	3	2	10.761	9	3	6	3	407	44.7	7.09
Q5BJU0	RAS-related 2 OS=Rattus norvegicus OX=10116 GN=Rras2 PE=1 SV=1	11.623	18	3	5	3	37.996	36	6	11	6	9.692	16	3	4	3	18.769	25	4	8	4	204	23.4	6.01
A0A0G2K0V4	Rho guanine nucleotide exchange factor 2 OS=Rattus norvegicus OX=10116 GN=Arhgef2 PE=1 SV=1	11.601	5	5	7	5	-	-	-	-	-	10.439	3	3	4	3	3.476	2	2	2	2	1180	133.3	6.77
Q66H62	Ubiquitin carboxyl-terminal hydrolase CYLD OS=Rattus norvegicus OX=10116 GN=Cyld PE=1 SV=1	11.556	5	4	7	4	-	-	-	-	-	2.632	1	1	2	1	4.561	2	2	3	2	953	106.6	5.63
P17425	Hydroxymethylglutaryl-CoA synthase, cytoplasmic OS=Rattus norvegicus OX=10116 GN=Hmgcs1 PE=1 SV=1	11.111	10	4	7	4	18.45	15	6	6	6	10.06	11	3	4	3	32.024	25	7	12	7	520	57.4	5.88
D4AAL4	Adhesion G protein-coupled receptor L3 OS=Rattus norvegicus OX=10116 GN=Adgrl3 PE=1 SV=3	10.823	4	3	4	3	-	-	-	-	-	11.315	4	5	7	5	27.753	8	9	14	9	1550	172.3	6.68
Q6AYN4	Phytanoyl-CoA hydroxylase-interacting protein-like OS=Rattus norvegicus OX=10116 GN=Phyhipl PE=1 SV=2	10.653	10	4	7	4	9.417	11	3	4	3	7.151	3	1	4	1	12.866	12	4	8	4	375	42.4	6.58
F1M8A4	PTPRF-interacting protein alpha 2 OS=Rattus norvegicus OX=10116 GN=Ppfia2 PE=1 SV=2	10.496	5	4	4	4	-	-	-	-	-	19.702	5	6	10	5	12.207	4	4	9	2	1150	131.3	6.54
Q6AYU3	DnaJ homolog subfamily B member 6 OS=Rattus norvegicus OX=10116 GN=Dnajb6 PE=1 SV=1	10.339	6	2	3	1	16.259	13	3	9	2	7.955	5	2	8	1	7.179	10	2	6	1	357	38.9	9.36
D4A208	SLIT-ROBO Rho GTPase-activating protein 2 OS=Rattus norvegicus OX=10116 GN=Srgap2 PE=1 SV=1	9.846	4	3	4	3	-	-	-	-	-	18.884	7	7	13	5	32.361	14	10	15	8	1071	120.8	6.76
Q68FU7	Ubiquinone biosynthesis monooxygenase COQ6, mitochondrial OS=Rattus norvegicus OX=10116 GN=Coq6 PE=2 SV=1	9.687	5	2	3	2	-	-	-	-	-	10.636	8	3	5	3	13.071	10	4	6	4	476	51.5	7.21
A0A0G2JVZ6	Integrin subunit alpha V OS=Rattus norvegicus OX=10116 GN=Itgav PE=1 SV=1	9.625	6	3	5	3	-	-	-	-	-	4.923	2	2	2	2	32.845	12	9	17	9	1052	115.7	5.74
Q5YLM1	Sn1-specific diacylglycerol lipase alpha OS=Rattus norvegicus OX=10116 GN=Dagla PE=1 SV=1	9.493	5	4	7	4	-	-	-	-	-	8.183	3	3	5	3	2.604	1	1	2	1	1044	115.2	6.42
P31647	Sodium- and chloride-dependent GABA transporter 3 OS=Rattus norvegicus OX=10116 GN=Slc6a11 PE=1 SV=1	9.354	7	4	15	4	12.892	6	4	8	4	18.429	7	4	22	4	5.957	5	3	14	3	627	69.9	6.98
Q8CGU4	Arf-GAP with GTPase, ANK repeat and PH domain-containing protein 2 OS=Rattus norvegicus OX=10116 GN=Agap2 PE=1 SV=1	9.281	3	3	3	3	-	-	-	-	-	5.562	2	1	2	1	2.707	2	1	2	1	1186	124.4	9.86
D7NIW0	Nedd4l OS=Rattus norvegicus OX=10116 PE=2 SV=1	9.208	3	2	3	1	-	-	-	-	-	15.321	6	5	10	5	23.435	9	7	12	5	968	111.4	6.09
D3ZEG8	Translocase of inner mitochondrial membrane 29 OS=Rattus norvegicus OX=10116 GN=Timm29 PE=1 SV=1	8.53	6	1	2	1	-	-	-	-	-	7.509	9	2	4	2	18.797	11	2	8	2	267	29.9	8.03
A0A0G2JTS3	Vacuolar protein sorting-associated protein 29 OS=Rattus norvegicus OX=10116 GN=Vps29 PE=1 SV=1	8.22	11	2	2	2	-	-	-	-	-	6.971	5	1	2	1	7.951	11	2	3	2	209	23.6	7.37
Q5I0E7	Transmembrane emp24 domain-containing protein 9 OS=Rattus norvegicus OX=10116 GN=Tmed9 PE=1 SV=1	7.837	9	2	4	2	15.305	24	5	9	5	7.607	9	2	6	2	8.407	13	3	9	3	235	27	8.27
P63086	Mitogen-activated protein kinase 1 OS=Rattus norvegicus OX=10116 GN=Mapk1 PE=1 SV=3	7.37	10	4	7	3	26.084	25	7	7	5	29.009	32	11	20	9	34.352	26	9	33	6	358	41.2	6.98
Q78E94	Na-Ca exchanger isoform NACA5 (Fragment) OS=Rattus norvegicus OX=10116 PE=2 SV=1	7.269	28	2	4	1	-	-	-	-	-	4.76	17	2	3	2	5.575	17	2	8	1	128	14.5	4.77
P27605	Hypoxanthine-guanine phosphoribosyltransferase OS=Rattus norvegicus OX=10116 GN=Hprt1 PE=1 SV=1	7.052	16	3	4	3	19.097	21	4	7	4	11.273	15	3	5	3	17.082	33	6	15	6	218	24.5	6.54
P61589	Transforming protein RhoA OS=Rattus norvegicus OX=10116 GN=Rhoa PE=1 SV=1	6.932	10	2	3	2	19.409	32	4	11	3	30.996	19	4	20	4	26.084	42	6	17	2	193	21.8	6.1
Q9R1K2	Teneurin-2 OS=Rattus norvegicus OX=10116 GN=Tenm2 PE=1 SV=2	6.64	2	3	5	3	-	-	-	-	-	2.924	1	2	2	2	5.707	1	2	3	1	2774	307.3	6.73
Q91Z79	Liprin-alpha-3 OS=Rattus norvegicus OX=10116 GN=Ppfia3 PE=1 SV=2	6.437	2	2	4	2	-	-	-	-	-	24.858	5	6	9	6	42.267	17	13	21	12	1192	133.3	5.62
Q9JLZ1	Glutaredoxin-3 OS=Rattus norvegicus OX=10116 GN=Glrx3 PE=1 SV=2	6.303	7	2	4	2	13.288	18	6	6	6	18.341	19	6	12	6	22.09	28	7	17	7	337	37.8	5.72
A0A0F7R5I4	Alanine/serine/cysteine/threonine transporter 1 OS=Rattus norvegicus OX=10116 GN=ratASCT1 PE=2 SV=1	6.249	5	2	6	2	17.903	14	5	5	5	13.791	5	2	7	2	6.35	5	2	5	2	529	55.8	6.11
D3ZBL5	Type I inositol 3,4-bisphosphate 4-phosphatase OS=Rattus norvegicus OX=10116 GN=Inpp4a PE=1 SV=3	6.052	2	2	3	2	-	-	-	-	-	8.054	3	3	5	3	50.593	20	13	23	13	939	105.5	6.98
D3ZPN0	Protocadherin 17 (Predicted) OS=Rattus norvegicus OX=10116 GN=Pcdh17 PE=4 SV=2	5.84	4	3	4	3	-	-	-	-	-	33.244	10	10	19	10	38.189	20	14	22	14	1208	132	5.2
F1LPV2	Very low-density lipoprotein receptor OS=Rattus norvegicus OX=10116 GN=Vldlr PE=4 SV=1	5.394	1	1	1	1	-	-	-	-	-	7.297	2	2	4	2	5.301	2	2	4	2	873	96.4	4.77
O08678	Serine/threonine-protein kinase MARK1 OS=Rattus norvegicus OX=10116 GN=Mark1 PE=1 SV=1	5.335	2	1	1	1	-	-	-	-	-	12.892	6	4	6	3	19.056	10	6	8	3	793	88.2	9.36
P29419	ATP synthase subunit e, mitochondrial OS=Rattus norvegicus OX=10116 GN=Atp5i PE=1 SV=3	4.993	17	1	3	1	7.468	17	1	3	1	4.95	17	1	2	1	6.663	35	2	4	2	71	8.2	9.35
A0A0G2JUA5	AHNAK nucleoprotein OS=Rattus norvegicus OX=10116 GN=Ahnak PE=1 SV=1	4.884	7	2	5	2	-	-	-	-	-	3.124	4	2	2	2	8.996	7	3	7	3	5450	580.8	6.14
P63245	Receptor of activated protein C kinase 1 OS=Rattus norvegicus OX=10116 GN=Rack1 PE=1 SV=3	4.796	4	1	2	1	-	-	-	-	-	12.595	10	3	6	3	9.809	10	3	3	3	317	35.1	7.69
P45479	Palmitoyl-protein thioesterase 1 OS=Rattus norvegicus OX=10116 GN=Ppt1 PE=1 SV=1	4.757	5	1	2	1	2.522	5	1	1	1	6.151	5	1	2	1	14.894	15	3	6	3	306	34.4	7.43
Q6AXW1	Glutaredoxin-2, mitochondrial OS=Rattus norvegicus OX=10116 GN=Glrx2 PE=2 SV=2	4.614	10	1	1	1	-	-	-	-	-	5.431	10	1	2	1	2.249	10	1	1	1	157	17.3	9.66
A0A0G2K785	Glycerol kinase OS=Rattus norvegicus OX=10116 GN=Gk PE=1 SV=1	4.49	2	1	2	1	-	-	-	-	-	3.046	2	1	1	1	13.128	11	4	7	4	559	61.2	5.9
Q3B8N9	Biphenyl hydrolase-like (Serine hydrolase) OS=Rattus norvegicus OX=10116 GN=Bphl PE=1 SV=1	4.054	4	1	2	1	-	-	-	-	-	4.766	8	3	5	3	12.197	25	5	9	5	291	32.8	8.79
G3V8Y8	Huntingtin interacting protein 1, isoform CRA_a OS=Rattus norvegicus OX=10116 GN=Hip1 PE=1 SV=1	3.718	2	1	1	1	-	-	-	-	-	7.449	2	2	3	2	17.466	8	5	7	5	1030	114.9	5.41
A0A0G2K5C6	Microtubule-associated protein 1A OS=Rattus norvegicus OX=10116 GN=Map1a PE=1 SV=1	3.499	0	1	1	1	-	-	-	-	-	21.105	2	5	16	4	29.175	4	8	15	7	3014	325.4	4.97
G3V746	Glutamate receptor ionotropic, NMDA 2B OS=Rattus norvegicus OX=10116 GN=Grin2b PE=1 SV=1	3.494	1	1	4	1	-	-	-	-	-	12.574	3	3	5	3	14.819	8	7	10	7	1482	165.9	6.87
I7EFB0	Myelin basic protein transcript variant N (Fragment) OS=Rattus norvegicus OX=10116 GN=Mbp PE=2 SV=1	3.268	6	1	2	1	-	-	-	-	-	15.192	26	5	13	5	5.471	11	2	3	2	209	22.9	10.27
P27139	Carbonic anhydrase 2 OS=Rattus norvegicus OX=10116 GN=Ca2 PE=1 SV=2	3.214	6	1	2	1	-	-	-	-	-	4.866	7	2	3	2	9.239	16	4	7	4	260	29.1	7.4
D3ZVN7	Protoporphyrinogen oxidase OS=Rattus norvegicus OX=10116 GN=Ppox PE=1 SV=1	3.132	3	1	1	1	-	-	-	-	-	6.637	5	2	4	2	3.081	3	1	2	1	477	50.8	8.37
D4ABM3	Dishevelled associated activator of morphogenesis 1 (Predicted) OS=Rattus norvegicus OX=10116 GN=Daam1 PE=1 SV=1	3.041	1	1	1	1	-	-	-	-	-	3.97	1	1	2	1	14.928	4	4	8	4	968	112.6	6.87
G3V762	Tissue specific transplantation antigen P35B (Predicted), isoform CRA_a OS=Rattus norvegicus OX=10116 GN=Tsta3 PE=1 SV=1	2.956	5	1	1	1	-	-	-	-	-	4.8	4	1	2	1	24.127	19	4	11	4	321	35.8	6.74
D4A5R0	Peptidyl-prolyl cis-trans isomerase OS=Rattus norvegicus OX=10116 GN=Ppih PE=1 SV=2	2.78	5	1	2	1	-	-	-	-	-	21.227	13	3	8	3	10.895	13	2	4	2	176	19.1	8.34
F1LS01	Protocadherin 9 OS=Rattus norvegicus OX=10116 GN=Pcdh9 PE=4 SV=3	2.673	1	1	2	1	-	-	-	-	-	18.053	5	4	7	4	19.076	9	6	14	6	1032	113.7	5.41
Q6URK4	Heterogeneous nuclear ribonucleoprotein A3 OS=Rattus norvegicus OX=10116 GN=Hnrnpa3 PE=1 SV=1	2.596	6	1	1	1	41.695	21	6	7	5	20.361	16	5	9	4	24.47	21	6	24	5	379	39.6	9.01
Q9Z2S9	Flotillin-2 OS=Rattus norvegicus OX=10116 GN=Flot2 PE=1 SV=1	2.324	3	1	2	1	20.504	14	5	6	5	26.16	16	6	10	6	23.072	20	6	10	6	428	47	5.2
Q6JAM9	Transmembrane protein 35A OS=Rattus norvegicus OX=10116 GN=Tmem35a PE=1 SV=1	2.307	9	1	2	1	-	-	-	-	-	6.317	9	1	2	1	9.289	14	2	5	2	167	18.5	9.99
G3V8J5	PH and SEC7 domain-containing protein 1 OS=Rattus norvegicus OX=10116 GN=Psd PE=1 SV=1	2.245	1	1	1	1	-	-	-	-	-	3.288	1	1	2	1	6.109	4	3	5	3	1023	109.5	6.96
O88923	Adhesion G protein-coupled receptor L2 OS=Rattus norvegicus OX=10116 GN=Adgrl2 PE=1 SV=2	2.063	1	1	2	1	-	-	-	-	-	2.678	1	1	2	1	3.31	2	2	3	2	1487	166.6	6.54
D3ZZR9	Peptidylprolyl isomerase OS=Rattus norvegicus OX=10116 GN=Fkbp2 PE=1 SV=1	1.967	20	1	1	1	-	-	-	-	-	10.663	38	4	4	4	3.831	29	2	2	2	140	15.4	8.88
A0A0G2K999	Sidekick cell adhesion molecule 2 OS=Rattus norvegicus OX=10116 GN=Sdk2 PE=1 SV=1	1.904	1	1	1	1	-	-	-	-	-	4.845	1	2	3	2	3.895	1	1	1	1	2175	239.7	7.23
Q63155	Netrin receptor DCC OS=Rattus norvegicus OX=10116 GN=Dcc PE=1 SV=2	1.707	1	1	1	1	-	-	-	-	-	6.145	4	3	3	3	11.547	5	4	6	4	1445	157.8	6.79
D3ZKT0	Phosphatidate cytidylyltransferase, mitochondrial OS=Rattus norvegicus OX=10116 GN=Tamm41 PE=1 SV=1	1.685	3	1	2	1	-	-	-	-	-	4.603	6	2	3	2	6.037	10	3	5	3	337	37.8	8.98
P42346	Serine/threonine-protein kinase mTOR OS=Rattus norvegicus OX=10116 GN=Mtor PE=1 SV=1	1.583	0	1	9	1	-	-	-	-	-	9.842	1	3	5	3	20.482	4	8	12	8	2549	288.6	7.17
Q5EBD0	SEC14-like 2 (S. cerevisiae), isoform CRA_a OS=Rattus norvegicus OX=10116 GN=Sec14l2 PE=1 SV=1	1.388	2	1	1	1	-	-	-	-	-	3.955	5	2	2	2	4.126	8	2	3	2	403	46.2	7.4
