# Supplementary material for: Proteomic Identification of an Endogenous Synaptic SUMOylome in the Developing Rat Brain
Source: Front Mol Neurosci. 2021 Nov 23;14:780535. doi: 10.3389/fnmol.2021.780535 (PMC8650717; doi:10.3389/fnmol.2021.780535)
Supplement: Supplementary file 5 [file Table_5.XLSX]

## Sheet: Supplementary Table 5
Supplementary Table 5: Synaptic SUMO2/3-ylome vs selected published SUMOylomes
a: detected as immunoprecipitated SUMO-modified peptides
b: detected as purified SUMO-modified proteins
c: detected in the global SUMOylome compilated in this study
Synaptic SUMO2/3-ylome Pronot et al.								Brain		Other models													Other approaches
								sites a	proteins b	sites a					proteins b								genetic screen	HuProt Array
								Hendriks et al., 2018, Nat Commun.	Yang et al., 2014, Stroke	Compilated SUMOylome c Hendriks et al., 2018, Nat Commun.	Pawellek et al. , 2017, eLife	Munk et al. , 2017, Cell Rep	Pfammatter et al. , 2018, J. Am. Soc. Mass Spectrom.	Li et al. , 2020, Nat Commun.	Tatham et al. , 2011, Sci Signal	Yang et al., 2012, J Proteome Res	Becker et al. , 2013, Nat Struct Mol Biol	Bursomanno et al. , 2015, J. Proteome Res.	Xiao et al. , 2015, Mol Cell Proteomics	Kumar et al. , 2017, Nat Commun.	Munk et al. , 2017, Cell Rep	Chachami et al. , 2019, Mol Cell Proteomics	Komiya et al. , 2017, Sci Rep.	Uzoma et al. , 2018, Mol Cell Proteomics
Uniprot Accession	Description	Rat GeneID	Rat Symbol	Mouse GeneID	Mouse Symbol	Human GeneID	Human Symbol
F1LRI7	AP2-associated protein kinase 1 OS=Rattus norvegicus OX=10116 GN=Aak1 PE=1 SV=2	500244	Aak1	269774	Aak1	22848	AAK1
D3ZX08	Alanine--tRNA ligase, mitochondrial OS=Rattus norvegicus OX=10116 GN=Aars2 PE=3 SV=1	301254	Aars2	224805	Aars2	57505	AARS2								x
B1WBW9	Abhd10 protein OS=Rattus norvegicus OX=10116 GN=Abhd10 PE=2 SV=1	303953~103693563	Abhd10	213012	Abhd10	55347	ABHD10			x														x
A0A0G2JTR4	ABR, RhoGEF and GTPase-activating protein OS=Rattus norvegicus OX=10116 GN=Abr PE=1 SV=1	287537	Abr	109934	Abr	29	ABR														x			x
F1LPD6	3-ketoacyl-CoA thiolase A, peroxisomal OS=Rattus norvegicus OX=10116 GN=Acaa1a PE=1 SV=2	501072~24157	Acaa1a	113868	Acaa1a	30	ACAA1
P11497	Acetyl-CoA carboxylase 1 OS=Rattus norvegicus OX=10116 GN=Acaca PE=1 SV=1	60581	Acaca	107476	Acaca	31	ACACA			x					x			x						x
M0RDK9	Acyl-CoA dehydrogenase family, member 8 OS=Rattus norvegicus OX=10116 GN=Acad8 PE=1 SV=2	367196	Acad8	66948	Acad8	27034	ACAD8			x
P15650	Long-chain specific acyl-CoA dehydrogenase, mitochondrial OS=Rattus norvegicus OX=10116 GN=Acadl PE=1 SV=1	25287	Acadl	11363	Acadl	33	ACADL
Q6IMX3	Acetyl-Coenzyme A dehydrogenase, short chain, isoform CRA_a OS=Rattus norvegicus OX=10116 GN=Acads PE=1 SV=1	64304	Acads	11409	Acads	35	ACADS
A0A0A0MY00	Short/branched chain-specific acyl-CoA dehydrogenase, mitochondrial OS=Rattus norvegicus OX=10116 GN=Acadsb PE=1 SV=2	25618	Acadsb	66885	Acadsb	36	ACADSB
G3V888	ATP-citrate synthase OS=Rattus norvegicus OX=10116 GN=Acly PE=1 SV=1	24159	Acly	104112	Acly	47	ACLY			x							x
G3V6S2	Cytoplasmic aconitate hydratase OS=Rattus norvegicus OX=10116 GN=Aco1 PE=1 SV=1	50655	Aco1	11428	Aco1	48	ACO1			x
Q64559	Cytosolic acyl coenzyme A thioester hydrolase OS=Rattus norvegicus OX=10116 GN=Acot7 PE=1 SV=4	26759	Acot7	70025	Acot7	11332	ACOT7			x												x		x
Q5U2X8	Acyl-CoA thioesterase 9 OS=Rattus norvegicus OX=10116 GN=Acot9 PE=1 SV=1	302640	Acot9	56360	Acot9	23597	ACOT9																	x
Q4FZU0	Acid phosphatase 6, lysophosphatidic OS=Rattus norvegicus OX=10116 GN=Acp6 PE=1 SV=1	295305	Acp6	66659	Acp6	51205	ACP6																	x
Q924N5	Long-chain-fatty-acid--CoA ligase ACSBG1 OS=Rattus norvegicus OX=10116 GN=Acsbg1 PE=1 SV=1	171410	Acsbg1	94180	Acsbg1	23205	ACSBG1																	x
P18163	Long-chain-fatty-acid--CoA ligase 1 OS=Rattus norvegicus OX=10116 GN=Acsl1 PE=1 SV=1	25288	Acsl1	14081	Acsl1	2180	ACSL1
A0A0A6YYM0	Long-chain-fatty-acid--CoA ligase 6 OS=Rattus norvegicus OX=10116 GN=Acsl6 PE=1 SV=2	117243	Acsl6	216739	Acsl6	23305	ACSL6																	x
D3ZZN3	Acetyl-coenzyme A synthetase OS=Rattus norvegicus OX=10116 GN=Acss1 PE=3 SV=1	296259	Acss1	68738	Acss1	84532	ACSS1
D3ZRN3	Actin, beta-like 2 OS=Rattus norvegicus OX=10116 GN=Actbl2 PE=1 SV=1	294732	Actbl2	238880	Actbl2	345651	ACTBL2			x					x			x		x
Q6T487	Alpha-actinin-1 OS=Rattus norvegicus OX=10116 GN=Actn1 PE=1 SV=1	81634	Actn1	109711	Actn1	87	ACTN1			x										x		x
D3ZCV0	Actinin alpha 2 OS=Rattus norvegicus OX=10116 GN=Actn2 PE=1 SV=1	291245	Actn2	11472	Actn2	88	ACTN2													x				x
Q5M9F7	ARP10 actin-related protein 10 homolog (S. cerevisiae) OS=Rattus norvegicus OX=10116 GN=Actr10 PE=1 SV=1	299121	Actr10	56444	Actr10	55860	ACTR10			x														x
F1LY09	ARP3 actin-related protein 3 homolog B OS=Rattus norvegicus OX=10116 GN=Actr3b PE=3 SV=2	362298	Actr3b	242894	Actr3b	57180	ACTR3B		x	x
Q6AYS7	Aminoacylase-1A OS=Rattus norvegicus OX=10116 GN=Acy1a PE=1 SV=1	300981	Acy1	109652	Acy1	95	ACY1			x
A0A0G2JSM7	Adducin 1 (Alpha), isoform CRA_b OS=Rattus norvegicus OX=10116 GN=Add1 PE=1 SV=1	24170	Add1	11518	Add1	118	ADD1			x														x
F8WFS9	Beta-adducin OS=Rattus norvegicus OX=10116 GN=Add2 PE=1 SV=1	24171	Add2	11519	Add2	119	ADD2
G3V9D7	Adducin 3 (Gamma), isoform CRA_a OS=Rattus norvegicus OX=10116 GN=Add3 PE=1 SV=1	25230	Add3	27360	Add3	120	ADD3	x		x
O88917	Adhesion G protein-coupled receptor L1 OS=Rattus norvegicus OX=10116 GN=Adgrl1 PE=1 SV=1	65096	Adgrl1	330814	Adgrl1	22859	ADGRL1
O88923	Adhesion G protein-coupled receptor L2 OS=Rattus norvegicus OX=10116 GN=Adgrl2 PE=1 SV=2	171447	Adgrl2	99633	Adgrl2	23266	ADGRL2			x
D4AAL4	Adhesion G protein-coupled receptor L3 OS=Rattus norvegicus OX=10116 GN=Adgrl3 PE=1 SV=3	170641	Adgrl3	319387	Adgrl3	23284	ADGRL3
D3ZW08	Adenylosuccinate lyase OS=Rattus norvegicus OX=10116 GN=Adsl PE=1 SV=1	315150	Adsl	11564	Adsl	158	ADSL			x			x	x										x
Q8CGU4	Arf-GAP with GTPase, ANK repeat and PH domain-containing protein 2 OS=Rattus norvegicus OX=10116 GN=Agap2 PE=1 SV=1	65218	Agap2	216439	Agap2	116986	AGAP2			x														x
A0A0G2JZ83	ArfGAP with GTPase domain, ankyrin repeat and PH domain 3 OS=Rattus norvegicus OX=10116 GN=Agap3 PE=4 SV=1	362300	Agap3	213990	Agap3	116988	AGAP3						x
Q4KLH5	Arf-GAP domain and FG repeat-containing protein 1 OS=Rattus norvegicus OX=10116 GN=Agfg1 PE=1 SV=1	363266	Agfg1	15463	Agfg1	3267	AGFG1			x														x
A0A0G2K7G2	ArfGAP with FG repeats 2 OS=Rattus norvegicus OX=10116 GN=Agfg2 PE=1 SV=1	304375	Agfg2	231801	Agfg2	3268	AGFG2			x
D4AEH9	Amylo-1, 6-glucosidase, 4-alpha-glucanotransferase (Glycogen debranching enzyme, glycogen storage disease type III) (Predicted), isoform CRA_a OS=Rattus norvegicus OX=10116 GN=Agl PE=1 SV=1	362029	Agl	77559	Agl	178	AGL			x
A0A0G2JUA5	AHNAK nucleoprotein OS=Rattus norvegicus OX=10116 GN=Ahnak PE=1 SV=1	191572	Ahnak	66395	Ahnak	79026	AHNAK			x								x	x	x
B0BN63	Activator of Hsp90 ATPase activity 1 OS=Rattus norvegicus OX=10116 GN=Ahsa1 PE=1 SV=1	681996	Ahsa1	217737	Ahsa1	10598	AHSA1			x							x
Q9JM53	Apoptosis-inducing factor 1, mitochondrial OS=Rattus norvegicus OX=10116 GN=Aifm1 PE=1 SV=1	83533	Aifm1	26926	Aifm1	9131	AIFM1			x												x
Q32PX2	Aminoacyl tRNA synthase complex-interacting multifunctional protein 2 OS=Rattus norvegicus OX=10116 GN=Aimp2 PE=2 SV=1	288480	Aimp2	231872	Aimp2	7965	AIMP2										x							x
Q9WUS0	Adenylate kinase 4, mitochondrial OS=Rattus norvegicus OX=10116 GN=Ak4 PE=2 SV=1	29223	Ak4	11639	Ak4	205	AK4																	x
Q8CG45	Aflatoxin B1 aldehyde reductase member 2 OS=Rattus norvegicus OX=10116 GN=Akr7a2 PE=1 SV=2	171445	Akr7a2	110198	Akr7a5	8574	AKR7A2			x							x
P06214	Delta-aminolevulinic acid dehydratase OS=Rattus norvegicus OX=10116 GN=Alad PE=1 SV=1	25374	Alad	17025	Alad	210	ALAD
M0R8T2	10-formyltetrahydrofolate dehydrogenase OS=Rattus norvegicus OX=10116 GN=Aldh1l1 PE=1 SV=2	64392	Aldh1l1	107747	Aldh1l1	10840	ALDH1L1
D3ZTP0	10-formyltetrahydrofolate dehydrogenase OS=Rattus norvegicus OX=10116 GN=Aldh1l2 PE=1 SV=3	299699	Aldh1l2	216188	Aldh1l2	160428	ALDH1L2																	x
B4F768	Aldh4a1 protein (Fragment) OS=Rattus norvegicus OX=10116 GN=Aldh4a1 PE=2 SV=1	641316	Aldh4a1	212647	Aldh4a1	8659	ALDH4A1																	x
G3V6U3	ALG2, alpha-1,3/1,6-mannosyltransferase OS=Rattus norvegicus OX=10116 GN=Alg2 PE=1 SV=1	313231	Alg2	56737	Alg2	85365	ALG2			x														x
Q02356	AMP deaminase 2 OS=Rattus norvegicus OX=10116 GN=Ampd2 PE=1 SV=2	362015	Ampd2	109674	Ampd2	271	AMPD2			x								x						x
A0A0G2K6R9	Ankyrin 2 OS=Rattus norvegicus OX=10116 GN=Ank2 PE=1 SV=1	362036	Ank2	109676	Ank2	287	ANK2			x
P0C6S7	Ankyrin repeat and sterile alpha motif domain-containing protein 1B OS=Rattus norvegicus OX=10116 GN=Anks1b PE=1 SV=1	314721	Anks1b	77531	Anks1b	56899	ANKS1B	x		x														x
G3V9N8	AP complex subunit beta OS=Rattus norvegicus OX=10116 GN=Ap1b1 PE=1 SV=3	29663	Ap1b1	11764	Ap1b1	162	AP1B1			x										x
B2RYN6	AP-1 complex subunit gamma OS=Rattus norvegicus OX=10116 GN=Ap1g1 PE=2 SV=1	171494	Ap1g1	11765	Ap1g1	164	AP1G1
Q32Q06	AP-1 complex subunit mu-1 OS=Rattus norvegicus OX=10116 GN=Ap1m1 PE=1 SV=3	306332	Ap1m1	11767	Ap1m1	8907	AP1M1			x
B5DFI3	AP complex subunit sigma OS=Rattus norvegicus OX=10116 GN=Ap1s1 PE=1 SV=1	360785	Ap1s1	11769	Ap1s1	1174	AP1S1			x
P84092	AP-2 complex subunit mu OS=Rattus norvegicus OX=10116 GN=Ap2m1 PE=1 SV=1	116563	Ap2m1	11773	Ap2m1	1173	AP2M1			x
P62744	AP-2 complex subunit sigma OS=Rattus norvegicus OX=10116 GN=Ap2s1 PE=1 SV=1	65046	Ap2s1	232910	Ap2s1	1175	AP2S1			x
B2RZ62	AP complex subunit sigma OS=Rattus norvegicus OX=10116 GN=Ap3s1 PE=2 SV=1	302290	Ap3s1	11777	Ap3s1	1176	AP3S1			x														x
B0BNM6	LOC683402 protein OS=Rattus norvegicus OX=10116 GN=Ap3s2 PE=2 SV=1	683402	Ap3s2	11778	Ap3s2	10239	AP3S2			x
A0A0G2K6G2	Adipocyte plasma membrane-associated protein OS=Rattus norvegicus OX=10116 GN=Apmap PE=1 SV=1	366227	Apmap	71881	Apmap	57136	APMAP			x														x
M0R7V3	MICOS complex subunit OS=Rattus norvegicus OX=10116 GN=Apoo PE=1 SV=2	363474	Apoo	68316	Apoo	79135	APOO
Q5U1W6	MICOS complex subunit OS=Rattus norvegicus OX=10116 GN=Apool PE=1 SV=1	317191	Apool	68117	Apool	139322	APOOL
D3ZWA8	Adaptor protein, phosphotyrosine-interacting with PH domain and leucine zipper 1 OS=Rattus norvegicus OX=10116 GN=Appl1 PE=1 SV=3	290537	Appl1	72993	Appl1	26060	APPL1			x														x
P36972	Adenine phosphoribosyltransferase OS=Rattus norvegicus OX=10116 GN=Aprt PE=1 SV=1	292072	Aprt	11821	Aprt	353	APRT			x							x
P84082	ADP-ribosylation factor 2 OS=Rattus norvegicus OX=10116 GN=Arf2 PE=2 SV=1	79119	Arf2	11841	Arf2	375	ARF1			x						x	x
P61751	ADP-ribosylation factor 4 OS=Rattus norvegicus OX=10116 GN=Arf4 PE=2 SV=2	79120	Arf4	11843	Arf4	378	ARF4															x		x
P62332	ADP-ribosylation factor 6 OS=Rattus norvegicus OX=10116 GN=Arf6 PE=1 SV=2	79121	Arf6	11845	Arf6	382	ARF6										x
F1MAK3	Rho GTPase-activating protein 32 OS=Rattus norvegicus OX=10116 GN=Arhgap32 PE=1 SV=2	315530	Arhgap32	330914	Arhgap32	9743	ARHGAP32
D4AD82	Rho GTPase-activating protein 35 OS=Rattus norvegicus OX=10116 GN=Arhgap35 PE=1 SV=3	306400	Arhgap35	232906	Arhgap35	2909	ARHGAP35
F1LR18	Rho GTPase-activating protein 39 OS=Rattus norvegicus OX=10116 GN=Arhgap39 PE=1 SV=1	500901	Arhgap39	223666	Arhgap39	80728	ARHGAP39			x
F1LQX4	Rho GTPase-activating protein 44 OS=Rattus norvegicus OX=10116 GN=Arhgap44 PE=1 SV=2	303222	Arhgap44	216831	Arhgap44	9912	ARHGAP44
Q5M860	Rho GDP dissociation inhibitor beta OS=Rattus norvegicus OX=10116 GN=Arhgdib PE=1 SV=1	362456	Arhgdib	11857	Arhgdib	397	ARHGDIB
A0A0G2K0V4	Rho guanine nucleotide exchange factor 2 OS=Rattus norvegicus OX=10116 GN=Arhgef2 PE=1 SV=1	310635	Arhgef2	16800	Arhgef2	9181	ARHGEF2			x
Q6IMA8	ADP-ribosylation factor-like 10, isoform CRA_a OS=Rattus norvegicus OX=10116 GN=Arl10 PE=2 SV=1	306767	Arl10	56795	Arl10	285598	ARL10
F8WG91	ADP-ribosylation factor-like protein 3 OS=Rattus norvegicus OX=10116 GN=Arl3 PE=1 SV=2	64664	Arl3	56350	Arl3	403	ARL3
Q66HA6	ADP-ribosylation factor-like protein 8B OS=Rattus norvegicus OX=10116 GN=Arl8b PE=2 SV=1	500282	Arl8b	67166	Arl8b	55207	ARL8B			x														x
B1WBW4	Armadillo repeat-containing protein 10 OS=Rattus norvegicus OX=10116 GN=Armc10 PE=1 SV=1	296758	Armc10	67211	Armc10	83787	ARMC10
Q99PD4	Actin-related protein 2/3 complex subunit 1A OS=Rattus norvegicus OX=10116 GN=Arpc1a PE=2 SV=1	81824	Arpc1a	56443	Arpc1a	10552	ARPC1A			x
B2RZ72	Actin-related protein 2/3 complex subunit 4 OS=Rattus norvegicus OX=10116 GN=Arpc4 PE=1 SV=1	297518	Arpc4	68089	Arpc4	10093	ARPC4								x		x
P29066	Beta-arrestin-1 OS=Rattus norvegicus OX=10116 GN=Arrb1 PE=1 SV=1	25387	Arrb1	109689	Arrb1	408	ARRB1						x											x
A0A0G2K8T0	Acid ceramidase OS=Rattus norvegicus OX=10116 GN=Asah1 PE=1 SV=1	84431	Asah1	11886	Asah1	427	ASAH1			x
Q8VI04	Isoaspartyl peptidase/L-asparaginase OS=Rattus norvegicus OX=10116 GN=Asrgl1 PE=1 SV=1	246307	Asrgl1	66514	Asrgl1	80150	ASRGL1			x
A0A0H2UHI7	ATPase family AAA domain-containing protein 1 OS=Rattus norvegicus OX=10116 GN=Atad1 PE=1 SV=1	309532	Atad1	67979	Atad1	84896	ATAD1			x														x
Q6MG11	Alpha-tubulin N-acetyltransferase 1 OS=Rattus norvegicus OX=10116 GN=Atat1 PE=1 SV=1	361789	Atat1	73242	Atat1	79969	ATAT1			x														x
Q6PST4	Atlastin-1 OS=Rattus norvegicus OX=10116 GN=Atl1 PE=1 SV=1	362750	Atl1	73991	Atl1	51062	ATL1
Q63377	Sodium/potassium-transporting ATPase subunit beta-3 OS=Rattus norvegicus OX=10116 GN=Atp1b3 PE=2 SV=1	25390	Atp1b3	11933	Atp1b3	483	ATP1B3			x					x		x					x
A0A0G2K9Q6	Calcium-transporting ATPase OS=Rattus norvegicus OX=10116 GN=Atp2b3 PE=1 SV=1	29599	Atp2b3	320707	Atp2b3	492	ATP2B3																	x
P15999	ATP synthase subunit alpha, mitochondrial OS=Rattus norvegicus OX=10116 GN=Atp5f1a PE=1 SV=2	65262	Atp5f1a	11946	Atp5a1	498	ATP5F1A	x	x	x						x	x					x
G3V7Y3	ATP synthase subunit delta, mitochondrial OS=Rattus norvegicus OX=10116 GN=Atp5f1d PE=1 SV=1	245965	Atp5f1d	66043	Atp5d	513	ATP5F1D			x														x
P29419	ATP synthase subunit e, mitochondrial OS=Rattus norvegicus OX=10116 GN=Atp5i PE=1 SV=3	140608	Atp5me	11958	Atp5k	521	ATP5ME
Q6AXS4	Renin receptor OS=Rattus norvegicus OX=10116 GN=Atp6ap2 PE=2 SV=1	302526	Atp6ap2	70495	Atp6ap2	10159	ATP6AP2			x
P63081	V-type proton ATPase 16 kDa proteolipid subunit OS=Rattus norvegicus OX=10116 GN=Atp6v0c PE=2 SV=1	170667	Atp6v0c	11984	Atp6v0c	527	ATP6V0C
P50408	V-type proton ATPase subunit F OS=Rattus norvegicus OX=10116 GN=Atp6v1f PE=1 SV=1	116664	Atp6v1f	66144	Atp6v1f	9296	ATP6V1F			x
F1LUT4	Phospholipid-transporting ATPase OS=Rattus norvegicus OX=10116 GN=Atp8a1 PE=1 SV=3	289615	Atp8a1	11980	Atp8a1	10396	ATP8A1			x
D4A3X6	Phospholipid-transporting ATPase OS=Rattus norvegicus OX=10116 GN=Atp8a2 PE=1 SV=3	691889	Atp8a2	50769	Atp8a2	51761	ATP8A2
D3ZTW7	ATP synthase mitochondrial F1 complex assembly factor 2 (Predicted), isoform CRA_c OS=Rattus norvegicus OX=10116 GN=Atpaf2 PE=1 SV=1	303190	Atpaf2	246782	Atpaf2	91647	ATPAF2																	x
F7EV94	2-oxoisovalerate dehydrogenase subunit alpha OS=Rattus norvegicus OX=10116 GN=Bckdha PE=1 SV=1	25244	Bckdha	12039	Bckdha	593	BCKDHA			x
A0A0A0MXW1	2-oxoisovalerate dehydrogenase subunit beta, mitochondrial OS=Rattus norvegicus OX=10116 GN=Bckdhb PE=1 SV=1	29711	Bckdhb	12040	Bckdhb	594	BCKDHB																	x
Q00972	[3-methyl-2-oxobutanoate dehydrogenase [lipoamide]] kinase, mitochondrial OS=Rattus norvegicus OX=10116 GN=Bckdk PE=1 SV=2	29603	Bckdk	12041	Bckdk	10295	BCKDK																	x
Q3B8N9	Biphenyl hydrolase-like (Serine hydrolase) OS=Rattus norvegicus OX=10116 GN=Bphl PE=1 SV=1	361239	Bphl	68021	Bphl	670	BPHL			x
A0A0G2K0V3	3'(2'),5'-bisphosphate nucleotidase 1 OS=Rattus norvegicus OX=10116 GN=Bpnt1 PE=1 SV=1	64473	Bpnt1	23827	Bpnt1	10380	BPNT1			x
B2DD29	Serine/threonine-protein kinase BRSK1 OS=Rattus norvegicus OX=10116 GN=Brsk1 PE=1 SV=1	499073	Brsk1	381979	Brsk1	84446	BRSK1			x
B5DF52	C1q and tumor necrosis factor related protein 4 (Predicted) OS=Rattus norvegicus OX=10116 GN=C1qtnf4 PE=2 SV=1	311184	C1qtnf4	67445	C1qtnf4	114900	C1QTNF4
P54287	Voltage-dependent L-type calcium channel subunit beta-3 OS=Rattus norvegicus OX=10116 GN=Cacnb3 PE=1 SV=1	25297	Cacnb3	12297	Cacnb3	784	CACNB3																	x
F1M7K7	Multifunctional fusion protein OS=Rattus norvegicus OX=10116 GN=Cacng8 PE=1 SV=1	140729	Cacng8	81905	Cacng8	59283	CACNG8
Q62717	Calcium-dependent secretion activator 1 OS=Rattus norvegicus OX=10116 GN=Cadps PE=1 SV=1	26989	Cadps	27062	Cadps	8618	CADPS			x
P0DP31	Calmodulin-3 OS=Rattus norvegicus OX=10116 GN=Calm3 PE=1 SV=1	24242~ 50663~ 24244	Calm1	12313	Calm1	801	CALM1	x							x
P13234	Calcium/calmodulin-dependent protein kinase type IV OS=Rattus norvegicus OX=10116 GN=Camk4 PE=1 SV=3	25050	Camk4	12326	Camk4	814	CAMK4			x														x
Q63092	CaM kinase-like vesicle-associated protein OS=Rattus norvegicus OX=10116 GN=Camkv PE=1 SV=1	79011	Camkv	235604	Camkv	79012	CAMKV			x														x
Q6DGG9	Calcium signal-modulating cyclophilin ligand OS=Rattus norvegicus OX=10116 GN=Camlg PE=1 SV=1	81715	Camlg	12328	Caml	819	CAMLG
P97536	Cullin-associated NEDD8-dissociated protein 1 OS=Rattus norvegicus OX=10116 GN=Cand1 PE=1 SV=1	117152	Cand1	71902	Cand1	55832	CAND1			x			x		x		x
Q08163	Adenylyl cyclase-associated protein 1 OS=Rattus norvegicus OX=10116 GN=Cap1 PE=1 SV=3	64185	Cap1	12331	Cap1	10487	CAP1			x			x			x						x
P52481	Adenylyl cyclase-associated protein 2 OS=Rattus norvegicus OX=10116 GN=Cap2 PE=1 SV=1	116653	Cap2	67252	Cap2	10486	CAP2
P27139	Carbonic anhydrase 2 OS=Rattus norvegicus OX=10116 GN=Ca2 PE=1 SV=2	54231	Car2	12349	Car2	760	CA2			x			x
G3V9K0	Cysteinyl-tRNA synthetase (Predicted), isoform CRA_b OS=Rattus norvegicus OX=10116 GN=Cars PE=1 SV=1	293638	Cars	27267	Cars	833	CARS			x														x
P32232	Cystathionine beta-synthase OS=Rattus norvegicus OX=10116 GN=Cbs PE=1 SV=3	24250	Cbs	12411	Cbs	875	CBS			x			x		x						x			x
P04218	OX-2 membrane glycoprotein OS=Rattus norvegicus OX=10116 GN=Cd200 PE=2 SV=1	24560	Cd200	17470	Cd200	4345	CD200
A0A0G2JTH4	Leukocyte surface antigen CD47 OS=Rattus norvegicus OX=10116 GN=Cd47 PE=1 SV=1	29364	Cd47	16423	Cd47	961	CD47
P70500	CDP-diacylglycerol--inositol 3-phosphatidyltransferase OS=Rattus norvegicus OX=10116 GN=Cdipt PE=1 SV=1	192260	Cdipt	52858	Cdipt	10423	CDIPT														x
Q03114	Cyclin-dependent-like kinase 5 OS=Rattus norvegicus OX=10116 GN=Cdk5 PE=1 SV=1	140908	Cdk5	12568	Cdk5	1020	CDK5			x			x											x
Q63629	Centaurin alpha OS=Rattus norvegicus OX=10116 PE=2 SV=1		Centaurin alpha	231821	Adap1	11033	ADAP1 CENTA1
M0RC65	Cofilin 2, muscle (Predicted), isoform CRA_b OS=Rattus norvegicus OX=10116 GN=Cfl2 PE=1 SV=1	366624	Cfl2	12632	Cfl2	1073	CFL2			x	x		x
Q7TP14	Cc1-9 OS=Rattus norvegicus OX=10116 GN=Chid1 PE=1 SV=1	293628	Chid1	68038	Chid1	66005	CHID1			x
B0K020	CDGSH iron-sulfur domain-containing protein 1 OS=Rattus norvegicus OX=10116 GN=Cisd1 PE=3 SV=1	294362	Cisd1	52637	Cisd1	55847	CISD1			x					x
A0A0G2JZM8	CLIP-associating protein 2 OS=Rattus norvegicus OX=10116 GN=Clasp2 PE=1 SV=1	114514	Clasp2	76499	Clasp2	23122	CLASP2
Q6MG61	Chloride intracellular channel protein 1 OS=Rattus norvegicus OX=10116 GN=Clic1 PE=1 SV=1	406864	Clic1	114584	Clic1	1192	CLIC1			x							x					x		x
Q6IRH7	Caseinolytic peptidase B protein homolog OS=Rattus norvegicus OX=10116 GN=Clpb PE=1 SV=1	65041	Clpb	20480	Clpb	81570	CLPB			x
M0RAD5	ATP-dependent Clp protease proteolytic subunit OS=Rattus norvegicus OX=10116 GN=Clpp PE=1 SV=1	301117	Clpp	53895	Clpp	8192	CLPP																	x
Q5U2U0	ATP-dependent Clp protease ATP-binding subunit clpX-like, mitochondrial OS=Rattus norvegicus OX=10116 GN=Clpx PE=2 SV=1	300786	Clpx	270166	Clpx	10845	CLPX
Q9Z1T4	Connector enhancer of kinase suppressor of ras 2 OS=Rattus norvegicus OX=10116 GN=Cnksr2 PE=1 SV=1	59322	Cnksr2	245684	Cnksr2	22866	CNKSR2
P37397	Calponin-3 OS=Rattus norvegicus OX=10116 GN=Cnn3 PE=1 SV=1	54321	Cnn3	71994	Cnn3	1266	CNN3			x
D3ZM21	Catechol-O-methyltransferase domain containing 1 (Predicted), isoform CRA_a OS=Rattus norvegicus OX=10116 GN=Comtd1 PE=1 SV=1	305685	Comtd1	69156	Comtd1	118881	COMTD1
P23514	Coatomer subunit beta OS=Rattus norvegicus OX=10116 GN=Copb1 PE=1 SV=1	114023	Copb1	70349	Copb1	1315	COPB1			x			x		x
A0A0H2UHV9	Coatomer subunit gamma OS=Rattus norvegicus OX=10116 GN=Copg2 PE=1 SV=1	301742	Copg2	54160	Copg2	26958	COPG2
D3ZI16	COP9 (Constitutive photomorphogenic) homolog, subunit 6 (Arabidopsis thaliana) (Predicted), isoform CRA_a OS=Rattus norvegicus OX=10116 GN=Cops6 PE=1 SV=1	304343	Cops6	26893	Cops6	10980	COPS6			x					x
Q4G064	2-methoxy-6-polyprenyl-1,4-benzoquinol methylase, mitochondrial OS=Rattus norvegicus OX=10116 GN=Coq5 PE=2 SV=1	304542	Coq5	52064	Coq5	84274	COQ5
Q68FU7	Ubiquinone biosynthesis monooxygenase COQ6, mitochondrial OS=Rattus norvegicus OX=10116 GN=Coq6 PE=2 SV=1	299195	Coq6	217707	Coq6	51004	COQ6
Q91ZN1	Coronin-1A OS=Rattus norvegicus OX=10116 GN=Coro1a PE=1 SV=3	155151	Coro1a	12721	Coro1a	11151	CORO1A		x
G3V940	Coronin OS=Rattus norvegicus OX=10116 GN=Coro1b PE=1 SV=1	29474	Coro1b	23789	Coro1b	57175	CORO1B			x
G3V624	Coronin OS=Rattus norvegicus OX=10116 GN=Coro1c PE=1 SV=1	501841	Coro1c	23790	Coro1c	23603	CORO1C			x														x
A0A0G2K9F9	Coronin OS=Rattus norvegicus OX=10116 GN=Coro7 PE=1 SV=1	192276	Coro7	78885	Coro7	79585	CORO7			x
F1M0Z3	Copine 4 OS=Rattus norvegicus OX=10116 GN=Cpne4 PE=4 SV=2	367160	Cpne4	74020	Cpne4	131034	CPNE4
D4ACG7	Copine 6 OS=Rattus norvegicus OX=10116 GN=Cpne6 PE=1 SV=2	691478	Cpne6	12891	Cpne6	9362	CPNE6																	x
H1UBN0	Copine-7 OS=Rattus norvegicus OX=10116 GN=Cpne7 PE=1 SV=1	361433	Cpne7	102278	Cpne7	27132	CPNE7			x
Q3B7D0	Oxygen-dependent coproporphyrinogen-III oxidase, mitochondrial OS=Rattus norvegicus OX=10116 GN=Cpox PE=1 SV=1	304024	Cpox	12892	Cpox	1371	CPOX								x									x
P62966	Cellular retinoic acid-binding protein 1 OS=Rattus norvegicus OX=10116 GN=Crabp1 PE=1 SV=3	25061	Crabp1	12903	Crabp1	1381	CRABP1
A0A0H2UI21	Carnitine O-acetyltransferase OS=Rattus norvegicus OX=10116 GN=Crat PE=1 SV=1	311849	Crat	12908	Crat	1384	CRAT																	x
A0A096MJG4	Cartilage acidic protein 1 OS=Rattus norvegicus OX=10116 GN=Crtac1 PE=4 SV=1	171438	Crtac1	72832	Crtac1	55118	CRTAC1																	x
Q9QYU4	Ketimine reductase mu-crystallin OS=Rattus norvegicus OX=10116 GN=Crym PE=1 SV=1	117024	Crym	12971	Crym	1428	CRYM																	x
Q99PS2	Casein kinase 1, epsilon OS=Rattus norvegicus OX=10116 GN=Csnk1e PE=1 SV=1	58822	Csnk1e	27373	Csnk1e	102800317	TPTEP2-CSNK1E			x
B4F7A9	Casein kinase 2 alpha 2 OS=Rattus norvegicus OX=10116 GN=Csnk2a2 PE=1 SV=1	307641	Csnk2a2	13000	Csnk2a2	1459	CSNK2A2			x							x
Q68G11	Casein kinase II subunit beta OS=Rattus norvegicus OX=10116 GN=Csnk2b PE=1 SV=2	81650	Csnk2b	13001	Csnk2b	1460	CSNK2B			x							x							x
A0A0G2JT93	Catenin (Cadherin associated protein), beta 1, isoform CRA_a OS=Rattus norvegicus OX=10116 GN=Ctnnb1 PE=1 SV=1	84353	Ctnnb1	12387	Ctnnb1	1499	CTNNB1			x
F1M787	Catenin delta-2 OS=Rattus norvegicus OX=10116 GN=Ctnnd2 PE=1 SV=3	114028	Ctnnd2	18163	Ctnnd2	1501	CTNND2
P00787	Cathepsin B OS=Rattus norvegicus OX=10116 GN=Ctsb PE=1 SV=2	64529	Ctsb	13030	Ctsb	1508	CTSB			x														x
P24268	Cathepsin D OS=Rattus norvegicus OX=10116 GN=Ctsd PE=1 SV=1	171293	Ctsd	13033	Ctsd	1509	CTSD			x							x					x		x
Q9R1T3	Cathepsin Z OS=Rattus norvegicus OX=10116 GN=Ctsz PE=1 SV=2	252929	Ctsz	64138	Ctsz	1522	CTSZ
D3ZGE6	Cortactin, isoform CRA_c OS=Rattus norvegicus OX=10116 GN=Cttn PE=1 SV=3	60465	Cttn	13043	Cttn	2017	CTTN			x					x
B5DF89	Cullin-3 OS=Rattus norvegicus OX=10116 GN=Cul3 PE=1 SV=2	301555	Cul3	26554	Cul3	8452	CUL3			x
D4A8H8	Cytoplasmic FMR1-interacting protein OS=Rattus norvegicus OX=10116 GN=Cyfip1 PE=1 SV=1	308666	Cyfip1	20430	Cyfip1	23191	CYFIP1			x					x
A0A0G2JT63	Cytoplasmic FMR1-interacting protein 2 OS=Rattus norvegicus OX=10116 GN=Cyfip2 PE=4 SV=1	303073	Cyfip2	76884	Cyfip2	26999	CYFIP2			x					x
Q66H62	Ubiquitin carboxyl-terminal hydrolase CYLD OS=Rattus norvegicus OX=10116 GN=Cyld PE=1 SV=1	312937	Cyld	74256	Cyld	1540	CYLD			x
Q64654	Lanosterol 14-alpha demethylase OS=Rattus norvegicus OX=10116 GN=Cyp51a1 PE=1 SV=1	25427	Cyp51	13121	Cyp51	1595	CYP51A1			x
D3ZR95	Cysteine-rich and transmembrane domain-containing protein 1 OS=Rattus norvegicus OX=10116 GN=Cystm1 PE=4 SV=1	100363310	Cystm1	66060	Cystm1	84418	CYSTM1																	x
A0A0G2K9V4	Cytohesin-3 OS=Rattus norvegicus OX=10116 GN=Cyth3 PE=4 SV=1	116693	Cyth3	19159	Cyth3	9265	CYTH3																	x
Q498R7	UPF0587 protein C1orf123 homolog OS=Rattus norvegicus OX=10116 PE=2 SV=1	298384	Czib	74098	Czib	54987	CZIB			x
D4ABM3	Dishevelled associated activator of morphogenesis 1 (Predicted) OS=Rattus norvegicus OX=10116 GN=Daam1 PE=1 SV=1	314212	Daam1	208846	Daam1	23002	DAAM1			x
A0A0G2JTF2	Disabled homolog 2-interacting protein OS=Rattus norvegicus OX=10116 GN=Dab2ip PE=1 SV=1	192126	Dab2ip	69601	Dab2ip	153090	DAB2IP
Q5YLM1	Sn1-specific diacylglycerol lipase alpha OS=Rattus norvegicus OX=10116 GN=Dagla PE=1 SV=1	309207	Dagla	269060	Dagla	747	DAGLA
A0A0G2K264	Death-associated protein 3 OS=Rattus norvegicus OX=10116 GN=Dap3 PE=1 SV=1	295238	Dap3	65111	Dap3	7818	DAP3			x														x
B2RZ68	DDB1 and CUL4-associated factor 7 OS=Rattus norvegicus OX=10116 GN=Dcaf7 PE=1 SV=1	303602	Dcaf7	71833	Dcaf7	10238	DCAF7			x
Q63155	Netrin receptor DCC OS=Rattus norvegicus OX=10116 GN=Dcc PE=1 SV=2	25311	Dcc	13176	Dcc	1630	DCC
Q5MPA9	Serine/threonine-protein kinase DCLK2 OS=Rattus norvegicus OX=10116 GN=Dclk2 PE=1 SV=2	310698	Dclk2	70762	Dclk2	166614	DCLK2
Q9QUR2	Dynactin subunit 4 OS=Rattus norvegicus OX=10116 GN=Dctn4 PE=1 SV=1	84428	Dctn4	67665	Dctn4	51164	DCTN4			x					x
G3V997	Neuronal migration protein doublecortin OS=Rattus norvegicus OX=10116 GN=Dcx PE=1 SV=1	84394	Dcx	13193	Dcx	1641	DCX
G3V8T4	DNA damage-binding protein 1 OS=Rattus norvegicus OX=10116 GN=Ddb1 PE=1 SV=1	64470	Ddb1	13194	Ddb1	1642	DDB1	x		x	x		x				x		x	x				x
Q641Y0	Dolichyl-diphosphooligosaccharide--protein glycosyltransferase 48 kDa subunit OS=Rattus norvegicus OX=10116 GN=Ddost PE=2 SV=1	313648	Ddost	13200	Ddost	1650	DDOST			x			x				x							x
A0A0F7RQJ6	D-dopachrome tautomerase, isoform CRA_a OS=Rattus norvegicus OX=10116 GN=Ddt PE=1 SV=1	29318	Ddt	13202	Ddt	1652	DDT						x
A0A0G2K719	DEAD-box helicase 3, X-linked OS=Rattus norvegicus OX=10116 GN=Ddx3x PE=1 SV=1	317335	Ddx3x	13205	Ddx3x	1654	DDX3X			x	x		x			x	x					x
D3ZHX3	DIRAS family GTPase 2 OS=Rattus norvegicus OX=10116 GN=Diras2 PE=4 SV=1	291006	Diras2	68203	Diras2	54769	DIRAS2																	x
P31016	Disks large homolog 4 OS=Rattus norvegicus OX=10116 GN=Dlg4 PE=1 SV=1	29495	Dlg4	13385	Dlg4	1742	DLG4
P97837	Disks large-associated protein 2 OS=Rattus norvegicus OX=10116 GN=Dlgap2 PE=1 SV=3	116681	Dlgap2	244310	Dlgap2	9228	DLGAP2
A0A0G2K9Y2	Dimethylglycine dehydrogenase, mitochondrial OS=Rattus norvegicus OX=10116 GN=Dmgdh PE=1 SV=1	245961	Dmgdh	74129	Dmgdh	29958	DMGDH
F1M3W5	Dmx-like 2 OS=Rattus norvegicus OX=10116 GN=Dmxl2 PE=1 SV=3	315676	Dmxl2	235380	Dmxl2	23312	DMXL2
P63036	DnaJ homolog subfamily A member 1 OS=Rattus norvegicus OX=10116 GN=Dnaja1 PE=1 SV=1	65028	Dnaja1	15502	Dnaja1	3301	DNAJA1			x					x
B2RYA8	DnaJ heat shock protein family (Hsp40) member B2 OS=Rattus norvegicus OX=10116 GN=Dnajb2 PE=1 SV=1	689593	Dnajb2	56812	Dnajb2	3300	DNAJB2																	x
A0A0G2K9H9	DnaJ heat shock protein family (Hsp40) member B5 OS=Rattus norvegicus OX=10116 GN=Dnajb5 PE=4 SV=1	313811	Dnajb5	56323	Dnajb5	25822	DNAJB5			x											x
Q6AYU3	DnaJ homolog subfamily B member 6 OS=Rattus norvegicus OX=10116 GN=Dnajb6 PE=1 SV=1	362293	Dnajb6	23950	Dnajb6	10049	DNAJB6			x
B1WBY5	DnaJ (Hsp40) homolog, subfamily C, member 11 (Predicted) OS=Rattus norvegicus OX=10116 GN=Dnajc11 PE=1 SV=1	362666	Dnajc11	230935	Dnajc11	55735	DNAJC11			x
M0R6L8	DnaJ heat shock protein family (Hsp40) member C19 OS=Rattus norvegicus OX=10116 GN=Dnajc19 PE=1 SV=1	502525	Dnajc19	100503724	Dnajc19-ps	131118	DNAJC19
P39052	Dynamin-2 OS=Rattus norvegicus OX=10116 GN=Dnm2 PE=1 SV=1	25751	Dnm2	13430	Dnm2	1785	DNM2
Q08877	Dynamin-3 OS=Rattus norvegicus OX=10116 GN=Dnm3 PE=1 SV=2	171574	Dnm3	103967	Dnm3	26052	DNM3
P70611	Double C2-like domain-containing protein alpha OS=Rattus norvegicus OX=10116 GN=Doc2a PE=1 SV=1	65031	Doc2a	13446	Doc2a	8448	DOC2A
O55096	Dipeptidyl peptidase 3 OS=Rattus norvegicus OX=10116 GN=Dpp3 PE=1 SV=2	114591	Dpp3	75221	Dpp3	10072	DPP3			x					x									x
B0K014	D-aminoacyl-tRNA deacylase OS=Rattus norvegicus OX=10116 GN=Dtd1 PE=1 SV=1	362227	Dtd1	66044	Dtd1	92675	DTD1														x
A0A0G2K3I9	Dual-specificity phosphatase 3 OS=Rattus norvegicus OX=10116 GN=Dusp3 PE=1 SV=1	498003~114202	Dusp3	72349	Dusp3	1845	DUSP3
M0R9X8	Cytoplasmic dynein 1 heavy chain 1 OS=Rattus norvegicus OX=10116 GN=Dync1h1 PE=1 SV=2	29489	Dync1h1	13424	Dync1h1	1778	DYNC1H1			x
G3V792	Cytoplasmic dynein 1 intermediate chain 1 OS=Rattus norvegicus OX=10116 GN=Dync1i1 PE=1 SV=3	29564	Dync1i1	13426	Dync1i1	1780	DYNC1I1				x
G3V9V3	Cytoplasmic dynein 1 intermediate chain 2 OS=Rattus norvegicus OX=10116 GN=Dync1i2 PE=1 SV=3	116659	Dync1i2	13427	Dync1i2	1781	DYNC1I2			x
Q62698	Cytoplasmic dynein 1 light intermediate chain 2 OS=Rattus norvegicus OX=10116 GN=Dync1li2 PE=1 SV=1	81655	Dync1li2	234663	Dync1li2	1783	DYNC1LI2			x											x
P62628	Dynein light chain roadblock-type 1 OS=Rattus norvegicus OX=10116 GN=Dynlrb1 PE=1 SV=3	170714	Dynlrb1	67068	Dynlrb1	83658	DYNLRB1			x													x
Q9Z336	Dynein light chain Tctex-type 1 OS=Rattus norvegicus OX=10116 GN=Dynlt1 PE=1 SV=1	83462	Dynlt1	100040563	Dynlt1c	6993	DYNLT1																	x
P23965	Enoyl-CoA delta isomerase 1, mitochondrial OS=Rattus norvegicus OX=10116 GN=Eci1 PE=1 SV=1	29740	Eci1	13177	Eci1	1632	ECI1			x							x					x		x
Q5XIC0	Enoyl-CoA delta isomerase 2, mitochondrial OS=Rattus norvegicus OX=10116 GN=Eci2 PE=1 SV=1	291075	Eci2	23986	Eci2	10455	ECI2
A5HTT2	Ephrin B3 OS=Rattus norvegicus OX=10116 GN=Efnb3 PE=2 SV=1	360546	Efnb3	13643	Efnb3	1949	EFNB3
Q641Z6	EH domain-containing protein 1 OS=Rattus norvegicus OX=10116 GN=Ehd1 PE=1 SV=1	293692	Ehd1	13660	Ehd1	10938	EHD1			x
A0A0G2JTH6	EH domain-containing protein 3 OS=Rattus norvegicus OX=10116 GN=Ehd3 PE=1 SV=1	192249	Ehd3	57440	Ehd3	30845	EHD3			x
P68101	Eukaryotic translation initiation factor 2 subunit 1 OS=Rattus norvegicus OX=10116 GN=Eif2s1 PE=1 SV=2	54318	Eif2s1	13665	Eif2s1	1965	EIF2S1			x						x	x					x		x
C9WPN6	Eukaryotic translation initiation factor 2 subunit 3, Y-linked OS=Rattus norvegicus OX=10116 GN=Eif2s3y PE=2 SV=2	100312984	Eif2s3y	26908	Eif2s3y	1968	EIF2S3			x					x		x					x		x
Q5RK09	Eukaryotic translation initiation factor 3 subunit G OS=Rattus norvegicus OX=10116 GN=Eif3g PE=1 SV=1	298700	Eif3g	53356	Eif3g	8666	EIF3G			x					x		x					x		x
Q5XI72	Eukaryotic translation initiation factor 4H OS=Rattus norvegicus OX=10116 GN=Eif4h PE=1 SV=1	288599	Eif4h	22384	Eif4h	7458	EIF4H			x			x											x
Q3T1J1	Eukaryotic translation initiation factor 5A-1 OS=Rattus norvegicus OX=10116 GN=Eif5a PE=1 SV=3	287444	Eif5a	276770	Eif5a	1984	EIF5A			x	x				x		x
F1LP76	Elongator complex protein 1 OS=Rattus norvegicus OX=10116 GN=Elp1 PE=1 SV=2	140934	Elp1	230233	Elp1	8518	ELP1			x					x
B0BMU7	Elongator complex protein 5 OS=Rattus norvegicus OX=10116 GN=Elp5 PE=1 SV=1	287446	Elp5	54351	Elp5	23587	ELP5			x
B0BNG0	ER membrane protein complex subunit 2 OS=Rattus norvegicus OX=10116 GN=Emc2 PE=2 SV=1	362905	Emc2	66736	Emc2	9694	EMC2			x							x							x
D4A0W1	ER membrane protein complex subunit 4 OS=Rattus norvegicus OX=10116 GN=Emc4 PE=1 SV=1	296049	Emc4	68032	Emc4	51234	EMC4			x
A0A0G2K0F3	Band 4.1-like protein 1-like OS=Rattus norvegicus OX=10116 GN=Epb41l1 PE=1 SV=1	59317	Epb41l1	13821	Epb41l1	2036	EPB41L1
Q9JMB3	Erythrocyte membrane protein band 4.1-like 3 OS=Rattus norvegicus OX=10116 GN=Epb41l3 PE=1 SV=1	116724	Epb41l3	13823	Epb41l3	23136	EPB41L3			x										x
D3ZZK3	Eph receptor A4 OS=Rattus norvegicus OX=10116 GN=Epha4 PE=3 SV=1	316539	Epha4	13838	Epha4	2043	EPHA4			x														x
A0A0G2JY48	Eph receptor B2 OS=Rattus norvegicus OX=10116 GN=Ephb2 PE=1 SV=1	313633	Ephb2	13844	Ephb2	2048	EPHB2
F1M3L7	Epidermal growth factor receptor kinase substrate 8 OS=Rattus norvegicus OX=10116 GN=Eps8 PE=1 SV=2	312812	Eps8	13860	Eps8	2059	EPS8
D3ZBN4	Ergosterol biosynthesis 28 homolog OS=Rattus norvegicus OX=10116 GN=Erg28 PE=1 SV=1	299207	Erg28	58520	Erg28	11161	ERG28
F1LU48	Endoplasmic reticulum-golgi intermediate compartment 1 OS=Rattus norvegicus OX=10116 GN=Ergic1 PE=1 SV=2	287177	Ergic1	67458	Ergic1	57222	ERGIC1
B5DEH2	Erlin-2 OS=Rattus norvegicus OX=10116 GN=Erlin2 PE=1 SV=1	290823	Erlin2	244373	Erlin2	11160	ERLIN2			x														x
B0BNE5	S-formylglutathione hydrolase OS=Rattus norvegicus OX=10116 GN=Esd PE=2 SV=1	290401	Esd	13885	Esd	2098	ESD			x							x							x
Q5U2Q7	Eukaryotic peptide chain release factor subunit 1 OS=Rattus norvegicus OX=10116 GN=Etf1 PE=2 SV=3	307503	Etf1	225363	Etf1	2107	ETF1			x												x
Q68FU3	Electron transfer flavoprotein subunit beta OS=Rattus norvegicus OX=10116 GN=Etfb PE=1 SV=3	292845	Etfb	110826	Etfb	2109	ETFB			x	x				x
Q66HF3	Electron transfer flavoprotein-ubiquinone oxidoreductase, mitochondrial OS=Rattus norvegicus OX=10116 GN=Etfdh PE=1 SV=1	295143	Etfdh	66841	Etfdh	2110	ETFDH
O08719	Ena/VASP-like protein OS=Rattus norvegicus OX=10116 GN=Evl PE=1 SV=2	79115	Evl	14026	Evl	51466	EVL																	x
B2GUW4	Exdl2 protein OS=Rattus norvegicus OX=10116 GN=Exd2 PE=2 SV=1	362759	Exd2	97827	Exd2	55218	EXD2			x
Q62825	Exocyst complex component 3 OS=Rattus norvegicus OX=10116 GN=Exoc3 PE=1 SV=1	252881	Exoc3	211446	Exoc3	11336	EXOC3			x
P97878	Exocyst complex component 5 OS=Rattus norvegicus OX=10116 GN=Exoc5 PE=1 SV=1	60627	Exoc5	105504	Exoc5	10640	EXOC5																	x
O54924	Exocyst complex component 8 OS=Rattus norvegicus OX=10116 GN=Exoc8 PE=1 SV=1	245709	Exoc8	102058	Exoc8	149371	EXOC8			x
P31977	Ezrin OS=Rattus norvegicus OX=10116 GN=Ezr PE=1 SV=3	54319	Ezr	22350	Ezr	7430	EZR			x					x		x					x		x
P97612	Fatty-acid amide hydrolase 1 OS=Rattus norvegicus OX=10116 GN=Faah PE=1 SV=1	29347~100911581	Faah	14073	Faah	2166	FAAH
P55053	Fatty acid-binding protein 5 OS=Rattus norvegicus OX=10116 GN=Fabp5 PE=1 SV=3	140868	Fabp5	16592	Fabp5	2171	FABP5			x														x
P55051	Fatty acid-binding protein, brain OS=Rattus norvegicus OX=10116 GN=Fabp7 PE=1 SV=2	80841	Fabp7	12140	Fabp7	2173	FABP7
Q6AYQ8	Acylpyruvase FAHD1, mitochondrial OS=Rattus norvegicus OX=10116 GN=Fahd1 PE=1 SV=1	302980	Fahd1	68636	Fahd1	81889	FAHD1														x
D3ZT47	Family with sequence similarity 171, member A2 OS=Rattus norvegicus OX=10116 GN=Fam171a2 PE=1 SV=2	100361389	Fam171a2	217219	Fam171a2	284069	FAM171A2
B1WBS7	RGD1562135 protein OS=Rattus norvegicus OX=10116 GN=Fam185a PE=2 SV=1	499979	Fam185a	330050	Fam185a	222234	FAM185A																	x
B0BN65	Family with sequence similarity 49, member A OS=Rattus norvegicus OX=10116 GN=Fam49a PE=1 SV=1	298890	Fam49a	76820	Fam49a	81553	FAM49A
B2GUZ9	Fam49b protein OS=Rattus norvegicus OX=10116 GN=Fam49b PE=1 SV=1	299909	Fam49b	223601	Fam49b	51571	FAM49B								x
F1LYQ8	FERM, ARHGEF and pleckstrin domain-containing protein 1 OS=Rattus norvegicus OX=10116 GN=Farp1 PE=1 SV=2	306183	Farp1	223254	Farp1	10160	FARP1
Q6AYQ3	Phenylalanine--tRNA ligase, mitochondrial OS=Rattus norvegicus OX=10116 GN=Fars2 PE=2 SV=1	306879	Fars2	69955	Fars2	10667	FARS2																	x
Q505J8	Phenylalanine--tRNA ligase alpha subunit OS=Rattus norvegicus OX=10116 GN=Farsa PE=1 SV=1	288917	Farsa	66590	Farsa	2193	FARSA			x					x		x					x		x
Q7TPK0	Ac2-125 OS=Rattus norvegicus OX=10116 GN=Fdps PE=1 SV=1	83791	Fdps	110196	Fdps	2224	FDPS			x			x				x
D3ZBM3	Ferrochelatase OS=Rattus norvegicus OX=10116 GN=Fech PE=1 SV=1	361338	Fech	14151	Fech	2235	FECH																	x
O88387	FYVE, RhoGEF and PH domain-containing protein 4 OS=Rattus norvegicus OX=10116 GN=Fgd4 PE=1 SV=1	246174	Fgd4	224014	Fgd4	121512	FGD4
Q9JIX3	Bis(5'-adenosyl)-triphosphatase OS=Rattus norvegicus OX=10116 GN=Fhit PE=1 SV=1	60398	Fhit	14198	Fhit	2272	FHIT
D3ZZR9	Peptidylprolyl isomerase OS=Rattus norvegicus OX=10116 GN=Fkbp2 PE=1 SV=1	293702	Fkbp2	14227	Fkbp2	2286	FKBP2			x														x
Q6P2A7	Flot1 protein OS=Rattus norvegicus OX=10116 PE=2 SV=1	64665	Flot1	14251	Flot1	10211	FLOT1			x					x
Q9Z2S9	Flotillin-2 OS=Rattus norvegicus OX=10116 GN=Flot2 PE=1 SV=1	83764	Flot2	14252	Flot2	2319	FLOT2														x			x
D3ZE85	DOMON domain-containing protein FRRS1L OS=Rattus norvegicus OX=10116 GN=Frrs1l PE=1 SV=1	366376	Frrs1l	230235	Frrs1l	23732	FRRS1L
P85845	Fascin OS=Rattus norvegicus OX=10116 GN=Fscn1 PE=1 SV=2	683788	Fscn1	14086	Fscn1	6624	FSCN1			x			x	x		x	x	x				x
A0A0G2JZ60	Fibronectin type III and SPRY domain-containing 1-like OS=Rattus norvegicus OX=10116 GN=Fsd1l PE=4 SV=1	313208	Fsd1l	319636	Fsd1l	83856	FSD1L			x														x
D3ZAQ0	FUN14 domain-containing 2 OS=Rattus norvegicus OX=10116 GN=Fundc2 PE=1 SV=1	361288	Fundc2	67391	Fundc2	65991	FUNDC2
P05370	Glucose-6-phosphate 1-dehydrogenase OS=Rattus norvegicus OX=10116 GN=G6pdx PE=1 SV=3	24377	G6pd	14381	G6pdx	2539	G6PD			x			x				x					x		x
C6JUQ2	GRB2-associated binding protein 1 long isoform OS=Rattus norvegicus OX=10116 GN=Gab1 PE=2 SV=1	361388	Gab1	14388	Gab1	2549	GAB1
A0A0A0MXV8	Gamma-aminobutyric acid type B receptor subunit 2 OS=Rattus norvegicus OX=10116 GN=Gabbr2 PE=1 SV=1	83633	Gabbr2	242425	Gabbr2	9568	GABBR2																	x
P62813	Gamma-aminobutyric acid receptor subunit alpha-1 OS=Rattus norvegicus OX=10116 GN=Gabra1 PE=1 SV=1	29705	Gabra1	14394	Gabra1	2554	GABRA1
Q4QRB0	Galactose-4-epimerase, UDP, isoform CRA_a OS=Rattus norvegicus OX=10116 GN=Gale PE=1 SV=1	114860	Gale	74246	Gale	2582	GALE			x														x
Q5RKH2	Galactokinase 1, isoform CRA_c OS=Rattus norvegicus OX=10116 GN=Galk1 PE=1 SV=1	287835	Galk1	14635	Galk1	2584	GALK1									x	x
D3ZAN3	Alpha glucosidase 2 alpha neutral subunit (Predicted) OS=Rattus norvegicus OX=10116 GN=Ganab PE=1 SV=1	293721	Ganab	14376	Ganab	23193	GANAB			x	x						x					x
P07936	Neuromodulin OS=Rattus norvegicus OX=10116 GN=Gap43 PE=1 SV=1	29423	Gap43	14432	Gap43	2596	GAP43																	x
A0A140TA89	Glycine amidinotransferase, mitochondrial OS=Rattus norvegicus OX=10116 GN=Gatm PE=1 SV=1	81660	Gatm	67092	Gatm	2628	GATM
A0A096MJY6	1,4-alpha-glucan-branching enzyme (Fragment) OS=Rattus norvegicus OX=10116 GN=Gbe1 PE=1 SV=1	288333	Gbe1	74185	Gbe1	2632	GBE1			x							x
A0A0G2JTB2	1,4-alpha-glucan-branching enzyme OS=Rattus norvegicus OX=10116 GN=Gbe1 PE=1 SV=1	288333	Gbe1	74185	Gbe1	2632	GBE1			x							x
D3ZT90	Glutaryl-CoA dehydrogenase OS=Rattus norvegicus OX=10116 GN=Gcdh PE=1 SV=1	364975	Gcdh	270076	Gcdh	2639	GCDH
B4F774	Ganglioside-induced differentiation-associated protein 1-like 1 (Predicted) OS=Rattus norvegicus OX=10116 GN=Gdap1l1 PE=2 SV=1	311616	Gdap1l1	228858	Gdap1l1	78997	GDAP1L1																	x
Q9JL55	Glycerophosphodiester phosphodiesterase 1 OS=Rattus norvegicus OX=10116 GN=Gde1 PE=1 SV=2	60418	Gde1	56209	Gde1	51573	GDE1
A0A0G2K8E7	Lysophospholipase D GDPD1 OS=Rattus norvegicus OX=10116 GN=Gdpd1 PE=1 SV=1	303407	Gdpd1	66569	Gdpd1	284161	GDPD1
Q07803	Elongation factor G, mitochondrial OS=Rattus norvegicus OX=10116 GN=Gfm1 PE=1 SV=2	114017	Gfm1	28030	Gfm1	85476	GFM1			x											x
Q9Z254	PDZ domain-containing protein GIPC1 OS=Rattus norvegicus OX=10116 GN=Gipc1 PE=1 SV=2	83823	Gipc1	67903	Gipc1	10755	GIPC1			x
Q9Z272	ARF GTPase-activating protein GIT1 OS=Rattus norvegicus OX=10116 GN=Git1 PE=1 SV=1	83709	Git1	216963	Git1	28964	GIT1			x
A0A0G2K785	Glycerol kinase OS=Rattus norvegicus OX=10116 GN=Gk PE=1 SV=1	79223	Gk	14933	Gk	2710	GK																	x
D3ZJF9	Galactosidase, alpha OS=Rattus norvegicus OX=10116 GN=Gla PE=1 SV=2	363494	Gla	11605	Gla	2717	GLA
A0A0G2JUZ5	Glycine cleavage system P protein OS=Rattus norvegicus OX=10116 GN=Gldc PE=1 SV=1	309312	Gldc	104174	Gldc	2731	GLDC			x
Q6P7Q4	Lactoylglutathione lyase OS=Rattus norvegicus OX=10116 GN=Glo1 PE=1 SV=3	294320	Glo1	109801	Glo1	2739	GLO1			x	x		x		x		x
Q6AXW1	Glutaredoxin-2, mitochondrial OS=Rattus norvegicus OX=10116 GN=Glrx2 PE=2 SV=2	114022	Glrx2	69367	Glrx2	51022	GLRX2			x
Q9JLZ1	Glutaredoxin-3 OS=Rattus norvegicus OX=10116 GN=Glrx3 PE=1 SV=2	58815	Glrx3	30926	Glrx3	10539	GLRX3	x		x	x		x											x
A0A0G2KAN7	Glutaminase kidney isoform, mitochondrial OS=Rattus norvegicus OX=10116 GN=Gls PE=1 SV=1	24398	Gls	14660	Gls	2744	GLS
Q6Q7Y5	Guanine nucleotide-binding protein subunit alpha-13 OS=Rattus norvegicus OX=10116 GN=Gna13 PE=1 SV=1	303634	Gna13	14674	Gna13	10672	GNA13
P08753	Guanine nucleotide-binding protein G(k) subunit alpha OS=Rattus norvegicus OX=10116 GN=Gnai3 PE=1 SV=3	25643	Gnai3	14679	Gnai3	2773	GNAI3			x							x							x
A0A0G2K526	Guanine nucleotide-binding protein G(olf) subunit alpha OS=Rattus norvegicus OX=10116 GN=Gnal PE=1 SV=1	24611	Gnal	14680	Gnal	2774	GNAL																	x
P19627	Guanine nucleotide-binding protein G(z) subunit alpha OS=Rattus norvegicus OX=10116 GN=Gnaz PE=2 SV=3	25740	Gnaz	14687	Gnaz	2781	GNAZ																	x
P54311	Guanine nucleotide-binding protein G(I)/G(S)/G(T) subunit beta-1 OS=Rattus norvegicus OX=10116 GN=Gnb1 PE=1 SV=4	24400	Gnb1	14688	Gnb1	2782	GNB1		x	x						x	x
P54313	Guanine nucleotide-binding protein G(I)/G(S)/G(T) subunit beta-2 OS=Rattus norvegicus OX=10116 GN=Gnb2 PE=1 SV=4	81667	Gnb2	14693	Gnb2	2783	GNB2		x	x							x							x
P62882	Guanine nucleotide-binding protein subunit beta-5 OS=Rattus norvegicus OX=10116 GN=Gnb5 PE=2 SV=1	83579	Gnb5	14697	Gnb5	10681	GNB5			x
A0A0G2JZB8	Neuronal membrane glycoprotein M6-b OS=Rattus norvegicus OX=10116 GN=Gpm6b PE=4 SV=1	192179	Gpm6b	14758	Gpm6b	2824	GPM6B																	x
A0A0G2JT06	COP9 signalosome complex subunit 1 OS=Rattus norvegicus OX=10116 GN=Gps1 PE=1 SV=1	117039	Gps1	209318	Gps1	2873	GPS1			x					x									x
G3V9X2	G-protein signalling modulator 1 (AGS3-like, C. elegans), isoform CRA_c OS=Rattus norvegicus OX=10116 GN=Gpsm1 PE=1 SV=1	246254	Gpsm1	67839	Gpsm1	26086	GPSM1			x														x
P04041	Glutathione peroxidase 1 OS=Rattus norvegicus OX=10116 GN=Gpx1 PE=1 SV=4	24404	Gpx1	14775	Gpx1	2876	GPX1
G3V914	Glutamate receptor 2 OS=Rattus norvegicus OX=10116 GN=Gria2 PE=3 SV=2	29627	Gria2	14800	Gria2	2891	GRIA2			x
G3V8Y9	Glutamate receptor 3 OS=Rattus norvegicus OX=10116 GN=Gria3 PE=1 SV=3	29628	Gria3	53623	Gria3	2892	GRIA3
Q62648	Glutamate receptor ionotropic, NMDA 1 OS=Rattus norvegicus OX=10116 GN=Grin1 PE=1 SV=1	24408	Grin1	14810	Grin1	2902	GRIN1
G3V746	Glutamate receptor ionotropic, NMDA 2B OS=Rattus norvegicus OX=10116 GN=Grin2b PE=1 SV=1	24410	Grin2b	14812	Grin2b	2904	GRIN2B			x
P26817	Beta-adrenergic receptor kinase 1 OS=Rattus norvegicus OX=10116 GN=Grk2 PE=1 SV=1	25238	Grk2	110355	Grk2	156	GRK2
A0A0G2JV93	Metabotropic glutamate receptor 3 OS=Rattus norvegicus OX=10116 GN=Grm3 PE=1 SV=1	24416	Grm3	108069	Grm3	2913	GRM3																	x
F1MAG0	Gasdermin-E Gasdermin-E, N-terminal Gasdermin-E, C-terminal OS=Rattus norvegicus OX=10116 GN=Gsdme PE=4 SV=3	353316	Gsdme	54722	Gsdme	1687	GSDME			x					x
A0A096MJE3	G1 to S phase transition 2 OS=Rattus norvegicus OX=10116 GN=Gspt2 PE=4 SV=1	501582	Gspt2	14853	Gspt2	23708	GSPT2			x							x
P24473	Glutathione S-transferase kappa 1 OS=Rattus norvegicus OX=10116 GN=Gstk1 PE=1 SV=3	297029	Gstk1	76263	Gstk1	373156	GSTK1																	x
P08009	Glutathione S-transferase Yb-3 OS=Rattus norvegicus OX=10116 GN=Gstm3 PE=1 SV=2	81869	Gstm7	68312	Gstm7	2946	GSTM2								x
P20595	Guanylate cyclase soluble subunit beta-1 OS=Rattus norvegicus OX=10116 GN=Gucy1b1 PE=1 SV=2	25202	Gucy1b1	54195	Gucy1b1	2983	GUCY1B1			x														x
E9PTV0	Guanylate kinase 1, isoform CRA_a OS=Rattus norvegicus OX=10116 GN=Guk1 PE=1 SV=2	303179	Guk1	14923	Guk1	2987	GUK1			x														x
F1M9C9	Histidyl-tRNA synthetase 2, mitochondrial OS=Rattus norvegicus OX=10116 GN=Hars2 PE=1 SV=1	307491	Hars2	70791	Hars2	23438	HARS2			x
Q7TSE9	HCLS1-associated protein X-1 OS=Rattus norvegicus OX=10116 GN=Hax1 PE=1 SV=1	291202	Hax1	23897	Hax1	10456	HAX1			x					x									x
D3ZL85	Cytochrome c heme lyase OS=Rattus norvegicus OX=10116 GN=Hccs PE=1 SV=1	317444	Hccs	15159	Hccs	3052	HCCS			x														x
Q6QI86	Haloacid dehalogenase-like hydrolase domain-containing protein 2 OS=Rattus norvegicus OX=10116 GN=Hdhd2 PE=1 SV=1	361351	Hdhd2	76987	Hdhd2	84064	HDHD2			x
D3ZEI4	Hepatocyte cell adhesion molecule OS=Rattus norvegicus OX=10116 GN=Hepacam PE=1 SV=2	300517	Hepacam	72927	Hepacam	220296	HEPACAM
F1M9G8	Histidine triad nucleotide-binding protein 3 OS=Rattus norvegicus OX=10116 GN=Hint3 PE=1 SV=1	246769	Hint3	66847	Hint3	135114	HINT3			x
G3V8Y8	Huntingtin interacting protein 1, isoform CRA_a OS=Rattus norvegicus OX=10116 GN=Hip1 PE=1 SV=1	192154	Hip1	215114	Hip1	3092	HIP1
P17425	Hydroxymethylglutaryl-CoA synthase, cytoplasmic OS=Rattus norvegicus OX=10116 GN=Hmgcs1 PE=1 SV=1	29637	Hmgcs1	208715	Hmgcs1	3157	HMGCS1			x					x
P04256	Heterogeneous nuclear ribonucleoprotein A1 OS=Rattus norvegicus OX=10116 GN=Hnrnpa1 PE=1 SV=3	29578	Hnrnpa1	15382	Hnrnpa1	3178	HNRNPA1		x	x	x		x	x		x	x
A7VJC2	Heterogeneous nuclear ribonucleoproteins A2/B1 OS=Rattus norvegicus OX=10116 GN=Hnrnpa2b1 PE=1 SV=1	362361	Hnrnpa2b1	53379	Hnrnpa2b1	3181	HNRNPA2B1		x	x	x		x	x		x			x	x		x
Q6URK4	Heterogeneous nuclear ribonucleoprotein A3 OS=Rattus norvegicus OX=10116 GN=Hnrnpa3 PE=1 SV=1	362152	Hnrnpa3	229279	Hnrnpa3	220988	HNRNPA3		x	x	x		x	x			x		x	x		x
D4ABK7	Heterogeneous nuclear ribonucleoprotein H3 (2H9) (Predicted), isoform CRA_c OS=Rattus norvegicus OX=10116 GN=Hnrnph3 PE=1 SV=1	361838	Hnrnph3	432467	Hnrnph3	3189	HNRNPH3			x	x		x											x
Q5D059	Heterogeneous nuclear ribonucleoprotein K OS=Rattus norvegicus OX=10116 GN=Hnrnpk PE=1 SV=1	117282	Hnrnpk	15387	Hnrnpk	3190	HNRNPK	x	x	x	x		x	x					x	x		x		x
A0A0H2UI35	Homer protein homolog 1 OS=Rattus norvegicus OX=10116 GN=Homer1 PE=1 SV=1	29546	Homer1	26556	Homer1	9456	HOMER1
P27605	Hypoxanthine-guanine phosphoribosyltransferase OS=Rattus norvegicus OX=10116 GN=Hprt1 PE=1 SV=1	24465~103689983	Hprt1	15452	Hprt	3251	HPRT1			x				x			x
G3V7N0	Heparan sulfate 2-O-sulfotransferase 1, isoform CRA_a OS=Rattus norvegicus OX=10116 GN=Hs2st1 PE=1 SV=1	292155	Hs2st1	23908	Hs2st1	9653	HS2ST1
Q6IN39	Hsd17b4 protein OS=Rattus norvegicus OX=10116 GN=Hsd17b4 PE=1 SV=1	79244	Hsd17b4	15488	Hsd17b4	3295	HSD17B4										x					x
Q4V8B7	Inactive hydroxysteroid dehydrogenase-like protein 1 OS=Rattus norvegicus OX=10116 GN=Hsdl1 PE=2 SV=1	361418	Hsdl1	72552	Hsdl1	83693	HSDL1
Q4V8F9	Hydroxysteroid dehydrogenase-like protein 2 OS=Rattus norvegicus OX=10116 GN=Hsdl2 PE=2 SV=1	313200	Hsdl2	72479	Hsdl2	84263	HSDL2			x
O35162	Heat shock 70 kDa protein 13 OS=Rattus norvegicus OX=10116 GN=Hspa13 PE=1 SV=2	29734	Hspa13	110920	Hspa13	6782	HSPA13			x														x
F1LRV4	Heat shock 70 kDa protein 4 OS=Rattus norvegicus OX=10116 GN=Hspa4 PE=1 SV=1	266759	Hspa4	15525	Hspa4	3308	HSPA4			x						x	x					x
F7F2F3	Heat shock 70 kDa protein 4L OS=Rattus norvegicus OX=10116 GN=Hspa4l PE=1 SV=1	294993	Hspa4l	18415	Hspa4l	22824	HSPA4L			x
B0BNB9	HtrA serine peptidase 2 OS=Rattus norvegicus OX=10116 GN=Htra2 PE=1 SV=1	297376	Htra2	64704	Htra2	27429	HTRA2
A0A0H2UHN2	Isopentenyl-diphosphate Delta-isomerase 1 OS=Rattus norvegicus OX=10116 GN=Idi1 PE=1 SV=1	89784	Idi1	319554	Idi1	3422	IDI1			x							x				x
P20761	Ig gamma-2B chain C region OS=Rattus norvegicus OX=10116 GN=Igh-1a PE=1 SV=1	299357	Igh-6	380793	Ighg2a	3501	IGHG2
M0RAS4	Immunoglobulin superfamily member 21 OS=Rattus norvegicus OX=10116 GN=Igsf21 PE=2 SV=3	298591	Igsf21	230868	Igsf21	84966	IGSF21
A0A0G2K7L2	Immunoglobulin superfamily, member 3 OS=Rattus norvegicus OX=10116 GN=Igsf3 PE=4 SV=1	295325	Igsf3	78908	Igsf3	3321	IGSF3
A0A140TAA1	Immunoglobulin superfamily, member 8, isoform CRA_b OS=Rattus norvegicus OX=10116 GN=Igsf8 PE=1 SV=1	304979	Igsf8	140559	Igsf8	93185	IGSF8
F1M978	Inositol-1-monophosphatase OS=Rattus norvegicus OX=10116 GN=Impa1 PE=1 SV=1	83523	Impa1	55980	Impa1	3612	IMPA1			x						x
Q5RJK6	Inositol polyphosphate-1-phosphatase OS=Rattus norvegicus OX=10116 GN=Inpp1 PE=1 SV=1	316376	Inpp1	16329	Inpp1	3628	INPP1																	x
D3ZBL5	Type I inositol 3,4-bisphosphate 4-phosphatase OS=Rattus norvegicus OX=10116 GN=Inpp4a PE=1 SV=3	80849	Inpp4a	269180	Inpp4a	3631	INPP4A			x
Q80VL0	Interactor protein for cytohesin exchange factors 1 OS=Rattus norvegicus OX=10116 GN=Ipcef1 PE=1 SV=1	361474	Ipcef1	320495	Ipcef1	26034	IPCEF1
A0A0G2JUG7	IQ motif and Sec7 domain 1 OS=Rattus norvegicus OX=10116 GN=Iqsec1 PE=1 SV=1	686590	Iqsec1	232227	Iqsec1	9922	IQSEC1			x
A0A0A0MXZ0	Iron-sulfur cluster assembly 1 homolog, mitochondrial OS=Rattus norvegicus OX=10116 GN=Isca1 PE=1 SV=1	290985	Isca1	432732	AK157302	81689	ISCA1
A0A0G2JVZ6	Integrin subunit alpha V OS=Rattus norvegicus OX=10116 GN=Itgav PE=1 SV=1	296456	Itgav	16410	Itgav	3685	ITGAV			x
A0A0G2JVU1	Integrin beta OS=Rattus norvegicus OX=10116 GN=Itgb8 PE=1 SV=1	362800	Itgb8	320910	Itgb8	3696	ITGB8																	x
Q5XIM7	Lysine--tRNA ligase OS=Rattus norvegicus OX=10116 GN=Kars PE=1 SV=1	292028	Kars	85305	Kars	3735	KARS			x				x			x
Q91V33	KH domain-containing, RNA-binding, signal transduction-associated protein 1 OS=Rattus norvegicus OX=10116 GN=Khdrbs1 PE=1 SV=1	117268	Khdrbs1	20218	Khdrbs1	10657	KHDRBS1	x		x	x	x	x	x					x	x	x			x
F1M4A4	Kinesin family member 1A OS=Rattus norvegicus OX=10116 GN=Kif1a PE=1 SV=3	363288	Kif1a	16560	Kif1a	547	KIF1A
Q9WV63	Kinesin-like protein KIF2A OS=Rattus norvegicus OX=10116 GN=Kif2a PE=1 SV=2	84391	Kif2a	16563	Kif2a	3796	KIF2A			x					x		x
Q2PQA9	Kinesin-1 heavy chain OS=Rattus norvegicus OX=10116 GN=Kif5b PE=1 SV=1	117550	Kif5b	16573	Kif5b	3799	KIF5B	x		x
A0A0G2K0P1	Kinesin-associated protein 3 OS=Rattus norvegicus OX=10116 GN=Kifap3 PE=1 SV=1	289168	Kifap3	16579	Kifap3	22920	KIFAP3			x
F1LT58	Importin subunit alpha OS=Rattus norvegicus OX=10116 GN=Kpna6 PE=1 SV=3	362607	Kpna6	16650	Kpna6	23633	KPNA6			x														x
A0JN17	V-Ki-ras2 Kirsten rat sarcoma viral oncogene homolog OS=Rattus norvegicus OX=10116 GN=Kras PE=2 SV=1	24525	Kras	16653	Kras	3845	KRAS			x														x
F1M572	Kynurenine--oxoglutarate transaminase 3 OS=Rattus norvegicus OX=10116 GN=Kyat3 PE=1 SV=3	541589	Kyat3	229905	Kyat3	56267	KYAT3			x														x
D3ZVS2	L-2-hydroxyglutarate dehydrogenase (Predicted) OS=Rattus norvegicus OX=10116 GN=L2hgdh PE=1 SV=1	314196	L2hgdh	217666	L2hgdh	79944	L2HGDH			x														x
P14562	Lysosome-associated membrane glycoprotein 1 OS=Rattus norvegicus OX=10116 GN=Lamp1 PE=1 SV=1	25328	Lamp1	16783	Lamp1	3916	LAMP1										x
Q5PPI4	Lysosome-associated membrane glycoprotein 5 OS=Rattus norvegicus OX=10116 GN=Lamp5 PE=2 SV=1	362220	Lamp5	76161	Lamp5	24141	LAMP5			x														x
Q9QX69	LanC-like protein 1 OS=Rattus norvegicus OX=10116 GN=Lancl1 PE=1 SV=2	114515	Lancl1	14768	Lancl1	10314	LANCL1
Q5XIN6	Mitochondrial proton/calcium exchanger protein OS=Rattus norvegicus OX=10116 GN=Letm1 PE=1 SV=1	305457	Letm1	56384	Letm1	3954	LETM1													x				x
B4F7A3	Galectin OS=Rattus norvegicus OX=10116 GN=Lgalsl PE=1 SV=1	360983	Lgalsl	216551	Lgalsl	29094	LGALSL																	x
Q8K4Y5	Leucine-rich glioma-inactivated protein 1 OS=Rattus norvegicus OX=10116 GN=Lgi1 PE=1 SV=1	252892	Lgi1	56839	Lgi1	9211	LGI1
B0BNG3	Lectin, mannose-binding 2 OS=Rattus norvegicus OX=10116 GN=Lman2 PE=1 SV=1	290994	Lman2	66890	Lman2	10960	LMAN2
A0JN29	Limb and neural patterns (Predicted), isoform CRA_a OS=Rattus norvegicus OX=10116 GN=Lnpk PE=1 SV=1	362151	Lnpk	69605	Lnpk	80856	LNPK			x
D3ZRM9	60S ribosomal protein L13 OS=Rattus norvegicus OX=10116 GN=LOC100360491 PE=3 SV=1	100360491	LOC100360491	270106	Rpl13	6137	RPL13			x	x		x	x			x					x
D3ZM33	Uncharacterized protein OS=Rattus norvegicus OX=10116 PE=3 SV=3	100362298	LOC100362298	20084	Rps18	6222	RPS18 D6S218E			x	x		x		x		x
M0R6L4	40S ribosomal protein S3a OS=Rattus norvegicus OX=10116 GN=LOC100365839 PE=3 SV=1	100365839	LOC100365839	20091	Rps3a1	6189	RPS3A	x		x	x		x	x			x		x	x		x	x
A0A0G2JVB0	Solute carrier family 2, facilitated glucose transporter member 3 OS=Rattus norvegicus OX=10116 GN=Slc2a3 PE=1 SV=1	25551~100909595	LOC100909595	20527	Slc2a3	6515	SLC2A3														x
D3ZLL8	40S ribosomal protein S15a-like OS=Rattus norvegicus OX=10116 GN=LOC100909878 PE=3 SV=1	691716~100909878	LOC100909878	267019	Rps15a	6210	RPS15A OK/SW-cl.82			x			x				x
D3ZX87	Uncharacterized protein OS=Rattus norvegicus OX=10116 PE=4 SV=2	100910017	LOC100910017	66307	Isoc1	6160	RPL31			x					x									x
Q64303	Serine/threonine-protein kinase PAK 2 OS=Rattus norvegicus OX=10116 GN=Pak2 PE=1 SV=1	29432~100910732	LOC100910732	224105	Pak2	5062	PAK2			x
Q7TPI7	Ac2-269 OS=Rattus norvegicus OX=10116 GN=LOC100911453 PE=1 SV=1	100911453	LOC100911453	70465	Wdr77	79084	WDR77			x							x							x
F7FHF7	Mitofusin-2-like OS=Rattus norvegicus OX=10116 GN=LOC100911485 PE=1 SV=1	64476~100911485	LOC100911485	170731	Mfn2	9927	MFN2			x										x
Q6AYD5	Eukaryotic peptide chain release factor GTP-binding subunit ERF3B-like OS=Rattus norvegicus OX=10116 GN=Gspt1 PE=1 SV=1	24420~100911685	LOC100911685	14852	Gspt1	2935	GSPT1						x		x		x
D3ZM03	Vacuolar ATPase assembly integral membrane protein VMA21 OS=Rattus norvegicus OX=10116 GN=LOC100912478 PE=1 SV=1	501658~ 100912478~ 103689964	LOC100912478	67048	Vma21	203547	VMA21
D3ZCZ9	NADH dehydrogenase [ubiquinone] iron-sulfur protein 6, mitochondrial OS=Rattus norvegicus OX=10116 GN=LOC100912599 PE=1 SV=1	679739~100912599	LOC100912599	407785	Ndufs6	4726	NDUFS6																	x
Q6AY30	Saccharopine dehydrogenase-like oxidoreductase OS=Rattus norvegicus OX=10116 GN=Sccpdh PE=1 SV=1	305021~103689999	LOC103689999	109232	Sccpdh	51097	SCCPDH	x		x											x			x
Q1RP74	RCG53953, isoform CRA_a OS=Rattus norvegicus OX=10116 GN=LOC103690005 PE=1 SV=1	292777~103690005	LOC103690005	66411	Tbcb	1155	TBCB			x
F2Z3T7	Isochorismatase domain-containing protein 1 OS=Rattus norvegicus OX=10116 GN=LOC103694869 PE=1 SV=1	103694869	LOC103694869	66307	Isoc1	51015	ISOC1
D3ZIE9	Delta-1-pyrroline-5-carboxylate synthase OS=Rattus norvegicus OX=10116 GN=Aldh18a1 PE=3 SV=1	361755~108348083	LOC108348083	56454	Aldh18a1	5832	ALDH18A1			x							x
D4A5L9	Uncharacterized protein OS=Rattus norvegicus OX=10116 PE=3 SV=1	679794	LOC679794	13063	Cycs	54205	CYCS CYC			x					x					x
M0RCY2	Uncharacterized protein OS=Rattus norvegicus OX=10116 PE=3 SV=1	683961	LOC683961	68052	Rps13	6207	RPS13			x			x	x			x							x
G3V928	LDL receptor-related protein 1 OS=Rattus norvegicus OX=10116 GN=Lrp1 PE=1 SV=1	299858	Lrp1	16971	Lrp1	4035	LRP1			x														x
F1M4K6	Leucine-rich repeat-containing protein 7 OS=Rattus norvegicus OX=10116 GN=Lrrc7 PE=1 SV=3	117284	Lrrc7	242274	Lrrc7	57554	LRRC7			x
A0A0G2JVC8	Terpene cyclase/mutase family member OS=Rattus norvegicus OX=10116 GN=Lss PE=1 SV=1	81681	Lss	16987	Lss	4047	LSS			x											x
Q64361	Latexin OS=Rattus norvegicus OX=10116 GN=Lxn PE=1 SV=1	59073	Lxn	17035	Lxn	56925	LXN																	x
P70470	Acyl-protein thioesterase 1 OS=Rattus norvegicus OX=10116 GN=Lypla1 PE=1 SV=1	25514	Lypla1	18777	Lypla1	10434	LYPLA1
Q8CFC9	Leucine zipper putative tumor suppressor 1 OS=Rattus norvegicus OX=10116 GN=Lzts1 PE=1 SV=3	266711	Lzts1	211134	Lzts1	11178	LZTS1
Q7TPB7	MAL2A OS=Rattus norvegicus OX=10116 GN=Mal2 PE=2 SV=1	362911	Mal2	105853	Mal2	114569	MAL2																	x
G3V9Z3	Amine oxidase OS=Rattus norvegicus OX=10116 GN=Maoa PE=1 SV=1	29253	Maoa	17161	Maoa	4128	MAOA	x																x
P19643	Amine oxidase [flavin-containing] B OS=Rattus norvegicus OX=10116 GN=Maob PE=1 SV=3	25750	Maob	109731	Maob	4129	MAOB
A0A0G2K5C6	Microtubule-associated protein 1A OS=Rattus norvegicus OX=10116 GN=Map1a PE=1 SV=1	25152	Map1a	17754	Map1a	4130	MAP1A			x
Q6XVN8	Microtubule-associated proteins 1A/1B light chain 3A OS=Rattus norvegicus OX=10116 GN=Map1lc3a PE=1 SV=1	362245	Map1lc3a	66734	Map1lc3a	84557	MAP1LC3A
F1LNK0	Microtubule-associated protein OS=Rattus norvegicus OX=10116 GN=Map2 PE=1 SV=3	25595	Map2	17756	Map2	4133	MAP2			x
S4VP54	MAP2K4delta OS=Rattus norvegicus OX=10116 GN=Map2k4 PE=2 SV=1	287398	Map2k4	26398	Map2k4	6416	MAP2K4			x
Q925D6	Mitogen-activated protein kinase kinase 6, isoform CRA_a OS=Rattus norvegicus OX=10116 GN=Map2k6 PE=1 SV=1	114495	Map2k6	26399	Map2k6	5608	MAP2K6			x
A0A0G2JW88	Microtubule-associated protein OS=Rattus norvegicus OX=10116 GN=Map4 PE=1 SV=1	367171	Map4	17758	Map4	4134	MAP4	x		x									x
P63086	Mitogen-activated protein kinase 1 OS=Rattus norvegicus OX=10116 GN=Mapk1 PE=1 SV=3	116590	Mapk1	26413	Mapk1	5594	MAPK1			x					x							x		x
P21708	Mitogen-activated protein kinase 3 OS=Rattus norvegicus OX=10116 GN=Mapk3 PE=1 SV=5	50689	Mapk3	26417	Mapk3	5595	MAPK3			x			x											x
Q66HR2	Microtubule-associated protein RP/EB family member 1 OS=Rattus norvegicus OX=10116 GN=Mapre1 PE=1 SV=3	114764	Mapre1	13589	Mapre1	22919	MAPRE1			x
M0R7M8	Uncharacterized protein OS=Rattus norvegicus OX=10116 PE=1 SV=2	679221	Mapre2	212307	Mapre2	10982	MAPRE2			x			x											x
B0BNF6	Membrane-associated ring finger (C3HC4) 5 (Predicted) OS=Rattus norvegicus OX=10116 GN=March5 PE=1 SV=1	294079	March_5	69104	March_5	54708	MARCHF5
F1LMW7	Myristoylated alanine-rich C-kinase substrate OS=Rattus norvegicus OX=10116 GN=Marcks PE=1 SV=3	25603	Marcks	17118	Marcks	4082	MARCKS
O08678	Serine/threonine-protein kinase MARK1 OS=Rattus norvegicus OX=10116 GN=Mark1 PE=1 SV=1	117016	Mark1	226778	Mark1	4139	MARK1			x
D3Z941	Methionyl-tRNA synthetase OS=Rattus norvegicus OX=10116 GN=Mars PE=1 SV=1	299851	Mars	216443	Mars	4141	MARS			x							x
Q5U2R0	Methionine adenosyltransferase 2 subunit beta OS=Rattus norvegicus OX=10116 GN=Mat2b PE=2 SV=1	683630	Mat2b	108645	Mat2b	27430	MAT2B			x							x					x		x
I7EFB0	Myelin basic protein transcript variant N (Fragment) OS=Rattus norvegicus OX=10116 GN=Mbp PE=2 SV=1	24547	Mbp	17196	Mbp	4155	MBP	x	x
F1LP30	Methylcrotonoyl-CoA carboxylase subunit alpha, mitochondrial OS=Rattus norvegicus OX=10116 GN=Mccc1 PE=1 SV=1	294972	Mccc1	72039	Mccc1	56922	MCCC1			x														x
Q5XIT9	Methylcrotonoyl-CoA carboxylase beta chain, mitochondrial OS=Rattus norvegicus OX=10116 GN=Mccc2 PE=2 SV=1	361884	Mccc2	78038	Mccc2	64087	MCCC2			x
M0RDI5	Mitochondrial calcium uniporter OS=Rattus norvegicus OX=10116 GN=Mcu PE=1 SV=1	294560	Mcu	215999	Mcu	90550	MCU			x														x
P13697	NADP-dependent malic enzyme OS=Rattus norvegicus OX=10116 GN=Me1 PE=1 SV=2	24552	Me1	17436	Me1	4199	ME1			x
F1M5N4	Malic enzyme OS=Rattus norvegicus OX=10116 GN=Me3 PE=3 SV=2	361602	Me3	109264	Me3	10873	ME3			x
A0A0G2K2M2	Mitochondrial fission factor OS=Rattus norvegicus OX=10116 GN=LOC102556337 PE=1 SV=1	301563~102556337	Mff	75734	Mff	56947	MFF			x
Q6AY71	Protein C8orf37 homolog OS=Rattus norvegicus OX=10116 PE=2 SV=1	362483	MGC94199	67157	2610301B20Rik	157657	C8orf37			x
Q642A4	UPF0598 protein C8orf82 homolog OS=Rattus norvegicus OX=10116 PE=2 SV=1	362946	MGC94207	223665	C030006K11Rik	414919	C8orf82																	x
D4ADS4	Microsomal glutathione S-transferase 3 OS=Rattus norvegicus OX=10116 GN=Mgst3 PE=1 SV=1	289197	Mgst3	66447	Mgst3	4259	MGST3										x
A0A0G2K0T5	Calcium uptake protein 1, mitochondrial OS=Rattus norvegicus OX=10116 GN=Micu1 PE=1 SV=1	365567	Micu1	216001	Micu1	10367	MICU1			x											x			x
D3ZG95	Mitochondrial calcium uptake family, member 3 OS=Rattus norvegicus OX=10116 GN=Micu3 PE=4 SV=2	364601	Micu3	78506	Micu3	286097	MICU3
A0A0G2K4T8	Mitochondrial intermediate peptidase OS=Rattus norvegicus OX=10116 GN=Mipep PE=1 SV=1	81684	Mipep	70478	Mipep	4285	MIPEP			x
A0A0G2K121	Unc-119 lipid-binding chaperone B OS=Rattus norvegicus OX=10116 GN=Mlec PE=1 SV=1	304543	Mlec	109154	Mlec	9761	MLEC
D3ZNY3	Methylmalonic aciduria (Cobalamin deficiency) cblA type (Predicted), isoform CRA_a OS=Rattus norvegicus OX=10116 GN=Mmaa PE=1 SV=1	291939	Mmaa	109136	Mmaa	166785	MMAA
B5DF51	Membrane magnesium transporter 1 OS=Rattus norvegicus OX=10116 GN=Mmgt1 PE=2 SV=1	302864	Mmgt1	236792	Mmgt1	93380	MMGT1
D3ZKG1	Methylmalonyl CoA mutase OS=Rattus norvegicus OX=10116 GN=Mut PE=1 SV=2	688517	Mmut	17850	Mmut	4594	MMUT
P38718	Mitochondrial pyruvate carrier 2 OS=Rattus norvegicus OX=10116 GN=Mpc2 PE=2 SV=1	100359982	Mpc2	70456	Mpc2	25874	MPC2								x
A0A0G2K4N7	Membrane palmitoylated protein 6 OS=Rattus norvegicus OX=10116 GN=Mpp6 PE=1 SV=1	362359	Mpp6	56524	Mpp6	51678	MPP6
Q5XFW4	Mitochondrial ribosomal protein L13, isoform CRA_a OS=Rattus norvegicus OX=10116 GN=Mrpl13 PE=1 SV=1	299938	Mrpl13	68537	Mrpl13	28998	MRPL13			x					x
Q7M0E7	39S ribosomal protein L14, mitochondrial OS=Rattus norvegicus OX=10116 GN=Mrpl14 PE=1 SV=2	301250	Mrpl14	68463	Mrpl14	64928	MRPL14			x
D4A4A9	Mitochondrial ribosomal protein L19 OS=Rattus norvegicus OX=10116 GN=Mrpl19 PE=1 SV=1	297372	Mrpl19	56284	Mrpl19	9801	MRPL19			x														x
D3ZMR9	Mitochondrial ribosomal protein L21 (Predicted), isoform CRA_a OS=Rattus norvegicus OX=10116 GN=Mrpl21 PE=1 SV=1	309140	Mrpl21	353242	Mrpl21	219927	MRPL21			x
A0A0H2UHT3	39S ribosomal protein L22, mitochondrial OS=Rattus norvegicus OX=10116 GN=Mrpl22 PE=1 SV=1	287302	Mrpl22	216767	Mrpl22	29093	MRPL22			x					x
Q63750	39S ribosomal protein L23, mitochondrial OS=Rattus norvegicus OX=10116 GN=Mrpl23 PE=2 SV=1	64360	Mrpl23	19935	Mrpl23	6150	MRPL23
Q66H47	39S ribosomal protein L24, mitochondrial OS=Rattus norvegicus OX=10116 GN=Mrpl24 PE=2 SV=1	295224	mrpl24	67707	Mrpl24	79590	MRPL24			x														x
Q6AXT0	39S ribosomal protein L37, mitochondrial OS=Rattus norvegicus OX=10116 GN=Mrpl37 PE=2 SV=1	56281	Mrpl37	56280	Mrpl37	51253	MRPL37
Q5PQN9	39S ribosomal protein L38, mitochondrial OS=Rattus norvegicus OX=10116 GN=Mrpl38 PE=2 SV=2	303685	Mrpl38	60441	Mrpl38	64978	MRPL38
Q5RK00	39S ribosomal protein L46, mitochondrial OS=Rattus norvegicus OX=10116 GN=Mrpl46 PE=2 SV=1	293054	Mrpl46	67308	Mrpl46	26589	MRPL46			x
Q3B8R7	Mitochondrial ribosomal protein L47, isoform CRA_a OS=Rattus norvegicus OX=10116 GN=Mrpl47 PE=1 SV=1	294963	Mrpl47	74600	Mrpl47	57129	MRPL47			x
Q641X9	39S ribosomal protein L9, mitochondrial OS=Rattus norvegicus OX=10116 GN=Mrpl9 PE=2 SV=1	310653	mrpl9	78523	Mrpl9	65005	MRPL9			x
A0A0G2K7L0	28S ribosomal protein S10, mitochondrial OS=Rattus norvegicus OX=10116 GN=Mrps10 PE=1 SV=1	363187	Mrps10	64657	Mrps10	55173	MRPS10			x														x
D4A7X1	Mitochondrial ribosomal protein S16 OS=Rattus norvegicus OX=10116 GN=Mrps16 PE=1 SV=1	688912	Mrps16	66242	Mrps16	51021	MRPS16
D3ZY44	Mitochondrial ribosomal protein S2 OS=Rattus norvegicus OX=10116 GN=Mrps2 PE=1 SV=1	362094	Mrps2	118451	Mrps2	51116	MRPS2			x
M0R3S1	Mitochondrial ribosomal protein S21-like OS=Rattus norvegicus OX=10116 GN=Mrps21l PE=4 SV=1	364906	Mrps21l	66292	Mrps21	54460	MRPS21			x
Q4QR80	28S ribosomal protein S25, mitochondrial OS=Rattus norvegicus OX=10116 GN=Mrps25 PE=2 SV=1	297459	Mrps25	64658	Mrps25	64432	MRPS25			x
A0A0G2K8L9	Mitochondrial ribosomal protein S28 OS=Rattus norvegicus OX=10116 GN=Mrps28 PE=1 SV=1	689025	Mrps28	66230	Mrps28	28957	MRPS28																	x
D4A833	Mitochondrial ribosomal protein S30 (Predicted), isoform CRA_a OS=Rattus norvegicus OX=10116 GN=Mrps30 PE=1 SV=1	294767	Mrps30	59054	Mrps30	10884	MRPS30			x														x
D4ABM5	Mitochondrial ribosomal protein S34 (Predicted), isoform CRA_a OS=Rattus norvegicus OX=10116 GN=Mrps34 PE=1 SV=1	287126	Mrps34	79044	Mrps34	65993	MRPS34			x
B0BN68	Mitochondrial ribosomal protein S9 OS=Rattus norvegicus OX=10116 GN=Mrps9 PE=1 SV=1	301371	Mrps9	69527	Mrps9	64965	MRPS9			x					x
F1LWE6	Musashi RNA-binding protein 2 OS=Rattus norvegicus OX=10116 GN=Msi2 PE=1 SV=3	360596	Msi2	76626	Msi2	124540	MSI2			x	x											x
D3Z900	Mitochondrial amidoxime reducing component 2 OS=Rattus norvegicus OX=10116 GN=Marc2 PE=1 SV=2	171451	Mtarc2	67247	Mtarc2	54996	MTARC2			x														x
B0BN30	Mitochondrial carrier 1 OS=Rattus norvegicus OX=10116 GN=Mtch1 PE=1 SV=1	294313	Mtch1	56462	Mtch1	23787	MTCH1			x											x
A0A0G2K459	Mitochondrial carrier 2 OS=Rattus norvegicus OX=10116 GN=Mtch2 PE=1 SV=1	295922	Mtch2	56428	Mtch2	23788	MTCH2								x
Q5XIG9	Mitochondrial fission process 1 OS=Rattus norvegicus OX=10116 GN=Mtfp1 PE=1 SV=1	289745	Mtfp1	67900	Mtfp1	51537	MTFP1
G3V6S5	C-1-tetrahydrofolate synthase, cytoplasmic OS=Rattus norvegicus OX=10116 GN=Mthfd1 PE=1 SV=1	64300	Mthfd1	108156	Mthfd1	4522	MTHFD1			x							x					x
P42346	Serine/threonine-protein kinase mTOR OS=Rattus norvegicus OX=10116 GN=Mtor PE=1 SV=1	56718	Mtor	56717	Mtor	2475	MTOR			x
Q4V7E5	Peptide chain release factor 1-like, mitochondrial OS=Rattus norvegicus OX=10116 GN=Mtrf1l PE=2 SV=1	361473	Mtrf1l	108853	Mtrf1l	54516	MTRF1L			x														x
Q5U1Z9	Metaxin 2 OS=Rattus norvegicus OX=10116 GN=Mtx2 PE=1 SV=1	288150	Mtx2	53375	Mtx2	10651	MTX2			x														x
Q05BA4	Myadm protein OS=Rattus norvegicus OX=10116 GN=Myadm PE=1 SV=1	369016	Myadm	50918	Myadm	91663	MYADM
M0R9L0	Nascent polypeptide-associated complex alpha subunit OS=Rattus norvegicus OX=10116 GN=Naca PE=1 SV=1	288770	Naca	17938	Naca	4666	NACA			x							x					x
A0A096MKG5	NAD kinase 2, mitochondrial OS=Rattus norvegicus OX=10116 GN=Nadk2 PE=1 SV=1	365699	Nadk2	68646	Nadk2	133686	NADK2			x
A1L122	NEDD8-activating enzyme E1 regulatory subunit OS=Rattus norvegicus OX=10116 GN=Nae1 PE=2 SV=1	84019	Nae1	234664	Nae1	8883	NAE1			x														x
B1WC26	N-acetylneuraminate synthase OS=Rattus norvegicus OX=10116 GN=Nans PE=1 SV=1	298071	Nans	94181	Nans	54187	NANS			x														x
P54921	Alpha-soluble NSF attachment protein OS=Rattus norvegicus OX=10116 GN=Napa PE=1 SV=2	140673	Napa	108124	Napa	8775	NAPA
F8WFM2	Beta-soluble NSF attachment protein OS=Rattus norvegicus OX=10116 GN=Napb PE=4 SV=1	499903	Napb	17957	Napb	63908	NAPB																	x
F1LPV0	Asparaginyl-tRNA synthetase OS=Rattus norvegicus OX=10116 GN=Nars PE=1 SV=2	291556	Nars	70223	Nars	4677	NARS			x						x	x
A0A0G2K7P9	Neural cell adhesion molecule 2 OS=Rattus norvegicus OX=10116 GN=Ncam2 PE=1 SV=1	288280	Ncam2	17968	Ncam2	4685	NCAM2
B2GV54	Neutral cholesterol ester hydrolase 1 OS=Rattus norvegicus OX=10116 GN=Nceh1 PE=1 SV=1	294930	Nceh1	320024	Nceh1	57552	NCEH1													x
P55161	Nck-associated protein 1 OS=Rattus norvegicus OX=10116 GN=Nckap1 PE=2 SV=1	58823	Nckap1	50884	Nckap1	10787	NCKAP1
Q5XIA1	Nicalin OS=Rattus norvegicus OX=10116 GN=Ncln PE=2 SV=1	314648	Ncln	103425	Ncln	56926	NCLN			x														x
F1M1W4	Nedd4 family-interacting protein 2 OS=Rattus norvegicus OX=10116 GN=Ndfip2 PE=4 SV=2	361089	Ndfip2	76273	Ndfip2	54602	NDFIP2
Q80W89	NADH dehydrogenase [ubiquinone] 1 alpha subcomplex subunit 11 OS=Rattus norvegicus OX=10116 GN=Ndufa11 PE=2 SV=1	301123	Ndufa11	69875	Ndufa11	126328	NDUFA11
D4A3V2	NADH dehydrogenase [ubiquinone] 1 alpha subcomplex subunit 6 OS=Rattus norvegicus OX=10116 GN=Ndufa6 PE=1 SV=1	315167	Ndufa6	67130	Ndufa6	4700	NDUFA6			x
O08776	NADH dehydrogenase [ubiquinone] 1 alpha subcomplex assembly factor 3 OS=Rattus norvegicus OX=10116 GN=Ndufaf3 PE=2 SV=1	56769	Ndufaf3	66706	Ndufaf3	25915	NDUFAF3
D4A7L4	NADH dehydrogenase (Ubiquinone) 1 beta subcomplex, 11 (Predicted) OS=Rattus norvegicus OX=10116 GN=Ndufb11 PE=1 SV=1	299310	Ndufb11	104130	Ndufb11	54539	NDUFB11																	x
D4A4P3	NADH:ubiquinone oxidoreductase subunit B3 OS=Rattus norvegicus OX=10116 GN=Ndufb3 PE=1 SV=1	301427	Ndufb3	66495	Ndufb3	4709	NDUFB3																	x
D3ZZ21	NADH dehydrogenase (Ubiquinone) 1 beta subcomplex, 6 (Predicted) OS=Rattus norvegicus OX=10116 GN=Ndufb6 PE=1 SV=1	297990	Ndufb6	230075	Ndufb6	4712	NDUFB6			x
B2RYS8	NADH dehydrogenase [ubiquinone] 1 beta subcomplex subunit 8, mitochondrial OS=Rattus norvegicus OX=10116 GN=Ndufb8 PE=1 SV=1	293991	Ndufb8	67264	Ndufb8	4714	NDUFB8
Q5PQZ9	NADH dehydrogenase [ubiquinone] 1 subunit C2 OS=Rattus norvegicus OX=10116 GN=Ndufc2 PE=1 SV=1	293130	Ndufc2	68197	Ndufc2	4718	NDUFC2			x														x
B0BNE6	NADH dehydrogenase (Ubiquinone) Fe-S protein 8 (Predicted), isoform CRA_a OS=Rattus norvegicus OX=10116 GN=Ndufs8 PE=1 SV=1	293652	Ndufs8	225887	Ndufs8	4728	NDUFS8
A0A146J2K6	Lasp-2 OS=Rattus norvegicus OX=10116 GN=Nebl PE=2 SV=1	307189	Nebl	74103	Nebl	10529	NEBL
Q9ESB5	N-terminal EF-hand calcium-binding protein 1 OS=Rattus norvegicus OX=10116 GN=Necab1 PE=1 SV=1	64169	Necab1	69352	Necab1	64168	NECAB1			x														x
A0A0G2K8P3	E3 ubiquitin-protein ligase OS=Rattus norvegicus OX=10116 GN=Nedd4 PE=1 SV=1	25489	Nedd4	17999	Nedd4	4734	NEDD4			x
D7NIW0	Nedd4l OS=Rattus norvegicus OX=10116 PE=2 SV=1		Nedd4l	17999	Nedd4	23327	NEDD4L KIAA0439 NEDL3																	x
P19527	Neurofilament light polypeptide OS=Rattus norvegicus OX=10116 GN=Nefl PE=1 SV=3	83613	Nefl	18039	Nefl	4747	NEFL			x						x
P97603	Neogenin (Fragment) OS=Rattus norvegicus OX=10116 GN=Neo1 PE=1 SV=1	81735	Neo1	18007	Neo1	4756	NEO1
Q5BKC9	Ephexin-1 OS=Rattus norvegicus OX=10116 GN=Ngef PE=1 SV=2	246217	Ngef	53972	Ngef	25791	NGEF
Q5M949	Nipsnap homolog 3A (C. elegans) OS=Rattus norvegicus OX=10116 GN=Nipsnap3b PE=1 SV=1	313211	Nipsnap3b	66536	Nipsnap3b	25934	NIPSNAP3A
Q497B0	Omega-amidase NIT2 OS=Rattus norvegicus OX=10116 GN=Nit2 PE=1 SV=1	288174	Nit2	52633	Nit2	56954	NIT2																	x
F1LPZ8	Neuroligin 3, isoform CRA_a OS=Rattus norvegicus OX=10116 GN=Nlgn3 PE=1 SV=2	171297	Nlgn3	245537	Nlgn3	54413	NLGN3																	x
Q05982	Nucleoside diphosphate kinase A OS=Rattus norvegicus OX=10116 GN=Nme1 PE=1 SV=1	191575	Nme1	18102	Nme1	4830	NME1			x														x
G3V816	Nucleoside diphosphate kinase OS=Rattus norvegicus OX=10116 GN=Nme3 PE=1 SV=1	85269	Nme3	79059	Nme3	4832	NME3
D3ZSA9	Nodal modulator 1 OS=Rattus norvegicus OX=10116 GN=Nomo1 PE=1 SV=1	361578	Nomo1	211548	Nomo1	283820	NOMO2			x	x				x
Q3SWT7	Nuclear receptor binding protein OS=Rattus norvegicus OX=10116 GN=Nrbp1 PE=1 SV=1	619579	Nrbp1	192292	Nrbp1	29959	NRBP1			x														x
A0A0G2JT23	Nuclear receptor-binding protein 2 OS=Rattus norvegicus OX=10116 GN=Nrbp2 PE=1 SV=1	680451	Nrbp2	223649	Nrbp2	340371	NRBP2																	x
Q5PPL3	Sterol-4-alpha-carboxylate 3-dehydrogenase, decarboxylating OS=Rattus norvegicus OX=10116 GN=Nsdhl PE=2 SV=1	309262	Nsdhl	18194	Nsdhl	50814	NSDHL																	x
O35987	NSFL1 cofactor p47 OS=Rattus norvegicus OX=10116 GN=Nsfl1c PE=1 SV=1	83809	Nsfl1c	386649	Nsfl1c	55968	NSFL1C			x					x
D3ZAI6	5'-nucleotidase domain-containing 3 OS=Rattus norvegicus OX=10116 GN=Nt5dc3 PE=1 SV=2	691922	Nt5dc3	103466	Nt5dc3	51559	NT5DC3			x
D3ZYH3	Nudix hydrolase 11 OS=Rattus norvegicus OX=10116 GN=Nudt10 PE=3 SV=1	367747~680248	Nudt10	58242	Nudt11	55190	NUDT11			x
Q566C7	Diphosphoinositol polyphosphate phosphohydrolase 1 OS=Rattus norvegicus OX=10116 GN=Nudt3 PE=1 SV=1	294292	Nudt3	56409	Nudt3	11165	NUDT3																	x
A0A0G2K9C5	Numb-like protein OS=Rattus norvegicus OX=10116 GN=Numbl PE=1 SV=1	292732	Numbl	18223	Numbl	9253	NUMBL																	x
D3ZQD3	Oxoglutarate dehydrogenase-like OS=Rattus norvegicus OX=10116 GN=Ogdhl PE=1 SV=2	290566	Ogdhl	239017	Ogdhl	55753	OGDHL			x
Q8K4M9	Oxysterol-binding protein-related protein 1 OS=Rattus norvegicus OX=10116 GN=Osbpl1a PE=1 SV=1	259221	Osbpl1a	64291	Osbpl1a	114876	OSBPL1A			x
G3V6R7	3-oxoacyl-[acyl-carrier-protein] synthase, mitochondrial OS=Rattus norvegicus OX=10116 GN=Oxsm PE=1 SV=1	289934	Oxsm	71147	Oxsm	54995	OXSM
D3ZUC9	Oxidative-stress responsive 1 (Predicted) OS=Rattus norvegicus OX=10116 GN=Oxsr1 PE=1 SV=1	316064	Oxsr1	108737	Oxsr1	9943	OXSR1			x
P54001	Prolyl 4-hydroxylase subunit alpha-1 OS=Rattus norvegicus OX=10116 GN=P4ha1 PE=2 SV=2	64475	P4ha1	18451	P4ha1	5033	P4HA1			x
Q6AYD3	Proliferation-associated protein 2G4 OS=Rattus norvegicus OX=10116 GN=Pa2g4 PE=1 SV=1	288778	Pa2g4	18813	Pa2g4	5036	PA2G4			x	x		x			x						x
Q9EPH8	Polyadenylate-binding protein 1 OS=Rattus norvegicus OX=10116 GN=Pabpc1 PE=1 SV=1	171350	Pabpc1	18458	Pabpc1	26986	PABPC1			x
P63004	Platelet-activating factor acetylhydrolase IB subunit alpha OS=Rattus norvegicus OX=10116 GN=Pafah1b1 PE=1 SV=2	83572	Pafah1b1	18472	Pafah1b1	5048	PAFAH1B1			x
O35264	Platelet-activating factor acetylhydrolase IB subunit beta OS=Rattus norvegicus OX=10116 GN=Pafah1b2 PE=1 SV=1	64189	Pafah1b2	18475	Pafah1b2	5049	PAFAH1B2			x
O35263	Platelet-activating factor acetylhydrolase IB subunit gamma OS=Rattus norvegicus OX=10116 GN=Pafah1b3 PE=2 SV=1	114113	Pafah1b3	18476	Pafah1b3	5050	PAFAH1B3			x
P51583	Multifunctional protein ADE2 OS=Rattus norvegicus OX=10116 GN=Paics PE=1 SV=3	140946	Paics	67054	Paics	10606	PAICS			x	x		x				x					x
Q62829	Serine/threonine-protein kinase PAK 3 OS=Rattus norvegicus OX=10116 GN=Pak3 PE=1 SV=1	29433	Pak3	18481	Pak3	5063	PAK3			x
O88767	Protein/nucleic acid deglycase DJ-1 OS=Rattus norvegicus OX=10116 GN=Park7 PE=1 SV=1	117287	Park7	57320	Park7	11315	PARK7			x					x
Q6AYU5	Poly(rC)-binding protein 2 OS=Rattus norvegicus OX=10116 GN=Pcbp2 PE=1 SV=1	363005	Pcbp2	18521	Pcbp2	5094	PCBP2			x	x		x	x		x	x							x
Q68FZ8	Propionyl coenzyme A carboxylase, beta polypeptide, isoform CRA_b OS=Rattus norvegicus OX=10116 GN=Pccb PE=1 SV=1	24624	Pccb	66904	Pccb	5096	PCCB																	x
P07633	Propionyl-CoA carboxylase beta chain, mitochondrial OS=Rattus norvegicus OX=10116 GN=Pccb PE=2 SV=1	24624	Pccb	66904	Pccb	5096	PCCB																	x
F1M6B6	Protocadherin 10 OS=Rattus norvegicus OX=10116 GN=Pcdh10 PE=4 SV=2	361943	Pcdh10	18526	Pcdh10	57575	PCDH10
D3ZPN0	Protocadherin 17 (Predicted) OS=Rattus norvegicus OX=10116 GN=Pcdh17 PE=4 SV=2	306055	Pcdh17	219228	Pcdh17	27253	PCDH17
F1LS01	Protocadherin 9 OS=Rattus norvegicus OX=10116 GN=Pcdh9 PE=4 SV=3	306091	Pcdh9	211712	Pcdh9	5101	PCDH9
P22062	Protein-L-isoaspartate(D-aspartate) O-methyltransferase OS=Rattus norvegicus OX=10116 GN=Pcmt1 PE=1 SV=2	25604	Pcmt1	18537	Pcmt1	5110	PCMT1			x														x
F8WFW5	Phosphodiesterase OS=Rattus norvegicus OX=10116 GN=Pde2a PE=1 SV=1	81743	Pde2a	207728	Pde2a	5138	PDE2A			x
D3ZXA6	Pyruvate dehydrogenase phosphatase regulatory subunit OS=Rattus norvegicus OX=10116 GN=Pdpr PE=1 SV=1	307852	Pdpr	319518	Pdpr	55066	PDPR			x
A0A0G2JVG4	Peroxisomal trans-2-enoyl-CoA reductase OS=Rattus norvegicus OX=10116 GN=Pecr PE=1 SV=1	113956	Pecr	111175	Pecr	55825	PECR
Q5I0D7	Xaa-Pro dipeptidase OS=Rattus norvegicus OX=10116 GN=Pepd PE=2 SV=1	292808	Pepd	18624	Pepd	5184	PEPD			x							x							x
P30835	ATP-dependent 6-phosphofructokinase, liver type OS=Rattus norvegicus OX=10116 GN=Pfkl PE=1 SV=3	25741	Pfkl	18641	Pfkl	5211	PFKL			x
A0A0G2KBC7	ATP-dependent 6-phosphofructokinase OS=Rattus norvegicus OX=10116 GN=Pfkm PE=1 SV=1	65152	Pfkm	18642	Pfkm	5213	PFKM			x														x
C7C5T2	ATP-dependent 6-phosphofructokinase OS=Rattus norvegicus OX=10116 GN=Pfkp PE=2 SV=1	60416	Pfkp	56421	Pfkp	5214	PFKP			x							x					x		x
P57093	Phytanoyl-CoA dioxygenase, peroxisomal OS=Rattus norvegicus OX=10116 GN=Phyh PE=1 SV=2	114209	Phyh	16922	Phyh	5264	PHYH			x
Q6AYN4	Phytanoyl-CoA hydroxylase-interacting protein-like OS=Rattus norvegicus OX=10116 GN=Phyhipl PE=1 SV=2	309901	Phyhipl	70911	Phyhipl	84457	PHYHIPL																	x
Q99M64	Phosphatidylinositol 4-kinase type 2-alpha OS=Rattus norvegicus OX=10116 GN=Pi4k2a PE=1 SV=1	114554	Pi4k2a	84095	Pi4k2a	55361	PI4K2A			x
B0BNL2	Peptidyl-prolyl cis-trans isomerase OS=Rattus norvegicus OX=10116 GN=Pin1 PE=1 SV=1	298696	Pin1	23988	Pin1	5300	PIN1			x														x
F1M8H6	Phosphatidylinositol 4-phosphate 5-kinase type-1 gamma OS=Rattus norvegicus OX=10116 GN=Pip5k1c PE=1 SV=1	314641	Pip5k1c	18717	Pip5k1c	23396	PIP5K1C		x
D4ABS5	PITH domain-containing 1 OS=Rattus norvegicus OX=10116 GN=Pithd1 PE=1 SV=2	298557	Pithd1	66193	Pithd1	57095	PITHD1			x					x									x
F1M2K6	Plakophilin 4 OS=Rattus norvegicus OX=10116 GN=Pkp4 PE=1 SV=2	295625	Pkp4	227937	Pkp4	8502	PKP4
P54319	Phospholipase A-2-activating protein OS=Rattus norvegicus OX=10116 GN=Plaa PE=1 SV=3	116645	Plaa	18786	Plaa	9373	PLAA			x
P10687	1-phosphatidylinositol 4,5-bisphosphate phosphodiesterase beta-1 OS=Rattus norvegicus OX=10116 GN=Plcb1 PE=1 SV=1	24654	Plcb1	18795	Plcb1	23236	PLCB1			x
Q6S3A0	Plectin 6 OS=Rattus norvegicus OX=10116 GN=Plec PE=1 SV=1	64204	Plec	18810	Plec	5339	PLEC			x						x	x	x
D4ACN8	Plasminogen receptor (KT) OS=Rattus norvegicus OX=10116 GN=Plgrkt PE=1 SV=1	293888	Plgrkt	67759	Plgrkt	55848	PLGRKT
P60203	Myelin proteolipid protein OS=Rattus norvegicus OX=10116 GN=Plp1 PE=1 SV=2	24943	Plp1	18823	Plp1	5354	PLP1		x
B3DM92	Phospholipid phosphatase-related protein type 3 OS=Rattus norvegicus OX=10116 GN=Plppr3 PE=2 SV=1	314614	Plppr3	216152	Plppr3	79948	PLPPR3			x
G3V864	Phospholipid phosphatase-related protein type 4 OS=Rattus norvegicus OX=10116 GN=Plppr4 PE=1 SV=1	295401	Plppr4	229791	Plppr4	9890	PLPPR4
D3Z981	Plexin A1 OS=Rattus norvegicus OX=10116 GN=Plxna1 PE=1 SV=3	362398	Plxna1	18844	Plxna1	5361	PLXNA1
D3ZES7	Plexin A4 OS=Rattus norvegicus OX=10116 GN=Plxna4 PE=4 SV=1	312213	Plxna4	243743	Plxna4	91584	PLXNA4
D3ZQ57	Plexin B2 OS=Rattus norvegicus OX=10116 GN=Plxnb2 PE=1 SV=1	315217	Plxnb2	140570	Plxnb2	23654	PLXNB2			x													x
Q5RK25	Phosphomannomutase OS=Rattus norvegicus OX=10116 GN=Pmm1 PE=1 SV=1	300089	Pmm1	29858	Pmm1	5372	PMM1			x														x
D3ZRC4	Patatin-like phospholipase domain-containing 8 OS=Rattus norvegicus OX=10116 GN=Pnpla8 PE=1 SV=1	314075	Pnpla8	67452	Pnpla8	50640	PNPLA8
E9PT51	DNA polymerase delta-interacting protein 2 OS=Rattus norvegicus OX=10116 GN=Poldip2 PE=1 SV=3	287544	Poldip2	67811	Poldip2	26073	POLDIP2																	x
Q6AXM8	Serum paraoxonase/arylesterase 2 OS=Rattus norvegicus OX=10116 GN=Pon2 PE=2 SV=1	296851	Pon2	330260	Pon2	5445	PON2			x														x
F1M8A4	PTPRF-interacting protein alpha 2 OS=Rattus norvegicus OX=10116 GN=Ppfia2 PE=1 SV=2	362876	Ppfia2	327814	Ppfia2	8499	PPFIA2
Q91Z79	Liprin-alpha-3 OS=Rattus norvegicus OX=10116 GN=Ppfia3 PE=1 SV=2	140591	Ppfia3	76787	Ppfia3	8541	PPFIA3			x
P10111	Peptidyl-prolyl cis-trans isomerase A OS=Rattus norvegicus OX=10116 GN=Ppia PE=1 SV=2	25518~100360977	Ppial4d	268373	Ppia	5478	PPIA			x			x	x								x		x
P29117	Peptidyl-prolyl cis-trans isomerase F, mitochondrial OS=Rattus norvegicus OX=10116 GN=Ppif PE=1 SV=2	282819	Ppif	105675	Ppif	10105	PPIF			x
D4A5R0	Peptidyl-prolyl cis-trans isomerase OS=Rattus norvegicus OX=10116 GN=Ppih PE=1 SV=2	366461	Ppih	66101	Ppih	10465	PPIH			x			x											x
Q4KLI4	Peptidyl-prolyl cis-trans isomerase OS=Rattus norvegicus OX=10116 GN=Ppil1 PE=1 SV=1	309651	Ppil1	68816	Ppil1	51645	PPIL1			x	x		x
A0A0H2UHE5	Protein phosphatase 1A OS=Rattus norvegicus OX=10116 GN=Ppm1a PE=1 SV=1	24666	Ppm1a	19042	Ppm1a	5494	PPM1A			x			x											x
Q4FZT2	Protein phosphatase methylesterase 1 OS=Rattus norvegicus OX=10116 GN=Ppme1 PE=1 SV=2	361613	Ppme1	72590	Ppme1	51400	PPME1			x
D3ZVN7	Protoporphyrinogen oxidase OS=Rattus norvegicus OX=10116 GN=Ppox PE=1 SV=1	289219	Ppox	19044	Ppox	5498	PPOX								x
Q5HZV9	Protein phosphatase 1 regulatory subunit 7 OS=Rattus norvegicus OX=10116 GN=Ppp1r7 PE=1 SV=1	301618	Ppp1r7	66385	Ppp1r7	5510	PPP1R7			x														x
P36876	Serine/threonine-protein phosphatase 2A 55 kDa regulatory subunit B alpha isoform OS=Rattus norvegicus OX=10116 GN=Ppp2r2a PE=2 SV=1	117104	Ppp2r2a	71978	Ppp2r2a	5520	PPP2R2A			x														x
P97888	Serine/threonine-protein phosphatase 2A 55 kDa regulatory subunit B gamma isoform OS=Rattus norvegicus OX=10116 GN=Ppp2r2c PE=2 SV=1	117256	Ppp2r2c	269643	Ppp2r2c	5522	PPP2R2C			x														x
P45479	Palmitoyl-protein thioesterase 1 OS=Rattus norvegicus OX=10116 GN=Ppt1 PE=1 SV=1	29411	Ppt1	19063	Ppt1	5538	PPT1			x							x
O70196	Prolyl endopeptidase OS=Rattus norvegicus OX=10116 GN=Prep PE=1 SV=1	83471	Prep	19072	Prep	5550	PREP			x
A1L1M0	Protein kinase, cAMP-dependent, catalytic, alpha OS=Rattus norvegicus OX=10116 GN=Prkaca PE=1 SV=1	25636	Prkaca	18747	Prkaca	5566	PRKACA		x
B5DFC4	Protein kinase C OS=Rattus norvegicus OX=10116 GN=Prkca PE=2 SV=1	24680	Prkca	18750	Prkca	5578	PRKCA			x														x
F1LS42	Protein kinase C OS=Rattus norvegicus OX=10116 GN=Prkcb PE=1 SV=2	25023	Prkcb	18751	Prkcb	5579	PRKCB																	x
P09216	Protein kinase C epsilon type OS=Rattus norvegicus OX=10116 GN=Prkce PE=1 SV=1	29340	Prkce	18754	Prkce	5581	PRKCE			x
P63319	Protein kinase C gamma type OS=Rattus norvegicus OX=10116 GN=Prkcg PE=1 SV=1	24681	Prkcg	18752	Prkcg	5582	PRKCG			x														x
B1WC34	Protein kinase C substrate 80K-H (Predicted), isoform CRA_b OS=Rattus norvegicus OX=10116 GN=Prkcsh PE=1 SV=1	300445	Prkcsh	19089	Prkcsh	5589	PRKCSH			x	x										x			x
G3V7J2	Interferon-inducible double-stranded RNA-dependent protein kinase activator A OS=Rattus norvegicus OX=10116 GN=Prkra PE=1 SV=1	311130	Prkra	23992	Prkra	8575	PRKRA			x
F1MAR6	Proline dehydrogenase OS=Rattus norvegicus OX=10116 GN=Prodh1 PE=1 SV=2	680409	Prodh1	19125	Prodh	5625	PRODH
O08618	Phosphoribosyl pyrophosphate synthase-associated protein 2 OS=Rattus norvegicus OX=10116 GN=Prpsap2 PE=1 SV=1	117272	Prpsap2	212627	Prpsap2	5636	PRPSAP2
D3ZFB6	Proline-rich transmembrane protein 2 OS=Rattus norvegicus OX=10116 GN=Prrt2 PE=1 SV=1	361651	Prrt2	69017	Prrt2	112476	PRRT2
Q6AYG3	Exopolyphosphatase PRUNE1 OS=Rattus norvegicus OX=10116 GN=Prune1 PE=1 SV=1	310664	Prune1	229589	Prune1	58497	PRUNE1																	x
G3V8J5	PH and SEC7 domain-containing protein 1 OS=Rattus norvegicus OX=10116 GN=Psd PE=1 SV=1	171381	Psd	73728	Psd	5662	PSD			x
P18420	Proteasome subunit alpha type-1 OS=Rattus norvegicus OX=10116 GN=Psma1 PE=1 SV=2	29668	Psma1	26440	Psma1	5682	PSMA1			x				x			x					x		x
P18422	Proteasome subunit alpha type-3 OS=Rattus norvegicus OX=10116 GN=Psma3 PE=1 SV=3	29670~408248	Psma3	19167	Psma3	5684	PSMA3			x							x					x		x
A0A0G2K0W9	Proteasome subunit alpha type OS=Rattus norvegicus OX=10116 GN=Psma7 PE=1 SV=1	29674	Psma7	26444	Psma7	5688	PSMA7			x			x				x					x
G3V7Q6	Proteasome subunit beta type OS=Rattus norvegicus OX=10116 GN=Psmb5 PE=1 SV=1	29425	Psmb5	19173	Psmb5	5693	PSMB5			x							x					x		x
Q5XIC6	Proteasome (Prosome, macropain) 26S subunit, non-ATPase, 12 OS=Rattus norvegicus OX=10116 GN=Psmd12 PE=1 SV=1	287772	Psmd12	66997	Psmd12	5718	PSMD12	x		x	x		x	x	x			x	x	x	x
Q4V8E2	Proteasome (Prosome, macropain) 26S subunit, non-ATPase, 14 OS=Rattus norvegicus OX=10116 GN=Psmd14 PE=1 SV=1	311078	Psmd14	59029	Psmd14	10213	PSMD14			x
Q4FZT9	26S proteasome non-ATPase regulatory subunit 2 OS=Rattus norvegicus OX=10116 GN=Psmd2 PE=1 SV=1	287984	Psmd2	21762	Psmd2	5708	PSMD2			x					x		x					x		x
Q5U2S7	Proteasome (Prosome, macropain) 26S subunit, non-ATPase, 3, isoform CRA_b OS=Rattus norvegicus OX=10116 GN=Psmd3 PE=1 SV=1	287670	Psmd3	22123	Psmd3	5709	PSMD3			x				x										x
D4AEH3	Proteasome (Prosome, macropain) 26S subunit, non-ATPase, 7 (Predicted) OS=Rattus norvegicus OX=10116 GN=Psmd7 PE=1 SV=1	307821	Psmd7	17463	Psmd7	5713	PSMD7			x					x		x
F1M7S2	Proteasome inhibitor PI31 subunit OS=Rattus norvegicus OX=10116 GN=Psmf1 PE=1 SV=2	689852	Psmf1	228769	Psmf1	9491	PSMF1			x
A0A0G2JU15	Pentatricopeptide repeat domain 3 OS=Rattus norvegicus OX=10116 GN=Ptcd3 PE=1 SV=1	500199	Ptcd3	69956	Ptcd3	55037	PTCD3
Q5BK81	Prostaglandin reductase 2 OS=Rattus norvegicus OX=10116 GN=Ptgr2 PE=2 SV=2	299194	Ptgr2	77219	Ptgr2	145482	PTGR2			x											x
P41499	Tyrosine-protein phosphatase non-receptor type 11 OS=Rattus norvegicus OX=10116 GN=Ptpn11 PE=1 SV=4	25622	Ptpn11	19247	Ptpn11	5781	PTPN11																	x
A0A0G2JVR0	Receptor-type tyrosine-protein phosphatase OS=Rattus norvegicus OX=10116 GN=Ptpra PE=1 SV=1	25167	Ptpra	19262	Ptpra	5786	PTPRA			x
M0RB22	Protein tyrosine phosphatase, receptor type, D OS=Rattus norvegicus OX=10116 GN=Ptprd PE=1 SV=2	313278	Ptprd	19266	Ptprd	5789	PTPRD			x
Q64605	Receptor-type tyrosine-protein phosphatase S OS=Rattus norvegicus OX=10116 GN=Ptprs PE=1 SV=2	25529	Ptprs	19280	Ptprs	5802	PTPRS
Q5XI86	Peptidyl-tRNA hydrolase 2 OS=Rattus norvegicus OX=10116 GN=Ptrh2 PE=1 SV=1	287593	Ptrh2	217057	Ptrh2	51651	PTRH2			x
A0A0G2JUX5	Transcriptional activator protein Pur-beta OS=Rattus norvegicus OX=10116 GN=Purb PE=1 SV=1	498407	Purb	19291	Purb	5814	PURB			x
Q6AY23	Pyrroline-5-carboxylate reductase 2 OS=Rattus norvegicus OX=10116 GN=Pycr2 PE=2 SV=1	364064	Pycr2	69051	Pycr2	29920	PYCR2			x														x
Q5PQJ6	Pyrroline-5-carboxylate reductase 3 OS=Rattus norvegicus OX=10116 GN=Pycr3 PE=2 SV=1	300035	Pycr3	66194	Pycrl	65263	PYCR3
G3V6Y6	Alpha-1,4 glucan phosphorylase OS=Rattus norvegicus OX=10116 GN=Pygb PE=1 SV=2	25739	Pygb	110078	Pygb	5834	PYGB			x														x
Q68FT3	Pyridine nucleotide-disulfide oxidoreductase domain-containing protein 2 OS=Rattus norvegicus OX=10116 GN=Pyroxd2 PE=2 SV=1	309381	Pyroxd2	74580	Pyroxd2	84795	PYROXD2																	x
P11348	Dihydropteridine reductase OS=Rattus norvegicus OX=10116 GN=Qdpr PE=1 SV=1	64192	Qdpr	110391	Qdpr	5860	QDPR																	x
Q5FWT5	Glutamyl-tRNA(Gln) amidotransferase subunit A, mitochondrial OS=Rattus norvegicus OX=10116 GN=Qrsl1 PE=2 SV=1	309911	Qrsl1	76563	Qrsl1	55278	QRSL1
Q5RKJ9	RAB10, member RAS oncogene family, isoform CRA_a OS=Rattus norvegicus OX=10116 GN=Rab10 PE=1 SV=1	50993	Rab10	19325	Rab10	10890	RAB10										x
D3ZD48	RAB11 family interacting protein 2 (Class I) (Predicted), isoform CRA_a OS=Rattus norvegicus OX=10116 GN=Rab11fip2 PE=4 SV=2	308003	Rab11fip2	74998	Rab11fip2	22841	RAB11FIP2
B0BMW0	RAB14, member RAS oncogene family OS=Rattus norvegicus OX=10116 GN=Rab14 PE=1 SV=1	94197	Rab14	68365	Rab14	51552	RAB14			x						x								x
Q6NYB7	Ras-related protein Rab-1A OS=Rattus norvegicus OX=10116 GN=Rab1A PE=1 SV=3	81754	Rab1a	19324	Rab1a	5861	RAB1A			x						x						x		x
G3V6H0	RCG48149, isoform CRA_b OS=Rattus norvegicus OX=10116 GN=LOC100363782 PE=1 SV=1	100126191~ 102555167~ 100363782	Rab1b	76308	Rab1b	81876	RAB1B										x
Q6AXT5	Ras-related protein Rab-21 OS=Rattus norvegicus OX=10116 GN=Rab21 PE=2 SV=1	299799	Rab21	216344	Rab21	23011	RAB21
D3ZRM5	RAB23, member RAS oncogene family (Predicted) OS=Rattus norvegicus OX=10116 GN=Rab23 PE=4 SV=1	367242	Rab23	19335	Rab23	51715	RAB23			x														x
F1LW77	RAB33B, member RAS oncogene family OS=Rattus norvegicus OX=10116 GN=Rab33b PE=1 SV=2	365793	Rab33b	19338	Rab33b	83452	RAB33B
D3ZZP2	RAB39, member RAS oncogene family (Predicted) OS=Rattus norvegicus OX=10116 GN=Rab39a PE=4 SV=1	315668	Rab39a	270160	Rab39	54734	RAB39A
P62824	Ras-related protein Rab-3C OS=Rattus norvegicus OX=10116 GN=Rab3c PE=1 SV=1	171058	Rab3c	67295	Rab3c	115827	RAB3C																	x
P05714	Ras-related protein Rab-4A OS=Rattus norvegicus OX=10116 GN=Rab4a PE=1 SV=3	25532	Rab4a	19341	Rab4a	5867	RAB4A																	x
P51146	Ras-related protein Rab-4B OS=Rattus norvegicus OX=10116 GN=Rab4b PE=2 SV=1	50866	Rab4b	19342	Rab4b	53916	RAB4B																	x
A1L1J8	RAB5B, member RAS oncogene family (Predicted), isoform CRA_c OS=Rattus norvegicus OX=10116 GN=Rab5b PE=1 SV=1	288779	Rab5b	19344	Rab5b	5869	RAB5B																	x
A0A0H2UHP9	RCG39700, isoform CRA_d OS=Rattus norvegicus OX=10116 GN=Rab6a PE=1 SV=1	84379	Rab6a	19346	Rab6a	5870	RAB6A			x												x
Q99P75	Ras-related protein Rab-9A OS=Rattus norvegicus OX=10116 GN=Rab9a PE=1 SV=2	84589	Rab9a	56382	Rab9	9367	RAB9A																	x
M0R5T4	RAS-related C3 botulinum substrate 3 OS=Rattus norvegicus OX=10116 GN=Rac3 PE=4 SV=2	688319	Rac3	170758	Rac3	5881	RAC3			x							x			x
P63245	Receptor of activated protein C kinase 1 OS=Rattus norvegicus OX=10116 GN=Rack1 PE=1 SV=3	83427	Rack1	14694	Rack1	10399	RACK1			x	x		x	x			x					x		x
P62828	GTP-binding nuclear protein Ran OS=Rattus norvegicus OX=10116 GN=Ran PE=1 SV=3	84509	Ran	19384	Ran	5901	RAN	x		x	x		x				x			x		x		x
D4A2G9	RAN-binding protein 1 OS=Rattus norvegicus OX=10116 GN=Ranbp1 PE=1 SV=1	360739	Ranbp1	19385	Ranbp1	5902	RANBP1			x	x		x						x	x
F1MAA5	RAN GTPase-activating protein 1 OS=Rattus norvegicus OX=10116 GN=Rangap1 PE=1 SV=2	362965	Rangap1	19387	Rangap1	5905	RANGAP1	x		x	x	x	x	x	x		x	x	x	x	x	x
Q62636	Ras-related protein Rap-1b OS=Rattus norvegicus OX=10116 GN=Rap1b PE=1 SV=2	171337	Rap1b	215449	Rap1b	5908	RAP1B										x							x
P61227	Ras-related protein Rap-2b OS=Rattus norvegicus OX=10116 GN=Rap2b PE=2 SV=1	170923	Rap2b	74012	Rap2b	5912	RAP2B			x														x
B0BNA3	Arginyl-tRNA synthetase 2, mitochondrial OS=Rattus norvegicus OX=10116 GN=Rars2 PE=2 SV=1	297969	Rars2	109093	Rars2	57038	RARS2
P0C643	RAS guanyl-releasing protein 2 OS=Rattus norvegicus OX=10116 GN=Rasgrp2 PE=1 SV=1	361714	Rasgrp2	19395	Rasgrp2	10235	RASGRP2
A0A0F7R5I4	Alanine/serine/cysteine/threonine transporter 1 OS=Rattus norvegicus OX=10116 GN=ratASCT1 PE=2 SV=1		ratASCT1	55963	Slc1a4	6509	SLC1A4 ASCT1 SATT			x											x
Q6IN33	Calcipressin-1 OS=Rattus norvegicus OX=10116 GN=Rcan1 PE=2 SV=1	266766	Rcan1	54720	Rcan1	1827	RCAN1			x												x		x
Q6TUD3	LRRGT00111 OS=Rattus norvegicus OX=10116 GN=Rdh11 PE=1 SV=1	362757	Rdh11	17252	Rdh11	51109	RDH11			x														x
D3ZFR9	Retinol dehydrogenase 13 OS=Rattus norvegicus OX=10116 GN=Rdh13 PE=1 SV=1	361504	Rdh13	108841	Rdh13	112724	RDH13			x
Q5PQK5	Radixin OS=Rattus norvegicus OX=10116 GN=Rdx PE=2 SV=1	315655	Rdx	19684	Rdx	5962	RDX			x														x
D4A193	Receptor expression-enhancing protein OS=Rattus norvegicus OX=10116 GN=Reep1 PE=1 SV=1	362384	Reep1	52250	Reep1	65055	REEP1
Q0VGJ9	Receptor expression-enhancing protein OS=Rattus norvegicus OX=10116 GN=Reep2 PE=2 SV=1	682105	Reep2	225362	Reep2	51308	REEP2
B2RZ37	Receptor expression-enhancing protein 5 OS=Rattus norvegicus OX=10116 GN=Reep5 PE=1 SV=1	364838	Reep5	13476	Reep5	7905	REEP5								x
D4A188	RGM domain family, member A (Predicted), isoform CRA_a OS=Rattus norvegicus OX=10116 GN=Rgma PE=4 SV=1	308739	Rgma	244058	Rgma	56963	RGMA
Q62639	GTP-binding protein Rheb OS=Rattus norvegicus OX=10116 GN=Rheb PE=1 SV=1	26954	Rheb	19744	Rheb	6009	RHEB			x					x
P61589	Transforming protein RhoA OS=Rattus norvegicus OX=10116 GN=Rhoa PE=1 SV=1	117273	Rhoa	11848	Rhoa	387	RHOA										x							x
P62747	Rho-related GTP-binding protein RhoB OS=Rattus norvegicus OX=10116 GN=Rhob PE=1 SV=1	64373	Rhob	11852	Rhob	388	RHOB			x
A0A0G2K777	Ras homolog family member T1 OS=Rattus norvegicus OX=10116 GN=Rhot1 PE=1 SV=1	303351	Rhot1	59040	Rhot1	55288	RHOT1
D3Z956	Retinaldehyde binding protein 1 (Predicted), isoform CRA_a OS=Rattus norvegicus OX=10116 GN=Rlbp1 PE=4 SV=1	293049	Rlbp1	19771	Rlbp1	6017	RLBP1
A0A0G2K167	Regulator of microtubule dynamics protein 1 OS=Rattus norvegicus OX=10116 GN=Rmdn1 PE=1 SV=1	500419	Rmdn1	66302	Rmdn1	51115	RMDN1			x
E9PU34	RCG41110 OS=Rattus norvegicus OX=10116 GN=Rmnd1 PE=1 SV=2	292268	Rmnd1	66084	Rmnd1	55005	RMND1			x
Q3ZAU6	RBR-type E3 ubiquitin transferase OS=Rattus norvegicus OX=10116 GN=Rnf14 PE=1 SV=1	619577	Rnf14	56736	Rnf14	9604	RNF14			x
G3V6V1	Arginyl aminopeptidase (Aminopeptidase B) OS=Rattus norvegicus OX=10116 GN=Rnpep PE=1 SV=1	81761	Rnpep	215615	Rnpep	6051	RNPEP			x	x		x											x
Q4V7D2	Protein rogdi homolog OS=Rattus norvegicus OX=10116 GN=Rogdi PE=1 SV=1	287061	Rogdi	66049	Rogdi	79641	ROGDI
F1LPB9	Rabphilin-3A OS=Rattus norvegicus OX=10116 GN=Rph3a PE=1 SV=1	171039	Rph3a	19894	Rph3a	22895	RPH3A
F1LZX7	60S ribosomal protein L17 OS=Rattus norvegicus OX=10116 GN=Rpl17 PE=1 SV=2	291434	Rpl17	319195	Rpl17	6139	RPL17			x	x		x				x
A0A0H2UHS7	60S ribosomal protein L18 OS=Rattus norvegicus OX=10116 GN=Rpl18 PE=1 SV=1	81766	Rpl18	19899	Rpl18	6141	RPL18			x	x		x				x				x	x
P62832	60S ribosomal protein L23 OS=Rattus norvegicus OX=10116 GN=Rpl23 PE=2 SV=1	29282	Rpl23	65019	Rpl23	9349	RPL23			x	x		x				x					x
B0K031	60S ribosomal protein L7 OS=Rattus norvegicus OX=10116 GN=Rpl7 PE=1 SV=1	297755	Rpl7	19989	Rpl7	6129	RPL7			x							x					x
P19945	60S acidic ribosomal protein P0 OS=Rattus norvegicus OX=10116 GN=Rplp0 PE=1 SV=2	64205	Rplp0	11837	Rplp0	6175	RPLP0			x	x						x					x		x
Q6P7A7	Dolichyl-diphosphooligosaccharide--protein glycosyltransferase subunit 1 OS=Rattus norvegicus OX=10116 GN=Rpn1 PE=1 SV=1	25596	Rpn1	103963	Rpn1	6184	RPN1			x							x					x
P25235	Dolichyl-diphosphooligosaccharide--protein glycosyltransferase subunit 2 OS=Rattus norvegicus OX=10116 GN=Rpn2 PE=2 SV=2	64701	Rpn2	20014	Rpn2	6185	RPN2			x					x		x
P27952	40S ribosomal protein S2 OS=Rattus norvegicus OX=10116 GN=Rps2 PE=1 SV=1	83789	Rps2	16898	Rps2	6187	RPS2	x		x	x		x				x					x
A0A0H2UHX3	40S ribosomal protein S4 OS=Rattus norvegicus OX=10116 GN=Rps4x PE=1 SV=1	100362640~29426	Rps4x	20102	Rps4x	6191	RPS4X			x			x				x		x			x
Q5BJU0	RAS-related 2 OS=Rattus norvegicus OX=10116 GN=Rras2 PE=1 SV=1	365355	Rras2	66922	Rras2	22800	RRAS2																	x
Q6AYT3	tRNA-splicing ligase RtcB homolog OS=Rattus norvegicus OX=10116 GN=Rtcb PE=2 SV=1	362855	Rtcb	28088	Rtcb	51493	RTCB			x							x					x
F1LQN3	Reticulon OS=Rattus norvegicus OX=10116 GN=Rtn4 PE=1 SV=1	83765	Rtn4	68585	Rtn4	57142	RTN4			x														x
B2GUZ6	Reticulon 4-interacting protein 1 OS=Rattus norvegicus OX=10116 GN=Rtn4ip1 PE=1 SV=1	309912	Rtn4ip1	170728	Rtn4ip1	84816	RTN4IP1			x
Q6AXV4	Sorting and assembly machinery component 50 homolog OS=Rattus norvegicus OX=10116 GN=Samm50 PE=1 SV=1	300111	Samm50	68653	Samm50	25813	SAMM50			x					x
Q6AY18	SAR1 gene homolog A (S. cerevisiae), isoform CRA_b OS=Rattus norvegicus OX=10116 GN=Sar1a PE=1 SV=1	361842	Sar1a	20224	Sar1a	56681	SAR1A			x							x
D3ZM09	Seryl-tRNA synthetase 2 (Predicted) OS=Rattus norvegicus OX=10116 GN=Sars2 PE=1 SV=1	292759	Sars2	71984	Sars2	54938	SARS2																	x
P56603	Secretory carrier-associated membrane protein 1 OS=Rattus norvegicus OX=10116 GN=Scamp1 PE=1 SV=1	29521	Scamp1	107767	Scamp1	9522	SCAMP1
A0A0G2JVC2	SCY1-like pseudokinase 2 OS=Rattus norvegicus OX=10116 GN=Scyl2 PE=1 SV=1	314717	Scyl2	213326	Scyl2	55681	SCYL2
A0A0G2K999	Sidekick cell adhesion molecule 2 OS=Rattus norvegicus OX=10116 GN=Sdk2 PE=1 SV=1	360652	Sdk2	237979	Sdk2	54549	SDK2
G3V878	Signal peptidase complex catalytic subunit SEC11 OS=Rattus norvegicus OX=10116 GN=Sec11c PE=1 SV=1	266758	Sec11c	66286	Sec11c	90701	SEC11C			x					x
Q5EBD0	SEC14-like 2 (S. cerevisiae), isoform CRA_a OS=Rattus norvegicus OX=10116 GN=Sec14l2 PE=1 SV=1	116486	Sec14l2	67815	Sec14l2	23541	SEC14L2																	x
Q4KM74	Vesicle-trafficking protein SEC22b OS=Rattus norvegicus OX=10116 GN=Sec22b PE=1 SV=3	310710	Sec22b	20333	Sec22b	9554	SEC22B														x
G3V699	Protein transport protein Sec31A OS=Rattus norvegicus OX=10116 GN=Sec31a PE=1 SV=1	93646	Sec31a	69162	Sec31a	22872	SEC31A			x	x													x
Q923V8	Selenoprotein F OS=Rattus norvegicus OX=10116 GN=Selenof PE=1 SV=3	113922	Selenof	93684	Selenof	9403	SELENOF
D3ZQP6	Sema domain, immunoglobulin domain (Ig), and GPI membrane anchor, (Semaphorin) 7A (Predicted) OS=Rattus norvegicus OX=10116 GN=Sema7a PE=1 SV=1	315711	Sema7a	20361	Sema7a	8482	SEMA7A			x
D3ZT07	Septin 5, isoform CRA_c OS=Rattus norvegicus OX=10116 GN=Sept5 PE=1 SV=2	116728	Sept_5	18951	Sept_5	5413	SEPTIN5		x	x
A0A0U1RRT8	Septin 6 OS=Rattus norvegicus OX=10116 GN=Sept6 PE=1 SV=1	691335	Sept_6	56526	Sept_6	23157	SEPTIN6			x
A0A0G2K7G7	Septin-8 OS=Rattus norvegicus OX=10116 GN=Sept8 PE=1 SV=1	303135	Sept_8	20362	Sept_8	23176	SEPTIN8			x
Q6AYS2	Sideroflexin OS=Rattus norvegicus OX=10116 GN=Sfxn1 PE=1 SV=1	364678	Sfxn1	14057	Sfxn1	94081	SFXN1			x
Q9JHY2	Sideroflexin-3 OS=Rattus norvegicus OX=10116 GN=Sfxn3 PE=2 SV=1	65042	Sfxn3	94280	Sfxn3	81855	SFXN3
Q8CFD0	Sideroflexin-5 OS=Rattus norvegicus OX=10116 GN=Sfxn5 PE=2 SV=1	261737	Sfxn5	94282	Sfxn5	94097	SFXN5
C6ZII9	NAD-dependent protein deacetylase OS=Rattus norvegicus OX=10116 GN=Sirt3 PE=1 SV=1	293615	Sirt3	64384	Sirt3	23410	SIRT3																	x
Q68FX9	NAD-dependent protein deacylase sirtuin-5, mitochondrial OS=Rattus norvegicus OX=10116 GN=Sirt5 PE=2 SV=1	306840	Sirt5	68346	Sirt5	23408	SIRT5														x			x
F1LNP4	Solute carrier family 12 member 5 OS=Rattus norvegicus OX=10116 GN=Slc12a5 PE=1 SV=3	171373	Slc12a5	57138	Slc12a5	57468	SLC12A5
Q62634	Vesicular glutamate transporter 1 OS=Rattus norvegicus OX=10116 GN=Slc17a7 PE=1 SV=1	116638	Slc17a7	72961	Slc17a7	57030	SLC17A7
P32089	Tricarboxylate transport protein, mitochondrial OS=Rattus norvegicus OX=10116 GN=Slc25a1 PE=1 SV=1	29743	Slc25a1	13358	Slc25a1	6576	SLC25A1			x					x
O89035	Mitochondrial dicarboxylate carrier OS=Rattus norvegicus OX=10116 GN=Slc25a10 PE=1 SV=1	170943	Slc25a10	27376	Slc25a10	1468	SLC25A10																	x
G3V6H5	Mitochondrial 2-oxoglutarate/malate carrier protein OS=Rattus norvegicus OX=10116 GN=Slc25a11 PE=1 SV=1	64201	Slc25a11	67863	Slc25a11	8402	SLC25A11										x					x
Q505J6	Mitochondrial glutamate carrier 2 OS=Rattus norvegicus OX=10116 GN=Slc25a18 PE=2 SV=2	681896	Slc25a18	71803	Slc25a18	83733	SLC25A18																	x
P97521	Mitochondrial carnitine/acylcarnitine carrier protein OS=Rattus norvegicus OX=10116 GN=Slc25a20 PE=1 SV=1	117035	Slc25a20	57279	Slc25a20	788	SLC25A20																	x
M0R4V4	Similar to solute carrier family 25 (Mitochondrial carrier; phosphate carrier), member 23, isoform CRA_b OS=Rattus norvegicus OX=10116 GN=Slc25a23 PE=1 SV=1	301113	Slc25a23	66972	Slc25a23	79085	SLC25A23
B2RZ89	LOC691431 protein OS=Rattus norvegicus OX=10116 GN=Slc25a33 PE=2 SV=1	691431	Slc25a33	70556	Slc25a33	84275	SLC25A33
Q5EB62	Solute carrier family 25 member 46 OS=Rattus norvegicus OX=10116 GN=Slc25a46 PE=1 SV=2	291709	Slc25a46	67453	Slc25a46	91137	SLC25A46
Q09073	ADP/ATP translocase 2 OS=Rattus norvegicus OX=10116 GN=Slc25a5 PE=1 SV=3	25176	Slc25a5	11740	Slc25a5	292	SLC25A5	x	x	x							x					x
P97849	Long-chain fatty acid transport protein 1 OS=Rattus norvegicus OX=10116 GN=Slc27a1 PE=2 SV=1	94172	Slc27a1	26457	Slc27a1	376497	SLC27A1
G3V7V3	Solute carrier family 27 (Fatty acid transporter), member 4 OS=Rattus norvegicus OX=10116 GN=Slc27a4 PE=1 SV=1	311839	Slc27a4	26569	Slc27a4	10999	SLC27A4
O35458	Vesicular inhibitory amino acid transporter OS=Rattus norvegicus OX=10116 GN=Slc32a1 PE=1 SV=1	83612	Slc32a1	22348	Slc32a1	140679	SLC32A1
P23978	Sodium- and chloride-dependent GABA transporter 1 OS=Rattus norvegicus OX=10116 GN=Slc6a1 PE=1 SV=1	79212	Slc6a1	232333	Slc6a1	6529	SLC6A1
P31647	Sodium- and chloride-dependent GABA transporter 3 OS=Rattus norvegicus OX=10116 GN=Slc6a11 PE=1 SV=1	79213	Slc6a11	243616	Slc6a11	6538	SLC6A11
P31662	Sodium-dependent neutral amino acid transporter SLC6A17 OS=Rattus norvegicus OX=10116 GN=Slc6a17 PE=1 SV=1	613226	Slc6a17	229706	Slc6a17	388662	SLC6A17
Q63016	Large neutral amino acids transporter small subunit 1 OS=Rattus norvegicus OX=10116 GN=Slc7a5 PE=1 SV=2	50719	Slc7a5	20539	Slc7a5	8140	SLC7A5
Q01728	Sodium/calcium exchanger 1 OS=Rattus norvegicus OX=10116 GN=Slc8a1 PE=1 SV=3	29715	Slc8a1	20541	Slc8a1	6546	SLC8A1
P48768	Sodium/calcium exchanger 2 OS=Rattus norvegicus OX=10116 GN=Slc8a2 PE=1 SV=1	140447	Slc8a2	110891	Slc8a2	6543	SLC8A2
M0RC57	Small ArfGAP 1 OS=Rattus norvegicus OX=10116 GN=Smap1 PE=1 SV=1	684800	Smap1	98366	Smap1	60682	SMAP1
B1WBX6	Small ArfGAP2 OS=Rattus norvegicus OX=10116 GN=Smap2 PE=1 SV=1	298500	Smap2	69780	Smap2	64744	SMAP2			x			x
O35049	Sphingomyelin phosphodiesterase 3 OS=Rattus norvegicus OX=10116 GN=Smpd3 PE=1 SV=2	94338	Smpd3	58994	Smpd3	55512	SMPD3			x														x
Q66X93	Staphylococcal nuclease domain-containing protein 1 OS=Rattus norvegicus OX=10116 GN=Snd1 PE=1 SV=1	64635	Snd1	56463	Snd1	27044	SND1			x			x	x			x					x		x
D4A719	Sorting nexin 12 OS=Rattus norvegicus OX=10116 GN=Snx12 PE=1 SV=1	363478	Snx12	55988	Snx12	29934	SNX12			x														x
D3ZZ38	Sorting nexin OS=Rattus norvegicus OX=10116 GN=Snx18 PE=1 SV=1	310097	Snx18	170625	Snx18	112574	SNX18			x
B2RYP4	Sorting nexin 2 OS=Rattus norvegicus OX=10116 GN=Snx2 PE=1 SV=1	291464	Snx2	67804	Snx2	6643	SNX2			x
M0RBS9	Sorting nexin family member 27, isoform CRA_a OS=Rattus norvegicus OX=10116 GN=Snx27 PE=1 SV=1	260323	Snx27	76742	Snx27	81609	SNX27																	x
Q5U211	Sorting nexin-3 OS=Rattus norvegicus OX=10116 GN=Snx3 PE=1 SV=1	684097	Snx3	54198	Snx3	8724	SNX3			x			x		x									x
F1LPM3	Sorbin and SH3 domain-containing protein 2 OS=Rattus norvegicus OX=10116 GN=Sorbs2 PE=1 SV=2	114901	Sorbs2	234214	Sorbs2	8470	SORBS2			x
D3ZW09	Sortilin-related VPS10 domain-containing receptor 2 OS=Rattus norvegicus OX=10116 GN=Sorcs2 PE=4 SV=3	305438	Sorcs2	81840	Sorcs2	57537	SORCS2
Q7TT47	Paraplegin OS=Rattus norvegicus OX=10116 GN=Spg7 PE=2 SV=2	353231	Spg7	234847	Spg7	6687	SPG7
Q4FZT8	SPRY domain-containing protein 4 OS=Rattus norvegicus OX=10116 GN=Spryd4 PE=2 SV=1	288772	Spryd4	66701	Spryd4	283377	SPRYD4																	x
Q9WUD9	Proto-oncogene tyrosine-protein kinase Src OS=Rattus norvegicus OX=10116 GN=Src PE=1 SV=4	83805	Src	20779	Src	6714	SRC
D4A208	SLIT-ROBO Rho GTPase-activating protein 2 OS=Rattus norvegicus OX=10116 GN=Srgap2 PE=1 SV=1	360840	Srgap2	14270	Srgap2	23380	SRGAP2			x				x	x
Q99MI5	Spermidine synthase OS=Rattus norvegicus OX=10116 GN=LOC100912604 PE=1 SV=1	84596~100912604	Srm	20810	Srm	6723	SRM			x			x									x
P28042	Single-stranded DNA-binding protein, mitochondrial OS=Rattus norvegicus OX=10116 GN=Ssbp1 PE=1 SV=2	54304	Ssbp1	381760	Ssbp1	6742	SSBP1															x		x
Q07984	Translocon-associated protein subunit delta OS=Rattus norvegicus OX=10116 GN=Ssr4 PE=2 SV=1	29435	Ssr4	20832	Ssr4	6748	SSR4			x	x						x
O88506	STE20/SPS1-related proline-alanine-rich protein kinase OS=Rattus norvegicus OX=10116 GN=Stk39 PE=1 SV=2	54348	Stk39	53416	Stk39	27347	STK39			x
P21818	Stathmin-2 OS=Rattus norvegicus OX=10116 GN=Stmn2 PE=1 SV=2	84510	Stmn2	20257	Stmn2	11075	STMN2			x														x
Q5XIG8	Serine-threonine kinase receptor-associated protein OS=Rattus norvegicus OX=10116 GN=Strap PE=1 SV=1	297699	Strap	20901	Strap	11171	STRAP			x							x					x
G3V6L8	RCG61894, isoform CRA_a OS=Rattus norvegicus OX=10116 GN=Strn PE=1 SV=1	29149	Strn	268980	Strn	6801	STRN
F1M6V8	Striatin 4 OS=Rattus norvegicus OX=10116 GN=Strn4 PE=1 SV=1	308392	Strn4	97387	Strn4	29888	STRN4			x
D4A4F9	RCG20461 OS=Rattus norvegicus OX=10116 GN=Stum PE=1 SV=3	689499	Stum	381310	Stum	375057	STUM
Q9WU70	Syntaxin-binding protein 5 OS=Rattus norvegicus OX=10116 GN=Stxbp5 PE=1 SV=1	81022	Stxbp5	78808	Stxbp5	134957	STXBP5
A0A0H2UHE1	Succinate--CoA ligase [ADP/GDP-forming] subunit alpha, mitochondrial OS=Rattus norvegicus OX=10116 GN=Suclg1 PE=1 SV=1	114597	Suclg1	56451	Suclg1	8802	SUCLG1			x
B0BN85	Protein SGT1 homolog OS=Rattus norvegicus OX=10116 GN=Sugt1 PE=2 SV=1	290408	Sugt1	67955	Sugt1	10910	SUGT1			x			x											x
F1LN30	Small ubiquitin-related modifier OS=Rattus norvegicus OX=10116 GN=Sumo4 PE=3 SV=1	682787	Sumo2	170930	Sumo2	6613	SUMO2 SMT3B SMT3H2	x	x	x	x	x	x	x	x	x	x	x	x	x	x	x		x
Q7TP91	Ab1-205 OS=Rattus norvegicus OX=10116 GN=Surf4 PE=1 SV=1	619346	Surf4	20932	Surf4	6836	SURF4			x							x
Q63564	Synaptic vesicle glycoprotein 2B OS=Rattus norvegicus OX=10116 GN=Sv2b PE=1 SV=1	117556	Sv2b	64176	Sv2b	9899	SV2B																	x
A0A096MIT7	Synapsin-3 OS=Rattus norvegicus OX=10116 GN=Syn3 PE=1 SV=2	29130	Syn3	27204	Syn3	8224	SYN3
F1LQW8	Ras/Rap GTPase-activating protein SynGAP OS=Rattus norvegicus OX=10116 GN=Syngap1 PE=1 SV=2	192117	Syngap1	240057	Syngap1	8831	SYNGAP1
Q62876	Synaptogyrin-1 OS=Rattus norvegicus OX=10116 GN=Syngr1 PE=1 SV=1	29205	Syngr1	20972	Syngr1	9145	SYNGR1
P07825	Synaptophysin OS=Rattus norvegicus OX=10116 GN=Syp PE=1 SV=1	24804	Syp	20977	Syp	6855	SYP	x
P47861	Synaptotagmin-5 OS=Rattus norvegicus OX=10116 GN=Syt5 PE=1 SV=1	54309	Syt5	53420	Syt5	6861	SYT5
F1M1D2	TGF-beta-activated kinase 1 (MAP3K7)-binding protein 3 OS=Rattus norvegicus OX=10116 GN=Tab3 PE=1 SV=3	317546	Tab3	66724	Tab3	257397	TAB3
B2RYT9	Translational activator of cytochrome c oxidase 1 OS=Rattus norvegicus OX=10116 GN=Taco1 PE=2 SV=1	360645	Taco1	70207	Taco1	51204	TACO1																	x
Q9EQS0	Transaldolase OS=Rattus norvegicus OX=10116 GN=Taldo1 PE=1 SV=2	83688	Taldo1	21351	Taldo1	6888	TALDO1			x			x
D3ZKT0	Phosphatidate cytidylyltransferase, mitochondrial OS=Rattus norvegicus OX=10116 GN=Tamm41 PE=1 SV=1	362419	Tamm41	68971	Tamm41	132001	TAMM41			x			x
A0A0G2K9V6	Threonine--tRNA ligase, cytoplasmic OS=Rattus norvegicus OX=10116 GN=Tars PE=1 SV=1	294810	Tars	110960	Tars	6897	TARS			x						x	x					x
Q68FW7	Threonine--tRNA ligase, mitochondrial OS=Rattus norvegicus OX=10116 GN=Tars2 PE=2 SV=1	310672	Tars2	71807	Tars2	80222	TARS2			x														x
M0R6T1	TatD DNase domain-containing 1 OS=Rattus norvegicus OX=10116 GN=Tatdn1 PE=1 SV=2	690068	Tatdn1	69694	Tatdn1	83940	TATDN1			x							x					x
A0A0G2K5B0	TBC1 domain family, member 24 OS=Rattus norvegicus OX=10116 GN=Tbc1d24 PE=1 SV=1	287110	Tbc1d24	224617	Tbc1d24	57465	TBC1D24
B2GUZ7	Tubulin folding cofactor C OS=Rattus norvegicus OX=10116 GN=Tbcc PE=1 SV=1	316221	Tbcc	72726	Tbcc	6903	TBCC
F1M1D5	Tubulin folding cofactor D OS=Rattus norvegicus OX=10116 GN=Tbcd PE=1 SV=3	100361417	Tbcd	108903	Tbcd	6904	TBCD					x												x
Q5M9G9	FAST kinase domain-containing protein 4 OS=Rattus norvegicus OX=10116 GN=Tbrg4 PE=2 SV=1	360977	Tbrg4	21379	Tbrg4	9238	TBRG4			x														x
B3SVE9	Neuroprotective protein 13 OS=Rattus norvegicus OX=10116 GN=Tecr PE=1 SV=1	191576	Tecr	106529	Tecr	9524	TECR																	x
Q9R1K2	Teneurin-2 OS=Rattus norvegicus OX=10116 GN=Tenm2 PE=1 SV=2	117242	Tenm2	23964	Tenm2	57451	TENM2			x
E9PTK4	Threonine synthase-like 1 OS=Rattus norvegicus OX=10116 GN=Thnsl1 PE=1 SV=1	498805	Thnsl1	208967	Thnsl1	79896	THNSL1																	x
Q5U2X7	Mitochondrial import inner membrane translocase subunit Tim21 OS=Rattus norvegicus OX=10116 GN=Timm21 PE=2 SV=1	307210	Timm21	67105	Timm21	29090	TIMM21			x
Q9JKW1	Mitochondrial import inner membrane translocase subunit Tim22 OS=Rattus norvegicus OX=10116 GN=Timm22 PE=2 SV=2	79463	Timm22	56322	Timm22	29928	TIMM22
D3ZEG8	Translocase of inner mitochondrial membrane 29 OS=Rattus norvegicus OX=10116 GN=Timm29 PE=1 SV=1	315463	Timm29	69773	Timm29	90580	TIMM29
G3V640	Mitochondrial import inner membrane translocase subunit TIM44 OS=Rattus norvegicus OX=10116 GN=Timm44 PE=1 SV=1	29635	Timm44	21856	Timm44	10469	TIMM44										x							x
A0A0G2K2P5	Tight junction protein ZO-1 OS=Rattus norvegicus OX=10116 GN=Tjp1 PE=1 SV=1	292994	Tjp1	21872	Tjp1	7082	TJP1
Q63584	Transmembrane emp24 domain-containing protein 10 OS=Rattus norvegicus OX=10116 GN=Tmed10 PE=1 SV=2	84599	Tmed10	68581	Tmed10	10972	TMED10			x							x				x
B5DEM3	Tmed4 protein OS=Rattus norvegicus OX=10116 GN=Tmed4 PE=2 SV=1	305502	Tmed4	103694	Tmed4	222068	TMED4			x										x
Q5I0E7	Transmembrane emp24 domain-containing protein 9 OS=Rattus norvegicus OX=10116 GN=Tmed9 PE=1 SV=1	361207	Tmed9	67511	Tmed9	54732	TMED9			x							x			x
G3V963	RCG47487, isoform CRA_b OS=Rattus norvegicus OX=10116 GN=Tmem132a PE=4 SV=1	338474	Tmem132a	98170	Tmem132a	54972	TMEM132A
D3ZZU4	Transmembrane protein 160 OS=Rattus norvegicus OX=10116 GN=Tmem160 PE=1 SV=1	292654	Tmem160	69094	Tmem160	54958	TMEM160																	x
A9CMA6	Transmembrane protein 163 OS=Rattus norvegicus OX=10116 GN=Tmem163 PE=1 SV=1	360839	Tmem163	72160	Tmem163	81615	TMEM163																	x
Q6JAM9	Transmembrane protein 35A OS=Rattus norvegicus OX=10116 GN=Tmem35a PE=1 SV=1	308134	Tmem35a	67564	Tmem35a	59353	TMEM35A
A1L1L9	RGD1563224 protein OS=Rattus norvegicus OX=10116 GN=Tmem65 PE=2 SV=1	500874	Tmem65	74868	Tmem65	157378	TMEM65
P70566	Tropomodulin-2 OS=Rattus norvegicus OX=10116 GN=Tmod2 PE=1 SV=1	58814	Tmod2	50876	Tmod2	29767	TMOD2
G3V8F5	Mitochondrial import receptor subunit TOM40 homolog OS=Rattus norvegicus OX=10116 GN=Tomm40 PE=1 SV=1	308416	Tomm40	53333	Tomm40	10452	TOMM40																	x
Q6IM78	DNA topoisomerase I, mitochondrial OS=Rattus norvegicus OX=10116 GN=Top1mt PE=2 SV=1	300029	Top1mt	72960	Top1mt	116447	TOP1MT			x
Q64560	Tripeptidyl-peptidase 2 OS=Rattus norvegicus OX=10116 GN=Tpp2 PE=2 SV=3	81815	Tpp2	22019	Tpp2	7174	TPP2			x
A8WCF8	Tumor protein p63-regulated gene 1-like protein OS=Rattus norvegicus OX=10116 GN=Tprg1l PE=1 SV=1	687090	Tprg1l	67808	Tprgl	127262	TPRG1L
D3ZM62	Tripartite motif-containing protein 2 OS=Rattus norvegicus OX=10116 GN=Trim2 PE=1 SV=2	361970	Trim2	80890	Trim2	23321	TRIM2			x
O08629	Transcription intermediary factor 1-beta OS=Rattus norvegicus OX=10116 GN=Trim28 PE=1 SV=2	116698	Trim28	21849	Trim28	10155	TRIM28	x	x	x	x	x	x	x	x	x	x		x	x		x		x
G3V8D6	Tripartite motif protein 3, isoform CRA_a OS=Rattus norvegicus OX=10116 GN=Trim3 PE=1 SV=1	83616	Trim3	55992	Trim3	10612	TRIM3
A0A0G2K0P5	Thyroid hormone receptor interactor 4 OS=Rattus norvegicus OX=10116 GN=Trip4 PE=1 SV=1	315769	Trip4	56404	Trip4	9325	TRIP4			x
Q5U2R4	tRNA methyltransferase 10 homolog C OS=Rattus norvegicus OX=10116 GN=Trmt10c PE=2 SV=1	304012	Trmt10c	52575	Trmt10c	54931	TRMT10C			x					x
Q6IRE4	Tumor susceptibility gene 101 protein OS=Rattus norvegicus OX=10116 GN=Tsg101 PE=1 SV=1	292925	Tsg101	22088	Tsg101	7251	TSG101			x
G3V762	Tissue specific transplantation antigen P35B (Predicted), isoform CRA_a OS=Rattus norvegicus OX=10116 GN=Tsta3 PE=1 SV=1	300036	Tsta3	22122	Tsta3	7264	TSTA3			x														x
D4A6D7	Tetratricopeptide repeat protein 19, mitochondrial OS=Rattus norvegicus OX=10116 GN=Ttc19 PE=3 SV=1	691506	Ttc19	72795	Ttc19	54902	TTC19
D4A1Q9	Tubulin tyrosine ligase-like 12 OS=Rattus norvegicus OX=10116 GN=Ttll12 PE=1 SV=1	300105	Ttll12	223723	Ttll12	23170	TTLL12			x			x
Q6AYZ1	Tubulin alpha-1C chain OS=Rattus norvegicus OX=10116 GN=Tuba1c PE=1 SV=1	300218~100909441	Tuba1c	22146	Tuba1c	84790	TUBA1C				x		x	x			x							x
Q5RJR2	Twinfilin-1 OS=Rattus norvegicus OX=10116 GN=Twf1 PE=1 SV=1	315265	Twf1	19230	Twf1	5756	TWF1			x												x		x
B0BMY7	Protein tyrosine kinase 9-like (A6-related protein) (Predicted), isoform CRA_b OS=Rattus norvegicus OX=10116 GN=Twf2 PE=1 SV=1	684352	Twf2	23999	Twf2	11344	TWF2			x														x
P11232	Thioredoxin OS=Rattus norvegicus OX=10116 GN=Txn PE=1 SV=2	116484	Txn1	22166	Txn1	7295	TXN			x			x
D3ZZC1	RCG43947 OS=Rattus norvegicus OX=10116 GN=Txndc5 PE=1 SV=1	100362805	Txndc5	105245	Txndc5	81567	TXNDC5			x														x
O89049	Thioredoxin reductase 1, cytoplasmic OS=Rattus norvegicus OX=10116 GN=Txnrd1 PE=1 SV=5	58819	Txnrd1	50493	Txnrd1	7296	TXNRD1			x					x		x							x
Q9Z0J5	Thioredoxin reductase 2, mitochondrial OS=Rattus norvegicus OX=10116 GN=Txnrd2 PE=1 SV=3	50551	Txnrd2	26462	Txnrd2	10587	TXNRD2			x														x
Q5M7A4	Ubiquitin-like modifier-activating enzyme 5 OS=Rattus norvegicus OX=10116 GN=Uba5 PE=1 SV=1	300968	Uba5	66663	Uba5	79876	UBA5																	x
P63281	SUMO-conjugating enzyme UBC9 OS=Rattus norvegicus OX=10116 GN=Ube2i PE=1 SV=1	25573	Ube2i	22196	Ube2i	7329	UBE2I	x		x		x	x	x	x	x	x	x	x	x	x	x		x
D4ABY4	Ubiquitin-conjugating enzyme E2, J1 OS=Rattus norvegicus OX=10116 GN=Ube2j1 PE=1 SV=3	297961	Ube2j1	56228	Ube2j1	51465	UBE2J1
D3ZXS8	Huntingtin interacting protein 2 (Predicted), isoform CRA_a OS=Rattus norvegicus OX=10116 GN=Ube2k PE=1 SV=1	289623	Ube2k	53323	Ube2k	3093	UBE2K			x	x				x									x
Q9EQX9	Ubiquitin-conjugating enzyme E2 N OS=Rattus norvegicus OX=10116 GN=Ube2n PE=1 SV=1	116725	Ube2n	93765	Ube2n	7334	UBE2N			x
D3ZFY8	Ubiquitin-conjugating enzyme E2 V1 OS=Rattus norvegicus OX=10116 GN=LOC100912618 PE=1 SV=1	296390~ 100912618~ 679539	Ube2v1	66589	Ube2v1	7335	UBE2V1	x																x
Q9ES53	Ubiquitin recognition factor in ER-associated degradation protein 1 OS=Rattus norvegicus OX=10116 GN=Ufd1 PE=1 SV=1	84478	Ufd1	22230	Ufd1	7353	UFD1			x			x
Q9JLA3	UDP-glucose:glycoprotein glucosyltransferase 1 OS=Rattus norvegicus OX=10116 GN=Uggt1 PE=1 SV=2	171129	Uggt1	320011	Uggt1	56886	UGGT1
Q4V8I9	UTP--glucose-1-phosphate uridylyltransferase OS=Rattus norvegicus OX=10116 GN=Ugp2 PE=1 SV=1	289827	Ugp2	216558	Ugp2	7360	UGP2			x												x		x
Q32Q54	RCG37273, isoform CRA_a OS=Rattus norvegicus OX=10116 GN=Uqcc1 PE=1 SV=1	683512	Uqcc1	56046	Uqcc1	55245	UQCC1
B0BN55	Uroporphyrinogen decarboxylase OS=Rattus norvegicus OX=10116 GN=Urod PE=1 SV=1	29421	Urod	22275	Urod	7389	UROD			x														x
A0A0A0MY07	Ubiquitin carboxyl-terminal hydrolase 15 OS=Rattus norvegicus OX=10116 GN=Usp15 PE=1 SV=1	171329	Usp15	14479	Usp15	9958	USP15
D3ZL57	USP6 N-terminal like (Predicted), isoform CRA_a OS=Rattus norvegicus OX=10116 GN=Usp6nl PE=1 SV=1	291309	Usp6nl	98910	Usp6nl	9712	USP6NL
Q9Z270	Vesicle-associated membrane protein-associated protein A OS=Rattus norvegicus OX=10116 GN=Vapa PE=1 SV=3	58857	Vapa	30960	Vapa	9218	VAPA										x					x
A0A0G2JSR0	Voltage-dependent anion-selective channel protein 3 OS=Rattus norvegicus OX=10116 GN=Vdac3 PE=1 SV=1	83532	Vdac3	22335	Vdac3	7419	VDAC3			x														x
F1LPV2	Very low-density lipoprotein receptor OS=Rattus norvegicus OX=10116 GN=Vldlr PE=4 SV=1	25696	Vldlr	22359	Vldlr	7436	VLDLR			x
Q6AY86	Vacuolar protein sorting-associated protein 26A OS=Rattus norvegicus OX=10116 GN=Vps26a PE=1 SV=1	361846	Vps26a	30930	Vps26a	9559	VPS26A			x							x				x			x
B1WBS4	Similar to Vacuolar protein sorting 26 homolog (VPS26 protein homolog), isoform CRA_a OS=Rattus norvegicus OX=10116 GN=Vps26b PE=1 SV=1	300472	Vps26b	69091	Vps26b	112936	VPS26B			x					x
A0A0G2JTS3	Vacuolar protein sorting-associated protein 29 OS=Rattus norvegicus OX=10116 GN=Vps29 PE=1 SV=1	288666	Vps29	56433	Vps29	51699	VPS29			x					x		x							x
O08700	Vacuolar protein sorting-associated protein 45 OS=Rattus norvegicus OX=10116 GN=Vps45 PE=1 SV=1	64516	Vps45	22365	Vps45	11311	VPS45			x
F7F1Y3	Vacuolar protein sorting-associated protein 4A OS=Rattus norvegicus OX=10116 GN=Vps4a PE=1 SV=1	246772	Vps4a	116733	Vps4a	27183	VPS4A			x
F1M4I4	Uncharacterized protein OS=Rattus norvegicus OX=10116 PE=1 SV=2	100361915	Vps51	68505	Vps51	738	VPS51
Q5RKI0	WD repeat-containing protein 1 OS=Rattus norvegicus OX=10116 GN=Wdr1 PE=1 SV=3	360950	Wdr1	22388	Wdr1	9948	WDR1			x						x								x
A0A0G2K0H6	WD repeat domain 13 OS=Rattus norvegicus OX=10116 GN=Wdr13 PE=1 SV=1	317370	Wdr13	73447	Wdr13	64743	WDR13			x
G3V9M3	RCG28460 OS=Rattus norvegicus OX=10116 GN=Wdr47 PE=1 SV=1	310785	Wdr47	99512	Wdr47	22911	WDR47
A0A0G2JV31	X-prolyl aminopeptidase (Aminopeptidase P) 1, soluble, isoform CRA_a OS=Rattus norvegicus OX=10116 GN=Xpnpep1 PE=1 SV=1	170751	Xpnpep1	170750	Xpnpep1	7511	XPNPEP1			x					x	x
Q5I0L3	Tyrosine--tRNA ligase, mitochondrial OS=Rattus norvegicus OX=10116 GN=Yars2 PE=2 SV=1	287924	Yars2	70120	Yars2	51067	YARS2
Q5EGY4	Synaptobrevin homolog YKT6 OS=Rattus norvegicus OX=10116 GN=Ykt6 PE=1 SV=1	64351	Ykt6	56418	Ykt6	10652	YKT6			x														x
D4A264	Zinc-binding alcohol dehydrogenase, domain-containing 2 OS=Rattus norvegicus OX=10116 GN=Zadh2 PE=1 SV=2	291403	Zadh2	225791	Zadh2	284273	ZADH2			x
D4A7U1	Zyxin OS=Rattus norvegicus OX=10116 GN=Zyx PE=1 SV=1	114636	Zyx	22793	Zyx	7791	ZYX			x
Q78E94	Na-Ca exchanger isoform NACA5 (Fragment) OS=Rattus norvegicus OX=10116 PE=2 SV=1	n.a.	n.a.	20541	Slc8a1	6546	SLC8A1 CNC NCX1
Q6PEC5	Uncharacterized protein (Fragment) OS=Rattus norvegicus OX=10116 PE=2 SV=1	n.a.	n.a.	20655	Sod1	6647	SOD1	x		x			x											x
A0A0G2K6L6	Uncharacterized protein OS=Rattus norvegicus OX=10116 PE=3 SV=1	n.a.	n.a.	67427	Rps20	6224	RPS20			x							x					x
