# Supplementary material for: Proteomic Identification of an Endogenous Synaptic SUMOylome in the Developing Rat Brain
Source: Front Mol Neurosci. 2021 Nov 23;14:780535. doi: 10.3389/fnmol.2021.780535 (PMC8650717; doi:10.3389/fnmol.2021.780535)
Supplement: Supplementary file 6 [file Table_6.XLSX]

## Sheet: Synaptic proteome_GO_CC_terms
Enrichement analysis of the synaptic protein dataset for GO Cellular Components terms
ID	Description	GeneRatio	BgRatio	pvalue	p.adjust	qvalue	geneID	Count
GO:0098798	mitochondrial protein complex	186/3298	281/18437	1.45e-72	1.06e-69	4.94e-70	Atp5f1a/Ndufs1/Hadha/Vdac1/Ndufs2/Idh3B/Uqcrc1/Sdha/Uqcrc2/Ndufa10l1/Ndufa10/Atp5pd/Ndufa9/Hsd17b10/Idh3g/Ndufv1/Ndufs3/Atp5po/Hadhb/Cyc1/Atp5pb/LOC100911417/Tomm70/Afg3l2/Agk/Mrps22/Ndufv2/Samm50/Ndufb10/Ndufa13/Park7/Sdhb/Uqcrfs1/Ndufb9/Mcu/Mrpl44/Suclg2/Ndufv3/Chchd3/Micu1/Clpx/Tomm22/Ndufb7/Ndufs7/Tomm40/Mrps35/Dnajc11/Timm50/Mrps9/Mtx2/Cox4i1/Mrps31/Mrps34/Mtx1/Ndufs4/Ndufs8/Mrps27/Ndufa12/C…	186
GO:0098984	neuron to neuron synapse	245/3298	445/18437	1.32e-71	4.82e-69	2.25e-69	Bsn/Hspa8/Dnm1/Srcin1/Gapdh/LOC108351137/Atp1a1/Syn1/Map1a/Syngap1/Pclo/Syt1/Atp2b2/Epb41l1/Actn2/Dlg4/Lrrc7/Ppp1r9b/Shank2/Srgap2/Mapt/Ctnnd2/Dbn1/Add2/Epb41l3/Stx1a/Ctnnb1/Map4/Vps35/Ctnnd1/Snap91/Dlg2/Erc2/Dnm3/Adgrl1/Sept11/Camk2g/Ptprs/Camk2a/Prkcg/Cnksr2/Exoc4/Dnm2/Pak3/Nefm/Phb/Rims1/Sh3gl2/Gphn/Pak1/Baiap2/Arhgef2/Ppp1r9a/Phb2/Pak2/Shank1/Mpp2/Actr2/Pkp4/Epha4/Gap43/Add3/Lrrc4b/Calb1/Ntrk…	245
GO:0032279	asymmetric synapse	232/3298	421/18437	6.89e-68	1.68e-65	7.84e-66	Bsn/Hspa8/Dnm1/Srcin1/Gapdh/LOC108351137/Atp1a1/Syn1/Map1a/Syngap1/Pclo/Atp2b2/Epb41l1/Actn2/Dlg4/Lrrc7/Ppp1r9b/Shank2/Srgap2/Mapt/Ctnnd2/Dbn1/Add2/Epb41l3/Stx1a/Ctnnb1/Map4/Vps35/Ctnnd1/Snap91/Dlg2/Erc2/Dnm3/Adgrl1/Camk2g/Ptprs/Camk2a/Prkcg/Cnksr2/Exoc4/Dnm2/Pak3/Nefm/Phb/Rims1/Gphn/Pak1/Baiap2/Arhgef2/Ppp1r9a/Phb2/Pak2/Shank1/Mpp2/Actr2/Pkp4/Epha4/Gap43/Add3/Lrrc4b/Ntrk2/Nptn/Dnajc6/Akap5/Mapk1…	232
GO:0014069	postsynaptic density	229/3298	417/18437	1.27e-66	2.31e-64	1.08e-64	Bsn/Hspa8/Dnm1/Srcin1/Gapdh/LOC108351137/Atp1a1/Syn1/Map1a/Syngap1/Pclo/Atp2b2/Epb41l1/Actn2/Dlg4/Lrrc7/Ppp1r9b/Shank2/Srgap2/Mapt/Ctnnd2/Dbn1/Add2/Epb41l3/Stx1a/Ctnnb1/Map4/Vps35/Ctnnd1/Snap91/Dlg2/Erc2/Dnm3/Adgrl1/Camk2g/Ptprs/Camk2a/Prkcg/Cnksr2/Exoc4/Dnm2/Pak3/Nefm/Phb/Rims1/Gphn/Pak1/Baiap2/Arhgef2/Ppp1r9a/Phb2/Pak2/Shank1/Mpp2/Actr2/Pkp4/Epha4/Gap43/Add3/Lrrc4b/Ntrk2/Nptn/Dnajc6/Akap5/Mapk1…	229
GO:0099572	postsynaptic specialization	240/3298	452/18437	5.29e-66	7.71e-64	3.6e-64	Bsn/Hspa8/Dnm1/Srcin1/Gapdh/LOC108351137/Atp1a1/Syn1/Map1a/Syngap1/Pclo/Atp2b2/Epb41l1/Actn2/Dlg4/Lrrc7/Ppp1r9b/Shank2/Srgap2/Mapt/Ctnnd2/Dbn1/Add2/Epb41l3/Stx1a/Ctnnb1/Map4/Vps35/Ctnnd1/Snap91/Dlg2/Erc2/Dnm3/Adgrl1/Sept11/Camk2g/Ptprs/Camk2a/Prkcg/Cnksr2/Exoc4/Dnm2/Pak3/Nefm/Phb/Rims1/Gphn/Pak1/Baiap2/Arhgef2/Ppp1r9a/Phb2/Pak2/Shank1/Mpp2/Actr2/Pkp4/Epha4/Gap43/Add3/Lrrc4b/Ntrk2/Nptn/Nlgn3/Dnajc…	240
GO:0005759	mitochondrial matrix	186/3298	309/18437	9.75e-63	1.06e-60	4.97e-61	Hspd1/Ogdh/LOC103693780/Lrpprc/Glud1/Got2/Lonp1/Hspa9/Oxct1/Hadha/Vdac1/Acat1/Idh3B/Tufm/Abat/Mdh2/Dlat/Oat/Uqcrc2/Trap1/Dld/Ndufa10l1/Ndufa10/Ndufa9/Hsd17b10/Pitrm1/Slc25a5/Idh3g/Bdh1/Atad3a/Aldh2/Aldh4a1/Hadhb/Etfa/Pde2a/Tst/Shmt2/Dlst/Echs1/LOC100911186/C1qbp/Pdp1/Vdac2/Ivd/Mrps22/Pccb/Ak4/Dbt/Hadh/Park7/Snca/Mccc2/Sod2/Mrpl44/Etfb/Suclg2/Lrrc59/Clpx/Acadl/Mrps35/Mrps9/Acads/Gstk1/Pdpr/Mrps31/…	186
GO:0005743	mitochondrial inner membrane	205/3298	362/18437	1.02e-62	1.06e-60	4.97e-61	Hspd1/Atp5f1a/Ndufs1/Got2/Letm1/Opa1/Ndufs2/Uqcrc1/Sdha/Ckmt1/Uqcrc2/Trap1/Ndufa10l1/Ndufa10/Atp5pd/Ndufa9/Slc25a4/Slc25a5/Ndufv1/Bdh1/Slc1a3/Atad3a/Ndufs3/Phb/Atp5po/Hadhb/Cyc1/Atp5pb/LOC100911417/Pde2a/Phb2/Slc25a22/Shmt2/Slc25a3/Etfdh/Aifm1/Cpt2/Afg3l2/Agk/Cnp/Ndufv2/Ndufb10/Ndufa13/Sfxn1/Park7/Snca/Sdhb/Uqcrfs1/Crat/Stoml2/Ndufb9/Mcu/Exog/Ndufv3/Chchd3/Micu1/Ndufb7/Ndufs7/Tomm40/Dnajc11/Timm5…	205
GO:0097060	synaptic membrane	239/3298	493/18437	5.11e-56	4.66e-54	2.18e-54	Atp1a3/Bsn/Stxbp1/Cntn1/Hspa8/Dnm1/Srcin1/Ncam1/Syt1/L1cam/Atp2b1/Atp2b2/Eno2/Dnm1l/Epb41l1/Actn2/Ank3/Dlg4/Lrrc7/Ppp1r9b/Shank2/Srgap2/Stx1b/Dbn1/Atp2b4/Stx1a/Ctnnb1/Snap91/Dlg2/Erc2/Dnm3/Adgrl1/Nrxn1/Ptprs/Camk2a/Rph3a/Prkcg/Cnksr2/Snap25/Slc1a2/Dnm2/Phb/Rims1/Gphn/Pde2a/Baiap2/Canx/Cadm3/Exoc3/Shank1/Mpp2/Hip1/Cfl1/Scn2a/Farp1/Epha4/Gad2/Slc8a2/Lrrc4b/Ntrk2/Nptn/Slc8a1/Nlgn3/Akap5/Pcdh17/Grin2…	239
GO:0019866	organelle inner membrane	211/3298	413/18437	2.66e-54	2.15e-52	1.01e-52	Hspd1/Lrpprc/Atp5f1a/Ndufs1/Got2/Letm1/Opa1/Ndufs2/Uqcrc1/Sdha/Ckmt1/Uqcrc2/Trap1/Ndufa10l1/Ndufa10/Atp5pd/Ndufa9/Slc25a4/Slc25a5/Ndufv1/Bdh1/Slc1a3/Atad3a/Ndufs3/Phb/Atp5po/Hadhb/Cyc1/Atp5pb/LOC100911417/Pde2a/Phb2/Slc25a22/Shmt2/Slc25a3/Etfdh/Aifm1/Cpt2/Afg3l2/Agk/Cnp/Ndufv2/Ndufb10/Ndufa13/Sfxn1/Park7/Snca/Sdhb/Uqcrfs1/Crat/Stoml2/Ndufb9/Mcu/Exog/Ndufv3/Chchd3/Micu1/Ndufb7/Ndufs7/Tomm40/Dnajc1…	211
GO:0044455	mitochondrial membrane part	154/3298	250/18437	6.17e-54	4.5e-52	2.1e-52	Hspd1/Atp5f1a/Ndufs1/Opa1/Ndufs2/Uqcrc1/Sdha/Ckmt1/Uqcrc2/Ndufa10l1/Ndufa10/Atp5pd/Ndufa9/Slc25a4/Ndufv1/Bdh1/Ndufs3/Phb/Atp5po/Cyc1/Mff/Atp5pb/LOC100911417/Tomm70/Slc25a3/Etfdh/Slc8a2/Afg3l2/Agk/Sarm1/Ndufv2/Samm50/Ndufb10/Ndufa13/Sfxn1/Park7/Sdhb/Uqcrfs1/Gdap1/Ndufb9/Mcu/Ndufv3/Chchd3/Micu1/Tomm22/Ndufb7/Ndufs7/Tomm40/Dnajc11/Timm50/Mtx2/Cox4i1/Mtx1/Ndufs4/Ndufs8/Ndufa12/Chchd6/Ndufb6/Coq5/Atp5…	154
GO:0070382	exocytic vesicle	164/3298	280/18437	4.79e-53	3.17e-51	1.48e-51	Sptbn2/Bsn/Dpysl3/Hspa8/Dnm1/Atp1a2/Syn1/Ap2a2/Syt1/Dnm1l/Vdac1/Dmxl2/Myh9l1/Dlg4/Amph/Stx1b/Stx1a/Ctnnb1/Snap91/Atp6v0a1/Ptprs/Bin1/Rph3a/Snap25/Wdr7/Exoc4/Pebp1/Atp6v0d1/Kif1a/Sh3gl2/Mff/Gnai2/Rab14/Dnajc5/LOC102556337/Rab7a/Sept5/Gad2/Sv2a/Vapa/Vdac2/App/Calm1/Calm3/Calm2/Stx7/Grin2b/Rab3a/Rab1a/Rab11b/Rab6a/Unc13a/Cttnbp2/Arf5/Uso1/Snca/Cops4/Brsk1/Rab10/Stx6/Rab11a/Rap1b/Th/Scamp1/Rab5c/Anxa…	164
GO:0030133	transport vesicle	201/3298	390/18437	1.56e-52	9.5e-51	4.45e-51	Sptbn2/Bsn/Dpysl3/Hspa8/Dnm1/Atp1a2/Syn1/Pclo/Ap2a2/Syt1/Dnm1l/Vdac1/Dmxl2/Myh9l1/Dlg4/Map6/Amph/Stx1b/Stx1a/Ctnnb1/Snap91/Atp6v0a1/Ptprs/Bin1/Rph3a/Snap25/Wdr7/Exoc4/Pebp1/Atp6v0d1/Kif1a/Sh3gl2/Mff/Gnai2/Rab14/Dnajc5/LOC102556337/Rab7a/Sept5/Gad2/Sv2a/Vapa/Vdac2/App/Calm1/Calm3/Calm2/Stx7/Grin2b/Rab3a/Rab1a/Rab11b/Rab6a/Unc13a/Cttnbp2/Arf5/Uso1/Snca/Cops4/Brsk1/Rab10/Stx6/Erp29/Rab11a/Rap1b/Th/S…	201
GO:0012506	vesicle membrane	211/3298	423/18437	4.58e-52	2.57e-50	1.2e-50	Bsn/Syn1/Ap2b1/Ap2a2/Syt1/Atp2a2/Dnm1l/Ap1b1/Map6/Cadps/Ap2a1/Amph/Stx1a/Atp6v0a1/Ptprs/Clip1/Camkv/Bin1/Rph3a/Dnm2/Sh3gl2/Mff/Rab14/Ap2m1/Dnajc5/LOC102556337/Hip1r/Rab7a/Hip1/Copb1/Gad2/Sv2a/Golga5/Sh3kbp1/Calm1/Calm3/Calm2/Stx7/Rab3a/Flot2/Rab11b/Unc13a/Ryr2/Uso1/Snca/Rab10/Anxa3/Bsg/Stx6/Rab11a/Necap1/Scarb2/Th/Epn2/Scamp1/Rab5c/Dbnl/Rab3c/Coro1a/Tmed10/Rab5b/Rab3b/Rab5a/Rab5al1/Slc17a7/Sec22b…	211
GO:0030659	cytoplasmic vesicle membrane	202/3298	397/18437	1.25e-51	6.52e-50	3.05e-50	Bsn/Syn1/Ap2b1/Ap2a2/Syt1/Dnm1l/Ap1b1/Map6/Cadps/Ap2a1/Amph/Stx1a/Atp6v0a1/Ptprs/Clip1/Camkv/Bin1/Rph3a/Dnm2/Sh3gl2/Mff/Rab14/Ap2m1/Dnajc5/LOC102556337/Hip1r/Rab7a/Hip1/Copb1/Gad2/Sv2a/Golga5/Sh3kbp1/Calm1/Calm3/Calm2/Stx7/Rab3a/Flot2/Rab11b/Unc13a/Ryr2/Uso1/Snca/Rab10/Anxa3/Bsg/Stx6/Rab11a/Necap1/Scarb2/Th/Epn2/Scamp1/Rab5c/Dbnl/Rab3c/Coro1a/Tmed10/Rab5b/Rab3b/Rab5a/Rab5al1/Slc17a7/Sec22b/Ykt6/G…	202
GO:0008021	synaptic vesicle	143/3298	237/18437	1.46e-48	7.11e-47	3.33e-47	Sptbn2/Bsn/Hspa8/Dnm1/Syn1/Ap2a2/Syt1/Dnm1l/Vdac1/Dmxl2/Dlg4/Amph/Stx1b/Stx1a/Snap91/Atp6v0a1/Ptprs/Bin1/Rph3a/Snap25/Wdr7/Exoc4/Pebp1/Atp6v0d1/Kif1a/Sh3gl2/Mff/Rab14/Dnajc5/LOC102556337/Rab7a/Sept5/Gad2/Sv2a/Vdac2/App/Calm1/Calm3/Calm2/Stx7/Grin2b/Rab3a/Rab11b/Unc13a/Cttnbp2/Snca/Cops4/Brsk1/Rab10/Stx6/Th/Scamp1/Rab5c/Anxa5/Rab3c/Rab5b/Rab3b/Vps45/Rab5a/Rab5al1/Gria1/Rab3d/Ston2/Grin1/Slc17a7/Se…	143
GO:0150034	distal axon	199/3298	423/18437	3.6e-44	1.64e-42	7.67e-43	Dpysl2/Atp1a3/Dpysl3/Crmp1/Stxbp1/Tubb3/Hspa8/Ncam1/Syn1/Lrp1/Pclo/Hsp90ab1/Syt1/L1cam/Kif5c/Hsp90aa1/Eno2/LOC100911625/Ppp1r9b/Clasp2/Shank2/Mapt/Amph/Dbn1/Kif5b/Cxadr/Aak1/Ctnnd1/Klc1/Snap91/Erc2/Adgrl1/Nrxn1/Itsn1/Atp6v0a1/Basp1/Napa/Ywhae/Usp9x/Bin1/Apc/Kif21b/Prkcg/Snap25/Exoc4/Dnm2/Got1/Pebp1/Atp6v0d1/Git1/Fscn1/Pak1/Ap2m1/Dnajc5/Exoc3/Ppp1r9a/Nefl/Arpc2/Glul/Myh14/Rab7a/Ap3d1/Cfl1/Cyfip1/T…	199
GO:0043197	dendritic spine	125/3298	214/18437	1.8e-40	7.74e-39	3.62e-39	Atp1a3/Hspa8/Dnm1/Atp1a2/Atp2b1/Dlg4/Lrrc7/Ppp1r9b/Shank2/Srgap2/Prkar2b/Dbn1/Ctnnd1/Dnm3/Sept11/Itsn1/Camk2a/Ppp1ca/Slc1a3/Rph3a/Nedd4/Ppp1cc/Slc1a2/Dnm2/Baiap2/Canx/Ppp1r9a/Arpc2/Shank1/Ppp3ca/Mpp2/Cfl1/Cyfip1/Farp1/Epha4/Strn4/Slc8a2/Calb1/Ntrk2/Slc8a1/App/Akap5/Grin2b/Psd/Palm/Cttnbp2/Grk2/Anks1b/Grm5/Hpca/Arf4/Shank3/Asap1/Hnrnpk/Rac1/Ptk2b/Gpm6a/Cdc42/Cttn/Cnn3/Tenm2/Prkaca/Gria1/Grin1/Gsk3…	125
GO:0044309	neuron spine	126/3298	217/18437	2.1e-40	8.5e-39	3.98e-39	Atp1a3/Hspa8/Dnm1/Atp1a2/Atp2b1/Dlg4/Lrrc7/Ppp1r9b/Shank2/Srgap2/Prkar2b/Dbn1/Ctnnd1/Dnm3/Sept11/Itsn1/Camk2a/Ppp1ca/Slc1a3/Rph3a/Nedd4/Ppp1cc/Slc1a2/Dnm2/Baiap2/Canx/Ppp1r9a/Arpc2/Shank1/Ppp3ca/Mpp2/Cfl1/Cyfip1/Farp1/Epha4/Strn4/Slc8a2/Calb1/Ntrk2/Slc8a1/App/Akap5/Grin2b/Psd/Palm/Cttnbp2/Grk2/Anks1b/Grm5/Hpca/Arf4/Shank3/Asap1/Hnrnpk/Rac1/Ptk2b/Gpm6a/Cdc42/Cttn/Cnn3/Tenm2/Prkaca/Gria1/Grin1/Gsk3…	126
GO:0045211	postsynaptic membrane	170/3298	354/18437	2.75e-39	1.06e-37	4.94e-38	Cntn1/Hspa8/Dnm1/Srcin1/Ncam1/Atp2b2/Actn2/Ank3/Dlg4/Lrrc7/Shank2/Srgap2/Dbn1/Ctnnb1/Snap91/Dlg2/Dnm3/Ptprs/Camk2a/Rph3a/Cnksr2/Dnm2/Gphn/Canx/Shank1/Mpp2/Hip1/Farp1/Epha4/Slc8a2/Lrrc4b/Ntrk2/Nptn/Slc8a1/Nlgn3/Pcdh17/Grin2b/Rgs7/Plppr4/Anks1b/Grm5/Lin7c/Shank3/Cntn2/Adgrl2/Cdh10/Cdk5/Tenm2/Gria1/Crkl/LOC100911248/Grm7/Abi1/Slc6a1/Grin1/Fabp5/Lin7b/Dnaja3/Mink1/Gria3/Dlgap1/Clstn1/Nlgn1/Gabra3/Fxy…	170
GO:0030658	transport vesicle membrane	108/3298	186/18437	8.53e-35	3.11e-33	1.45e-33	Bsn/Syn1/Syt1/Dnm1l/Map6/Amph/Stx1a/Atp6v0a1/Ptprs/Bin1/Rph3a/Sh3gl2/Mff/Rab14/Dnajc5/LOC102556337/Rab7a/Gad2/Sv2a/Calm1/Calm3/Calm2/Stx7/Rab3a/Rab11b/Unc13a/Uso1/Snca/Rab10/Stx6/Scamp1/Rab5c/Rab3c/Tmed10/Rab5b/Rab3b/Rab5a/Rab5al1/Slc17a7/Sec22b/Sar1a/Synrg/Tprg1l/Sv2b/Sgta/Slc6a17/Syp/Rab4a/Slc2a3/Syt3/Vamp3/Rab4b/Pdcd6/Sec23a/Tmem163/Lamp1/Syt5/Rab35/Pi4k2a/Slc32a1/Tmed7/Sar1b/Sec24c/Tmem30a/Pr…	108
GO:0031252	cell leading edge	180/3298	414/18437	2.19e-34	7.59e-33	3.55e-33	Dpysl3/Tubb3/Srcin1/Atp6v1b2/Hsp90aa1/Atp2b1/Myh9l1/Myh9/Ppp1r9b/Clasp2/Srgap2/Mapt/Amph/Dbn1/Nckap1/Epb41l3/Ctnnb1/Aak1/Ctnnd1/Slc12a5/Itsn1/Tln1/Clip1/Apc/Cdc42bpb/Snap25/Slc1a2/Exoc4/Dnm2/Rasgrp2/Fscn1/Pak1/Ctnna1/Baiap2/Arhgef2/Wasf1/Ppp1r9a/Hip1r/Arpc2/Mpp2/Cfl1/Actr2/Cyfip1/Shtn1/Arhgap1/App/Akap5/Flot2/Pafah1b1/Psd/Palm/Ezr/Hpca/Nme2/Arf4/Exoc8/Thy1/Cadm4/Dbnl/Tpm1/Nme1/Rac1/Eps8/Coro1a/Pt…	180
GO:0098800	inner mitochondrial membrane protein complex	93/3298	147/18437	2.38e-34	7.89e-33	3.69e-33	Atp5f1a/Ndufs1/Ndufs2/Uqcrc1/Sdha/Uqcrc2/Ndufa10l1/Ndufa10/Atp5pd/Ndufa9/Ndufv1/Ndufs3/Atp5po/Cyc1/Atp5pb/LOC100911417/Afg3l2/Agk/Ndufv2/Ndufb10/Ndufa13/Park7/Sdhb/Uqcrfs1/Ndufb9/Mcu/Ndufv3/Chchd3/Micu1/Ndufb7/Ndufs7/Dnajc11/Timm50/Cox4i1/Ndufs4/Ndufs8/Ndufa12/Chchd6/Ndufb6/Atp5mg/Ppif/Timm29/Ndufb11/Ndufb8/Ndufc2/Grpel1/Spg7/Ndufb4/Ndufb5/Apool/Ndufa6/Ndufa11/Ndufs5/Atp5mf/Sdhc/Afg3l1/Ndufaf1/Co…	93
GO:0044440	endosomal part	152/3298	323/18437	6.09e-34	1.93e-32	9.04e-33	Uba1/Anxa6/Ehd1/Vps35/Snap91/Vps50/Ndrg1/Rab14/Rab7a/Ap3d1/Epha4/Arhgap1/Ntrk2/Gripap1/Stx7/Arl8b/Rab11b/Psd/Lrpap1/Sh3gl1/Rab10/Vac14/Rab11a/Scamp1/Myo1b/Rac1/Anxa2/Vps45/Rab5a/Rab5al1/Gria1/Snx2/Rap2c/Ankfy1/Snx4/Gga3/Snx27/Rap2b/Rhob/Dnajc13/Coro1c/Vps52/Rab23/Tfrc/Snx1/Ehd4/Rab4a/Stam/Rab21/Arf6/Chmp7/Tsg101/Vps53/Snx3/Lamtor1/LOC100361543/Sh3gl3/Clip3/LOC108348122/Vps33a/Tmem163/Lamp1/Syt5/R…	152
GO:0030426	growth cone	118/3298	219/18437	1.3e-33	3.9e-32	1.82e-32	Dpysl2/Dpysl3/Crmp1/Tubb3/Ncam1/Lrp1/Pclo/Hsp90ab1/L1cam/Kif5c/Hsp90aa1/Eno2/LOC100911625/Ppp1r9b/Clasp2/Shank2/Mapt/Dbn1/Kif5b/Cxadr/Ctnnd1/Klc1/Erc2/Adgrl1/Nrxn1/Basp1/Ywhae/Usp9x/Apc/Kif21b/Snap25/Exoc4/Dnm2/Fscn1/Pak1/Exoc3/Ppp1r9a/Nefl/Arpc2/Myh14/Cfl1/Cyfip1/Tpm3/Epha4/Gap43/Shtn1/Exoc7/Ntrk2/Tmod2/App/Calm1/Calm3/Calm2/Pafah1b1/Ndrg2/Nectin1/Snca/Exoc8/Thy1/Dcx/Sncb/Eps8/Ptk2b/Gpm6a/Sirt2/…	118
GO:0030427	site of polarized growth	119/3298	222/18437	1.34e-33	3.9e-32	1.82e-32	Dpysl2/Dpysl3/Crmp1/Tubb3/Ncam1/Lrp1/Pclo/Hsp90ab1/L1cam/Kif5c/Hsp90aa1/Eno2/LOC100911625/Ppp1r9b/Clasp2/Shank2/Mapt/Dbn1/Kif5b/Cxadr/Ctnnd1/Klc1/Erc2/Adgrl1/Nrxn1/Basp1/Ywhae/Usp9x/Apc/Kif21b/Snap25/Exoc4/Dnm2/Fscn1/Pak1/Exoc3/Ppp1r9a/Nefl/Arpc2/Myh14/Cfl1/Cyfip1/Tpm3/Epha4/Gap43/Shtn1/Exoc7/Ntrk2/Tmod2/App/Calm1/Calm3/Calm2/Pafah1b1/Ndrg2/Nectin1/Snca/Exoc8/Thy1/Dcx/Sncb/Eps8/Ptk2b/Gpm6a/Sirt2/…	119
GO:0010008	endosome membrane	141/3298	300/18437	1.73e-31	4.85e-30	2.27e-30	Uba1/Anxa6/Ehd1/Vps35/Snap91/Ndrg1/Rab14/Rab7a/Ap3d1/Epha4/Arhgap1/Ntrk2/Gripap1/Stx7/Arl8b/Rab11b/Psd/Sh3gl1/Rab10/Vac14/Rab11a/Scamp1/Myo1b/Rac1/Anxa2/Vps45/Rab5a/Rab5al1/Gria1/Snx2/Rap2c/Ankfy1/Snx4/Gga3/Snx27/Rap2b/Rhob/Dnajc13/Coro1c/Vps52/Rab23/Tfrc/Snx1/Ehd4/Rab4a/Rab21/Arf6/Chmp7/Tsg101/Snx3/Lamtor1/LOC100361543/Sh3gl3/Clip3/LOC108348122/Vps33a/Tmem163/Lamp1/Syt5/Rab35/Pi4k2a/Rab8a/Vps33b…	141
GO:0000313	organellar ribosome	67/3298	91/18437	2.97e-31	7.74e-30	3.62e-30	Mrps22/Mrpl44/Mrps35/Mrps9/Mrps31/Mrps34/Mrps27/Mrpl37/mrpl9/Mrpl58/Mrps7/Mrpl15/Mrpl28/Mrpl46/Mrps25/Mrpl3/Mrpl13/mrpl11/Mrpl23/mrpl24/Mrpl43/Mrpl38/Mrpl4/Mrpl19/Mrpl16/Mrps10/Mrpl40/Mrps18b/Mrpl47/Mrps15/Mrpl45/Mrpl12/Mrps26/Mrpl20/Mrpl49/Mrpl21/Mrps30/Mrps11/Mrpl2/Mrps14/Mrpl14/Mrps5/Mtg1/Mrpl48/Chchd1/Mrps16/Mrpl50/Mrps17/Mrpl18/Mrpl27/Mrps18a/Mrpl53/Mrps36/Mrpl41/Mrpl51/Ndufab1/Mrpl17/Nsun4/…	67
GO:0005761	mitochondrial ribosome	67/3298	91/18437	2.97e-31	7.74e-30	3.62e-30	Mrps22/Mrpl44/Mrps35/Mrps9/Mrps31/Mrps34/Mrps27/Mrpl37/mrpl9/Mrpl58/Mrps7/Mrpl15/Mrpl28/Mrpl46/Mrps25/Mrpl3/Mrpl13/mrpl11/Mrpl23/mrpl24/Mrpl43/Mrpl38/Mrpl4/Mrpl19/Mrpl16/Mrps10/Mrpl40/Mrps18b/Mrpl47/Mrps15/Mrpl45/Mrpl12/Mrps26/Mrpl20/Mrpl49/Mrpl21/Mrps30/Mrps11/Mrpl2/Mrps14/Mrpl14/Mrps5/Mtg1/Mrpl48/Chchd1/Mrps16/Mrpl50/Mrps17/Mrpl18/Mrpl27/Mrps18a/Mrpl53/Mrps36/Mrpl41/Mrpl51/Ndufab1/Mrpl17/Nsun4/…	67
GO:0031300	intrinsic component of organelle membrane	123/3298	245/18437	4.74e-31	1.19e-29	5.58e-30	Syn1/Syt1/Stx1a/Slc25a4/Atp6v0a1/Ptprs/Mff/Rab14/Dnajc5/Tomm70/Rab7a/Slc25a3/Etfdh/Sv2a/Slc8a2/Afg3l2/Agk/Stx7/Rab3a/Rab11b/Sfxn1/Rab10/Stx6/Gdap1/Mcu/Scamp1/Rab5c/Chchd3/Rab3c/Micu1/Rab5b/Tomm40/Dnajc11/Rab3b/Rab5a/Rab5al1/Slc17a7/Clstn1/Chchd6/Sv2b/Slc6a17/Syp/Rab4a/Rhot2/Vamp3/Rab4b/Tmem163/Lamp1/Syt5/Spg7/Rab35/Sco1/Slc32a1/Mpc2/Apool/Ptprn2/Slc30a3/Stx16/Abcb6/Cpt1a/Pex16/Synj2bp/Bid/Ergic3/…	123
GO:0030672	synaptic vesicle membrane	81/3298	127/18437	1.9e-30	4.47e-29	2.09e-29	Bsn/Syn1/Syt1/Dnm1l/Amph/Stx1a/Atp6v0a1/Ptprs/Bin1/Rph3a/Sh3gl2/Mff/Rab14/Dnajc5/LOC102556337/Rab7a/Gad2/Sv2a/Calm1/Calm3/Calm2/Stx7/Rab3a/Rab11b/Unc13a/Snca/Rab10/Stx6/Scamp1/Rab5c/Rab3c/Rab5b/Rab3b/Rab5a/Rab5al1/Slc17a7/Tprg1l/Sv2b/Sgta/Slc6a17/Syp/Rab4a/Slc2a3/Vamp3/Rab4b/Tmem163/Lamp1/Syt5/Rab35/Pi4k2a/Slc32a1/Prrt2/Ptprn2/Syt7/Slc30a3/Stx16/Cltb/Syt12/Scamp5/Vamp1/Atp6v1g2/Cplx3/Vti1a/Slc6a9…	81
GO:0099501	exocytic vesicle membrane	81/3298	127/18437	1.9e-30	4.47e-29	2.09e-29	Bsn/Syn1/Syt1/Dnm1l/Amph/Stx1a/Atp6v0a1/Ptprs/Bin1/Rph3a/Sh3gl2/Mff/Rab14/Dnajc5/LOC102556337/Rab7a/Gad2/Sv2a/Calm1/Calm3/Calm2/Stx7/Rab3a/Rab11b/Unc13a/Snca/Rab10/Stx6/Scamp1/Rab5c/Rab3c/Rab5b/Rab3b/Rab5a/Rab5al1/Slc17a7/Tprg1l/Sv2b/Sgta/Slc6a17/Syp/Rab4a/Slc2a3/Vamp3/Rab4b/Tmem163/Lamp1/Syt5/Rab35/Pi4k2a/Slc32a1/Prrt2/Ptprn2/Syt7/Slc30a3/Stx16/Cltb/Syt12/Scamp5/Vamp1/Atp6v1g2/Cplx3/Vti1a/Slc6a9…	81
GO:0099240	intrinsic component of synaptic membrane	123/3298	254/18437	3.82e-29	8.71e-28	4.08e-28	Atp1a3/Cntn1/Ncam1/Atp2b1/Atp2b2/Dlg4/Lrrc7/Atp2b4/Stx1a/Dlg2/Adgrl1/Nrxn1/Ptprs/Snap25/Slc1a2/Canx/Cadm3/Mpp2/Scn2a/Epha4/Slc8a2/Lrrc4b/Nptn/Slc8a1/Nlgn3/Pcdh17/Grin2b/Flot2/Plppr4/Nectin1/Grm5/Cntn6/Cntn2/Adgrl2/Cdh10/Gpm6a/Gria1/Grm7/Slc6a1/Grin1/Gria3/Clstn1/Nlgn1/Gabra3/Fxyd6/Gabrb3/Gpc4/Slc2a3/LOC100909595/Ncstn/Ptpra/Syt3/Gabbr1/Slc6a11/Gria4/Prrt1/Gabrb2/Lrrc4c/Adgrb1/Prrt2/Gabra5/Syt7/Ga…	123
GO:0005741	mitochondrial outer membrane	85/3298	151/18437	2.39e-26	5.27e-25	2.47e-25	Hk1/Opa1/Dnm1l/Vdac1/Cyb5r3/Slc25a4/Vat1/Ppp1cc/Phb/Pebp1/Hadhb/Mff/Pde2a/Wasf1/LOC102556337/Tomm70/Phb2/Epha4/Mtor/Maoa/Vdac2/Cnp/Sarm1/Samm50/Snca/Gdap1/Tomm34/Rmdn3/Nme1/Tomm22/Acsl1/Tomm40/Dnajc11/Nipsnap2/Mtx2/Maob/Mavs/Rtn4ip1/Cyb5b/Nos1/Mtx1/Cisd1/Nlrx1/Hax1/Rhot2/Slc25a46/Gk/Acsl3/Abcb6/March5/Cisd2/Cpt1a/Synj2bp/Bid/Bax/Vamp1/Marc2/Mfn1/Prnp/Gja1/Asl/Bnip3/Usp30/Mtx3/Fis1/Dmd/Msto1/Bcl2l…	85
GO:0030135	coated vesicle	97/3298	191/18437	3.04e-25	6.51e-24	3.05e-24	Hspd1/Ap2b1/Lrp1/Ap2a2/Ap1b1/Ap2a1/Snap91/Actr1a/Dnm2/Rab14/Ap2m1/Pacs1/Hip1r/Hip1/Copb1/Golga5/App/Uso1/Necap1/Epn2/Scamp1/Dbnl/Tmed10/Ap1g1/Ston2/Sec22b/Htt/Sar1a/Lman2/Ap1m1/Synrg/Copg1/Scyl1/Clint1/Gnas/Tmed2/Hax1/Vamp3/Snx3/Pdcd6/Sec23a/Vps33a/Rab35/Rab8a/Rab8b/Ddhd2/Vps33b/Clvs1/Vangl2/Tmed7/Sar1b/Sec24c/Arcn1/Vps16/Cltb/Ap2s1/Copb2/Tmed9/Snx18/Ergic3/Sort1/Pef1/Vti1a/Rab27b/Bcap31/Lmbrd1/S…	97
GO:0019867	outer membrane	91/3298	174/18437	5.83e-25	1.18e-23	5.52e-24	Lrpprc/Hk1/Opa1/Dnm1l/Vdac1/Cyb5r3/Slc25a4/Vat1/Ppp1cc/Phb/Pebp1/Hadhb/Mff/Pde2a/Wasf1/LOC102556337/Tomm70/Phb2/Epha4/Mtor/Maoa/Vdac2/Cnp/Sarm1/Samm50/Snca/Gdap1/Tomm34/Rmdn3/Nme1/Tomm22/Acsl1/Tomm40/Dnajc11/Nipsnap2/Mtx2/Maob/Mavs/Rtn4ip1/Cyb5b/Nos1/Mtx1/Cisd1/Nlrx1/Hax1/Rhot2/Nucb2/Slc25a46/Gk/Acsl3/Abcb6/March5/Cisd2/Cpt1a/Synj2bp/Bid/Bax/Vamp1/Marc2/Mfn1/Dhcr7/Prnp/Gja1/Asl/Bnip3/Usp30/Mtx3/F…	91
GO:0031968	organelle outer membrane	91/3298	174/18437	5.83e-25	1.18e-23	5.52e-24	Lrpprc/Hk1/Opa1/Dnm1l/Vdac1/Cyb5r3/Slc25a4/Vat1/Ppp1cc/Phb/Pebp1/Hadhb/Mff/Pde2a/Wasf1/LOC102556337/Tomm70/Phb2/Epha4/Mtor/Maoa/Vdac2/Cnp/Sarm1/Samm50/Snca/Gdap1/Tomm34/Rmdn3/Nme1/Tomm22/Acsl1/Tomm40/Dnajc11/Nipsnap2/Mtx2/Maob/Mavs/Rtn4ip1/Cyb5b/Nos1/Mtx1/Cisd1/Nlrx1/Hax1/Rhot2/Nucb2/Slc25a46/Gk/Acsl3/Abcb6/March5/Cisd2/Cpt1a/Synj2bp/Bid/Bax/Vamp1/Marc2/Mfn1/Dhcr7/Prnp/Gja1/Asl/Bnip3/Usp30/Mtx3/F…	91
GO:0099699	integral component of synaptic membrane	110/3298	235/18437	1.2e-24	2.37e-23	1.11e-23	Atp1a3/Ncam1/Atp2b1/Atp2b2/Lrrc7/Atp2b4/Stx1a/Adgrl1/Nrxn1/Ptprs/Slc1a2/Canx/Cadm3/Scn2a/Epha4/Slc8a2/Lrrc4b/Nptn/Slc8a1/Nlgn3/Pcdh17/Grin2b/Plppr4/Nectin1/Grm5/Adgrl2/Cdh10/Gpm6a/Gria1/Grm7/Slc6a1/Grin1/Gria3/Clstn1/Nlgn1/Gabra3/Fxyd6/Gabrb3/Slc2a3/LOC100909595/Ncstn/Ptpra/Syt3/Gabbr1/Slc6a11/Gria4/Prrt1/Gabrb2/Lrrc4c/Adgrb1/Prrt2/Gabra5/Syt7/Gabra1/Abhd6/Nrp2/Dcc/Lrfn4/Adam23/Pcdh8/Lrfn1/Cdh9/N…	110
GO:0098563	intrinsic component of synaptic vesicle membrane	50/3298	67/18437	4.16e-24	7.98e-23	3.73e-23	Syn1/Syt1/Stx1a/Atp6v0a1/Ptprs/Rab14/Dnajc5/Rab7a/Sv2a/Stx7/Rab3a/Rab11b/Rab10/Stx6/Scamp1/Rab5c/Rab3c/Rab5b/Rab3b/Rab5a/Rab5al1/Slc17a7/Sv2b/Slc6a17/Syp/Rab4a/Vamp3/Rab4b/Tmem163/Lamp1/Rab35/Slc32a1/Ptprn2/Slc30a3/Stx16/Scamp5/Vamp1/Atp6v1g2/Cplx3/Slc6a9/Synpr/Rab27b/Syngr1/Clcn3/Sv2c/Vamp7/Mal2/Slc17a6/Vamp4/Syt11	50
GO:0005874	microtubule	148/3298	369/18437	4.27e-24	7.98e-23	3.73e-23	Dync1h1/Dpysl2/Tubb2a/Tubb2b/Tubb5/Tubb3/Hspa8/Tubb4a/Tuba1a/Dnm1/Lrpprc/Tuba1c/LOC100909441/Map1a/Tuba4a/Kif5c/Cct2/Dnm1l/Tubb6/Clasp2/Map6/Hsph1/Clip2/Mapt/Kif5b/Map4/Cct3/Klc1/Tcp1/Dnm3/Cct8/Cct4/Cct5/Clip1/Cct6a/Bin1/Apc/Kif21b/Ndrg1/Dnm2/Cct7/Kif1a/Baiap2/Arhgef2/Cul3/Shtn1/Slc8a2/Camsap3/Mapre1/Slc8a1/Cnp/Calm1/Calm3/Calm2/Sarm1/Pafah1b1/Map2k1/Dclk2/Kif3b/Atat1/Eif3a/Camsap1/Pbxip1/Rab11a/…	148
GO:0098936	intrinsic component of postsynaptic membrane	93/3298	185/18437	7.67e-24	1.4e-22	6.54e-23	Cntn1/Ncam1/Atp2b2/Dlg4/Lrrc7/Dlg2/Ptprs/Canx/Mpp2/Epha4/Slc8a2/Lrrc4b/Nptn/Slc8a1/Nlgn3/Pcdh17/Grin2b/Plppr4/Grm5/Cntn2/Adgrl2/Cdh10/Gria1/Slc6a1/Grin1/Gria3/Clstn1/Nlgn1/Gabra3/Fxyd6/Gabrb3/Gabbr1/Slc6a11/Gria4/Prrt1/Gabrb2/Lrrc4c/Adgrb1/Gabra5/Gabra1/Abhd6/Nrp2/Dcc/Lrfn4/Pcdh8/Lrfn1/Cdh9/Nectin3/Shisa6/Grid1/Slc6a9/Lrfn2/LRRTM1/Lrrtm4/Efnb2/Erbb4/Epha7/Shisa7/Lrrtm3/Adcy1/Kcnd2/Clcn3/Grm2/Chrm…	93
GO:0005769	early endosome	128/3298	304/18437	3.16e-23	5.62e-22	2.63e-22	Hspd1/Lrp1/Ehd1/Vps35/Nucb1/Phb/Atp6v0d1/Sh3gl2/Rab14/Epha4/Ntrk2/Gripap1/App/Mapk1/Stx7/Rab1a/Map2k1/Sh3gl1/Stx6/Rab5c/Dbnl/Rap1gap/Myo1b/Rac1/Coro1a/Rap1a/Anxa2/Rab5b/Lmtk2/Mapk3/Rab5a/Rab5al1/Gria1/Ankfy1/Snx4/Gga3/Snx27/Ccdc93/Rhob/Dnajc13/Tfrc/Snx1/Rab31/Rab4a/Ncstn/Rab21/Arf6/Tsg101/Vps26b/Snx3/Sh3gl3/Clip3/LOC108348122/Vps33a/Tmem163/Tom1/Vcam1/Pi4k2a/Map2k2/Nae1/Vps33b/Clvs1/Vps26a/Ptpn23…	128
GO:0031301	integral component of organelle membrane	102/3298	218/18437	6.24e-23	1.08e-21	5.06e-22	Syt1/Stx1a/Slc25a4/Atp6v0a1/Ptprs/Mff/Tomm70/Slc25a3/Etfdh/Sv2a/Slc8a2/Afg3l2/Agk/Stx7/Sfxn1/Stx6/Gdap1/Mcu/Scamp1/Chchd3/Micu1/Tomm40/Dnajc11/Slc17a7/Clstn1/Chchd6/Sv2b/Slc6a17/Syp/Rhot2/Vamp3/Tmem163/Lamp1/Syt5/Spg7/Sco1/Slc32a1/Mpc2/Apool/Ptprn2/Slc30a3/Stx16/Abcb6/Cpt1a/Pex16/Synj2bp/Bid/Ergic3/Scamp5/Afg3l1/Vamp1/Mfn1/Tmem11/Atp6v1g2/Apoo/Timm17b/Slc6a9/Ptpmt1/Synpr/Syngr1/Bnip3/Tmem43/Ppox/…	102
GO:0098685	Schaffer collateral - CA1 synapse	69/3298	119/18437	1.17e-22	1.98e-21	9.27e-22	Tubb2b/Bsn/Ncam1/Syn1/L1cam/Ctnnb1/Ctnnd1/Snap91/Nrxn1/Ptprs/Ina/Akap12/Camk2a/Sh3gl2/Baiap2/Rock2/Nefl/Shank1/Ppp3ca/Mpp2/Epha4/Nptn/Cdh11/Anks1b/Grm5/Sh3gl1/Rab11a/Fyn/Cdk5/Cdc42/Gsk3b/Csnk2b/Pfn1/Stxbp5/Syp/Ptpra/Iqsec2/Gabbr1/Gipc1/Cacna1b/Apba2/Lrrc4c/Dgki/Apbb1/Dcc/Cplx1/Pcdh8/Lrfn2/Fmr1/Efnb2/Epha7/Ntng2/Adcy1/Dgkz/Chrm1/Prkci/Lrrtm2/Grm1/Slc30a1/Cadm1/Nefh/Picalm/Itgb1/Stat3/Syt11/Dvl1/Sy…	69
GO:0000315	organellar large ribosomal subunit	46/3298	62/18437	4.19e-22	6.78e-21	3.17e-21	Mrpl44/Mrpl37/mrpl9/Mrpl58/Mrpl15/Mrpl28/Mrpl46/Mrpl3/Mrpl13/mrpl11/Mrpl23/mrpl24/Mrpl43/Mrpl38/Mrpl4/Mrpl19/Mrpl16/Mrpl40/Mrpl47/Mrpl45/Mrpl12/Mrpl20/Mrpl49/Mrpl21/Mrps30/Mrpl2/Mrpl14/Mrpl48/Mrpl50/Mrpl18/Mrpl27/Mrps18a/Mrpl53/Mrpl41/Mrpl51/Ndufab1/Mrpl17/Nsun4/Mrpl57/Malsu1/Mrpl32/Mrpl34/Mrpl33/Mrpl55/RGD1563482/Mief1	46
GO:0005762	mitochondrial large ribosomal subunit	46/3298	62/18437	4.19e-22	6.78e-21	3.17e-21	Mrpl44/Mrpl37/mrpl9/Mrpl58/Mrpl15/Mrpl28/Mrpl46/Mrpl3/Mrpl13/mrpl11/Mrpl23/mrpl24/Mrpl43/Mrpl38/Mrpl4/Mrpl19/Mrpl16/Mrpl40/Mrpl47/Mrpl45/Mrpl12/Mrpl20/Mrpl49/Mrpl21/Mrps30/Mrpl2/Mrpl14/Mrpl48/Mrpl50/Mrpl18/Mrpl27/Mrps18a/Mrpl53/Mrpl41/Mrpl51/Ndufab1/Mrpl17/Nsun4/Mrpl57/Malsu1/Mrpl32/Mrpl34/Mrpl33/Mrpl55/RGD1563482/Mief1	46
GO:0005938	cell cortex	135/3298	337/18437	5.01e-22	7.94e-21	3.71e-21	Sptan1/Dync1h1/Sptbn2/Bsn/Actn4/Pclo/Eno2/LOC100911625/Actn2/Myh9l1/Myh9/Dlg4/Ppp1r9b/Clasp2/Dbn1/Ctnnb1/Ctnnd1/Wdr1/Erc2/Sept11/Apc/Epb41l2/Nedd4/Gpsm1/Capza2/Exoc4/Actr1a/Cap1/Rims1/Exoc3/Ppp1r9a/Mark2/Hip1r/Gnai1/Hip1/Cfl1/Actr2/C2cd2l/Tpm3/Vcl/Sept5/Exoc6b/Capza1/Actr1b/Add3/Calb1/Exoc7/LOC100911734/Mapre1/Sptbn4/Flot2/Pafah1b1/Map2k1/Myl12b/Unc13a/Lancl2/Cttnbp2/Snca/Ezr/Sept2/Rab10/Fnbp1l/D…	135
GO:1990204	oxidoreductase complex	68/3298	119/18437	7.44e-22	1.15e-20	5.4e-21	Ogdh/Ndufs1/Ndufs2/Idh3B/Uqcrc1/Ogdhl/Sdha/Dlat/Uqcrc2/Dld/P4hb/Gpd2/Ndufa10l1/Ndufa10/Ndufa9/Idh3g/Ndufv1/Ndufs3/Cyc1/Gldc/Dlst/Gpd1l/Ndufv2/Ndufb10/Ndufa13/Park7/Sdhb/Uqcrfs1/Ndufb9/Ndufv3/Ndufb7/Ndufs7/Gpd1/Ndufs4/Ndufs8/Ndufa12/Ndufb6/Ndufb11/Ndufb8/Ndufc2/Ndufb4/Ndufb5/Ndufa6/Ndufa11/Ndufs5/Bckdk/Sdhc/Ndufaf1/Cbr4/Uqcr10/Dhtkd1/P4ha1/Uqcrq/LOC679739/LOC100912599/Uqcrb/Uqcrh/Ndufb3/Ndufa7/Rrm…	68
GO:0030027	lamellipodium	88/3298	181/18437	2.27e-21	3.45e-20	1.61e-20	Dpysl3/Tubb3/Srcin1/Myh9l1/Ppp1r9b/Srgap2/Dbn1/Nckap1/Ctnnb1/Ctnnd1/Itsn1/Apc/Cdc42bpb/Snap25/Dnm2/Fscn1/Pak1/Ctnna1/Wasf1/Ppp1r9a/Arpc2/Cfl1/Actr2/Cyfip1/Shtn1/App/Flot2/Nme2/Dbnl/Rac1/Coro1a/Ptk2b/Rdx/Cdk5/Cdc42/Cttn/Abi1/Gsn/Fgd4/Rhoa/Coro1c/Snx1/Coro1b/Dag1/Evl/Hax1/Stmn2/Ptk2/Plxnd1/Mcf2l/Arpc5/Rac2/Apbb1/Arpc3/Dynlt1/Fgd1/Abl2/Twf2/Tsc1/Vasp/Parvb/Dgkz/Apc2/Dmd/Vamp7/Wasf2/Ilk/Fer/Capg/Carm…	88
GO:0099055	integral component of postsynaptic membrane	86/3298	175/18437	2.63e-21	3.91e-20	1.83e-20	Ncam1/Atp2b2/Lrrc7/Ptprs/Canx/Epha4/Slc8a2/Lrrc4b/Nptn/Slc8a1/Nlgn3/Pcdh17/Grin2b/Plppr4/Grm5/Adgrl2/Cdh10/Gria1/Slc6a1/Grin1/Gria3/Clstn1/Nlgn1/Gabra3/Fxyd6/Gabrb3/Gabbr1/Slc6a11/Gria4/Prrt1/Gabrb2/Lrrc4c/Adgrb1/Gabra5/Gabra1/Abhd6/Nrp2/Dcc/Lrfn4/Pcdh8/Lrfn1/Cdh9/Nectin3/Shisa6/Grid1/Slc6a9/Lrfn2/LRRTM1/Lrrtm4/Efnb2/Erbb4/Epha7/Shisa7/Lrrtm3/Adcy1/Kcnd2/Clcn3/Grm2/Chrm1/Dagla/Slitrk3/Lrrtm2/Slit…	86
GO:0005746	mitochondrial respiratory chain	57/3298	93/18437	1.36e-20	1.98e-19	9.26e-20	Ndufs1/Ndufs2/Uqcrc1/Sdha/Uqcrc2/Ndufa10l1/Ndufa10/Ndufa9/Ndufv1/Ndufs3/Cyc1/Ndufv2/Ndufb10/Ndufa13/Park7/Sdhb/Uqcrfs1/Ndufb9/Ndufv3/Ndufb7/Ndufs7/Cox4i1/Ndufs4/Ndufs8/Ndufa12/Ndufb6/Ndufb11/Ndufb8/Ndufc2/Ndufb4/Ndufb5/Ndufa6/Ndufa11/Ndufs5/Sdhc/Cox7a2l/Ndufaf1/Cox5a/Cox7a2/Cox7a2l2/Uqcr10/Uqcrq/LOC679739/LOC100912599/Uqcrb/Uqcrh/Ndufb3/Ndufa7/Dmac2/Ndufa5/Ndufa4/Cox6c/Dmac1/Cox6a1/Ndufa2/Ndufab1…	57
GO:0032592	integral component of mitochondrial membrane	50/3298	75/18437	1.42e-20	2.03e-19	9.49e-20	Slc25a4/Mff/Tomm70/Slc25a3/Etfdh/Slc8a2/Afg3l2/Agk/Sfxn1/Gdap1/Mcu/Chchd3/Micu1/Tomm40/Dnajc11/Chchd6/Rhot2/Spg7/Sco1/Mpc2/Apool/Abcb6/Cpt1a/Synj2bp/Bid/Afg3l1/Mfn1/Tmem11/Apoo/Timm17b/Ptpmt1/Bnip3/Ppox/Fis1/Oxa1l/Timm17a/Abcb10/LOC103693419/Fundc2/Tomm20/Fundc1/Bak1/Coa3/Timm23/Mul1/Slc25a19/Tmem70/Mpc1/Mcur1/Armcx3	50
GO:0099634	postsynaptic specialization membrane	73/3298	139/18437	1.96e-20	2.75e-19	1.28e-19	Hspa8/Atp2b2/Actn2/Dlg4/Lrrc7/Dlg2/Ptprs/Camk2a/Cnksr2/Gphn/Mpp2/Lrrc4b/Nptn/Nlgn3/Grin2b/Plppr4/Grm5/Cdh10/Gria1/Grin1/Gria3/Clstn1/Nlgn1/Gabra3/Gabrb3/Iqsec2/Scrib/Gria4/Gabrb2/Lrrc4c/Gabra5/Gabra1/Dgki/Dcc/Lrfn4/Synj2bp/Lrfn1/Nectin3/Shisa6/Grid1/Lrfn2/LRRTM1/Lrrtm4/Efnb2/Erbb4/Epha7/Shisa7/Lrrtm3/Adcy1/Kcnd2/Chrm1/Abhd17b/Slitrk3/Lrrtm2/Grm1/Ptprt/Slc30a1/Slitrk1/Nptx2/Il1rapl1/Nrcam/Ptprz1/P…	73
GO:0098573	intrinsic component of mitochondrial membrane	50/3298	76/18437	3.43e-20	4.72e-19	2.21e-19	Slc25a4/Mff/Tomm70/Slc25a3/Etfdh/Slc8a2/Afg3l2/Agk/Sfxn1/Gdap1/Mcu/Chchd3/Micu1/Tomm40/Dnajc11/Chchd6/Rhot2/Spg7/Sco1/Mpc2/Apool/Abcb6/Cpt1a/Synj2bp/Bid/Afg3l1/Mfn1/Tmem11/Apoo/Timm17b/Ptpmt1/Bnip3/Ppox/Fis1/Oxa1l/Timm17a/Abcb10/LOC103693419/Fundc2/Tomm20/Fundc1/Bak1/Coa3/Timm23/Mul1/Slc25a19/Tmem70/Mpc1/Mcur1/Armcx3	50
GO:0044306	neuron projection terminus	105/3298	245/18437	5.66e-20	7.64e-19	3.58e-19	Dpysl2/Atp1a3/Bsn/Stxbp1/Hspa8/Syn1/Pclo/Syt1/L1cam/Dlg4/Amph/Aak1/Snap91/Erc2/Itsn1/Atp6v0a1/Napa/Bin1/Uchl1/Apc/Prkcg/Snap25/Got1/Pebp1/Atp6v0d1/Git1/Baiap2/Ap2m1/Dnajc5/Arpc2/Glul/Rab7a/Ap3d1/Cyfip1/Epha4/Sept5/Sv2a/Calb1/Ntrk2/App/Stx7/Grin2b/Rab3a/Unc13a/Snca/Stx6/Th/Scamp1/Anxa5/Hnrnpk/Sncb/Calb2/Gad1/Snap29/Rab5a/Rab5al1/Grm7/Grin1/Nos1/Gria3/Rapgef4/Gabrb3/Tprg1l/Sv2b/Ncs1/Syp/Blvrb/Tbc1d…	105
GO:0019898	extrinsic component of membrane	123/3298	309/18437	6.55e-20	8.68e-19	4.06e-19	Bsn/Syn1/Opa1/Atp2a2/Dlg4/Cadps/Gnao1/Amph/Ctnnb1/Aak1/Ctnnd1/Snap91/Gnb1/Bin1/Rph3a/Apc/Cnksr2/Snap25/Nucb1/Phb/Gnai2/Gphn/Ctnna1/Gnai1/Rab7a/Hip1/Farp1/Cdh13/Gripap1/Gnaz/Sarm1/Psd/Ryr2/Cdh11/Ezr/Hpca/Vac14/Golga3/Stoml2/Shank3/Gnai3/Rac1/Cdh10/Ptk2b/Fyn/Anxa2/Tenm2/Crkl/LOC100911248/Src/Kras/Rhoa/Dnaja3/Stxbp5/Snx1/Mgll/Coq5/Sgta/Gnas/Aldh3a2/Pik3r1/Scrib/D2hgdh/Sec23a/Gna13/Stk39/Mcf2l/Gnb5/F…	123
GO:0042734	presynaptic membrane	94/3298	212/18437	3.1e-19	4.03e-18	1.89e-18	Atp1a3/Stxbp1/Cntn1/Dnm1/Ncam1/Syt1/L1cam/Atp2b1/Atp2b2/Dnm1l/Stx1b/Atp2b4/Stx1a/Ctnnb1/Snap91/Erc2/Adgrl1/Nrxn1/Ptprs/Snap25/Slc1a2/Phb/Rims1/Pde2a/Canx/Cadm3/Exoc3/Hip1/Scn2a/Epha4/Gad2/Lrrc4b/Nptn/Pcdh17/Grin2b/Flot2/Unc13a/Nectin1/Cntn6/Snph/Cdh10/Cntnap1/Gpm6a/Gria1/Grm7/Slc6a1/Grin1/Gria3/Stxbp5/Rogdi/Fxyd6/Syp/Gpc4/Ncstn/Scrib/Gabbr1/Pi4k2a/Slc6a11/Prrt2/Gabra5/Syt7/Cltb/Dgki/Apbb1/Adam23/…	94
GO:0070469	respiratory chain	59/3298	103/18437	3.22e-19	4.12e-18	1.93e-18	Ndufs1/Ndufs2/Uqcrc1/Sdha/Uqcrc2/Ndufa10l1/Ndufa10/Ndufa9/Ndufv1/Ndufs3/Cyc1/Ndufv2/Ndufb10/Ndufa13/Park7/Sdhb/Uqcrfs1/Ndufb9/Ndufv3/Ndufb7/Ndufs7/Cox4i1/Ttc19/Ndufs4/Ndufs8/Ndufa12/Ndufb6/Ndufb11/Ndufb8/Ndufc2/Ndufb4/Ndufb5/Ndufa6/Ndufa11/Ndufs5/Sdhc/Cox7a2l/Ndufaf1/Cox5a/Cox7a2/Cox7a2l2/Uqcr10/Uqcrq/LOC679739/LOC100912599/Uqcrb/Uqcrh/Ndufb3/Ndufa7/Higd1a/Dmac2/Ndufa5/Ndufa4/Cox6c/Dmac1/Cox6a1/N…	59
GO:0098803	respiratory chain complex	54/3298	90/18437	5.59e-19	7.02e-18	3.29e-18	Ndufs1/Ndufs2/Uqcrc1/Sdha/Uqcrc2/Ndufa10l1/Ndufa10/Ndufa9/Ndufv1/Ndufs3/Cyc1/Ndufv2/Ndufb10/Ndufa13/Park7/Sdhb/Uqcrfs1/Ndufb9/Ndufv3/Ndufb7/Ndufs7/Cox4i1/Ndufs4/Ndufs8/Ndufa12/Ndufb6/Ndufb11/Ndufb8/Ndufc2/Ndufb4/Ndufb5/Ndufa6/Ndufa11/Ndufs5/Sdhc/Ndufaf1/Cox5a/Uqcr10/Uqcrq/LOC679739/LOC100912599/Uqcrb/Uqcrh/Ndufb3/Ndufa7/Dmac2/Ndufa5/Ndufa4/Cox6c/Dmac1/Cox6a1/Ndufa2/Ndufab1/Ndufc1	54
GO:0098839	postsynaptic density membrane	57/3298	99/18437	9.26e-19	1.14e-17	5.35e-18	Atp2b2/Actn2/Dlg4/Lrrc7/Dlg2/Ptprs/Cnksr2/Mpp2/Lrrc4b/Nptn/Grin2b/Plppr4/Grm5/Gria1/Grin1/Gria3/Clstn1/Iqsec2/Scrib/Gria4/Lrrc4c/Dgki/Dcc/Lrfn4/Synj2bp/Lrfn1/Nectin3/Shisa6/Grid1/Lrfn2/Lrrtm4/Efnb2/Erbb4/Epha7/Lrrtm3/Adcy1/Chrm1/Abhd17b/Slitrk3/Lrrtm2/Grm1/Ptprt/Slc30a1/Slitrk1/Il1rapl1/Nrcam/Ptprz1/Pacsin1/Ptpro/Grid2/Grik5/Abhd17a/Cnih2/Grin2a/Neto1/Lrfn3/Lrrc4	57
GO:0043679	axon terminus	96/3298	222/18437	1.06e-18	1.29e-17	6.03e-18	Dpysl2/Atp1a3/Stxbp1/Hspa8/Syn1/Pclo/Syt1/L1cam/Amph/Aak1/Snap91/Erc2/Itsn1/Atp6v0a1/Napa/Bin1/Prkcg/Snap25/Got1/Pebp1/Atp6v0d1/Git1/Ap2m1/Dnajc5/Arpc2/Glul/Rab7a/Ap3d1/Cyfip1/Epha4/Sept5/Sv2a/Calb1/Ntrk2/App/Stx7/Grin2b/Rab3a/Unc13a/Snca/Stx6/Th/Scamp1/Anxa5/Hnrnpk/Sncb/Calb2/Gad1/Snap29/Rab5a/Rab5al1/Grm7/Grin1/Nos1/Gria3/Rapgef4/Gabrb3/Tprg1l/Sv2b/Ncs1/Syp/Blvrb/Tbc1d24/Gria4/Cacna1b/Slc32a1/P…	96
GO:0015629	actin cytoskeleton	166/3298	483/18437	1.13e-18	1.35e-17	6.31e-18	Sptan1/Sptbn2/Dpysl3/Crmp1/Actn4/Srcin1/Aldoa/Actn2/Myh9l1/Myh9/Lrrc7/Ppp1r9b/Dbn1/Add2/Nckap1/Stx1a/Wdr1/Sept11/Itsn1/Pdcd6ip/Cdc42bpb/Snap25/Capza2/Actr1a/Cap1/Fscn1/Acaca/Pak1/Ctnna1/Baiap2/Arhgef2/Ppp1r9a/Mark2/Hip1r/Arpc2/Myh14/Hip1/Cfl1/Actr2/Tpm3/Vcl/Sept5/Arpc1a/Capza1/Actr1b/Calb1/Tmod2/Sptbn4/Flot2/Myl12b/Lancl2/Cttnbp2/Crk/Snca/Ezr/Sh3gl1/Stoml2/Tars/Dstn/Cfl2/Dbnl/Dctn4/Tpm1/Asap1/Alg…	166
GO:0043195	terminal bouton	66/3298	126/18437	1.57e-18	1.84e-17	8.62e-18	Dpysl2/Stxbp1/Hspa8/Syn1/Pclo/Syt1/L1cam/Amph/Aak1/Snap91/Erc2/Itsn1/Atp6v0a1/Napa/Snap25/Ap2m1/Dnajc5/Rab7a/Ap3d1/Cyfip1/Sept5/Sv2a/Calb1/Ntrk2/App/Stx7/Grin2b/Rab3a/Unc13a/Snca/Stx6/Th/Scamp1/Sncb/Calb2/Snap29/Rab5a/Rab5al1/Grm7/Grin1/Gria3/Gabrb3/Sv2b/Syp/Blvrb/Tbc1d24/Gria4/Ptprn2/Syt7/Cplx1/Vamp1/Cplx3/Cplx2/Vti1a/Ap1s1/Syngr1/Fmr1/Grik2/Ilk/Pacsin1/Grik3/Ophn1/Grik5/Syt11/Grin2a/Synj1	66
GO:0098982	GABA-ergic synapse	59/3298	106/18437	2.17e-18	2.51e-17	1.17e-17	Bsn/Atp2b1/Atp2b2/Plcb1/Erc2/Nrxn1/Sept11/Phb/Git1/Rims1/Gphn/Pak1/Phb2/Nrxn3/Gap43/Sv2a/Cdh13/Calb1/Nptn/C1qbp/Nlgn3/Pcdh17/Camk4/Ctbp1/Cdh10/Grm7/Slc6a1/Clstn1/Gabra3/Gabrb3/Slc6a17/Dag1/Gabbr1/Slc6a11/Mdga2/Slc32a1/Gabrb2/Gabra5/Syt7/Gabra1/Abhd6/Lrfn4/Gabrb1/Mdga1/Rps27/LRRTM1/Erbb4/Arhgef9/Kcnd2/Clcn3/Bcan/Slitrk3/Lrrtm2/Slitrk2/Slitrk1/Gabbr2/Ptpro/Kcnd3/Flot1	59
GO:0005798	Golgi-associated vesicle	70/3298	139/18437	2.42e-18	2.76e-17	1.29e-17	Bsn/Pclo/Map6/Erc2/Actr1a/Nucb1/Rab14/Pacs1/Copb1/Golga5/App/Unc13a/Uso1/Pi4ka/Tmed10/Scfd1/Sec22b/Sar1a/Lman2/Synrg/Copg1/Scyl1/Gnas/Tmed2/Pdcd6/Sec23a/Rab8a/Rab8b/Ddhd2/Vangl2/Tmed7/Sar1b/Sec24c/Arcn1/Cltb/Copb2/Tmed9/Ergic3/Sort1/Pef1/Vti1a/Rab27b/Gja1/Sppl2b/Sec24b/Copz1/Arfgap2/Ccdc115/Cope/Sec24a/Aftph/Itm2b/Vma21/LOC100912478/LOC103689964/Sec13/Igf2r/Bet1l/Sec23ip/Clta/Scap/Yipf5/Pacsin1/G…	70
GO:0030139	endocytic vesicle	81/3298	176/18437	5.93e-18	6.65e-17	3.11e-17	Stxbp1/Ap2b1/Ap2a2/Myh9l1/Ehd1/Srgap2/Ap2a1/Kif5b/Nrxn1/Itsn1/Dnm2/Rab14/Ap2m1/Hip1r/Rab7a/Hip1/Nlgn3/Sh3kbp1/Rala/Stx7/Flot2/Rab11b/Rab10/Anxa3/Stx6/Rab11a/Scarb2/Epn2/Rab5c/Coro1a/Rap1a/Rab5b/Cdc42/Rab5a/Rab5al1/Gsn/Rab9b/Rab23/Rab31/Evl/Myo1c/Arf6/Vamp3/Rab39a/Vps26b/Snx3/Zyx/Gipc1/Lamp1/Rab35/Rab8a/Rab8b/Rab9a/Syt7/Rab12/Cdc42ep4/Ap2s1/Stx8/Anxa11/Clcn3/Lmbrd1/Vamp7/Rab22a/Lamp2/Capg/Tbc1d5/R…	81
GO:0098948	intrinsic component of postsynaptic specialization	61/3298	114/18437	7.87e-18	8.69e-17	4.07e-17	Atp2b2/Dlg4/Lrrc7/Dlg2/Ptprs/Mpp2/Lrrc4b/Nptn/Nlgn3/Grin2b/Plppr4/Cdh10/Gria1/Grin1/Gria3/Clstn1/Nlgn1/Gabra3/Gabrb3/Gria4/Gabrb2/Lrrc4c/Gabra5/Gabra1/Dcc/Lrfn4/Lrfn1/Nectin3/Shisa6/Grid1/Lrfn2/LRRTM1/Lrrtm4/Efnb2/Erbb4/Epha7/Shisa7/Lrrtm3/Adcy1/Kcnd2/Chrm1/Abhd17b/Slitrk3/Lrrtm2/Grm1/Ptprt/Slc30a1/Slitrk1/Il1rapl1/Nrcam/Ptprz1/Ptpro/Grid2/Grik5/Abhd17a/Kcnd3/Cnih2/Grin2a/Neto1/Lrfn3/Lrrc4	61
GO:0030662	coated vesicle membrane	52/3298	89/18437	1.28e-17	1.39e-16	6.5e-17	Ap2b1/Ap2a2/Ap1b1/Ap2a1/Ap2m1/Hip1r/Hip1/Copb1/Golga5/Uso1/Necap1/Epn2/Dbnl/Sec22b/Sar1a/Ap1m1/Synrg/Copg1/Scyl1/Tmed2/Vamp3/Pdcd6/Sec23a/Tmed7/Sar1b/Sec24c/Arcn1/Cltb/Ap2s1/Copb2/Pef1/Vti1a/Sec24b/Copz1/Arfgap2/Cope/Sec24a/Aftph/Vma21/LOC100912478/LOC103689964/Sec13/Tbc1d5/Clta/Scap/Picalm/Sec16a/Arfgap3/Kdelr1/Gosr2/Sec23b/Stx17	52
GO:0099146	intrinsic component of postsynaptic density membra	49/3298	81/18437	1.46e-17	1.54e-16	7.2e-17	Atp2b2/Dlg4/Lrrc7/Dlg2/Ptprs/Mpp2/Lrrc4b/Nptn/Grin2b/Plppr4/Gria1/Grin1/Gria3/Clstn1/Gria4/Lrrc4c/Dcc/Lrfn4/Lrfn1/Nectin3/Shisa6/Grid1/Lrfn2/Lrrtm4/Efnb2/Erbb4/Epha7/Lrrtm3/Adcy1/Chrm1/Abhd17b/Slitrk3/Lrrtm2/Grm1/Ptprt/Slc30a1/Slitrk1/Il1rapl1/Nrcam/Ptprz1/Ptpro/Grid2/Grik5/Abhd17a/Cnih2/Grin2a/Neto1/Lrfn3/Lrrc4	49
GO:0042470	melanosome	53/3298	92/18437	1.48e-17	1.54e-16	7.2e-17	Fasn/Hspa8/Hsp90ab1/Atp6v1b2/Hsp90aa1/LOC103692716/Anxa6/P4hb/Cct4/Atp6v0a1/Ywhae/Ywhab/Slc3a2/Pdcd6ip/Snd1/Canx/Dnajc5/Rab7a/Pdia6/Rpn1/Ppib/Cnp/Rab1a/Bsg/Erp29/Th/Rac1/Calu/Tmed10/Anxa2/Rab5a/Rab5al1/Nap1l1/Sec22b/Tfrc/Ran/Ncstn/Atp1b3/Gna13/Lamp1/Rab35/Rab9a/Sdcbp/Rab27b/Syngr1/Tmem33/Ahcy/Slc2a1/Capg/Myrip/Trpv2/Itgb1/Flot1	53
GO:0048770	pigment granule	53/3298	92/18437	1.48e-17	1.54e-16	7.2e-17	Fasn/Hspa8/Hsp90ab1/Atp6v1b2/Hsp90aa1/LOC103692716/Anxa6/P4hb/Cct4/Atp6v0a1/Ywhae/Ywhab/Slc3a2/Pdcd6ip/Snd1/Canx/Dnajc5/Rab7a/Pdia6/Rpn1/Ppib/Cnp/Rab1a/Bsg/Erp29/Th/Rac1/Calu/Tmed10/Anxa2/Rab5a/Rab5al1/Nap1l1/Sec22b/Tfrc/Ran/Ncstn/Atp1b3/Gna13/Lamp1/Rab35/Rab9a/Sdcbp/Rab27b/Syngr1/Tmem33/Ahcy/Slc2a1/Capg/Myrip/Trpv2/Itgb1/Flot1	53
GO:0120111	neuron projection cytoplasm	52/3298	90/18437	2.5e-17	2.57e-16	1.2e-16	Bsn/Kif5c/Dlg4/Map6/Kif5b/Ap3b2/Dlg2/Camk2a/Uchl1/Kif1a/Baiap2/Canx/Wasf1/Nefl/Ap3d1/Arl8a/Mapk1/Flot2/Pafah1b1/Arl8b/Map2k1/Hpca/Mapk8ip3/Cdkl5/Kif3a/Abhd12/Ranbp1/Kif1b/Htt/Rab21/Spg7/Ap3m2/Rangap1/Sybu/Ndel1/Spast/Ap3s1/Rab27b/Fmr1/Grik2/Dynll1/Gabarapl1/Ap3s2/Ada/Map2/Ap3b1/Grik3/Dynlrb1/Snapin/Hnrnpu/Hnrnpa2b1/Stau2	52
GO:0030117	membrane coat	54/3298	96/18437	3.16e-17	3.15e-16	1.47e-16	Dnm1/Ap2b1/Ap2a2/Ap1b1/Ap2a1/Ap3b2/Aak1/Ap2m1/Hip1r/Ap3d1/Hip1/Copb1/Necap1/Epn2/Sar1a/Ap1m1/Synrg/Copg1/Scyl1/Pdcd6/Sec23a/Vps33a/Ap3m2/Vps33b/Sar1b/Sec24c/Arcn1/Vps16/Cltb/Ap2s1/Copb2/Vps39/Ap3s1/Vps18/Pef1/Chmp2a/Ap1s1/Ap3s2/Sec24b/Copz1/Arfgap2/Cope/Sec24a/Aftph/Sec13/Tbc1d5/Igf2r/Clta/Picalm/Ap3b1/Arfgap3/Eps15l1/Synj1/Sec23b	54
GO:0048475	coated membrane	54/3298	96/18437	3.16e-17	3.15e-16	1.47e-16	Dnm1/Ap2b1/Ap2a2/Ap1b1/Ap2a1/Ap3b2/Aak1/Ap2m1/Hip1r/Ap3d1/Hip1/Copb1/Necap1/Epn2/Sar1a/Ap1m1/Synrg/Copg1/Scyl1/Pdcd6/Sec23a/Vps33a/Ap3m2/Vps33b/Sar1b/Sec24c/Arcn1/Vps16/Cltb/Ap2s1/Copb2/Vps39/Ap3s1/Vps18/Pef1/Chmp2a/Ap1s1/Ap3s2/Sec24b/Copz1/Arfgap2/Cope/Sec24a/Aftph/Sec13/Tbc1d5/Igf2r/Clta/Picalm/Ap3b1/Arfgap3/Eps15l1/Synj1/Sec23b	54
GO:1905369	endopeptidase complex	44/3298	69/18437	3.69e-17	3.64e-16	1.7e-16	Vcp/Psmd2/Ide/Psmd7/Txnl1/Psmd11/Psmd3/Psmc4/Psmc5/Psmc1/Psmc6/Htra2/Psmd14/Psma2/Psma7/Psmd13/Psma1/Psmb5/Psma6/Psma5/Psmb3/Psmd12/Ubqln1/Rad23b/Psmd4/Psme1/Psmb2/Psma4/Psma3/Psma3l/Psmd8/LOC100360846/Psmd5/Psme4/Elp2/Psmd6/Dnajb2/Psme2/Psmb7/Ubr1/Adrm1/Psmb10/Psmb1/Psmf1	44
GO:0001726	ruffle	76/3298	166/18437	8.96e-17	8.71e-16	4.08e-16	Atp6v1b2/Hsp90aa1/Myh9l1/Myh9/Ppp1r9b/Clasp2/Nckap1/Tln1/Clip1/Apc/Dnm2/Rasgrp2/Fscn1/Pak1/Baiap2/Arhgef2/Hip1r/Arpc2/Cfl1/Arhgap1/Psd/Ezr/Nme2/Arf4/Dbnl/Tpm1/Nme1/Rac1/Eps8/Anxa2/Rdx/Cttn/Cdkl5/Rab5a/Rab5al1/Src/Gsn/Rhoa/Cdc37/Gas7/Twf1/Rps3/Gnas/Them4/Myo1c/Arf6/Slc9a3r1/Arfip2/Rasa1/C2cd5/Psd2/Fgd1/Frmd4b/Lcp1/Myadm/Wasf2/Capg/Carmil2/Rab34/Ptprz1/Wwc1/Map2/Pacsin1/Itgb1/S100b/Snx5/Appl2/Aif1/…	76
GO:0000502	proteasome complex	43/3298	68/18437	1.33e-16	1.28e-15	5.98e-16	Vcp/Psmd2/Ide/Psmd7/Txnl1/Psmd11/Psmd3/Psmc4/Psmc5/Psmc1/Psmc6/Psmd14/Psma2/Psma7/Psmd13/Psma1/Psmb5/Psma6/Psma5/Psmb3/Psmd12/Ubqln1/Rad23b/Psmd4/Psme1/Psmb2/Psma4/Psma3/Psma3l/Psmd8/LOC100360846/Psmd5/Psme4/Elp2/Psmd6/Dnajb2/Psme2/Psmb7/Ubr1/Adrm1/Psmb10/Psmb1/Psmf1	43
GO:0060076	excitatory synapse	46/3298	76/18437	1.39e-16	1.31e-15	6.15e-16	Sptbn2/Bsn/Pclo/Syt1/Atp2b2/Dlg4/Dbn1/Snap91/Afdn/Baiap2/Cadm3/Shank1/Cyfip1/Ntrk2/Nlgn3/Akap5/Grin2b/Unc13a/Cntn6/Calb2/Gria1/Grin1/Slc17a7/Pfn1/Gria3/Rapgef4/Nlgn1/Syp/Pde4b/Elfn1/Dgki/Shisa6/Slc6a9/LRRTM1/Shisa7/Lrrtm2/Syndig1/Plcb4/Picalm/Slc17a6/Grid2/Syt11/Grin2a/Neto1/Synj1/Lrrc4	46
GO:0098562	cytoplasmic side of membrane	88/3298	208/18437	1.53e-16	1.43e-15	6.68e-16	Atp2b1/Atp2a2/Dlg4/Ppp1r9b/Gnao1/Mapt/Gnb1/Epm2aip1/Snap25/Gnai2/Gphn/Gnai1/Ppp3ca/Hip1/C2cd2l/Farp1/Pkp4/Gfap/Akap5/Gnaz/G6pd/Palm/Ryr2/Htra2/Ezr/Th/Shank3/Gnai3/Ptk2b/Fyn/Rab5a/Src/Kras/Exoc1/Rhoa/Rps3/Cisd1/Gnas/Rpsa/Rab21/D2hgdh/Gna13/Map2k2/Mcf2l/Gnb5/Fermt2/Snx18/Matk/Ptp4a1/LOC100365697/LOC103693189/Cyld/Rpl27/Rpl11/Ptpn1/Rpl10/Kit/Gm2a/Gng3/Sppl2b/Diablo/Borcs5/Pten/Nptx2/Fer/Osbpl2/Mien1…	88
GO:0044448	cell cortex part	89/3298	212/18437	1.84e-16	1.7e-15	7.93e-16	Sptan1/Sptbn2/Bsn/Actn4/Pclo/Eno2/LOC100911625/Actn2/Myh9l1/Myh9/Dlg4/Ppp1r9b/Clasp2/Ctnnb1/Ctnnd1/Wdr1/Erc2/Sept11/Epb41l2/Capza2/Exoc4/Actr1a/Cap1/Rims1/Exoc3/Ppp1r9a/Mark2/Hip1r/Gnai1/Hip1/Cfl1/Actr2/C2cd2l/Tpm3/Vcl/Sept5/Exoc6b/Capza1/Actr1b/Calb1/Exoc7/LOC100911734/Mapre1/Sptbn4/Flot2/Myl12b/Unc13a/Lancl2/Sept2/Rab10/Dstn/Exoc8/Exoc2/Calb2/Coro1a/Ctbp1/Exoc5/Sptb/Lasp1/Rdx/Cttn/Shroom2/Gucy1…	89
GO:0043198	dendritic shaft	42/3298	67/18437	4.77e-16	4.35e-15	2.03e-15	Hspa8/Map1a/Syngap1/Prkar2b/Dbn1/Ctnnb1/Slc12a5/Slc1a2/Exoc4/Baiap2/Arhgef2/Arpc2/Mpp2/Epha4/Slc8a1/App/Akap5/Grk2/Grm5/Gria1/Grm7/Gsk3b/Gria3/Nlgn1/Flna/Gabbr1/Gipc1/Cacna1b/Lzts1/Kirrel3/Sez6/Hcn2/Ilk/Psen1/Rtn4r/Syndig1/Hcn1/Map2/Kcna4/Jph4/Cnih2/Stau2	42
GO:0005747	mitochondrial respiratory chain complex I	39/3298	60/18437	8.79e-16	7.72e-15	3.61e-15	Ndufs1/Ndufs2/Ndufa10l1/Ndufa10/Ndufa9/Ndufv1/Ndufs3/Ndufv2/Ndufb10/Ndufa13/Park7/Ndufb9/Ndufv3/Ndufb7/Ndufs7/Ndufs4/Ndufs8/Ndufa12/Ndufb6/Ndufb11/Ndufb8/Ndufc2/Ndufb4/Ndufb5/Ndufa6/Ndufa11/Ndufs5/Ndufaf1/LOC679739/LOC100912599/Ndufb3/Ndufa7/Dmac2/Ndufa5/Ndufa4/Dmac1/Ndufa2/Ndufab1/Ndufc1	39
GO:0030964	NADH dehydrogenase complex	39/3298	60/18437	8.79e-16	7.72e-15	3.61e-15	Ndufs1/Ndufs2/Ndufa10l1/Ndufa10/Ndufa9/Ndufv1/Ndufs3/Ndufv2/Ndufb10/Ndufa13/Park7/Ndufb9/Ndufv3/Ndufb7/Ndufs7/Ndufs4/Ndufs8/Ndufa12/Ndufb6/Ndufb11/Ndufb8/Ndufc2/Ndufb4/Ndufb5/Ndufa6/Ndufa11/Ndufs5/Ndufaf1/LOC679739/LOC100912599/Ndufb3/Ndufa7/Dmac2/Ndufa5/Ndufa4/Dmac1/Ndufa2/Ndufab1/Ndufc1	39
GO:0045271	respiratory chain complex I	39/3298	60/18437	8.79e-16	7.72e-15	3.61e-15	Ndufs1/Ndufs2/Ndufa10l1/Ndufa10/Ndufa9/Ndufv1/Ndufs3/Ndufv2/Ndufb10/Ndufa13/Park7/Ndufb9/Ndufv3/Ndufb7/Ndufs7/Ndufs4/Ndufs8/Ndufa12/Ndufb6/Ndufb11/Ndufb8/Ndufc2/Ndufb4/Ndufb5/Ndufa6/Ndufa11/Ndufs5/Ndufaf1/LOC679739/LOC100912599/Ndufb3/Ndufa7/Dmac2/Ndufa5/Ndufa4/Dmac1/Ndufa2/Ndufab1/Ndufc1	39
GO:0099060	integral component of postsynaptic specialization	56/3298	108/18437	1.11e-15	9.5e-15	4.45e-15	Atp2b2/Lrrc7/Ptprs/Lrrc4b/Nptn/Nlgn3/Grin2b/Plppr4/Cdh10/Gria1/Grin1/Gria3/Clstn1/Nlgn1/Gabra3/Gabrb3/Gria4/Gabrb2/Lrrc4c/Gabra5/Gabra1/Dcc/Lrfn4/Lrfn1/Nectin3/Shisa6/Grid1/Lrfn2/LRRTM1/Lrrtm4/Efnb2/Erbb4/Epha7/Shisa7/Lrrtm3/Adcy1/Kcnd2/Chrm1/Slitrk3/Lrrtm2/Grm1/Ptprt/Slc30a1/Slitrk1/Il1rapl1/Nrcam/Ptprz1/Ptpro/Grid2/Grik5/Kcnd3/Cnih2/Grin2a/Neto1/Lrfn3/Lrrc4	56
GO:0030175	filopodium	54/3298	102/18437	1.11e-15	9.5e-15	4.45e-15	Dync1h1/Tubb3/Srcin1/Actn2/Lrrc7/Ppp1r9b/Ap2a1/Dbn1/Cxadr/Snap25/Fscn1/Baiap2/Ppp1r9a/Cfl1/Cyfip1/Farp1/Epha4/Gap43/Shtn1/App/Akap5/Palm/Ezr/Myo1b/Gpm6a/Rdx/Cdk5/Cdc42/Tenm2/Abi1/Fgd4/Nlgn1/Twf1/Dag1/Ube2k/Arf6/Slc9a3r1/Vcam1/Ttyh1/Apbb1/Twf2/Vasp/Fmr1/Lcp1/Dmd/Nptx2/Morn4/Ptprz1/Map2/Itgb1/Ephb1/Inppl1/Actc1/Rufy3	54
GO:0098589	membrane region	140/3298	411/18437	1.4e-15	1.19e-14	5.56e-15	Hspd1/Tubb5/Cntn1/Hspa8/Tuba1a/Atp1a2/Atp1a1/Tuba1c/LOC100909441/Atp5f1a/Hk1/L1cam/Atp2b1/Atp2b2/Eno2/LOC100911625/Vdac1/Pgk1/Mapt/Prkar2b/Eef2/Add2/Ctnnb1/Ldhb/Cxadr/Slc25a4/Slc25a5/Xpo1/Atp1b1/Nedd4/Snap25/Gnai2/Ctnna1/Pde2a/Prkar2a/Capn2/Gnai1/Vcl/Cdh13/Add3/Vdac2/App/Akap5/Mapk1/Rgs7/Flot2/Grk2/Crk/Park7/Ezr/Bsg/Stoml2/Thy1/Gnai3/Efhd2/Ppp2r1b/Ptk2b/Fyn/Anxa2/Eif5a/Prkaca/Mapk3/Rab5a/Src/Kras…	140
GO:0045121	membrane raft	136/3298	396/18437	1.71e-15	1.43e-14	6.7e-15	Hspd1/Tubb5/Cntn1/Hspa8/Tuba1a/Atp1a2/Atp1a1/Tuba1c/LOC100909441/Atp5f1a/Hk1/L1cam/Atp2b1/Atp2b2/Eno2/LOC100911625/Vdac1/Pgk1/Mapt/Prkar2b/Eef2/Add2/Ctnnb1/Ldhb/Cxadr/Slc25a4/Slc25a5/Atp1b1/Nedd4/Snap25/Gnai2/Ctnna1/Pde2a/Prkar2a/Capn2/Gnai1/Vcl/Cdh13/Add3/Vdac2/App/Akap5/Mapk1/Rgs7/Flot2/Grk2/Crk/Park7/Ezr/Bsg/Stoml2/Thy1/Gnai3/Efhd2/Ppp2r1b/Ptk2b/Fyn/Anxa2/Prkaca/Mapk3/Rab5a/Src/Kras/Gsk3b/Rap2…	136
GO:0055037	recycling endosome	71/3298	157/18437	2.03e-15	1.68e-14	7.88e-15	Tuba1a/Ehd1/Itsn1/Relch/Vps50/Ndrg1/Rab14/Gripap1/App/Stx7/Rab11b/Rab10/Rab11a/Scamp1/Rac1/Ap1g1/Lmtk2/Rab5a/Gria1/Rap2c/Gga3/Rap2b/Vps52/Arhgap44/Tfrc/Ehd4/Ran/Rab4a/Gnas/Arf6/Vamp3/Rab4b/Vps53/Clip3/LOC108348122/Syt5/Rab8a/Vps33b/Arfgef2/Abhd17c/Vps16/Rab12/Eipr1/Snf8/Scamp5/Stx8/Tubg1/Scamp2/Washc1/Avl9/Vipas39/Abhd17b/Atg9a/Commd1/Tmub1/Bace1/Itgb1/Mlc1/Inpp5f/Rab13/Nsg1/Slc9a7/Abhd17a/Vamp8/…	71
GO:0098857	membrane microdomain	136/3298	397/18437	2.15e-15	1.76e-14	8.23e-15	Hspd1/Tubb5/Cntn1/Hspa8/Tuba1a/Atp1a2/Atp1a1/Tuba1c/LOC100909441/Atp5f1a/Hk1/L1cam/Atp2b1/Atp2b2/Eno2/LOC100911625/Vdac1/Pgk1/Mapt/Prkar2b/Eef2/Add2/Ctnnb1/Ldhb/Cxadr/Slc25a4/Slc25a5/Atp1b1/Nedd4/Snap25/Gnai2/Ctnna1/Pde2a/Prkar2a/Capn2/Gnai1/Vcl/Cdh13/Add3/Vdac2/App/Akap5/Mapk1/Rgs7/Flot2/Grk2/Crk/Park7/Ezr/Bsg/Stoml2/Thy1/Gnai3/Efhd2/Ppp2r1b/Ptk2b/Fyn/Anxa2/Prkaca/Mapk3/Rab5a/Src/Kras/Gsk3b/Rap2…	136
GO:1905368	peptidase complex	50/3298	92/18437	3.11e-15	2.52e-14	1.18e-14	Vcp/Psmd2/Ide/Psmd7/Txnl1/Afg3l2/Psmd11/Psmd3/Psmc4/Psmc5/Psmc1/Psmc6/Htra2/Psmd14/Psma2/Psma7/Psmd13/Psma1/Psmb5/Psma6/Psma5/Psmb3/Psmd12/Ubqln1/Rad23b/Psmd4/Psme1/Psmb2/Psma4/Psma3/Psma3l/Spg7/Psmd8/LOC100360846/Psmd5/Psme4/Elp2/Psmd6/Afg3l1/MGC109340/Dnajb2/Psme2/Spcs3/Spcs2/Psmb7/Ubr1/Adrm1/Psmb10/Psmb1/Psmf1	50
GO:0099061	integral component of postsynaptic density membran	44/3298	75/18437	3.24e-15	2.59e-14	1.21e-14	Atp2b2/Lrrc7/Ptprs/Lrrc4b/Nptn/Grin2b/Plppr4/Gria1/Grin1/Gria3/Clstn1/Gria4/Lrrc4c/Dcc/Lrfn4/Lrfn1/Nectin3/Shisa6/Grid1/Lrfn2/Lrrtm4/Efnb2/Erbb4/Epha7/Lrrtm3/Adcy1/Chrm1/Slitrk3/Lrrtm2/Grm1/Ptprt/Slc30a1/Slitrk1/Il1rapl1/Nrcam/Ptprz1/Ptpro/Grid2/Grik5/Cnih2/Grin2a/Neto1/Lrfn3/Lrrc4	44
GO:0019897	extrinsic component of plasma membrane	77/3298	179/18437	3.99e-15	3.16e-14	1.48e-14	Atp2a2/Dlg4/Gnao1/Ctnnb1/Aak1/Ctnnd1/Snap91/Gnb1/Apc/Cnksr2/Snap25/Phb/Gnai2/Gphn/Ctnna1/Gnai1/Hip1/Farp1/Cdh13/Gnaz/Ryr2/Cdh11/Stoml2/Shank3/Gnai3/Rac1/Cdh10/Ptk2b/Fyn/Anxa2/Tenm2/Crkl/LOC100911248/Src/Kras/Rhoa/Dnaja3/Stxbp5/Gnas/Scrib/D2hgdh/Gna13/Mcf2l/Gnb5/Fermt2/Anxa1/Dgki/Snx18/Matk/Cdh9/Cyld/Olfm1/Cdh12/Fmr1/Gng3/Apc2/Nptx2/Serpine2/Fer/Osbpl2/Esyt1/Picalm/Lyn/Gng7/Gng4/Gramd1a/Snx5/Cyth1…	77
GO:0048786	presynaptic active zone	49/3298	91/18437	9.59e-15	7.52e-14	3.52e-14	Bsn/Stxbp1/Syn1/Pclo/Atp2b1/Atp2b2/Shank2/Stx1b/Atp2b4/Stx1a/Ctnnb1/Ctnnd1/Snap91/Erc2/Nrxn1/Snap25/Phb/Rims1/Canx/Phb2/Ppfia4/Sv2a/Ntrk2/Nptn/C1qbp/App/Rab3a/Flot2/Unc13a/Nectin1/Gad1/Ctbp1/Cdh10/Cntnap1/Gpm6a/Grm7/Gucy1b1/Slc17a7/Arhgap44/Syp/Iqsec2/Slc32a1/Dgki/Cplx3/Rims4/Ntng2/Syt11/Flot1/Lrfn3	49
GO:0045335	phagocytic vesicle	50/3298	94/18437	9.83e-15	7.63e-14	3.57e-14	Stxbp1/Myh9l1/Srgap2/Kif5b/Dnm2/Rab14/Rab7a/Rab11b/Rab10/Anxa3/Stx6/Rab11a/Coro1a/Rap1a/Cdc42/Rab5a/Rab5al1/Gsn/Rab9b/Rab23/Rab31/Evl/Myo1c/Vamp3/Rab39a/Vps26b/Snx3/Zyx/Lamp1/Rab8a/Rab8b/Rab9a/Syt7/Rab12/Cdc42ep4/Stx8/Anxa11/Clcn3/Vamp7/Rab22a/Lamp2/Capg/Rab34/Vamp4/Appl2/Pik3c3/Flnb/Vamp8/Irgm/Syt11	50
GO:0005912	adherens junction	111/3298	307/18437	1.32e-14	1.01e-13	4.75e-14	Sptan1/Atp2a2/Anxa6/Actn2/Myh9l1/Lrrc7/Ppp1r9b/Clasp2/Ctnnd2/Ctnnb1/Cxadr/Ctnnd1/Afdn/Tln1/Ppp1ca/Apc/Arvcf/Ndrg1/Git1/Pak1/Ctnna1/Wasf1/Arpc2/Capn2/Dsp/Cfl1/Pkp4/Vcl/Cdh13/Camsap3/Mapre1/Sh3kbp1/Mapk1/Sptbn4/Flot2/Map2k1/Cdh11/Nectin1/Atat1/Ezr/Lin7c/Tbcd/Dctn4/Cdh10/Ptk2b/Lasp1/Rdx/Cttn/Mapk3/Pdpk1/Shroom2/Lin7b/Gsn/Prune1/Ppfia1/Arl2/Dag1/Evl/Scrib/Zyx/Tnks1bp1/Ptk2/Map2k2/Adgrb1/Fermt2/Vezt/B…	111
GO:0031970	organelle envelope lumen	48/3298	89/18437	1.65e-14	1.25e-13	5.87e-14	Tubb5/Ndufs1/Opa1/Trap1/Cat/Nln/Capn2/Shmt2/Aifm1/Agk/App/Park7/Snca/Htra2/Thop1/Stoml2/Micu1/Ndufb7/Cacybp/Arl2/Timm29/Them4/Cpox/Hax1/Ak2/Sirt5/Ciapin1/Golph3/Micu2/Pnpt1/Dtymk/Timm8a1/Chchd4/LOC100361898/Suox/Prelid3a/Fbxl4/Timm13/Timm10b/Igf2r/Glrx/Timm23/Lyn/Timm9/Timm10/Timm8b/Gfer/Arl2bp	48
GO:0031201	SNARE complex	32/3298	46/18437	1.82e-14	1.37e-13	6.42e-14	Syt1/Napb/Stx1b/Stx1a/Napa/Snap25/Napg/Stx7/Stx6/Snap29/Snx4/Sec22b/Ykt6/Stxbp5/Stx5/Vamp3/Stx16/Gosr1/Cplx1/Cplx3/Stx8/Cplx2/Vti1a/Bnip1/Vamp7/Bet1l/Vamp4/Vamp8/Bet1/Stx18/Gosr2/Stx17	32
GO:0000139	Golgi membrane	147/3298	453/18437	2.64e-14	1.96e-13	9.17e-14	Sptbn2/Dnm1l/Rtn1/Gpsm1/Rtn3/Nucb1/Dnm2/Rab14/Copb1/Cul3/Gad2/Ntrk2/Mtor/Golga5/Vapb/Rab1a/Atl1/Rab6a/Uso1/Faahl/Faah/Rab1b/Stx6/Golga3/Scamp1/Gnai3/Dbnl/Myo1b/Rac1/Hras/Snap29/Tmed10/Mapk8ip3/Nras/Cdc42/Pitpnm1/Vps45/Scfd1/Scamp3/Atp2c1/Sec22b/Ykt6/Arl3/Lman2/Chp1/Clstn1/Stk24/Copg1/Rab31/Arfgap1/Gnas/Arfgef1/Stx5/Rab21/Tmed2/Stk25/B3gat3/Gbf1/Pdcd6/Sec23a/Clip3/LOC108348122/Rab35/Arfgef2/Sar1b/…	147
GO:0031256	leading edge membrane	73/3298	171/18437	3.31e-14	2.44e-13	1.14e-13	Hsp90aa1/Atp2b1/Ppp1r9b/Clasp2/Mapt/Amph/Nckap1/Epb41l3/Slc12a5/Apc/Slc1a2/Dnm2/Rasgrp2/Pak1/Arhgef2/Hip1r/Arpc2/Mpp2/Cfl1/Akap5/Psd/Palm/Ezr/Hpca/Arf4/Thy1/Tpm1/Nme1/Rac1/Eps8/Mapk8ip3/Cdc42/Cdkl5/Gria1/Src/Grin1/Rhoa/Cdc37/Arhgap44/Gabra3/Twf1/Rps3/Them4/Myo1c/Gabbr1/Ptprk/Cacna1b/Vezt/Gabra5/Gabra1/C2cd5/Psd2/Shisa6/Insr/Shisa7/Gabarapl1/Apc2/Hcn2/Slc39a6/Ptprz1/Hcn1/Wwc1/Map2/Cspg4/Pacsin1/It…	73
GO:0005758	mitochondrial intermembrane space	44/3298	79/18437	4.35e-14	3.17e-13	1.49e-13	Ndufs1/Opa1/Trap1/Cat/Nln/Capn2/Shmt2/Aifm1/Agk/Park7/Snca/Htra2/Thop1/Stoml2/Micu1/Ndufb7/Arl2/Timm29/Them4/Cpox/Hax1/Ak2/Sirt5/Ciapin1/Golph3/Micu2/Pnpt1/Dtymk/Timm8a1/Chchd4/LOC100361898/Suox/Prelid3a/Fbxl4/Timm13/Timm10b/Glrx/Timm23/Lyn/Timm9/Timm10/Timm8b/Gfer/Arl2bp	44
GO:0030285	integral component of synaptic vesicle membrane	32/3298	47/18437	4.74e-14	3.42e-13	1.6e-13	Syt1/Stx1a/Atp6v0a1/Ptprs/Sv2a/Stx7/Stx6/Scamp1/Slc17a7/Sv2b/Slc6a17/Syp/Vamp3/Tmem163/Lamp1/Slc32a1/Ptprn2/Slc30a3/Stx16/Scamp5/Vamp1/Atp6v1g2/Slc6a9/Synpr/Syngr1/Clcn3/Sv2c/Vamp7/Mal2/Slc17a6/Vamp4/Syt11	32
GO:0070161	anchoring junction	113/3298	320/18437	4.97e-14	3.56e-13	1.66e-13	Sptan1/Uba1/Atp2a2/Anxa6/Actn2/Myh9l1/Lrrc7/Ppp1r9b/Clasp2/Ctnnd2/Ctnnb1/Cxadr/Ctnnd1/Afdn/Tln1/Ppp1ca/Apc/Arvcf/Ndrg1/Git1/Pak1/Ctnna1/Wasf1/Arpc2/Capn2/Dsp/Cfl1/Pkp4/Vcl/Cdh13/Camsap3/Mapre1/Sh3kbp1/Mapk1/Sptbn4/Flot2/Map2k1/Cdh11/Nectin1/Atat1/Ezr/Lin7c/Tbcd/Dctn4/Cdh10/Ptk2b/Lasp1/Rdx/Cttn/Mapk3/Pdpk1/Shroom2/Lin7b/Gsn/Prune1/Ppfia1/Arl2/Dag1/Evl/Scrib/Zyx/Tnks1bp1/Ptk2/Map2k2/Adgrb1/Fermt2/V…	113
GO:0031901	early endosome membrane	49/3298	94/18437	5.13e-14	3.63e-13	1.7e-13	Ehd1/Rab14/Epha4/Ntrk2/Gripap1/Stx7/Sh3gl1/Rac1/Rab5a/Rab5al1/Gria1/Snx4/Gga3/Snx27/Dnajc13/Snx1/Rab4a/Rab21/Arf6/Tsg101/Snx3/Sh3gl3/Clip3/LOC108348122/Tmem163/Pi4k2a/Vps33b/Clvs1/Anxa1/Nsg2/Vps16/Tmem165/Llgl1/Clcn3/Washc1/Wdr91/Psen1/Mmgt1/Syndig1/Snx6/Ephb1/Pikfyve/Snx5/Appl2/Wdr81/Nsg1/Vamp8/Clcn4/Bok	49
GO:0005777	peroxisome	64/3298	142/18437	5.91e-14	4.1e-13	1.92e-13	Hspd1/Dnm1l/Cat/Idh2/Idh1/Ide/Mff/LOC102556337/Hsd17b4/Ech1/Acox1/Abcd3/Crat/Eci2/Acsl1/Mavs/Gstk1/Hsdl2/Hmgcl/Acbd5/Pnpla8/Idi1/Aldh3a2/Ephx2/Gbf1/Rab8b/Syt7/Pex14/Acsl3/Pex16/Acsl4/Marc2/Tmem35a/Acot8/Nudt19/Pex6/Gnpat/Phyh/Fis1/Lonp2/Pex1/Pex11b/Acox3/Mpv17/Dhrs4/Pex12/Rida/Pex3/Acat2/Pex5/LOC103690024/Acaa1b/Pex19/LOC100911356/LOC102548286/Pex26/Mlycd/Mvk/Hacl1/Mul1/Pik3c3/Slc25a17/Pex10/Acad…	64
GO:0042579	microbody	64/3298	142/18437	5.91e-14	4.1e-13	1.92e-13	Hspd1/Dnm1l/Cat/Idh2/Idh1/Ide/Mff/LOC102556337/Hsd17b4/Ech1/Acox1/Abcd3/Crat/Eci2/Acsl1/Mavs/Gstk1/Hsdl2/Hmgcl/Acbd5/Pnpla8/Idi1/Aldh3a2/Ephx2/Gbf1/Rab8b/Syt7/Pex14/Acsl3/Pex16/Acsl4/Marc2/Tmem35a/Acot8/Nudt19/Pex6/Gnpat/Phyh/Fis1/Lonp2/Pex1/Pex11b/Acox3/Mpv17/Dhrs4/Pex12/Rida/Pex3/Acat2/Pex5/LOC103690024/Acaa1b/Pex19/LOC100911356/LOC102548286/Pex26/Mlycd/Mvk/Hacl1/Mul1/Pik3c3/Slc25a17/Pex10/Acad…	64
GO:0009898	cytoplasmic side of plasma membrane	70/3298	164/18437	1.12e-13	7.7e-13	3.6e-13	Atp2b1/Atp2a2/Dlg4/Ppp1r9b/Gnao1/Mapt/Gnb1/Snap25/Gnai2/Gphn/Gnai1/Ppp3ca/Hip1/C2cd2l/Farp1/Pkp4/Akap5/Gnaz/G6pd/Palm/Ryr2/Htra2/Ezr/Th/Shank3/Gnai3/Ptk2b/Fyn/Src/Kras/Exoc1/Rhoa/Gnas/Rab21/D2hgdh/Gna13/Map2k2/Mcf2l/Gnb5/Fermt2/Snx18/Matk/Ptp4a1/LOC100365697/LOC103693189/Cyld/Kit/Gm2a/Gng3/Diablo/Pten/Nptx2/Fer/Osbpl2/Mien1/Esyt1/Lyn/Gng7/Gng4/Gramd1a/Snx5/Cyth1/Gna12/Ptprc/Snx9/Ank1/Cdk16/Tgm3/S…	70
GO:0030660	Golgi-associated vesicle membrane	41/3298	72/18437	1.15e-13	7.86e-13	3.68e-13	Copb1/Golga5/Uso1/Pi4ka/Sec22b/Sar1a/Synrg/Copg1/Scyl1/Tmed2/Pdcd6/Sec23a/Tmed7/Sar1b/Sec24c/Arcn1/Cltb/Copb2/Pef1/Vti1a/Gja1/Sppl2b/Sec24b/Copz1/Arfgap2/Cope/Sec24a/Aftph/Itm2b/Vma21/LOC100912478/LOC103689964/Sec13/Clta/Scap/Sec16a/Arfgap3/Kdelr1/Gosr2/Sec23b/Stx17	41
GO:0031312	extrinsic component of organelle membrane	37/3298	61/18437	1.19e-13	8.02e-13	3.75e-13	Syn1/Opa1/Cadps/Amph/Snap91/Bin1/Rph3a/Nucb1/Phb/Rab7a/Gripap1/Sarm1/Psd/Vac14/Golga3/Stxbp5/Snx1/Coq5/Sgta/Aldh3a2/Anxa1/Ndufaf5/Tor1a/Coq3/Coq8b/Coq8a/Pam16/Doc2a/Ulk1/Wdr91/Coq6/Ccdc115/Snx5/Wdr81/Usp8/Fkbp1a/Zfyve1	37
GO:0030120	vesicle coat	34/3298	54/18437	2.47e-13	1.65e-12	7.73e-13	Ap2b1/Ap2a2/Ap2a1/Ap2m1/Hip1r/Hip1/Copb1/Necap1/Epn2/Sar1a/Synrg/Copg1/Scyl1/Pdcd6/Sec23a/Sar1b/Sec24c/Arcn1/Cltb/Ap2s1/Copb2/Pef1/Sec24b/Copz1/Arfgap2/Cope/Sec24a/Aftph/Sec13/Tbc1d5/Clta/Picalm/Arfgap3/Sec23b	34
GO:0030136	clathrin-coated vesicle	51/3298	104/18437	3.63e-13	2.4e-12	1.13e-12	Ap2b1/Lrp1/Ap2a2/Ap1b1/Ap2a1/Snap91/Dnm2/Rab14/Ap2m1/Hip1r/Hip1/Necap1/Epn2/Scamp1/Dbnl/Tmed10/Ap1g1/Ston2/Htt/Ap1m1/Synrg/Clint1/Hax1/Vamp3/Snx3/Vps33a/Rab35/Rab8a/Rab8b/Vps33b/Clvs1/Vps16/Cltb/Ap2s1/Snx18/Sort1/Vti1a/Rab27b/Bcap31/Lmbrd1/Aftph/Tbc1d5/Igf2r/Clta/Picalm/Inpp5f/Gopc/Sh3bp4/Dvl1/Pheta1/Snx9	51
GO:0030666	endocytic vesicle membrane	31/3298	48/18437	1.04e-12	6.81e-12	3.19e-12	Ap2b1/Ap2a2/Ap2a1/Dnm2/Ap2m1/Hip1r/Rab7a/Hip1/Rab11b/Rab10/Anxa3/Scarb2/Epn2/Coro1a/Rab5a/Rab5al1/Rab31/Lamp1/Rab8a/Rab8b/Rab9a/Syt7/Ap2s1/Vamp7/Lamp2/Tbc1d5/Rab34/Clta/Picalm/Appl2/Irgm	31
GO:0005770	late endosome	83/3298	218/18437	1.22e-12	7.93e-12	3.71e-12	Hspa8/Anxa6/Vps35/Rab14/Rab7a/Mapk1/Stx7/Arl8b/Map2k1/Rab11a/Exoc8/Rap1a/Anxa2/Mapk3/Src/Tpt1/Htt/Rhob/Rab31/Dync1li2/Tsg101/Vps26b/Lamtor1/LOC100361543/Vps33a/Lamp1/Map2k2/Vps33b/Rab9a/Mvb12b/Nsg2/Vps29/Vps16/Slc30a3/Abhd6/Snf8/Sqstm1/Osbpl1a/Vps39/Map1lc3a/Vps18/Stx8/Chmp2a/Vti1a/Cst3/M6pr/Tmem165/Sdf4/Rab27b/Gja1/Tmem9/Pik3r4/Clcn3/Wdr91/Vamp7/Vipas39/Rmc1/Atg9a/Lamp2/Pip4p1/Bace1/Rab34/Chmp2b…	83
GO:0005840	ribosome	129/3298	399/18437	1.38e-12	8.89e-12	4.16e-12	Eef2/Canx/Mrps22/Ddx3x/Rplp0/Snca/Mrpl44/LOC100359687/Mrps35/Mrps9/Rack1/Mrps31/Mrps34/Rpl7/Mrps27/Mrpl37/Rps3/mrpl9/Mrpl58/Mrps7/Rpsa/Mrpl15/Rps2/Rpl10a/Mrpl28/Rps7/Mrpl46/Mrps25/Mrpl3/Rps27a/Mrps23/Mrpl13/Rpl9/Rpl3/mrpl11/Rps6ka2/Rps5/Mrpl23/mrpl24/Mrpl43/Rpl5/Mcts1/Mrpl38/Mrpl4/Mrpl19/Mrpl16/Mrps10/Mrpl40/Rps8/Mrps18b/Mrpl47/Mrps15/Rpl15/Mrpl45/Mrpl12/Mrps26/Mrpl20/Mrpl49/Rpl23a/Rps9/Rps9l1/Mr…	129
GO:0005802	trans-Golgi network	79/3298	204/18437	1.52e-12	9.72e-12	4.55e-12	Bsn/Pclo/Clasp2/Relch/Snap25/Nucb1/Dnm2/Rab14/Rab6a/Rab10/Stx6/Rab11a/Scamp1/Myo1b/Rac1/Ap1g1/Lap3/Atp2c1/Gga3/Rab31/Gnas/Arfgef1/Flna/Rab21/Vps53/Gbf1/Clip3/LOC108348122/Pi4k2a/Clvs1/Arfgef2/Arfip2/Gba/Nsg2/Stx16/Cltb/Rab12/Eipr1/Tbc1d23/Rab30/Scamp5/Golph3/Stx8/M6pr/Scamp2/Tmem165/Fam91a1/Llgl1/Wdr11/Plod3/Osbp/Vamp7/Arfgap2/Atg9a/Lamp2/Arfrp1/Aftph/Bace1/Rgs20/Igf2r/Bet1l/Vamp4/Atxn2/Rab13/Nsg…	79
GO:0055038	recycling endosome membrane	34/3298	57/18437	2.32e-12	1.47e-11	6.88e-12	Ehd1/Ndrg1/Gripap1/Rab11b/Rab10/Rab11a/Scamp1/Rac1/Gria1/Rap2c/Gga3/Rap2b/Tfrc/Ehd4/Rab4a/Arf6/Clip3/LOC108348122/Syt5/Rab8a/Abhd17c/Rab12/Scamp5/Scamp2/Washc1/Abhd17b/Rab13/Nsg1/Slc9a7/Abhd17a/Zfyve27/Ehd3/Pacsin2/Bok	34
GO:0099091	postsynaptic specialization, intracellular compone	27/3298	39/18437	2.48e-12	1.56e-11	7.3e-12	Gapdh/LOC108351137/Syngap1/Actn2/Ctnnb1/Ctnnd1/Dnm2/Gphn/Baiap2/Arhgef2/Akap5/Psd/Anks1b/Sh3gl1/Tnik/Shank3/Tanc2/Fyn/Cdkl5/Src/Nos1/Dlgap1/Snx1/Iqsec2/Sh3gl3/Prr7/Lyn	27
GO:0005774	vacuolar membrane	81/3298	214/18437	3.25e-12	2.02e-11	9.43e-12	Uba1/Hspa8/Atp6v1a/Hsp90ab1/Hsp90aa1/LOC103692716/Anxa6/Napb/Atp6v0a1/Napa/Atp6v1c1/Napg/Atp6v0d1/Rpn2/Rab7a/Atp6v1h/Arl8a/Gfap/Stx7/Arl8b/Vac14/Scarb2/Snap29/Anxa2/Atp6v0c/Ncstn/Lamtor1/LOC100361543/Vps33a/Lamp1/Mtmr2/Vps33b/Gba/Itm2c/Vps16/Syt7/Slc30a3/Rab12/Abhd6/Abcb6/Vps39/Sbf2/Map1lc3a/Sort1/Gabarapl2/Atp6v1g2/Stx8/Atp6v1g1/M6pr/LOC100909548/Tmem165/Gaa/Gabarapl1/Map1lc3b/Ulk1/Lmbrd1/Sppl2b…	81
GO:0044437	vacuolar part	85/3298	229/18437	3.26e-12	2.02e-11	9.43e-12	Uba1/Hspa8/Atp6v1a/Hsp90ab1/Hsp90aa1/LOC103692716/Anxa6/Napb/Dld/Atp6v0a1/Napa/Atp6v1c1/Napg/Atp6v0d1/Rpn2/Rab7a/Atp6v1h/Arl8a/Gfap/Stx7/Arl8b/Vac14/Scarb2/Snap29/Anxa2/Atp6v0c/Ncstn/Lamtor1/LOC100361543/Vps33a/Lamp1/Mtmr2/Vps33b/Gba/Nsg2/Itm2c/Vps16/Syt7/Slc30a3/Rab12/Abhd6/Abcb6/Vps39/Sbf2/Map1lc3a/Sort1/Gabarapl2/Atp6v1g2/Stx8/Atp6v1g1/M6pr/LOC100909548/Tmem165/Gaa/Gabarapl1/Map1lc3b/Ulk1/Lmbr…	85
GO:0098993	anchored component of synaptic vesicle membrane	18/3298	20/18437	4.44e-12	2.72e-11	1.27e-11	Syn1/Rab14/Dnajc5/Rab7a/Rab3a/Rab11b/Rab10/Rab5c/Rab3c/Rab5b/Rab3b/Rab5a/Rab5al1/Rab4a/Rab4b/Rab35/Cplx3/Rab27b	18
GO:0099092	postsynaptic density, intracellular component	24/3298	33/18437	7.71e-12	4.68e-11	2.19e-11	Gapdh/LOC108351137/Syngap1/Actn2/Ctnnb1/Ctnnd1/Dnm2/Baiap2/Arhgef2/Akap5/Psd/Anks1b/Sh3gl1/Tnik/Shank3/Tanc2/Fyn/Cdkl5/Nos1/Dlgap1/Snx1/Iqsec2/Sh3gl3/Prr7	24
GO:0005911	cell-cell junction	145/3298	476/18437	9.19e-12	5.54e-11	2.59e-11	Sptan1/Uba1/Actn4/Atp1a2/Atp1a1/Ncam1/Atp2a2/Anxa6/Myh9l1/Ank3/Dlg4/Lrrc7/Ctnnd2/Dbn1/Epb41l3/Ctnnb1/Nfasc/Cxadr/Ctnnd1/Wdr1/Nrxn1/Afdn/Ppp1ca/Pdcd6ip/Apc/Cdc42bpb/Atp1b1/Prkcg/Arvcf/Ndrg1/Fscn1/Pak1/Ctnna1/Arhgef2/Cadm3/Camk2d/Ppp3ca/Dsp/Cfl1/Scn2a/Pkp4/Vcl/Capza1/Sv2a/Cdh13/Add3/Vapa/Camsap3/Slc8a1/Sh3kbp1/App/Sptbn4/Flot2/Cdh11/Nectin1/Lin7c/Rap1b/Cadm4/Tbcd/Anxa5/Calb2/Coro1a/Cdh10/Cntnap1/Si…	145
GO:0044391	ribosomal subunit	111/3298	336/18437	1.13e-11	6.76e-11	3.16e-11	Mrps22/Ddx3x/Rplp0/Mrpl44/LOC100359687/Mrps35/Mrps9/Rack1/Mrps31/Mrps34/Rpl7/Mrps27/Mrpl37/Rps3/mrpl9/Mrpl58/Mrps7/Rpsa/Mrpl15/Rps2/Rpl10a/Mrpl28/Rps7/Mrpl46/Mrps25/Mrpl3/Rps27a/Mrpl13/Rpl9/Rpl3/mrpl11/Rps5/Mrpl23/mrpl24/Mrpl43/Rpl5/Mcts1/Mrpl38/Mrpl4/Mrpl19/Mrpl16/Mrps10/Mrpl40/Rps8/Mrps18b/Mrpl47/Mrps15/Rpl15/Mrpl45/Mrpl12/Mrps26/Mrpl20/Mrpl49/Rpl23a/Rps9/Rps9l1/Mrpl21/Mrps30/Rps14/Cyld/Mrps11/…	111
GO:0098858	actin-based cell projection	81/3298	221/18437	2.21e-11	1.31e-10	6.14e-11	Dync1h1/Tubb3/Atp6v1a/Srcin1/Atp6v1b2/Actn2/Lrrc7/Ppp1r9b/Ap2a1/Dbn1/Ctnnb1/Nfasc/Cxadr/Nedd4/Snap25/Exoc4/Fscn1/Baiap2/Ppp1r9a/Cfl1/Cyfip1/Farp1/Epha4/Gap43/Shtn1/Calb1/App/Akap5/Cnp/Pafah1b1/Palm/Ezr/Myo1b/Calb2/Eps8/Coro1a/Gpm6a/Rdx/Cdk5/Cdc42/Tenm2/Cbr1/Akr1b1/Abi1/Fgd4/Nlgn1/Twf1/Dag1/Myo1c/Ube2k/Arf6/Pls3/Slc9a3r1/Vcam1/Ttyh1/Cacna1b/Vezt/Apbb1/Slc27a4/Slc4a7/Car2/Twf2/Vasp/Kcnj10/Homer2/Fm…	81
GO:0005790	smooth endoplasmic reticulum	26/3298	39/18437	2.42e-11	1.42e-10	6.64e-11	Hspa5/Hyou1/Rtn1/Calr/Canx/Pdia6/App/Ppib/Ryr2/Erp29/Th/Mapk8ip3/Pgrmc1/Prdx4/Ttyh1/Sri/Fmr1/Rpl10/Psen1/Plcb4/Map2/Dnajc3/Gabarap/Jph4/Svip/Stx17	26
GO:1904115	axon cytoplasm	32/3298	55/18437	2.61e-11	1.52e-10	7.12e-11	Bsn/Kif5c/Map6/Kif5b/Ap3b2/Dlg2/Uchl1/Kif1a/Nefl/Ap3d1/Arl8a/Pafah1b1/Arl8b/Mapk8ip3/Kif3a/Ranbp1/Kif1b/Rab21/Spg7/Ap3m2/Rangap1/Sybu/Ndel1/Spast/Ap3s1/Rab27b/Fmr1/Dynll1/Ap3s2/Ap3b1/Dynlrb1/Snapin	32
GO:0008328	ionotropic glutamate receptor complex	32/3298	56/18437	5.04e-11	2.92e-10	1.37e-10	Dlg4/Lrrc7/Shank2/Dlg2/Shank1/Grin2b/Shank3/Eps8/Ptk2b/Gria1/Grin1/Abhd12/Gria3/Nlgn1/Scrib/Gria4/Abhd6/Synj2bp/Shisa6/Sacm1l/Olfm1/Lrrtm4/Grik2/Shisa7/Erbin/Cpt1c/Grik3/Grid2/Grik5/Cnih2/Nrn1/Grin2a	32
GO:0099023	tethering complex	36/3298	68/18437	6.33e-11	3.64e-10	1.7e-10	Exoc4/Exoc3/Exoc6b/Exoc7/LOC100911734/Sept2/Rab10/Golga3/Exoc8/Exoc2/Exoc5/Cdc42/Exoc1/Vps52/Trappc12/Zw10/Vps53/Vps33a/Vps33b/Vps16/Eipr1/Stxbp6/Vps39/Vps18/Trappc3/Trappc10/Trappc8/Washc1/Nbas/Trappc5/Myrip/Trappc2l/Dnajc28/Hook1/Stx17/Cog4	36
GO:0005764	lysosome	128/3298	416/18437	7.36e-11	4.19e-10	1.96e-10	Uba1/Hspa8/Hsp90ab1/Hsp90aa1/LOC103692716/Anxa6/Ank3/Vps35/Cat/Got1/Atp6v0d1/Rab14/Prdx6/Capn2/Rab7a/Arl8a/Mtor/Gfap/Pcyox1/Stx7/Rab3a/Arl8b/Scarb2/Anxa2/Akr1b1/Snx2/Src/Nos1/Snx1/Atp6v0c/Ppt1/Ncstn/Lars/Dync1li2/Lamtor1/LOC100361543/Vps33a/Lamp1/Vps33b/Vps26a/Rab9a/Gba/Anxa1/Nsg2/Itm2c/Vps16/Syt7/Slc30a3/Rab12/Abhd6/Sqstm1/Rptor/Vps39/Map1lc3a/Sort1/Vps18/Stx8/Cplx2/Naga/Atp6v1g1/Cst3/Epdr1/Dpp7…	128
GO:0000323	lytic vacuole	128/3298	417/18437	8.78e-11	4.96e-10	2.32e-10	Uba1/Hspa8/Hsp90ab1/Hsp90aa1/LOC103692716/Anxa6/Ank3/Vps35/Cat/Got1/Atp6v0d1/Rab14/Prdx6/Capn2/Rab7a/Arl8a/Mtor/Gfap/Pcyox1/Stx7/Rab3a/Arl8b/Scarb2/Anxa2/Akr1b1/Snx2/Src/Nos1/Snx1/Atp6v0c/Ppt1/Ncstn/Lars/Dync1li2/Lamtor1/LOC100361543/Vps33a/Lamp1/Vps33b/Vps26a/Rab9a/Gba/Anxa1/Nsg2/Itm2c/Vps16/Syt7/Slc30a3/Rab12/Abhd6/Sqstm1/Rptor/Vps39/Map1lc3a/Sort1/Vps18/Stx8/Cplx2/Naga/Atp6v1g1/Cst3/Epdr1/Dpp7…	128
GO:0098878	neurotransmitter receptor complex	32/3298	58/18437	1.76e-10	9.88e-10	4.62e-10	Dlg4/Lrrc7/Shank2/Dlg2/Shank1/Grin2b/Shank3/Eps8/Ptk2b/Gria1/Grin1/Abhd12/Gria3/Nlgn1/Scrib/Gria4/Abhd6/Synj2bp/Shisa6/Sacm1l/Olfm1/Lrrtm4/Grik2/Shisa7/Erbin/Cpt1c/Grik3/Grid2/Grik5/Cnih2/Nrn1/Grin2a	32
GO:0000314	organellar small ribosomal subunit	21/3298	29/18437	1.85e-10	1.02e-09	4.79e-10	Mrps22/Mrps35/Mrps9/Mrps31/Mrps34/Mrps27/Mrps7/Mrps25/Mrpl16/Mrps10/Mrps18b/Mrps15/Mrps26/Mrps11/Mrps14/Mrps5/Mrps16/Mrps17/Mrps18a/Mrps36/Mrps12	21
GO:0005763	mitochondrial small ribosomal subunit	21/3298	29/18437	1.85e-10	1.02e-09	4.79e-10	Mrps22/Mrps35/Mrps9/Mrps31/Mrps34/Mrps27/Mrps7/Mrps25/Mrpl16/Mrps10/Mrps18b/Mrps15/Mrps26/Mrps11/Mrps14/Mrps5/Mrps16/Mrps17/Mrps18a/Mrps36/Mrps12	21
GO:0031594	neuromuscular junction	45/3298	99/18437	2.18e-10	1.2e-09	5.6e-10	Tuba1a/Pclo/Myh9l1/Ank3/Dlg4/Stx1b/Cxadr/Dlg2/Rph3a/Nefm/Dnajc5/Ppp1r9a/Nefl/Camk2d/Epha4/Sv2a/App/Unc13a/Cdk5/Prkaca/Gria1/Crkl/LOC100911248/Dnaja3/Stxbp5/Syp/Hdac4/Pls3/Tbc1d24/Prkar1a/Apbb1/Synj2bp/Vamp1/Syngr1/Epha7/Syngr3/Psen1/Ptn/Erbin/Serpine2/Akap1/Itgb1/Cyth1/Lrp4/Snta1	45
GO:0030496	midbody	62/3298	159/18437	2.68e-10	1.46e-09	6.83e-10	Crmp1/Gdi1/Hspa5/Ctnnd1/Pdcd6ip/Ppp1cc/Exoc4/Dnm2/Gnai2/Exoc3/Gnai1/Pkp4/Arl8a/Exoc7/LOC100911734/Rala/Arl8b/Pin1/Kif3b/Sccpdh/Sept2/Gnai3/Mapre3/Exoc2/Exoc5/Sirt2/Anxa2/Rdx/Cdc42/Ralb/Pitpnm1/Lap3/Rack1/Rhoa/Arl3/Ran/Arf6/Tsg101/Ist1/Katnb1/Rab8a/Vps37b/Spast/Cyld/RGD1305455/Anxa11/Ntng2/Apc2/Pik3cb/Slc2a1/Pkn1/Capg/Chmp3/Pik3c3/Hnrnpu/Vamp8/Usp8/Vps4b/Katnal1/Arl2bp/Nup62/Tbck	62
GO:0043209	myelin sheath	34/3298	65/18437	3.29e-10	1.78e-09	8.31e-10	Dpysl2/Atp1a3/Tubb4a/Gdi1/Tuba1a/Hsp90aa1/LOC103692716/Gnao1/Exoc4/Glul/Cnp/Calm1/Calm3/Calm2/Cntn2/Sirt2/Anxa2/Akr1b1/Gsn/Gsto1/Prxl2b/Scrib/Mag/Car2/Plp1/Llgl1/Prkci/Itpr2/Pten/Cd59/Itgb1/Mpdz/Mbp/Mpp5	34
GO:0098889	intrinsic component of presynaptic membrane	55/3298	135/18437	3.96e-10	2.12e-09	9.94e-10	Atp1a3/Cntn1/Ncam1/Atp2b1/Atp2b2/Atp2b4/Stx1a/Adgrl1/Nrxn1/Ptprs/Snap25/Slc1a2/Canx/Cadm3/Scn2a/Epha4/Nptn/Pcdh17/Grin2b/Flot2/Nectin1/Cntn6/Cdh10/Gpm6a/Gria1/Grm7/Slc6a1/Grin1/Gria3/Fxyd6/Gpc4/Ncstn/Gabbr1/Slc6a11/Prrt2/Gabra5/Syt7/Adam23/Cdh9/Cplx3/Slc6a9/Efnb2/Erbb4/Ntng2/Chrm1/Psen1/Cadm1/Gabbr2/Scn1a/Kcna4/Grik5/Syt11/Grin2a/Lrfn3/Efnb1	55
GO:0012507	ER to Golgi transport vesicle membrane	21/3298	30/18437	5.13e-10	2.73e-09	1.28e-09	Uso1/Sec22b/Sar1a/Pdcd6/Sec23a/Tmed7/Sar1b/Sec24c/Pef1/Vti1a/Sec24b/Sec24a/Vma21/LOC100912478/LOC103689964/Sec13/Scap/Sec16a/Gosr2/Sec23b/Stx17	21
GO:0090723	growth cone part	17/3298	21/18437	5.45e-10	2.86e-09	1.34e-09	Ywhae/Exoc4/Ppp1r9a/Arpc2/Cyfip1/Gap43/Exoc7/App/Pafah1b1/Nectin1/Ndel1/Apbb1/Dcc/Arpc3/Fmr1/Trpv2/Zfyve27	17
GO:0101031	chaperone complex	17/3298	21/18437	5.45e-10	2.86e-09	1.34e-09	Hspa8/Hsp90ab1/Cct2/Cct3/Tcp1/Cct8/Cct4/Cct5/Cct6a/Stip1/Cct7/Ppp5c/Cdc37/Stub1/Ptges3/Tsc1/Bag2	17
GO:0005913	cell-cell adherens junction	46/3298	105/18437	6.26e-10	3.26e-09	1.53e-09	Sptan1/Atp2a2/Myh9l1/Lrrc7/Ctnnd2/Ctnnb1/Cxadr/Ctnnd1/Afdn/Ppp1ca/Apc/Arvcf/Ndrg1/Ctnna1/Dsp/Pkp4/Vcl/Cdh13/Camsap3/Flot2/Cdh11/Nectin1/Cdh10/Rdx/Shroom2/Dag1/Scrib/Zyx/Tnks1bp1/Bmpr2/Cdc42ep4/Cd99l2/Cdh9/Nectin3/Gja1/Cdh12/Erbin/Ddx6/Pdlim5/Nectin2/Lyn/Flot1/Actn1/Mpp5/Cdh18/Cdh7	46
GO:0031234	extrinsic component of cytoplasmic side of plasma	43/3298	95/18437	6.45e-10	3.33e-09	1.56e-09	Atp2a2/Dlg4/Gnao1/Gnb1/Snap25/Gnai2/Gphn/Gnai1/Hip1/Farp1/Gnaz/Ryr2/Shank3/Gnai3/Ptk2b/Fyn/Src/Kras/Rhoa/Gnas/D2hgdh/Gna13/Mcf2l/Gnb5/Fermt2/Snx18/Matk/Cyld/Gng3/Fer/Osbpl2/Esyt1/Lyn/Gng7/Gng4/Gramd1a/Snx5/Cyth1/Gna12/Snx9/Cdk16/Tgm3/Syap1	43
GO:0005776	autophagosome	39/3298	82/18437	6.65e-10	3.42e-09	1.6e-09	Hspa8/Rpn2/Rab7a/Snap29/Ubqln1/Htt/Rab23/Pip4k2b/Vps33a/Lamp1/Rab12/Sqstm1/Map1lc3a/Gabarapl2/LOC100359937/Vti1a/Pik3r4/Gabarapl1/Washc1/Map1lc3b/Ulk1/Rab24/Atg9a/Lamp2/Pip4k2c/Tecpr1/Tbc1d5/RGD1359108/Pip4k2a/Wdr81/Pik3c3/Gabarap/Irgm/Vmp1/Atg16l1/Tmem230/Ftl1/Zfyve1/Stx17	39
GO:0031304	intrinsic component of mitochondrial inner membran	27/3298	46/18437	7.12e-10	3.6e-09	1.69e-09	Slc25a3/Etfdh/Afg3l2/Agk/Sfxn1/Mcu/Chchd3/Dnajc11/Chchd6/Spg7/Sco1/Mpc2/Apool/Afg3l1/Tmem11/Apoo/Timm17b/Ptpmt1/Ppox/Oxa1l/Timm17a/LOC103693419/Coa3/Timm23/Slc25a19/Mpc1/Mcur1	27
GO:0031305	integral component of mitochondrial inner membrane	27/3298	46/18437	7.12e-10	3.6e-09	1.69e-09	Slc25a3/Etfdh/Afg3l2/Agk/Sfxn1/Mcu/Chchd3/Dnajc11/Chchd6/Spg7/Sco1/Mpc2/Apool/Afg3l1/Tmem11/Apoo/Timm17b/Ptpmt1/Ppox/Oxa1l/Timm17a/LOC103693419/Coa3/Timm23/Slc25a19/Mpc1/Mcur1	27
GO:0098686	hippocampal mossy fiber to CA3 synapse	28/3298	49/18437	8.14e-10	4.09e-09	1.91e-09	Bsn/Syt1/Shank2/Ctnnd1/Sh3gl2/Calb1/Grin2b/Nectin1/Anks1b/Sh3gl1/Grin1/Stxbp5/Rapgef4/Syt7/Slc30a3/Cdh9/Nectin3/Slc6a9/Fmr1/Akap7/Grik2/Epha7/Adcy1/Vamp7/Lrrtm2/Mal2/Bace1/Grik5	28
GO:0005793	endoplasmic reticulum-Golgi intermediate compartme	41/3298	89/18437	8.29e-10	4.14e-09	1.94e-09	Golgb1/Hspa5/P4hb/Uggt1/Nucb1/Pdia6/Copb1/Lrpap1/Rab1b/LOC100363782/LOC102555167/Golga3/Tmed10/Sec22b/Lman2/Chp1/Copg1/Scyl1/Ergic1/Trappc12/Stx5/Tmed2/Erp44/Gbf1/Ist1/Nucb2/Tmed7/Tmed9/Ccdc115/Vma21/LOC100912478/LOC103689964/Rer1/Trappc5/Trappc2b/Hmgb1/Kdelr1/Vmp1/Gnpnat1/Mtmr6/Stx17	41
GO:0031253	cell projection membrane	102/3298	321/18437	8.96e-10	4.44e-09	2.08e-09	Hsp90ab1/Hsp90aa1/Atp2b1/Ehd1/Ppp1r9b/Clasp2/Shank2/Gpi/Mapt/Nckap1/Epb41l3/Ctnnb1/Slc12a5/Gnb1/Apc/Slc1a2/Dnm2/Rasgrp2/Fscn1/Pak1/Arhgef2/Hip1r/Arpc2/Mpp2/Cfl1/Arpc1a/Gap43/Mapre1/Akap5/Psd/Palm/Pcmt1/Ezr/Hpca/Sept2/Arf4/Thy1/Shank3/Tpm1/Asap1/Nme1/Rac1/Eps8/Snap29/Mapk8ip3/Cdc42/Cdkl5/Gria1/Src/Grin1/Rhoa/Cdc37/Gabra3/Twf1/Rps3/Them4/Myo1c/Arf6/Gabbr1/Gna13/Slc9a3r1/Rab35/Ttyh1/Cacna1b/Vezt/Gab…	102
GO:0044295	axonal growth cone	25/3298	41/18437	9.89e-10	4.87e-09	2.28e-09	Lrp1/Hsp90ab1/L1cam/Kif5c/Hsp90aa1/Clasp2/Mapt/Dbn1/Kif5b/Nrxn1/Apc/Snap25/Cyfip1/Epha4/Shtn1/Gpm6a/Dynlt1/Olfm1/Taok2/Fkbp4/Flrt3/Agrn/Rtn4r/RGD1359108/Trpv2	25
GO:0044291	cell-cell contact zone	39/3298	83/18437	1.04e-09	5.08e-09	2.38e-09	Sptan1/Atp1a2/Atp1a1/Atp2a2/Anxa6/Ank3/Ctnnb1/Cxadr/Afdn/Atp1b1/Pak1/Ctnna1/Camk2d/Dsp/Scn2a/Pkp4/Vcl/Slc8a1/Sptbn4/Flot2/Nectin1/Cadm4/Anxa5/Rap2c/Rap2b/Scrib/Tmem65/Ptk2/Nectin3/Gja1/Slc2a1/Nectin2/Scn1a/Itgb1/Slc9a1/Fxyd1/Flot1/Actn1/Ahnak	39
GO:0030863	cortical cytoskeleton	52/3298	128/18437	1.33e-09	6.47e-09	3.03e-09	Sptan1/Sptbn2/Bsn/Actn4/Pclo/Actn2/Myh9l1/Myh9/Dlg4/Ppp1r9b/Clasp2/Wdr1/Capza2/Cap1/Rims1/Ppp1r9a/Hip1r/Hip1/Cfl1/Actr2/Tpm3/Vcl/Capza1/Calb1/Mapre1/Sptbn4/Flot2/Lancl2/Dstn/Calb2/Coro1a/Sptb/Lasp1/Rdx/Cttn/Shroom2/Gsn/Flna/Tpm4/Gmfb/Cap2/Rims4/Llgl1/Myadm/Slc2a1/Myrip/Wasl/Snx9/Flot1/Ank1/Nsmf/Actn1	52
GO:0031902	late endosome membrane	40/3298	87/18437	1.43e-09	6.89e-09	3.22e-09	Anxa6/Rab7a/Stx7/Arl8b/Anxa2/Rhob/Tsg101/Lamtor1/LOC100361543/Vps33a/Lamp1/Vps33b/Nsg2/Vps16/Slc30a3/Abhd6/Snf8/Vps39/Stx8/Vti1a/Tmem165/Rab27b/Clcn3/Wdr91/Vamp7/Rmc1/Atg9a/Lamp2/Pip4p1/Chmp3/Lamtor3/Wdr81/Lamtor2/Pip4p2/Nsg1/Vamp8/Clcn4/Vps36/Stard3nl/Gosr2	40
GO:0005905	clathrin-coated pit	31/3298	59/18437	1.71e-09	8.15e-09	3.81e-09	Hspd1/Ap2b1/Ap2a2/Dnm1l/Ap2a1/Aak1/Snap91/Itsn1/Dnm2/Ap2m1/Hip1r/Hip1/App/Atat1/Necap1/Cttn/Tfrc/Rab35/Cltb/Ap2s1/Vldlr/Sort1/Arrb1/Bcl2l1/Tbc1d5/Clta/Picalm/Inpp5f/Sh3bp4/Eps15l1/Synj1	31
GO:0030134	COPII-coated ER to Golgi transport vesicle	31/3298	59/18437	1.71e-09	8.15e-09	3.81e-09	App/Uso1/Tmed10/Sec22b/Sar1a/Lman2/Tmed2/Pdcd6/Sec23a/Ddhd2/Vangl2/Tmed7/Sar1b/Sec24c/Tmed9/Ergic3/Pef1/Vti1a/Sec24b/Sec24a/Vma21/LOC100912478/LOC103689964/Sec13/Sec23ip/Scap/Yipf5/Sec16a/Gosr2/Sec23b/Stx17	31
GO:0032587	ruffle membrane	38/3298	81/18437	1.8e-09	8.5e-09	3.98e-09	Hsp90aa1/Ppp1r9b/Clasp2/Apc/Dnm2/Rasgrp2/Pak1/Arhgef2/Hip1r/Arpc2/Cfl1/Psd/Ezr/Arf4/Tpm1/Nme1/Rac1/Eps8/Cdkl5/Src/Rhoa/Cdc37/Twf1/Rps3/Them4/Myo1c/C2cd5/Psd2/Ptprz1/Wwc1/Map2/Pacsin1/Itgb1/Appl2/Aif1/Epb41l5/Pacsin2/Mtmr6	38
GO:0017101	aminoacyl-tRNA synthetase multienzyme complex	13/3298	14/18437	2.2e-09	1.03e-08	4.84e-09	Yars/Rars/Aimp1/Eprs/Lars/Kars/Iars/Rpl5/Mars/Aimp2/Qars/Eef1e1/Dars	13
GO:0031307	integral component of mitochondrial outer membrane	16/3298	20/18437	2.48e-09	1.16e-08	5.43e-09	Tomm70/Gdap1/Tomm40/Rhot2/Abcb6/Cpt1a/Synj2bp/Mfn1/Bnip3/Fis1/Fundc2/Tomm20/Fundc1/Bak1/Mul1/Armcx3	16
GO:0044438	microbody part	33/3298	66/18437	2.72e-09	1.26e-08	5.87e-09	Hspd1/Cat/Ide/Acox1/Abcd3/Eci2/Acsl1/Mavs/Acbd5/Pnpla8/Rab8b/Syt7/Pex14/Acsl3/Pex16/Tmem35a/Acot8/Pex6/Gnpat/Fis1/Lonp2/Pex1/Pex11b/Dhrs4/Pex12/Pex3/Pex5/LOC103690024/Pex19/Pex26/Mlycd/Slc25a17/Pex10	33
GO:0044439	peroxisomal part	33/3298	66/18437	2.72e-09	1.26e-08	5.87e-09	Hspd1/Cat/Ide/Acox1/Abcd3/Eci2/Acsl1/Mavs/Acbd5/Pnpla8/Rab8b/Syt7/Pex14/Acsl3/Pex16/Tmem35a/Acot8/Pex6/Gnpat/Fis1/Lonp2/Pex1/Pex11b/Dhrs4/Pex12/Pex3/Pex5/LOC103690024/Pex19/Pex26/Mlycd/Slc25a17/Pex10	33
GO:0030670	phagocytic vesicle membrane	19/3298	27/18437	3.05e-09	1.4e-08	6.54e-09	Dnm2/Rab7a/Rab11b/Rab10/Anxa3/Coro1a/Rab5a/Rab5al1/Rab31/Lamp1/Rab8a/Rab8b/Rab9a/Syt7/Vamp7/Lamp2/Rab34/Appl2/Irgm	19
GO:0002102	podosome	21/3298	32/18437	3.19e-09	1.46e-08	6.81e-09	Wdr1/Fscn1/Arhgef2/Arpc2/Actr2/Tpm3/Vcl/Sh3gl1/Dbnl/Asap1/Hnrnpk/Cttn/Src/Gsn/Tpm4/Vcam1/Lcp1/Bin2/Fermt3/Grpel2/Ptpn12	21
GO:0022624	proteasome accessory complex	18/3298	25/18437	4.47e-09	2.03e-08	9.48e-09	Psmd2/Psmd7/Psmd11/Psmd3/Psmc4/Psmc5/Psmc1/Psmc6/Psmd14/Psmd13/Psmd12/Psmd4/Psme1/Psmd8/Psmd5/Psmd6/Psme2/Adrm1	18
GO:0031225	anchored component of membrane	52/3298	132/18437	4.77e-09	2.15e-08	1e-08	Cntn1/Syn1/Dlg4/Dlg2/Snap25/Rab14/Dnajc5/Rab7a/Mpp2/Lsamp/Gad2/Rab3a/Flot2/Rab11b/Rab10/Cntn6/Thy1/Rab5c/Rab3c/Cntn2/Rab5b/Rab3b/Rab5a/Rab5al1/Rab4a/Cntn4/Gpc4/Cntn3/Rab4b/Rab35/Cntfr/Mdga2/Rtn4rl2/Cplx3/Prnp/Mdga1/Rab27b/Gpc6/Ptpn1/Ntng2/Enpp6/Bcan/Abhd17b/Rtn4r/Alpl/Cd59/Abhd17a/Svip/Nrn1/Gfra1/Gfra2/Prmt8	52
GO:0032838	plasma membrane bounded cell projection cytoplasm	72/3298	208/18437	5.01e-09	2.24e-08	1.05e-08	Bsn/Tubb4a/Kif5c/Dlg4/Map6/Mapt/Kif5b/Ap3b2/Map4/Dlg2/Camk2a/Uchl1/Kif1a/Baiap2/Canx/Wasf1/Nefl/Prkar2a/Ap3d1/Arl8a/Mapk1/Flot2/Pafah1b1/Arl8b/Map2k1/Hpca/Sept2/Dcx/Mapk8ip3/Prkaca/Cdkl5/Akr1b1/Kif3a/Abhd12/Ranbp1/Kif1b/Htt/Arl3/Arl6/Rab21/Spg7/Ap3m2/Arfgef2/Rangap1/Sybu/Ndel1/Prkar1a/Spast/Ap3s1/Rab27b/Atg7/Fmr1/Grik2/Pik3r4/Dynll1/Wdr11/Gabarapl1/Map1lc3b/Ap3s2/Ada/Map2/Ap3b1/Grik3/Dynlrb1/Snap…	72
GO:0043204	perikaryon	64/3298	177/18437	5.05e-09	2.24e-08	1.05e-08	Hspa8/Got2/Eno2/Ctnnd2/Ckmt1/Slc12a5/Ptprs/Ppp1ca/Nefm/Arpc2/Glul/Epha4/Shtn1/Slc8a2/Ntrk2/App/Mapk1/Map2k1/Pcmt1/Hpca/Th/Anxa5/Sirt2/Cdk5/Ppp5c/Pdpk1/Rack1/Nos1/Gria3/Rogdi/Slc2a3/LOC100909595/Gabbr1/Pi4k2a/Pde10a/Rtn4rl2/Olfm1/Asl/Fmr1/Grik2/Ptprn/Kcnd2/Tmem100/Ctsl/Rtn4r/RGD1359108/Amigo1/Ptpn5/Gabbr2/Nefh/Grik3/Aif1/Dhx36/Serpini1/Grik5/Hnrnpa2b1/Nell2/Rufy3/Pcsk2/Mapk9/Endog/Nsmf/Syap1/Mcam	64
GO:0008180	COP9 signalosome	21/3298	33/18437	7.3e-09	3.22e-08	1.51e-08	Atp5f1a/Hsp90ab1/Hspa5/Myh9l1/Basp1/Epb41l2/Cops4/Cops6/Stoml2/Cops7a/Hspa1l/Hspa1a/Hspa1b/Grb2/Cops2/Cops3/Cops7b/Cops8/Gps1/Dynll1/Flot1	21
GO:0031306	intrinsic component of mitochondrial outer membran	16/3298	21/18437	8.68e-09	3.81e-08	1.78e-08	Tomm70/Gdap1/Tomm40/Rhot2/Abcb6/Cpt1a/Synj2bp/Mfn1/Bnip3/Fis1/Fundc2/Tomm20/Fundc1/Bak1/Mul1/Armcx3	16
GO:1990351	transporter complex	99/3298	321/18437	9.01e-09	3.93e-08	1.84e-08	Atp1a3/Atp1a2/Atp1a1/Atp2a2/Dlg4/Lrrc7/Shank2/Stx1a/Dpp6/Dlg2/Atp1b1/Snap25/Hspa2/Shank1/Scn2a/Calm1/Calm3/Calm2/Grin2b/Ryr2/Cacnb4/Sestd1/Mcu/Shank3/Eps8/Micu1/Cntn2/Cacnb1/Cacnb3/Ptk2b/Cntnap1/Cttn/Dpp10/Gria1/Grin1/Abhd12/Gria3/Stxbp5/Nlgn1/Gabra3/Pde4d/Gabrb3/Lrrc8a/Scrib/Atp1b3/Ptpa/Pde4b/Ttyh1/Gria4/Scn3b/Cacna1b/Gabrb2/Gabra5/Scn2b/Gabra1/Pex14/Abhd6/Lrrc8b/Kcnip4/Synj2bp/Gabrb1/Micu2/Shis…	99
GO:0030137	COPI-coated vesicle	20/3298	31/18437	1.18e-08	5.14e-08	2.4e-08	Actr1a/Pacs1/Copb1/Golga5/Tmed10/Lman2/Copg1/Scyl1/Gnas/Tmed2/Tmed7/Arcn1/Copb2/Copz1/Arfgap2/Ccdc115/Cope/Pacsin1/Arfgap3/Kdelr1	20
GO:0044304	main axon	38/3298	86/18437	1.42e-08	6.14e-08	2.87e-08	Sptan1/Tubb4a/Dnm1/Map1a/Nav1/Ank3/Dlg4/Lrrc7/Mapt/Epb41l3/Nfasc/Dlg2/Bin1/Slc1a2/Camk2d/Scn2a/App/Sptbn4/Thy1/Cntn2/Cntnap1/Sirt2/Mapk8ip3/Mgll/Dag1/Gabbr1/Trim46/Mag/Apbb1/Bcan/Dagla/RGD1359108/Nrcam/Cadm1/Map2/Scn1a/Ank1/Mbp	38
GO:0005778	peroxisomal membrane	27/3298	51/18437	1.55e-08	6.59e-08	3.08e-08	Cat/Acox1/Abcd3/Acsl1/Mavs/Acbd5/Pnpla8/Rab8b/Syt7/Pex14/Acsl3/Pex16/Tmem35a/Pex6/Gnpat/Fis1/Pex1/Pex11b/Dhrs4/Pex12/Pex3/Pex5/LOC103690024/Pex19/Pex26/Slc25a17/Pex10	27
GO:0031903	microbody membrane	27/3298	51/18437	1.55e-08	6.59e-08	3.08e-08	Cat/Acox1/Abcd3/Acsl1/Mavs/Acbd5/Pnpla8/Rab8b/Syt7/Pex14/Acsl3/Pex16/Tmem35a/Pex6/Gnpat/Fis1/Pex1/Pex11b/Dhrs4/Pex12/Pex3/Pex5/LOC103690024/Pex19/Pex26/Slc25a17/Pex10	27
GO:0099056	integral component of presynaptic membrane	48/3298	122/18437	1.93e-08	8.18e-08	3.83e-08	Atp1a3/Ncam1/Atp2b1/Atp2b2/Atp2b4/Stx1a/Adgrl1/Nrxn1/Ptprs/Slc1a2/Canx/Cadm3/Scn2a/Epha4/Nptn/Pcdh17/Grin2b/Nectin1/Cdh10/Gpm6a/Gria1/Grm7/Slc6a1/Grin1/Gria3/Fxyd6/Ncstn/Gabbr1/Slc6a11/Prrt2/Gabra5/Syt7/Adam23/Cdh9/Slc6a9/Efnb2/Erbb4/Chrm1/Psen1/Cadm1/Gabbr2/Scn1a/Kcna4/Grik5/Syt11/Grin2a/Lrfn3/Efnb1	48
GO:0005838	proteasome regulatory particle	16/3298	22/18437	2.65e-08	1.12e-07	5.23e-08	Psmd2/Psmd7/Psmd11/Psmd3/Psmc4/Psmc5/Psmc1/Psmc6/Psmd14/Psmd13/Psmd12/Psmd4/Psmd8/Psmd5/Psmd6/Adrm1	16
GO:0001891	phagocytic cup	18/3298	27/18437	3.02e-08	1.26e-07	5.92e-08	Dnm2/Rac1/Coro1a/Rack1/Rab31/Rab11fip2/Adgrb1/Anxa1/Abl2/Lcp1/Arhgap25/Arhgap12/Bin2/Snx5/Aif1/Cdc42se2/Irgm/Syt11	18
GO:0030118	clathrin coat	25/3298	47/18437	4.65e-08	1.94e-07	9.07e-08	Ap2b1/Ap2a2/Ap1b1/Ap2a1/Aak1/Ap2m1/Hip1r/Hip1/Necap1/Epn2/Ap1m1/Synrg/Vps33a/Ap3m2/Vps33b/Cltb/Ap2s1/Aftph/Tbc1d5/Igf2r/Clta/Picalm/Ap3b1/Eps15l1/Synj1	25
GO:0005925	focal adhesion	58/3298	165/18437	8.19e-08	3.39e-07	1.59e-07	Anxa6/Actn2/Myh9l1/Clasp2/Tln1/Git1/Pak1/Wasf1/Arpc2/Capn2/Cfl1/Vcl/Mapre1/Sh3kbp1/Mapk1/Map2k1/Atat1/Ezr/Dctn4/Ptk2b/Lasp1/Rdx/Cttn/Mapk3/Pdpk1/Gsn/Prune1/Ppfia1/Arl2/Dag1/Evl/Zyx/Ptk2/Map2k2/Adgrb1/Fermt2/Cbl/Sdcbp/Vasp/Parvb/Lcp1/Itgb8/Flrt2/Srp68/Ilk/Flrt3/Itgb1/Itgb2/Focad/Nrp1/Flnb/Lima1/Coro2b/Ptprc/Epb41l5/Actn1/Flrt1/Lmln	58
GO:0043194	axon initial segment	15/3298	21/18437	1.09e-07	4.46e-07	2.08e-07	Map1a/Nav1/Ank3/Lrrc7/Nfasc/Bin1/Camk2d/Scn2a/Sptbn4/Trim46/Bcan/Nrcam/Map2/Scn1a/Ank1	15
GO:0015934	large ribosomal subunit	69/3298	210/18437	1.09e-07	4.46e-07	2.08e-07	Rplp0/Mrpl44/LOC100359687/Rpl7/Mrpl37/mrpl9/Mrpl58/Mrpl15/Rpl10a/Mrpl28/Mrpl46/Mrpl3/Mrpl13/Rpl9/Rpl3/mrpl11/Mrpl23/mrpl24/Mrpl43/Rpl5/Mrpl38/Mrpl4/Mrpl19/Mrpl16/Mrpl40/Mrpl47/Rpl15/Mrpl45/Mrpl12/Mrpl20/Mrpl49/Rpl23a/Mrpl21/Mrps30/Rpl27/Mrpl2/Rpl18a/Rpl11/Rpl10/Rpl19/Mrpl14/Mrpl48/Rpl24/Mrpl50/LOC100360057/Mrpl18/Mrpl27/Mrps18a/Rplp1/Rpl23/Mrpl53/Rpl34/Mrpl41/Mrpl51/Ndufab1/Mrpl17/Rpl35/Nsun4/Rpl…	69
GO:0000421	autophagosome membrane	17/3298	26/18437	1.14e-07	4.63e-07	2.17e-07	Rpn2/Rab7a/Snap29/Map1lc3a/Gabarapl2/Gabarapl1/Map1lc3b/Ulk1/Atg9a/Lamp2/Tecpr1/Wdr81/Gabarap/Irgm/Vmp1/Atg16l1/Stx17	17
GO:0009295	nucleoid	24/3298	46/18437	1.4e-07	5.65e-07	2.64e-07	Lrpprc/Lonp1/Hspa9/Hadha/Vdac1/Tufm/Hsd17b10/Slc25a5/Atad3a/Hadhb/Shmt2/Vdac2/Dbt/Sod2/Lrrc59/Clpx/Dnaja3/Dhx30/Supv3l1/Tfam/Tfb1m/Trmt10c/RGD1305089/Fastkd2	24
GO:0042645	mitochondrial nucleoid	24/3298	46/18437	1.4e-07	5.65e-07	2.64e-07	Lrpprc/Lonp1/Hspa9/Hadha/Vdac1/Tufm/Hsd17b10/Slc25a5/Atad3a/Hadhb/Shmt2/Vdac2/Dbt/Sod2/Lrrc59/Clpx/Dnaja3/Dhx30/Supv3l1/Tfam/Tfb1m/Trmt10c/RGD1305089/Fastkd2	24
GO:1902495	transmembrane transporter complex	93/3298	314/18437	2.06e-07	8.27e-07	3.87e-07	Atp1a3/Atp1a2/Atp1a1/Atp2a2/Dlg4/Lrrc7/Shank2/Stx1a/Dpp6/Dlg2/Atp1b1/Snap25/Hspa2/Shank1/Scn2a/Calm1/Calm3/Calm2/Grin2b/Ryr2/Cacnb4/Sestd1/Mcu/Shank3/Eps8/Micu1/Cntn2/Cacnb1/Cacnb3/Ptk2b/Cntnap1/Cttn/Dpp10/Gria1/Grin1/Abhd12/Gria3/Stxbp5/Nlgn1/Gabra3/Pde4d/Gabrb3/Lrrc8a/Scrib/Atp1b3/Ptpa/Pde4b/Ttyh1/Gria4/Scn3b/Cacna1b/Gabrb2/Gabra5/Scn2b/Gabra1/Abhd6/Lrrc8b/Kcnip4/Synj2bp/Gabrb1/Micu2/Shisa6/Sac…	93
GO:0005884	actin filament	45/3298	119/18437	2.08e-07	8.3e-07	3.88e-07	Dpysl3/Crmp1/Myh9l1/Dbn1/Nckap1/Wdr1/Pak1/Mark2/Arpc2/Tpm3/Vcl/Ezr/Tpm1/Myo1b/Rac1/Coro1a/Fyn/Cttn/Cnn3/Src/Dnaja3/Gas7/Twf1/Coro1b/Flna/Myo1c/Pls3/Tpm4/Anxa1/Rac2/Vps16/Arpc3/Ptges3/Vps18/Specc1l/Twf2/Tsc1/Lcp1/Apc2/Pdlim5/Wasl/Aif1/Dyrk1a/Actc1/Actn1	45
GO:0030119	AP-type membrane coat adaptor complex	23/3298	44/18437	2.44e-07	9.67e-07	4.52e-07	Ap2b1/Ap2a2/Ap1b1/Ap2a1/Ap3b2/Ap2m1/Hip1r/Ap3d1/Hip1/Ap1m1/Vps33a/Ap3m2/Vps33b/Vps16/Ap2s1/Vps39/Ap3s1/Vps18/Ap3s2/Aftph/Tbc1d5/Picalm/Ap3b1	23
GO:0030055	cell-substrate junction	60/3298	178/18437	2.67e-07	1.05e-06	4.92e-07	Anxa6/Actn2/Myh9l1/Clasp2/Tln1/Git1/Pak1/Wasf1/Arpc2/Capn2/Cfl1/Vcl/Mapre1/Sh3kbp1/Mapk1/Map2k1/Atat1/Ezr/Dctn4/Ptk2b/Lasp1/Rdx/Cttn/Mapk3/Pdpk1/Gsn/Prune1/Ppfia1/Arl2/Dag1/Evl/Zyx/Ptk2/Map2k2/Adgrb1/Fermt2/Cbl/Sdcbp/Vasp/Parvb/Lcp1/Itgb8/Flrt2/Dmd/Srp68/Ilk/Flrt3/Erbin/Itgb1/Itgb2/Focad/Nrp1/Flnb/Lima1/Coro2b/Ptprc/Epb41l5/Actn1/Flrt1/Lmln	60
GO:0005839	proteasome core complex	15/3298	22/18437	2.85e-07	1.12e-06	5.22e-07	Psma2/Psma7/Psma1/Psmb5/Psma6/Psma5/Psmb3/Psmb2/Psma4/Psma3/Psma3l/LOC100360846/Psmb7/Psmb10/Psmb1	15
GO:0005924	cell-substrate adherens junction	58/3298	171/18437	3.31e-07	1.29e-06	6.03e-07	Anxa6/Actn2/Myh9l1/Clasp2/Tln1/Git1/Pak1/Wasf1/Arpc2/Capn2/Cfl1/Vcl/Mapre1/Sh3kbp1/Mapk1/Map2k1/Atat1/Ezr/Dctn4/Ptk2b/Lasp1/Rdx/Cttn/Mapk3/Pdpk1/Gsn/Prune1/Ppfia1/Arl2/Dag1/Evl/Zyx/Ptk2/Map2k2/Adgrb1/Fermt2/Cbl/Sdcbp/Vasp/Parvb/Lcp1/Itgb8/Flrt2/Srp68/Ilk/Flrt3/Itgb1/Itgb2/Focad/Nrp1/Flnb/Lima1/Coro2b/Ptprc/Epb41l5/Actn1/Flrt1/Lmln	58
GO:0016469	proton-transporting two-sector ATPase complex	26/3298	54/18437	3.4e-07	1.32e-06	6.17e-07	Atp6v1a/Atp5f1a/Atp6v1b2/Atp5pd/Atp6v0a1/Atp6v1c1/Atp6v0d1/Atp5po/Atp5pb/LOC100911417/Atp6v1h/Atp6v1d/Atp5mg/Atp6v0c/Ppif/Atp5mf/Dmac2l/Atp6v1g2/Atp6v1g1/Ccdc115/Atp5me/Atp5pf/Atp5md/LOC103693430/Atp6v1f/Atp5f1e	26
GO:0030864	cortical actin cytoskeleton	38/3298	95/18437	3.42e-07	1.32e-06	6.17e-07	Sptan1/Sptbn2/Actn2/Myh9l1/Myh9/Ppp1r9b/Wdr1/Capza2/Cap1/Ppp1r9a/Hip1r/Hip1/Cfl1/Actr2/Vcl/Capza1/Calb1/Sptbn4/Flot2/Lancl2/Dstn/Calb2/Coro1a/Sptb/Lasp1/Rdx/Shroom2/Gsn/Gmfb/Cap2/Llgl1/Myadm/Slc2a1/Myrip/Wasl/Snx9/Flot1/Actn1	38
GO:0099522	region of cytosol	22/3298	42/18437	4.25e-07	1.63e-06	7.63e-07	Hspa8/Dbn1/Camk2a/Nedd4/Prkcg/Sh3gl2/Baiap2/Calb1/Mtor/Pin1/Anks1b/Sncb/Htt/Stxbp5/Ncs1/Dag1/Trim9/Ppp3cc/Fmr1/Pten/Dnajb1/Hnrnpa2b1	22
GO:0097386	glial cell projection	18/3298	31/18437	6.38e-07	2.43e-06	1.14e-06	Mapt/Nfasc/Glul/Gfap/App/Grm5/Ezr/Sirt2/Fyn/Akr1b1/Eif2s1/Adgrg1/Comt/Kcnj10/Fmr1/Dmd/Itgb1/Slc7a11	18
GO:0032839	dendrite cytoplasm	19/3298	34/18437	7.02e-07	2.67e-06	1.25e-06	Kif5c/Dlg4/Camk2a/Baiap2/Canx/Wasf1/Mapk1/Flot2/Map2k1/Hpca/Cdkl5/Abhd12/Grik2/Gabarapl1/Ada/Map2/Grik3/Hnrnpu/Stau2	19
GO:0098845	postsynaptic endosome	1998-12-01	16/18437	9.37e-07	3.54e-06	1.66e-06	Gripap1/Psd/Rab11a/Rab5a/Rab5al1/Clstn1/Snx1/Rab4a/Sh3gl3/Abhd17b/Nsg1/Abhd17a	12
GO:0000145	exocyst	14/3298	21/18437	1.1e-06	4.1e-06	1.92e-06	Exoc4/Exoc3/Exoc6b/Exoc7/LOC100911734/Sept2/Rab10/Exoc8/Exoc2/Exoc5/Exoc1/Stxbp6/Washc1/Myrip	14
GO:0030904	retromer complex	14/3298	21/18437	1.1e-06	4.1e-06	1.92e-06	Vps35/Rab7a/Snx2/Ankfy1/Snx27/Snx1/Vps26b/Snx3/Vps26a/Vps29/M6pr/Tbc1d5/Snx6/Snx5	14
GO:0048787	presynaptic active zone membrane	23/3298	47/18437	1.12e-06	4.17e-06	1.95e-06	Stxbp1/Atp2b1/Atp2b2/Stx1b/Atp2b4/Stx1a/Snap91/Nrxn1/Snap25/Phb/Canx/Nptn/Flot2/Nectin1/Cdh10/Cntnap1/Gpm6a/Grm7/Dgki/Cplx3/Ntng2/Syt11/Lrfn3	23
GO:0030665	clathrin-coated vesicle membrane	20/3298	38/18437	1.29e-06	4.78e-06	2.23e-06	Ap2b1/Ap2a2/Ap1b1/Ap2a1/Ap2m1/Hip1r/Hip1/Necap1/Epn2/Dbnl/Ap1m1/Synrg/Vamp3/Cltb/Ap2s1/Vti1a/Aftph/Tbc1d5/Clta/Picalm	20
GO:0099243	extrinsic component of synaptic membrane	15/3298	24/18437	1.52e-06	5.59e-06	2.62e-06	Snap91/Cnksr2/Phb/Hip1/Farp1/Tenm2/Crkl/LOC100911248/Stxbp5/Scrib/Dgki/Olfm1/Nptx2/Picalm/Cyth1	15
GO:0030123	AP-3 adaptor complex	1998-10-01	12/18437	1.54e-06	5.63e-06	2.63e-06	Ap3b2/Ap3d1/Vps33a/Vps33b/Vps16/Vps39/Ap3s1/Vps18/Ap3s2/Ap3b1	10
GO:0099144	anchored component of synaptic membrane	13/3298	19/18437	1.73e-06	6.3e-06	2.95e-06	Cntn1/Dlg4/Dlg2/Snap25/Mpp2/Flot2/Cntn6/Cntn2/Gpc4/Cplx3/Ntng2/Abhd17b/Abhd17a	13
GO:0099524	postsynaptic cytosol	16/3298	27/18437	1.86e-06	6.75e-06	3.16e-06	Hspa8/Dbn1/Camk2a/Nedd4/Prkcg/Baiap2/Calb1/Mtor/Pin1/Htt/Ncs1/Dag1/Fmr1/Pten/Dnajb1/Hnrnpa2b1	16
GO:0034702	ion channel complex	85/3298	294/18437	2.02e-06	7.27e-06	3.4e-06	Dlg4/Lrrc7/Shank2/Stx1a/Dpp6/Dlg2/Snap25/Hspa2/Shank1/Scn2a/Calm1/Calm3/Calm2/Grin2b/Ryr2/Cacnb4/Sestd1/Mcu/Shank3/Eps8/Micu1/Cntn2/Cacnb1/Cacnb3/Ptk2b/Cntnap1/Cttn/Dpp10/Gria1/Grin1/Abhd12/Gria3/Stxbp5/Nlgn1/Gabra3/Pde4d/Gabrb3/Lrrc8a/Scrib/Ptpa/Pde4b/Ttyh1/Gria4/Scn3b/Cacna1b/Gabrb2/Gabra5/Scn2b/Gabra1/Abhd6/Lrrc8b/Kcnip4/Synj2bp/Gabrb1/Micu2/Shisa6/Sacm1l/Clic1/Fkbp1b/Olfm1/Lrrtm4/Grik2/Shisa7…	85
GO:0005791	rough endoplasmic reticulum	46/3298	132/18437	2.27e-06	8.14e-06	3.81e-06	Hspd1/Uba1/Nucb1/Pebp1/Rab14/Baiap2/Canx/Rpn2/Glul/Ntrk2/Rpn1/App/Lrpap1/Snca/Ckap4/Ccdc47/Grm7/Rps3/Rpsa/Epha5/Tmcc1/Ssr4/Rpl27/Rpl11/Fmr1/Rpl10/Bcap31/Plod3/Sec63/Ptgds/Ssr3/Psen1/Sec61a2/Pi4kb/Rpl23/Arsb/Rps15/Srpra/Map2/Rpl35/Hm13/Arl6ip1/Rps28/Sec61a1/Sec61b/Slc7a11	46
GO:0014704	intercalated disc	27/3298	62/18437	2.43e-06	8.67e-06	4.06e-06	Sptan1/Atp1a2/Atp1a1/Atp2a2/Anxa6/Ank3/Ctnnb1/Cxadr/Atp1b1/Pak1/Ctnna1/Camk2d/Dsp/Scn2a/Vcl/Slc8a1/Sptbn4/Anxa5/Tmem65/Ptk2/Gja1/Slc2a1/Scn1a/Itgb1/Slc9a1/Fxyd1/Actn1	27
GO:0030125	clathrin vesicle coat	15/3298	25/18437	3.17e-06	1.12e-05	5.24e-06	Ap2b1/Ap2a2/Ap2a1/Ap2m1/Hip1r/Hip1/Necap1/Epn2/Synrg/Cltb/Ap2s1/Aftph/Tbc1d5/Clta/Picalm	15
GO:0036452	ESCRT complex	15/3298	25/18437	3.17e-06	1.12e-05	5.24e-06	Stam/Chmp7/Tsg101/Mvb12b/Chmp6/Snf8/Vps37b/Chmp2a/Chmp2b/Chmp3/Vps25/Vps37c/NEWGENE_1309258/Chmp1a/Vps36	15
GO:0005635	nuclear envelope	116/3298	440/18437	5.01e-06	1.77e-05	8.26e-06	Dync1h1/Tubb5/Lrpprc/Gapdh/Ipo5/Plcb1/Stx1a/Ctnnb1/Calr/Nrxn1/Itsn1/Ina/Clip1/Bin1/Xpo1/Apc/Ipo7/Pak1/Cse1l/Vapa/Scrn1/App/Ipo4/Rgs7/Ipo9/Pafah1b1/Tnpo2/Ryr2/Snca/Lrrc59/Mgst3/Eif5a/Scai/Mapk3/Ybx1/Ranbp1/Osbpl8/Nos1/Jpt1/Kpna4/Xpo7/Rogdi/Ran/Hacd3/Gsto1/Pde4d/Cacybp/Tnpo1/Mtdh/Hax1/Akr7a2/Chmp7/Ist1/Apeh/Rap1gap2/Mrps23/Pgrmc2/Nucb2/Ndufb4/Ubxn4/Rangap1/Rac2/Ndel1/Mrpl19/Bicd2/Xpot/Gabrb1/Rasa1/…	116
GO:0002199	zona pellucida receptor complex	1998-10-01	13/18437	5.58e-06	1.95e-05	9.11e-06	Cct2/Cct3/Tcp1/Cct8/Cct4/Cct5/Cct6a/Cct7/Hspa1l/Hspa1a	10
GO:0005744	TIM23 mitochondrial import inner membrane transloc	1998-10-01	13/18437	5.58e-06	1.95e-05	9.11e-06	Timm50/Grpel1/Timm21/Timm17b/Pam16/Timm17a/Dnajc19/Timm23/Grpel2/Dnajc15	10
GO:0015935	small ribosomal subunit	45/3298	132/18437	5.67e-06	1.97e-05	9.2e-06	Mrps22/Ddx3x/Mrps35/Mrps9/Rack1/Mrps31/Mrps34/Mrps27/Rps3/Mrps7/Rpsa/Rps2/Rps7/Mrps25/Rps27a/Rps5/Mcts1/Mrpl16/Mrps10/Rps8/Mrps18b/Mrps15/Mrps26/Rps9/Rps9l1/Rps14/Cyld/Mrps11/Rps25/Mrps14/Rps27/Mrps5/Rps11/Rps6/Hba-a2/Mrps16/Mrps17/Mrps18a/Rps15/Rps3a/Mrps36/Rps12/Rps27l/Rps28/Mrps12	45
GO:0005788	endoplasmic reticulum lumen	31/3298	79/18437	6.43e-06	2.22e-05	1.04e-05	Hspa5/Hyou1/P4hb/Calr/Uggt1/Pdia6/Ppib/Lrpap1/Erp29/Calu/Rcn2/Dnajb11/Erp44/Gbf1/Txndc5/Hspa13/Manf/Dnajc10/Ptprn2/Clu/Erap1/Tor1a/Os9/P4ha1/Tmem43/Plod3/Selenof/Dnajc3/Erlec1/Colgalt1/Poglut3	31
GO:0005844	polysome	33/3298	87/18437	7.75e-06	2.67e-05	1.25e-05	Eef2/Calr/Gcn1/Psma6/Rpl7/Eif4g1/Rps3/Impact/Rpl10a/Eif4h/Eif4b/Rwdd1/Vbp1/Pnpt1/Naa35/Rps25/Rpl18a/Rpl11/Fmr1/Rpl19/Btf3/Abcf1/Rps6/Rpl24/Drg1/Fxr1/Larp6/Fxr2/Atxn2/Rps28/Unk/Msi1/Eif3h	33
GO:0008287	protein serine/threonine phosphatase complex	21/3298	45/18437	8.47e-06	2.9e-05	1.36e-05	Ppp2r1a/Ppp1ca/Ppp1cc/Ppp1cb/Ppp3cb/Ppp3ca/Ppp2r2a/Ppp2r1b/Ppp2r5e/Ppp2r5c/Ppp1r12a/Ptpa/Ppp2r5b/Shoc2/Ppp3cc/Ppp2r5a/Ppp4r1/Nck1/Ppp2r2c/Ppp2r2d/Ppp1r11	21
GO:0030132	clathrin coat of coated pit	13/3298	21/18437	9.06e-06	3.09e-05	1.44e-05	Ap2b1/Ap2a2/Ap2a1/Ap2m1/Hip1r/Hip1/Cltb/Ap2s1/Tbc1d5/Clta/Picalm/Eps15l1/Synj1	13
GO:0042383	sarcolemma	54/3298	171/18437	9.42e-06	3.19e-05	1.49e-05	Atp1a3/Atp1a2/Atp1a1/Got2/Anxa6/Ank3/Atp2b4/Bin1/Atp1b1/Ppp3cb/Prkar2a/Camk2d/Ppp3ca/Scn2a/Vcl/Slc8a1/Ryr2/Ezr/Bsg/Anxa5/Cacnb1/Cacnb3/Anxa2/Rdx/Krt8/Nos1/Gnas/Dag1/Ncstn/Ptk2/Lamp1/Vcam1/Anxa1/Sri/Akap7/Kcnd2/Dmd/Psen1/Agrn/Slc30a1/Slc2a1/Cd59/Scn1a/Itgb1/Flnc/Slc9a1/Pld2/Kcnd3/Fxyd1/Flot1/Ank1/Snta1/Actn1/Ahnak	54
GO:0005765	lysosomal membrane	50/3298	155/18437	1.04e-05	3.49e-05	1.63e-05	Uba1/Hspa8/Hsp90ab1/Hsp90aa1/LOC103692716/Anxa6/Atp6v0d1/Rab7a/Arl8a/Gfap/Stx7/Arl8b/Scarb2/Anxa2/Ncstn/Lamtor1/LOC100361543/Vps33a/Lamp1/Vps33b/Gba/Itm2c/Vps16/Syt7/Slc30a3/Rab12/Abhd6/Vps39/Sort1/Stx8/Atp6v1g1/M6pr/LOC100909548/Tmem165/Gaa/Lmbrd1/Sppl2b/Vamp7/Borcs5/Lamp2/Psen1/Pip4p1/Tecpr1/Sec13/Snapin/Wdr81/Pip4p2/Vamp8/Slc35f6/Mios	50
GO:0098799	outer mitochondrial membrane protein complex	1998-11-01	16/18437	1.06e-05	3.57e-05	1.67e-05	Tomm70/Samm50/Tomm22/Tomm40/Dnajc11/Mtx2/Mtx1/Mfn1/Mtx3/Tomm20/Tomm40l	11
GO:0098688	parallel fiber to Purkinje cell synapse	17/3298	33/18437	1.18e-05	3.95e-05	1.85e-05	Sptbn2/Pclo/Atp2b2/Snap91/Cadm3/Grin2b/Cntn6/Calb2/Grin1/Pfn1/Gria3/Slc6a9/Plcb4/Picalm/Grid2/Grin2a/Synj1	17
GO:0098852	lytic vacuole membrane	50/3298	156/18437	1.26e-05	4.2e-05	1.97e-05	Uba1/Hspa8/Hsp90ab1/Hsp90aa1/LOC103692716/Anxa6/Atp6v0d1/Rab7a/Arl8a/Gfap/Stx7/Arl8b/Scarb2/Anxa2/Ncstn/Lamtor1/LOC100361543/Vps33a/Lamp1/Vps33b/Gba/Itm2c/Vps16/Syt7/Slc30a3/Rab12/Abhd6/Vps39/Sort1/Stx8/Atp6v1g1/M6pr/LOC100909548/Tmem165/Gaa/Lmbrd1/Sppl2b/Vamp7/Borcs5/Lamp2/Psen1/Pip4p1/Tecpr1/Sec13/Snapin/Wdr81/Pip4p2/Vamp8/Slc35f6/Mios	50
GO:1903293	phosphatase complex	21/3298	46/18437	1.3e-05	4.3e-05	2.01e-05	Ppp2r1a/Ppp1ca/Ppp1cc/Ppp1cb/Ppp3cb/Ppp3ca/Ppp2r2a/Ppp2r1b/Ppp2r5e/Ppp2r5c/Ppp1r12a/Ptpa/Ppp2r5b/Shoc2/Ppp3cc/Ppp2r5a/Ppp4r1/Nck1/Ppp2r2c/Ppp2r2d/Ppp1r11	21
GO:0005852	eukaryotic translation initiation factor 3 complex	1998-12-01	19/18437	1.52e-05	5.01e-05	2.34e-05	Ddx3x/Eif3a/Eif3j/Eif3b/Eif3c/Eif3d/Eif3f/Eif3l/Eif3m/Eif3g/Eif3h/LOC108348062	12
GO:0030127	COPII vesicle coat	1998-10-01	14/18437	1.64e-05	5.38e-05	2.52e-05	Sar1a/Pdcd6/Sec23a/Sar1b/Sec24c/Pef1/Sec24b/Sec24a/Sec13/Sec23b	10
GO:0030663	COPI-coated vesicle membrane	13/3298	22/18437	1.85e-05	6.02e-05	2.82e-05	Copb1/Golga5/Copg1/Scyl1/Tmed2/Tmed7/Arcn1/Copb2/Copz1/Arfgap2/Cope/Arfgap3/Kdelr1	13
GO:0090543	Flemming body	13/3298	22/18437	1.85e-05	6.02e-05	2.82e-05	Pdcd6ip/Exoc4/Exoc7/LOC100911734/Rala/Exoc2/Arf6/Tsg101/Ist1/Ntng2/Capg/Vps4b/Nup62	13
GO:0032588	trans-Golgi network membrane	16/3298	31/18437	2.07e-05	6.72e-05	3.14e-05	Stx6/Scamp1/Myo1b/Rab31/Gnas/Clip3/LOC108348122/Arfip2/Nsg2/Scamp5/Scamp2/Tmem165/Llgl1/Aftph/Nsg1/Bok	16
GO:0031313	extrinsic component of endosome membrane	1998-09-01	12/18437	2.42e-05	7.81e-05	3.65e-05	Snap91/Gripap1/Psd/Snx1/Anxa1/Wdr91/Snx5/Wdr81/Usp8	9
GO:0033290	eukaryotic 48S preinitiation complex	1998-11-01	17/18437	2.52e-05	8.09e-05	3.78e-05	Eif3a/Eif2s1/Eif3j/Eif3b/Eif3c/Eif3d/Eif3f/Eif3m/Eif3g/Eif3h/LOC108348062	11
GO:0044445	cytosolic part	104/3298	400/18437	2.83e-05	9.04e-05	4.23e-05	Hspa8/Cct2/Eno2/LOC100911625/Dbn1/Cct3/Tcp1/Pfkp/Cct8/Cct4/Cct5/Camk2a/Cct6a/Nedd4/Prkcg/Snap25/Psmd2/Cct7/Ide/Sh3gl2/Baiap2/Calb1/Mtor/Psmc4/Pfkl/Psmc5/Ddx3x/Pin1/Rplp0/Anks1b/Psmc6/Psmd14/Mms19/Bag6/Sncb/LOC100359687/Gucy1b1/Rack1/Htt/Rpl7/Stxbp5/Sgta/Rps3/Ncs1/Dag1/Trim9/Rpsa/Rps2/Rpl10a/Rps7/Rps27a/Rpl9/Rpl3/Pi4k2a/Rps5/Rpl5/Mcts1/Ppp3cc/Rps8/Rpl15/Rpl23a/Rps9/Get4/Ubl4a/Rps14/Cyld/Sgtb/Tsc1/…	104
GO:0099738	cell cortex region	23/3298	55/18437	2.96e-05	9.44e-05	4.41e-05	Bsn/Pclo/Eno2/LOC100911625/Clasp2/Ctnnb1/Ctnnd1/Erc2/Epb41l2/Actr1a/Rims1/Mark2/Gnai1/Actr1b/Myl12b/Unc13a/Ctbp1/Gucy1b1/Iqsec2/Cltb/Rims4/Ctsz/Clta	23
GO:0042641	actomyosin	34/3298	96/18437	3.1e-05	9.82e-05	4.6e-05	Actn4/Myh9l1/Myh9/Stx1a/Wdr1/Sept11/Pdcd6ip/Cdc42bpb/Fscn1/Myh14/Tpm3/Vcl/Sept5/Myl12b/Dctn4/Tpm1/Daam1/Limch1/Coro1b/Hdac4/Zyx/Ptk2/Tpm4/Vangl2/Fermt2/Lcp1/Ilk/Pdlim5/Flnb/Lima1/Actc1/Sipa1l3/Actn1/Lurap1	34
GO:0005832	chaperonin-containing T-complex	1998-08-01	10/18437	3.32e-05	0.000104	4.88e-05	Cct2/Cct3/Tcp1/Cct8/Cct4/Cct5/Cct6a/Cct7	8
GO:0005885	Arp2/3 protein complex	1998-08-01	10/18437	3.32e-05	0.000104	4.88e-05	Arpc2/Actr2/Arpc1a/Arpc4/Arpc5/Arpc3/Arpc5l/Arpc1b	8
GO:0005819	spindle	87/3298	324/18437	3.55e-05	0.000111	5.2e-05	Crmp1/Myh9l1/Clasp2/Ctnnb1/Map4/Slc25a5/Hspa2/Arhgef2/Rock2/Pkp4/Cul3/Arl8a/Mapre1/App/Mapk1/Calm1/Calm3/Calm2/Pafah1b1/Arl8b/Kif3b/Atat1/Sept2/Mms19/Nsfl1c/Rab11a/Rmdn3/Mapre3/Dctn4/Sirt2/Cdc42/Cttn/Map1s/Tpt1/Kif3a/Rhoa/Arl3/Rtraf/Rps3/Tubgcp3/Zw10/Katnb1/Rmdn1/Rps6ka2/Rangap1/Ndel1/Hecw2/Spast/Dynlt1/Akt1/Ptp4a1/LOC100365697/LOC103693189/Specc1l/Tubg1/Cyld/RGD1305455/Brcc3/Anxa11/Nubp2/Dynll1/…	87
GO:0099523	presynaptic cytosol	14/3298	26/18437	3.7e-05	0.000115	5.39e-05	Hspa8/Camk2a/Prkcg/Sh3gl2/Baiap2/Calb1/Anks1b/Sncb/Htt/Stxbp5/Ncs1/Trim9/Ppp3cc/Fmr1	14
GO:0032589	neuron projection membrane	28/3298	74/18437	3.89e-05	0.000121	5.65e-05	Atp2b1/Ppp1r9b/Mapt/Epb41l3/Slc12a5/Slc1a2/Mpp2/Akap5/Palm/Hpca/Thy1/Mapk8ip3/Gria1/Grin1/Gabra3/Myo1c/Gabbr1/Cacna1b/Vezt/Gabra5/Gabra1/Shisa6/Insr/Shisa7/Gabarapl1/Hcn2/Hcn1/Ank1	28
GO:0045334	clathrin-coated endocytic vesicle	15/3298	30/18437	6.08e-05	0.000188	8.79e-05	Ap2b1/Ap2a2/Ap2a1/Dnm2/Ap2m1/Hip1r/Hip1/Epn2/Rab35/Ap2s1/Lmbrd1/Tbc1d5/Clta/Picalm/Inpp5f	15
GO:0034703	cation channel complex	63/3298	221/18437	6.37e-05	0.000196	9.15e-05	Dlg4/Stx1a/Dpp6/Dlg2/Snap25/Hspa2/Shank1/Scn2a/Calm1/Calm3/Calm2/Grin2b/Ryr2/Cacnb4/Sestd1/Mcu/Eps8/Micu1/Cntn2/Cacnb1/Cacnb3/Ptk2b/Cntnap1/Cttn/Dpp10/Gria1/Grin1/Abhd12/Gria3/Nlgn1/Pde4d/Ptpa/Pde4b/Gria4/Scn3b/Cacna1b/Scn2b/Abhd6/Kcnip4/Micu2/Shisa6/Sacm1l/Fkbp1b/Olfm1/Lrrtm4/Grik2/Shisa7/Kcnd2/Hcn2/Cpt1c/Amigo1/Hcn1/Scn3a/Scn1a/Grik3/Kcna4/Grik5/Fkbp1a/Kcnd3/Cnih2/Nrn1/Grin2a/Kcnmb4	63
GO:0030131	clathrin adaptor complex	14/3298	27/18437	6.41e-05	0.000196	9.15e-05	Ap2b1/Ap2a2/Ap1b1/Ap2a1/Ap2m1/Hip1r/Hip1/Ap1m1/Ap3m2/Ap2s1/Aftph/Tbc1d5/Picalm/Ap3b1	14
GO:0045259	proton-transporting ATP synthase complex	14/3298	27/18437	6.41e-05	0.000196	9.15e-05	Atp5f1a/Atp5pd/Atp5po/Atp5pb/LOC100911417/Atp5mg/Ppif/Atp5mf/Dmac2l/Atp5me/Atp5pf/Atp5md/LOC103693430/Atp5f1e	14
GO:0098833	presynaptic endocytic zone	1998-09-01	13/18437	6.61e-05	0.000201	9.39e-05	Dnm1/Dnm1l/Amph/Snap91/Itsn1/Cltb/Clta/Pacsin1/Picalm	9
GO:0043292	contractile fiber	67/3298	240/18437	7.68e-05	0.000232	0.000109	Sptan1/Actn4/Aldoa/Actn2/Ank3/Atp2b4/Ctnnb1/Bin1/Ppp3cb/Pak1/Ppp3ca/Vcl/Tmod2/Slc8a1/Calm1/Calm3/Calm2/Grin2b/Myl12b/Ryr2/Ak1/Cfl2/Dctn4/Glrx3/Tpm1/Anxa5/Psma6/Krt8/Rpl7/Nos1/Sphkap/Stub1/Pde4d/Twf1/Dag1/Flna/Ppp1r12a/Hdac4/Pde4b/Sco1/Scn3b/Sqstm1/Rpl15/Sri/Ppp1r12b/Dnajb6/Trim32/Cst3/Ppp2r5a/Twf2/Fkbp1b/Gja1/Dmd/Ilk/Fxr1/Slc2a1/Pdlim5/Csrp1/Scn1a/Flnc/Dbi/Fkbp1a/Actc1/Ank1/Asph/Actn1/Ahnak	67
GO:0030128	clathrin coat of endocytic vesicle	1998-10-01	16/18437	9.23e-05	0.000277	0.00013	Ap2b1/Ap2a2/Ap2a1/Ap2m1/Hip1r/Hip1/Epn2/Ap2s1/Tbc1d5/Picalm	10
GO:0045239	tricarboxylic acid cycle enzyme complex	1998-10-01	16/18437	9.23e-05	0.000277	0.00013	Ogdh/Idh3B/Ogdhl/Dld/Idh3g/Sucla2/Dlst/Suclg2/Bckdk/Dhtkd1	10
GO:0005795	Golgi stack	39/3298	121/18437	9.47e-05	0.000283	0.000132	Nucb1/Rab14/Golga5/Vcpip1/Atl1/Uso1/Nsfl1c/Pitpnm1/Scfd1/Rab21/Tmed2/Akr7a2/Gbf1/Nucb2/Sar1b/Nsg2/Stx16/Gorasp2/Gosr1/Rab30/Golph3/Sort1/Lypla2/Fut8/Mob4/Rab27b/Llgl1/Bcap31/Necab3/Smpd3/Rab34/Bet1l/Golga7/Nsg1/Hace1/Bet1/Golim4/Zfyve1/B3galt6	39
GO:0044754	autolysosome	1998-08-01	11/18437	0.000102	0.000303	0.000142	Lamp1/Sqstm1/Map1lc3a/Map1lc3b/Lamp2/Pik3c3/Irgm/Ftl1	8
GO:0072546	ER membrane protein complex	1998-08-01	11/18437	0.000102	0.000303	0.000142	Emc2/Emc1/Emc8/Emc7/Emc3/Emc10/Mmgt1/Emc6	8
GO:0032154	cleavage furrow	20/3298	48/18437	0.000103	0.000303	0.000142	Myh9l1/Myh9/Ppp1cc/Tpm3/Sept5/Rala/Psd/Sept2/Rab11a/Rdx/Pitpnm1/Rhoa/Rhob/Rab21/Arf6/Psd2/Spire1/Pkn1/Rhoc/Lima1	20
GO:0030018	Z disc	42/3298	134/18437	0.000106	0.000313	0.000146	Sptan1/Actn4/Aldoa/Actn2/Ank3/Atp2b4/Ctnnb1/Bin1/Ppp3cb/Pak1/Ppp3ca/Vcl/Slc8a1/Grin2b/Myl12b/Ryr2/Cfl2/Glrx3/Anxa5/Krt8/Nos1/Sphkap/Stub1/Flna/Ppp1r12a/Hdac4/Pde4b/Scn3b/Sri/Ppp1r12b/Dnajb6/Ppp2r5a/Fkbp1b/Dmd/Slc2a1/Pdlim5/Csrp1/Scn1a/Flnc/Fkbp1a/Ank1/Actn1	42
GO:0030669	clathrin-coated endocytic vesicle membrane	1998-11-01	19/18437	0.000108	0.000316	0.000148	Ap2b1/Ap2a2/Ap2a1/Ap2m1/Hip1r/Hip1/Epn2/Ap2s1/Tbc1d5/Clta/Picalm	11
GO:0005753	mitochondrial proton-transporting ATP synthase com	13/3298	25/18437	0.000113	0.00033	0.000154	Atp5f1a/Atp5pd/Atp5po/Atp5pb/LOC100911417/Atp5mg/Ppif/Atp5mf/Atp5me/Atp5pf/Atp5md/LOC103693430/Atp5f1e	13
GO:0070993	translation preinitiation complex	1998-12-01	22/18437	0.000114	0.000332	0.000155	Eif3a/Eif2s1/Eif3j/Eif3b/Eif3c/Eif3d/Eif3f/Eif1/Eif3m/Eif3g/Eif3h/LOC108348062	12
GO:0032153	cell division site	24/3298	63/18437	0.00012	0.000347	0.000163	Myh9l1/Myh9/Ppp1cc/Tpm3/Sept5/Rala/Psd/Sept2/Rab11a/Rdx/Pitpnm1/Rhoa/Rhob/Rab21/Arf6/Tubgcp3/Psd2/Rhof/Spire1/Tubgcp2/Pkn1/Rhoc/Lima1/Rnd2	24
GO:0030016	myofibril	64/3298	230/18437	0.000122	0.00035	0.000164	Sptan1/Actn4/Aldoa/Actn2/Ank3/Atp2b4/Ctnnb1/Bin1/Ppp3cb/Pak1/Ppp3ca/Vcl/Tmod2/Slc8a1/Calm1/Calm3/Calm2/Grin2b/Myl12b/Ryr2/Ak1/Cfl2/Dctn4/Glrx3/Tpm1/Anxa5/Psma6/Krt8/Rpl7/Nos1/Sphkap/Stub1/Pde4d/Twf1/Dag1/Flna/Ppp1r12a/Hdac4/Pde4b/Sco1/Scn3b/Sqstm1/Rpl15/Sri/Ppp1r12b/Dnajb6/Trim32/Ppp2r5a/Twf2/Fkbp1b/Dmd/Ilk/Fxr1/Slc2a1/Pdlim5/Csrp1/Scn1a/Flnc/Fkbp1a/Actc1/Ank1/Asph/Actn1/Ahnak	64
GO:0000407	phagophore assembly site	15/3298	32/18437	0.000155	0.000444	0.000208	Rab7a/Rab1b/LOC100363782/LOC102555167/Sqstm1/Atg7/Trappc8/Ulk1/Atg9a/Rb1cc1/Atg101/Pik3c3/Vmp1/Atg2a/Zfyve1	15
GO:0097440	apical dendrite	13/3298	26/18437	0.000189	0.000541	0.000253	Itsn1/Arpc2/Grin2b/Ptk2b/Ykt6/Flna/Clu/Sez6/Slc7a10/Rgs12/Hcn1/Map2/Nsmf	13
GO:0016234	inclusion body	29/3298	84/18437	0.000192	0.000548	0.000256	Hsp90ab1/Mapt/Eef2/Nefm/Psmc4/Psmc5/Psmc6/Snca/Sncb/Agl/Ubqln1/Htt/Stub1/Hspa1a/Hspa1b/Rangap1/Bag5/Bag5l1/Clu/Sqstm1/Arih1/Prnp/Gpx1/Dnajb2/Psen1/Fbxo7/Gys1/Nefh/Picalm	29
GO:0071782	endoplasmic reticulum tubular network	1998-12-01	23/18437	0.0002	0.000567	0.000265	C2cd2l/Atl1/Rab10/Atl2/Rab18/Osbpl8/Reep1/Reep5/Spast/Lnpk/Zfyve27/Asph	12
GO:0098945	intrinsic component of presynaptic active zone mem	15/3298	33/18437	0.000237	0.00067	0.000313	Atp2b1/Atp2b2/Atp2b4/Nrxn1/Canx/Nptn/Flot2/Nectin1/Cdh10/Gpm6a/Grm7/Cplx3/Ntng2/Syt11/Lrfn3	15
GO:0070062	extracellular exosome	32/3298	97/18437	0.000241	0.000678	0.000317	Hspd1/Hspa8/Aldoa/Pdcd6ip/Gars/Ide/Plaa/Park7/Alb/Bag6/Rab11a/Anxa2/Rab5b/Rap2b/Tfrc/Rab4a/Tsg101/Cd81/Ist1/Cd47/Anxa1/Snx18/Acy1/Sdcbp/Sri/Clic1/Lamp2/Cd9/Krt13/Ace/Hnrnpa2b1/Ahnak	32
GO:0032155	cell division site part	22/3298	58/18437	0.000245	0.000686	0.000321	Myh9l1/Myh9/Ppp1cc/Tpm3/Sept5/Rala/Psd/Sept2/Rab11a/Rdx/Pitpnm1/Rhoa/Rhob/Rab21/Arf6/Tubgcp3/Psd2/Spire1/Tubgcp2/Pkn1/Rhoc/Lima1	22
GO:0005750	mitochondrial respiratory chain complex III	1998-08-01	12/18437	0.000259	0.000715	0.000334	Uqcrc1/Uqcrc2/Cyc1/Uqcrfs1/Uqcr10/Uqcrq/Uqcrb/Uqcrh	8
GO:0005883	neurofilament	1998-08-01	12/18437	0.000259	0.000715	0.000334	Shank2/Ina/Nefm/Nefl/Dmd/Nefh/Nrp1/Dyrk1a	8
GO:0031143	pseudopodium	1998-08-01	12/18437	0.000259	0.000715	0.000334	Actn4/Capn2/Mapk1/Cnp/Mapk3/Arrb1/Vamp7/Raf1	8
GO:0045275	respiratory chain complex III	1998-08-01	12/18437	0.000259	0.000715	0.000334	Uqcrc1/Uqcrc2/Cyc1/Uqcrfs1/Uqcr10/Uqcrq/Uqcrb/Uqcrh	8
GO:0032281	AMPA glutamate receptor complex	14/3298	30/18437	0.000272	0.000744	0.000348	Dlg4/Gria1/Abhd12/Gria3/Gria4/Abhd6/Shisa6/Sacm1l/Olfm1/Lrrtm4/Shisa7/Cpt1c/Cnih2/Nrn1	14
GO:0070069	cytochrome complex	14/3298	30/18437	0.000272	0.000744	0.000348	Uqcrc1/Uqcrc2/Cyc1/Uqcrfs1/Cox4i1/Cox5a/Cox15/Uqcr10/Uqcrq/Uqcrb/Uqcrh/Ndufa4/Cox6c/Cox6a1	14
GO:0044853	plasma membrane raft	39/3298	127/18437	0.000295	0.000802	0.000375	Atp1a2/Atp1a1/Hk1/Add2/Ctnnb1/Atp1b1/Ctnna1/Prkar2a/Cdh13/Add3/Mapk1/Flot2/Grk2/Ezr/Prkaca/Mapk3/Src/Nos1/Coro1c/Slc27a1/Dag1/Slc2a3/Atp1b3/Bmpr2/Prkar1a/Cbl/Insr/Erbb4/Tsc2/Kcnd2/Slc2a1/Itgb2/Mlc1/Lrp4/Pld2/Kcnd3/Fxyd1/Flot1/Pacsin2	39
GO:0005881	cytoplasmic microtubule	26/3298	74/18437	0.000295	0.000802	0.000375	Dync1h1/Tuba1a/Tuba1c/Clasp2/Clip2/Clip1/Apc/Mapre1/Pafah1b1/Mapre3/Snph/Rab3d/Tpt1/Arl3/Reep2/Arfgef2/Dynlt1/Tubg1/Cyld/Tmem214/Apc2/Mtus2/Dcxr/Map9/Bicd1/Dync2li1	26
GO:0005811	lipid droplet	27/3298	78/18437	0.0003	0.000814	0.000381	Gapdh/Vcp/Ehd1/Cyb5r3/Rab7a/Sccpdh/Ckap4/Nsdhl/Rap1b/Rab5c/Anxa2/Pitpnm1/Rab5a/Mgll/Faf2/Acsl3/Acsl4/Rbp1/Lpcat1/Tsc1/Bcap31/Abhd4/Prpf19/Osbpl2/Akap1/Ldah/Irak1	27
GO:0016328	lateral plasma membrane	22/3298	59/18437	0.000325	0.000877	0.00041	Sptan1/Myh9l1/Ank3/Ctnnb1/Apc/Mark2/Tbcd/Prickle2/Coro1c/Arl2/Myo1c/Vangl2/Anxa1/Gja1/Akap7/Cldn12/Ptpro/Gna12/Rab13/Nsg1/Dvl1/Actn1	22
GO:0030122	AP-2 adaptor complex	1998-09-01	15/18437	0.000327	0.000877	0.00041	Ap2b1/Ap2a2/Ap2a1/Ap2m1/Hip1r/Hip1/Ap2s1/Tbc1d5/Picalm	9
GO:0030126	COPI vesicle coat	1998-09-01	15/18437	0.000327	0.000877	0.00041	Copb1/Copg1/Scyl1/Arcn1/Copb2/Copz1/Arfgap2/Cope/Arfgap3	9
GO:0060077	inhibitory synapse	1998-12-01	24/18437	0.000335	0.000895	0.000419	Bsn/Pclo/Rims1/Gphn/Gad2/Nptn/Nlgn3/Gad1/Gabrb3/Slc32a1/Clcn3/Syt11	12
GO:0032590	dendrite membrane	19/3298	48/18437	0.000338	0.000899	0.000421	Atp2b1/Ppp1r9b/Slc12a5/Mpp2/Akap5/Palm/Hpca/Thy1/Gria1/Grin1/Gabra3/Gabra5/Gabra1/Shisa6/Insr/Shisa7/Gabarapl1/Hcn2/Hcn1	19
GO:0016282	eukaryotic 43S preinitiation complex	1998-11-01	21/18437	0.000354	0.000935	0.000438	Eif3a/Eif3j/Eif3b/Eif3c/Eif3d/Eif3f/Eif1/Eif3m/Eif3g/Eif3h/LOC108348062	11
GO:0098831	presynaptic active zone cytoplasmic component	1998-11-01	21/18437	0.000354	0.000935	0.000438	Bsn/Pclo/Ctnnb1/Ctnnd1/Erc2/Rims1/Unc13a/Ctbp1/Gucy1b1/Iqsec2/Rims4	11
GO:0033268	node of Ranvier	1998-10-01	18/18437	0.000355	0.000935	0.000438	Ank3/Nfasc/Bin1/Scn2a/Sptbn4/Cntn2/Dag1/Bcan/Nrcam/Scn1a	10
GO:0030867	rough endoplasmic reticulum membrane	20/3298	52/18437	0.000373	0.000978	0.000458	Uba1/Rps3/Rpsa/Ssr4/Rpl27/Rpl11/Rpl10/Bcap31/Sec63/Ssr3/Sec61a2/Pi4kb/Rpl23/Rps15/Srpra/Rpl35/Arl6ip1/Rps28/Sec61a1/Sec61b	20
GO:0031674	I band	43/3298	146/18437	0.000408	0.00107	0.000499	Sptan1/Actn4/Aldoa/Actn2/Ank3/Atp2b4/Ctnnb1/Bin1/Ppp3cb/Pak1/Ppp3ca/Vcl/Slc8a1/Grin2b/Myl12b/Ryr2/Cfl2/Glrx3/Anxa5/Krt8/Nos1/Sphkap/Stub1/Flna/Ppp1r12a/Hdac4/Pde4b/Scn3b/Sri/Ppp1r12b/Dnajb6/Ppp2r5a/Fkbp1b/Dmd/Slc2a1/Pdlim5/Csrp1/Scn1a/Flnc/Fkbp1a/Actc1/Ank1/Actn1	43
GO:0071203	WASH complex	1998-07-01	10/18437	0.000421	0.00109	0.000511	Capza1/Snx27/Dnajc13/Tbc1d23/Washc1/Washc4/Washc5	7
GO:0099025	anchored component of postsynaptic membrane	1998-07-01	10/18437	0.000421	0.00109	0.000511	Cntn1/Dlg4/Dlg2/Mpp2/Cntn2/Abhd17b/Abhd17a	7
GO:0044449	contractile fiber part	58/3298	214/18437	0.000513	0.00133	0.000621	Sptan1/Actn4/Aldoa/Actn2/Ank3/Atp2b4/Ctnnb1/Bin1/Ppp3cb/Pak1/Ppp3ca/Vcl/Tmod2/Slc8a1/Calm1/Calm3/Calm2/Grin2b/Myl12b/Ryr2/Ak1/Cfl2/Dctn4/Glrx3/Anxa5/Psma6/Krt8/Rpl7/Nos1/Sphkap/Stub1/Dag1/Flna/Ppp1r12a/Hdac4/Pde4b/Scn3b/Sqstm1/Rpl15/Sri/Ppp1r12b/Dnajb6/Trim32/Ppp2r5a/Fkbp1b/Dmd/Ilk/Fxr1/Slc2a1/Pdlim5/Csrp1/Scn1a/Flnc/Fkbp1a/Actc1/Ank1/Actn1/Ahnak	58
GO:0030141	secretory granule	94/3298	382/18437	0.000535	0.00138	0.000645	Hspd1/Stxbp1/Lrp1/Syt1/Dmxl2/Cadps/Clip2/Stx1a/Cxadr/Dld/Calr/Tcp1/Cct6a/Rph3a/Gars/Ogt/Ctnna1/Rab14/Baiap2/Arpc2/Pak2/Rab7a/Csnk2a2/Vdac2/Stx7/Rab3a/Flot2/Snca/Rab10/Anxa3/Bsg/Scamp1/Gnai3/Tmed10/Cdc42/Rab3b/Prkaca/Rab5a/Rab3d/Atp2c1/Ccdc136/Nos1/Stxbp5/Sv2b/Ncs1/Rab4a/Slc2a3/Tmed2/Vamp3/Rab4b/Sh3gl3/Vgf/Lamp1/Syt5/Vps33b/Vezt/Ptprn2/Clu/Syt7/Rab12/Vamp1/Sri/Lnpep/Tor1a/Sparc/Anxa7/Abca3/Scg2/Ra…	94
GO:0033176	proton-transporting V-type ATPase complex	1998-12-01	25/18437	0.00054	0.00139	0.000648	Atp6v1a/Atp6v1b2/Atp6v0a1/Atp6v1c1/Atp6v0d1/Atp6v1h/Atp6v1d/Atp6v0c/Atp6v1g2/Atp6v1g1/Ccdc115/Atp6v1f	12
GO:0030017	sarcomere	55/3298	201/18437	0.000549	0.00141	0.000657	Sptan1/Actn4/Aldoa/Actn2/Ank3/Atp2b4/Ctnnb1/Bin1/Ppp3cb/Pak1/Ppp3ca/Vcl/Tmod2/Slc8a1/Calm1/Calm3/Calm2/Grin2b/Myl12b/Ryr2/Ak1/Cfl2/Dctn4/Glrx3/Anxa5/Psma6/Krt8/Rpl7/Nos1/Sphkap/Stub1/Flna/Ppp1r12a/Hdac4/Pde4b/Scn3b/Sqstm1/Rpl15/Sri/Ppp1r12b/Dnajb6/Trim32/Ppp2r5a/Fkbp1b/Dmd/Ilk/Slc2a1/Pdlim5/Csrp1/Scn1a/Flnc/Fkbp1a/Actc1/Ank1/Actn1	55
GO:0034663	endoplasmic reticulum chaperone complex	1998-08-01	13/18437	0.000567	0.00145	0.000676	Hspa5/Hyou1/P4hb/Pdia6/Ppib/Dnajb11/Hspa13/Dnajc10	8
GO:0046658	anchored component of plasma membrane	23/3298	65/18437	0.000575	0.00146	0.000683	Cntn1/Dlg4/Dlg2/Snap25/Mpp2/Flot2/Cntn6/Thy1/Cntn2/Gpc4/Cntn3/Rtn4rl2/Cplx3/Prnp/Mdga1/Gpc6/Ntng2/Abhd17b/Rtn4r/Cd59/Abhd17a/Nrn1/Prmt8	23
GO:0005801	cis-Golgi network	19/3298	50/18437	0.000619	0.00157	0.000733	Golgb1/Map6/Nucb1/Golga5/Lrpap1/Tmed10/Scfd1/Scyl1/Pik3r1/B3gat3/Gbf1/Gosr1/Rab30/Trappc3/Sec23ip/Kdelr1/Bet1/Bok/Trappc6b	19
GO:0031227	intrinsic component of endoplasmic reticulum membr	41/3298	140/18437	0.000623	0.00157	0.000734	Hspa5/Calr/Rrbp1/Pigs/Emc2/Emc1/Fkbp8/Emc8/Emc7/Emc3/Ergic3/Tecr/Lnpk/Dhcr7/Sacm1l/Dnajb2/Emc10/Tmem33/Tmco1/Tm7sf2/Sppl2b/Cpt1c/Mmgt1/Gpaa1/Xxylt1/Esyt1/Gramd1a/Pigk/Hm13/Emc6/Pigu/Dnajb12/Arl6ip1/Sec61a1/Zmpste24/Aup1/B2m/Saraf/Zfyve27/Asph/Ankle2	41
GO:0044327	dendritic spine head	1998-09-01	16/18437	0.000629	0.00157	0.000734	Atp1a3/Dnm1/Ppp1r9b/Srgap2/Dnm3/Dnm2/Hpca/Ppp1r1b/Fmr1	9
GO:0071437	invadopodium	1998-09-01	16/18437	0.000629	0.00157	0.000734	Fscn1/Pak1/Arpc2/Actr2/Ezr/Washc1/Itgb1/Grpel2/Rufy3	9
GO:0000159	protein phosphatase type 2A complex	1998-10-01	19/18437	0.00063	0.00157	0.000734	Ppp2r1a/Ppp2r2a/Ppp2r1b/Ppp2r5e/Ppp2r5c/Ptpa/Ppp2r5b/Ppp2r5a/Ppp2r2c/Ppp2r2d	10
GO:0043218	compact myelin	1998-10-01	19/18437	0.00063	0.00157	0.000734	Sirt2/Anxa2/Akr1b1/Mag/Prkci/Pten/Cd59/Mpdz/Mbp/Mpp5	10
GO:0030176	integral component of endoplasmic reticulum membra	39/3298	132/18437	0.000691	0.00171	0.000802	Hspa5/Calr/Rrbp1/Pigs/Emc2/Emc1/Fkbp8/Emc8/Emc7/Emc3/Ergic3/Tecr/Lnpk/Dhcr7/Sacm1l/Emc10/Tmem33/Tmco1/Tm7sf2/Sppl2b/Cpt1c/Mmgt1/Gpaa1/Xxylt1/Esyt1/Pigk/Hm13/Emc6/Pigu/Dnajb12/Arl6ip1/Sec61a1/Zmpste24/Aup1/B2m/Saraf/Zfyve27/Asph/Ankle2	39
GO:0032432	actin filament bundle	30/3298	94/18437	0.000695	0.00172	0.000804	Actn4/Myh9l1/Myh9/Sept11/Fscn1/Myh14/Cfl1/Tpm3/Vcl/Sept5/Myl12b/Dctn4/Tpm1/Daam1/Limch1/Coro1b/Flna/Zyx/Pls3/Ptk2/Tpm4/Vangl2/Fermt2/Lcp1/Ilk/Pdlim5/Flnb/Lima1/Sipa1l3/Actn1	30
GO:0031985	Golgi cisterna	29/3298	90/18437	0.000712	0.00175	0.000821	Nucb1/Golga5/Atl1/Pitpnm1/Scfd1/Rab21/Tmed2/Nucb2/Sar1b/Nsg2/Stx16/Gorasp2/Gosr1/Rab30/Golph3/Sort1/Fut8/Mob4/Llgl1/Bcap31/Necab3/Smpd3/Rab34/Bet1l/Nsg1/Hace1/Bet1/Golim4/B3galt6	29
GO:0016323	basolateral plasma membrane	66/3298	254/18437	0.000771	0.00189	0.000885	Atp1a1/Lrp1/Hsp90ab1/Hsp90aa1/Atp2b1/Ank3/Lrrc7/Ap2a1/Atp2b4/Ctnnb1/Cxadr/Dlg2/Slc1a3/Atp1b1/Ide/Dsp/Slc8a2/Slc8a1/Akap5/Flot2/Palm/Grk2/Pcmt1/Ezr/Lin7c/Anxa2/Grin1/Lin7b/Tfrc/Rapgef4/Hspa1a/Dag1/Myo1c/Scrib/Cd81/Ptk2/Stk39/Vangl2/Cacna1b/Anxa1/Bmpr2/Synj2bp/Slc4a7/Car2/Slc38a3/Arrb1/Oscp1/Kcnj10/Llgl1/Slc23a2/Erbb4/Gm2a/Cnnm2/Erbin/Slc2a1/Cadm1/Lin7a/Hcn1/Ace/Mlc1/Vamp8/Pdzd11/Slc9a1/Slc13a5/Cd3…	66
GO:0030140	trans-Golgi network transport vesicle	1998-12-01	26/18437	0.00084	0.00206	0.000962	Rab14/Tmed10/Synrg/Rab8a/Rab8b/Cltb/Sort1/Rab27b/Aftph/Igf2r/Clta/Gopc	12
GO:0005868	cytoplasmic dynein complex	1998-11-01	23/18437	0.000957	0.00232	0.00109	Dync1h1/Dctn4/Snx4/Nudcd3/Dync1li2/Dynlt1/Dynll2/Dynll1/Dync1i2/Dynlrb1/Dync2li1	11
GO:0097470	ribbon synapse	1998-11-01	23/18437	0.000957	0.00232	0.00109	Bsn/Hspa8/Dnm1/Pclo/Atp2a2/Amph/Sh3gl2/Kif3a/Iqsec2/Cplx3/Pacsin1	11
GO:0044305	calyx of Held	13/3298	30/18437	0.00107	0.00259	0.00121	Atp1a3/Itsn1/Prkcg/Git1/Sept5/Calb1/Unc13a/Nos1/Tprg1l/Ncs1/Git2/Cplx1/Cplx2	13
GO:0005767	secondary lysosome	1998-08-01	14/18437	0.00112	0.00268	0.00125	Lamp1/Sqstm1/Map1lc3a/Map1lc3b/Lamp2/Pik3c3/Irgm/Ftl1	8
GO:0031314	extrinsic component of mitochondrial inner membran	1998-08-01	14/18437	0.00112	0.00268	0.00125	Opa1/Coq5/Ndufaf5/Coq3/Coq8b/Coq8a/Pam16/Coq6	8
GO:0033270	paranode region of axon	1998-09-01	17/18437	0.00113	0.00268	0.00125	Sptan1/Ank3/Epb41l3/Nfasc/Scn2a/Sptbn4/Cntnap1/Sirt2/Mag	9
GO:0097449	astrocyte projection	1998-09-01	17/18437	0.00113	0.00268	0.00125	Gfap/App/Grm5/Ezr/Eif2s1/Adgrg1/Kcnj10/Dmd/Slc7a11	9
GO:0098890	extrinsic component of postsynaptic membrane	1998-09-01	17/18437	0.00113	0.00268	0.00125	Cnksr2/Hip1/Farp1/Tenm2/Crkl/LOC100911248/Scrib/Dgki/Nptx2	9
GO:0005901	caveola	30/3298	97/18437	0.00123	0.00292	0.00137	Atp1a2/Atp1a1/Hk1/Ctnnb1/Atp1b1/Ctnna1/Cdh13/Mapk1/Flot2/Grk2/Mapk3/Src/Nos1/Coro1c/Slc27a1/Slc2a3/Atp1b3/Bmpr2/Cbl/Insr/Erbb4/Tsc2/Kcnd2/Slc2a1/Mlc1/Pld2/Kcnd3/Fxyd1/Flot1/Pacsin2	30
GO:0098862	cluster of actin-based cell projections	52/3298	194/18437	0.00127	0.00299	0.0014	Actn4/Hsp90ab1/Hsp90aa1/Dnm1l/Myh9l1/Shank2/Capza2/Myh14/Tpm3/Vcl/Capza1/Add3/Calb1/Pafah1b1/Pcmt1/Ezr/Myo1b/Rac1/Calb2/Eps8/Coro1a/Rdx/Rapgef4/Flna/Myo1c/Gna13/Pls3/Slc9a3r1/Gipc1/Cacna1b/Vezt/Flii/Slc27a4/Slc4a7/Twf2/Homer2/Slc9a3r2/Dab1/Pik3cb/Morn4/Pex19/Myl6/Ace/Rhoc/Dcxr/Snx5/Gna12/Flnb/Pld2/Lima1/Slc7a11/Actn1	52
GO:0016342	catenin complex	1998-12-01	27/18437	0.00127	0.00299	0.0014	Ctnnb1/Ctnnd1/Apc/Ctnna1/Cdh13/Cdh11/Cdh10/Cdh9/Cdh12/Apc2/Cdh18/Cdh7	12
GO:0098802	plasma membrane receptor complex	50/3298	185/18437	0.00128	0.00301	0.00141	Dlg4/Lrrc7/Shank2/Alcam/Dlg2/Shank1/Grin2b/Htra2/Stoml2/Shank3/Eps8/Ptk2b/Gria1/Grin1/Abhd12/Gria3/Tfrc/Stxbp5/Nlgn1/Scrib/Gabbr1/Cntfr/Gria4/Abhd6/Synj2bp/Sdcbp/Shisa6/Sacm1l/Olfm1/Insr/Lrrtm4/Grik2/Itgb8/Shisa7/Diablo/Grm1/Erbin/Cpt1c/Gabbr2/Itgb1/Lyn/Grik3/Itgb2/Apbb1ip/Grid2/Grik5/Cnih2/B2m/Nrn1/Grin2a	50
GO:0001725	stress fiber	27/3298	85/18437	0.00136	0.00318	0.00149	Actn4/Myh9l1/Myh9/Sept11/Fscn1/Myh14/Tpm3/Vcl/Sept5/Myl12b/Dctn4/Tpm1/Daam1/Limch1/Coro1b/Zyx/Ptk2/Tpm4/Vangl2/Fermt2/Lcp1/Ilk/Pdlim5/Flnb/Lima1/Sipa1l3/Actn1	27
GO:0097517	contractile actin filament bundle	27/3298	85/18437	0.00136	0.00318	0.00149	Actn4/Myh9l1/Myh9/Sept11/Fscn1/Myh14/Tpm3/Vcl/Sept5/Myl12b/Dctn4/Tpm1/Daam1/Limch1/Coro1b/Zyx/Ptk2/Tpm4/Vangl2/Fermt2/Lcp1/Ilk/Pdlim5/Flnb/Lima1/Sipa1l3/Actn1	27
GO:0030315	T-tubule	23/3298	69/18437	0.00147	0.00342	0.0016	Atp1a2/Atp1a1/Got2/Ank3/Atp2b4/Bin1/Ppp3cb/Prkar2a/Camk2d/Scn2a/Slc8a1/Ezr/Cacnb1/Cacnb3/Rdx/Nos1/Sri/Akap7/Kcnd2/Slc30a1/Scn1a/Slc9a1/Fxyd1	23
GO:0005834	heterotrimeric G-protein complex	13/3298	31/18437	0.00154	0.00358	0.00167	Gnao1/Gnb1/Gnai2/Gnai1/Gnaz/Gnai3/Gnas/Gna13/Gnb5/Gng3/Gng7/Gng4/Gna12	13
GO:1905360	GTPase complex	13/3298	31/18437	0.00154	0.00358	0.00167	Gnao1/Gnb1/Gnai2/Gnai1/Gnaz/Gnai3/Gnas/Gna13/Gnb5/Gng3/Gng7/Gng4/Gna12	13
GO:0005875	microtubule associated complex	38/3298	133/18437	0.00159	0.00367	0.00172	Dync1h1/Map1a/Kif5b/Klc1/Ywhae/Klc2/Kif21b/Actr1a/Kif1a/Shtn1/Actr1b/Pafah1b1/Kif3b/Dctn4/Map1s/Snx4/Kif3a/Kif1b/Klc4/Nudcd3/Dync1li2/Actr10/Katnb1/Dctn3/Ndel1/Dnal1/Dynlt1/Dctn6/Dynll2/Dynll1/Map1lc3b/Borcs5/Kifc2/Dync1i2/Fnta/Dynlrb1/Gabarap/Dync2li1	38
GO:1903561	extracellular vesicle	32/3298	107/18437	0.0016	0.00369	0.00173	Hspd1/Hspa8/Aldoa/Pdcd6ip/Gars/Ide/Plaa/Park7/Alb/Bag6/Rab11a/Anxa2/Rab5b/Rap2b/Tfrc/Rab4a/Tsg101/Cd81/Ist1/Cd47/Anxa1/Snx18/Acy1/Sdcbp/Sri/Clic1/Lamp2/Cd9/Krt13/Ace/Hnrnpa2b1/Ahnak	32
GO:0030667	secretory granule membrane	27/3298	86/18437	0.00165	0.00378	0.00177	Syt1/Cadps/Flot2/Snca/Bsg/Scamp1/Tmed10/Rab5a/Ccdc136/Stxbp5/Slc2a3/Tmed2/Vgf/Syt5/Ptprn2/Vamp1/Sri/Sparc/Anxa7/Abca3/Rab27b/Vamp7/Lamp2/Itpr2/Myrip/Vamp8/Cd38	27
GO:0099571	postsynaptic cytoskeleton	1998-10-01	21/18437	0.0017	0.00389	0.00182	Sptbn2/Dbn1/Itsn1/Ina/Nefm/Ppp1r9a/Nefl/Cttnbp2/Cttn/Nefh	10
GO:0016528	sarcoplasm	25/3298	78/18437	0.00175	0.00398	0.00186	Atp2a2/Ank3/Calr/Camk2g/Camk2d/Ryr2/Calu/Cacnb1/Agl/Gsn/Sar1a/Nos1/Hax1/Manf/Fkbp1b/Akap7/Fabp3/Tmem109/Itpr2/Flnc/Nol3/Fkbp1a/Jph4/Ank1/Asph	25
GO:0097038	perinuclear endoplasmic reticulum	1998-12-01	28/18437	0.00186	0.00421	0.00197	Capn2/Fyn/Pik3r1/Clu/Cisd2/Bcap31/Osbpl6/Kcnd2/Osbp/Sec23ip/Dbi/Kcnd3	12
GO:0099059	integral component of presynaptic active zone memb	1998-12-01	28/18437	0.00186	0.00421	0.00197	Atp2b1/Atp2b2/Atp2b4/Nrxn1/Canx/Nptn/Nectin1/Cdh10/Gpm6a/Grm7/Syt11/Lrfn3	12
GO:0005782	peroxisomal matrix	1998-09-01	18/18437	0.00189	0.00426	0.00199	Hspd1/Ide/Acox1/Abcd3/Eci2/Acot8/Lonp2/Pex5/Mlycd	9
GO:0031907	microbody lumen	1998-09-01	18/18437	0.00189	0.00426	0.00199	Hspd1/Ide/Acox1/Abcd3/Eci2/Acot8/Lonp2/Pex5/Mlycd	9
GO:0000137	Golgi cis cisterna	1998-07-01	12/18437	0.00199	0.00439	0.00205	Golga5/Atl1/Nsg2/Llgl1/Necab3/Smpd3/Bet1	7
GO:0008540	proteasome regulatory particle, base subcomplex	1998-07-01	12/18437	0.00199	0.00439	0.00205	Psmd2/Psmc4/Psmc5/Psmc1/Psmc6/Psmd4/Psmd5	7
GO:0017146	NMDA selective glutamate receptor complex	1998-07-01	12/18437	0.00199	0.00439	0.00205	Shank1/Grin2b/Eps8/Ptk2b/Grin1/Nlgn1/Grin2a	7
GO:0030897	HOPS complex	1998-07-01	12/18437	0.00199	0.00439	0.00205	Vps33a/Vps33b/Vps16/Vps39/Vps18/Hook1/Stx17	7
GO:0044294	dendritic growth cone	1998-07-01	12/18437	0.00199	0.00439	0.00205	Hsp90ab1/L1cam/Hsp90aa1/Cyfip1/Cdkl5/Taok2/Map2	7
GO:0098684	photoreceptor ribbon synapse	1998-07-01	12/18437	0.00199	0.00439	0.00205	Hspa8/Dnm1/Amph/Sh3gl2/Iqsec2/Cplx3/Pacsin1	7
GO:0016471	vacuolar proton-transporting V-type ATPase complex	1998-08-01	15/18437	0.00202	0.00439	0.00205	Atp6v0a1/Atp6v1c1/Atp6v0d1/Atp6v1h/Atp6v1g2/Atp6v1g1/Ccdc115/Atp6v1f	8
GO:0032591	dendritic spine membrane	1998-08-01	15/18437	0.00202	0.00439	0.00205	Atp2b1/Ppp1r9b/Mpp2/Akap5/Palm/Gria1/Shisa6/Shisa7	8
GO:0043220	Schmidt-Lanterman incisure	1998-08-01	15/18437	0.00202	0.00439	0.00205	Sirt2/Anxa2/Akr1b1/Mag/Prkci/Pten/Mpdz/Mpp5	8
GO:0045263	proton-transporting ATP synthase complex, coupling	1998-08-01	15/18437	0.00202	0.00439	0.00205	Atp5pd/Atp5po/Atp5pb/Atp5mg/Atp5mf/Dmac2l/Atp5me/Atp5pf	8
GO:0090533	cation-transporting ATPase complex	1998-08-01	15/18437	0.00202	0.00439	0.00205	Atp1a3/Atp1a2/Atp1a1/Atp2a2/Atp1b1/Atp1b3/Slc9a1/Fxyd1	8
GO:0033177	proton-transporting two-sector ATPase complex, pro	1998-11-01	25/18437	0.00222	0.00482	0.00226	Atp5pd/Atp6v0a1/Atp6v0d1/Atp5po/Atp5pb/Atp5mg/Atp6v0c/Atp5mf/Dmac2l/Atp5me/Atp5pf	11
GO:0032433	filopodium tip	1998-09-01	19/18437	0.00303	0.00654	0.00306	Ap2a1/Cyfip1/Abi1/Nlgn1/Ube2k/Ttyh1/Fmr1/Morn4/Ephb1	9
GO:0044232	organelle membrane contact site	1998-09-01	19/18437	0.00303	0.00654	0.00306	Canx/Acsl4/Pdzd8/Pik3r4/Tomm20/Gramd1a/Stard3nl/Zfyve1/Stx17	9
GO:0036464	cytoplasmic ribonucleoprotein granule	52/3298	202/18437	0.00323	0.00693	0.00324	Tubb5/Tuba1a/Vcp/Mapt/Ina/Rock2/Ddx1/Pabpc1/Tdrkh/Ddx3x/Rplp0/Ckap4/Psma2/Hnrnpk/Rac1/Cdc42/Pitpnm1/Psma6/Eif2s1/Ybx1/Pabpc4/Htt/Hax1/G3bp2/Psma4/G3bp1/Sqstm1/Rptor/Carhsp1/Cnot7/Samd4b/Fmr1/Stau1/Cnot9/Cnot1/Rps6/Fxr1/Edc3/RGD1359108/Ddx6/Fxr2/Dhx36/Atxn2/Hnrnpu/Ythdf2/Hnrnpa2b1/Lsm1/Tial1/Ncl/Nsun2/Cirbp/Stau2	52
GO:0035770	ribonucleoprotein granule	55/3298	216/18437	0.00323	0.00693	0.00324	Tubb5/Tuba1a/Vcp/Mapt/Ina/Rock2/Ddx1/Pabpc1/Tdrkh/Ddx3x/Rplp0/Ckap4/Psma2/Hnrnpk/Rac1/Cdc42/Pitpnm1/Psma6/Eif2s1/Ybx1/Pabpc4/Htt/Dhx30/Hax1/G3bp2/Psma4/G3bp1/Sqstm1/Rptor/Carhsp1/Cnot7/Samd4b/Fmr1/Stau1/Cnot9/Cnot1/Rps6/Fxr1/Edc3/RGD1359108/Ddx6/Fxr2/Dhx36/Atxn2/Hnrnpu/Ythdf2/Hnrnpa3/Hnrnpa2b1/Lsm1/Tial1/Ncl/Nsun2/Fastkd2/Cirbp/Stau2	55
GO:0001772	immunological synapse	14/3298	37/18437	0.00328	0.00701	0.00328	Atp2b1/Myh9l1/Alcam/Pdcd6ip/Arhgdia/Nptn/Stx7/Ezr/Stoml2/Coro1a/Snx27/Cd81/Prkar1a/Carmil2	14
GO:0043230	extracellular organelle	33/3298	116/18437	0.00335	0.00714	0.00334	Hspd1/Hspa8/Aldoa/Pdcd6ip/Gars/Ide/Plaa/Park7/Alb/Bag6/Rab11a/Anxa2/Rab5b/Rap2b/Tfrc/Rab4a/Tsg101/Cd81/Ist1/Cd47/Anxa1/Snx18/Acy1/Sdcbp/Sri/Clic1/Lamp2/Cd9/Alpl/Krt13/Ace/Hnrnpa2b1/Ahnak	33
GO:0005903	brush border	37/3298	134/18437	0.00346	0.00735	0.00344	Actn4/Hsp90ab1/Hsp90aa1/Dnm1l/Myh9l1/Shank2/Capza2/Myh14/Tpm3/Vcl/Capza1/Add3/Pcmt1/Ezr/Myo1b/Eps8/Rapgef4/Flna/Myo1c/Gna13/Slc9a3r1/Gipc1/Flii/Slc27a4/Dab1/Pik3cb/Pex19/Myl6/Ace/Dcxr/Snx5/Gna12/Flnb/Pld2/Lima1/Slc7a11/Actn1	37
GO:0019774	proteasome core complex, beta-subunit complex	1998-06-01	10/18437	0.00354	0.00746	0.00349	Psmb5/Psmb3/Psmb2/LOC100360846/Psmb7/Psmb1	6
GO:0032593	insulin-responsive compartment	1998-06-01	10/18437	0.00354	0.00746	0.00349	Lrp1/Rab10/Rab4a/Rab4b/Lnpep/Rab13	6
GO:0098850	extrinsic component of synaptic vesicle membrane	1998-06-01	10/18437	0.00354	0.00746	0.00349	Syn1/Amph/Bin1/Rph3a/Sgta/Doc2a	6
GO:0010494	cytoplasmic stress granule	20/3298	61/18437	0.00361	0.00754	0.00353	Vcp/Ddx1/Pabpc1/Ddx3x/Hnrnpk/Eif2s1/Ybx1/Pabpc4/G3bp2/G3bp1/Rptor/Fmr1/Stau1/RGD1359108/Ddx6/Dhx36/Atxn2/Tial1/Cirbp/Stau2	20
GO:0000276	mitochondrial proton-transporting ATP synthase com	1998-07-01	13/18437	0.00364	0.00754	0.00353	Atp5pd/Atp5po/Atp5pb/Atp5mg/Atp5mf/Atp5me/Atp5pf	7
GO:0005751	mitochondrial respiratory chain complex IV	1998-07-01	13/18437	0.00364	0.00754	0.00353	Uqcrc2/Uqcrfs1/Cox4i1/Cox5a/Ndufa4/Cox6c/Cox6a1	7
GO:0032009	early phagosome	1998-07-01	13/18437	0.00364	0.00754	0.00353	Rab5a/Rab5al1/Rab31/Snx3/Syt7/Appl2/Syt11	7
GO:0032045	guanyl-nucleotide exchange factor complex	1998-07-01	13/18437	0.00364	0.00754	0.00353	Rap1a/Dgki/Elmo1/Smcr8/Ulk1/Dock1/RGD1359108	7
GO:0099026	anchored component of presynaptic membrane	1998-07-01	13/18437	0.00364	0.00754	0.00353	Cntn1/Snap25/Flot2/Cntn6/Gpc4/Cplx3/Ntng2	7
GO:0031965	nuclear membrane	67/3298	274/18437	0.00365	0.00754	0.00353	Lrpprc/Gapdh/Ipo5/Plcb1/Stx1a/Ctnnb1/Nrxn1/Ina/Xpo1/Apc/Pak1/Vapa/Scrn1/Ipo4/Pafah1b1/Tnpo2/Snca/Scai/Ybx1/Osbpl8/Nos1/Jpt1/Kpna4/Hacd3/Gsto1/Pde4d/Tnpo1/Mtdh/Hax1/Apeh/Rap1gap2/Mrps23/Nucb2/Ndufb4/Rangap1/Mrpl19/Rasa1/Spast/Sdcbp/Sort1/Dhcr7/Tor1a/Prnp/Cst3/Clic1/Dnajb2/Cpne1/Osbpl6/Tmem43/Tm7sf2/Ptgds/Bcl2l1/Tmem109/Pcm1/Psen1/Slc30a1/Rb1cc1/RGD1359108/Tor1aip1/Nudt1/Dnajc2/Tmpo/Nsmf/Stau2/Bok/…	67
GO:0016529	sarcoplasmic reticulum	21/3298	66/18437	0.00433	0.00892	0.00417	Atp2a2/Ank3/Calr/Camk2g/Camk2d/Ryr2/Calu/Cacnb1/Agl/Sar1a/Nos1/Hax1/Manf/Fkbp1b/Akap7/Tmem109/Itpr2/Nol3/Fkbp1a/Ank1/Asph	21
GO:0043034	costamere	1998-09-01	20/18437	0.00465	0.00952	0.00445	Ank3/Vcl/Krt8/Dag1/Dmd/Ilk/Fxr1/Flnc/Ahnak	9
GO:0044292	dendrite terminus	1998-09-01	20/18437	0.00465	0.00952	0.00445	Hsp90ab1/L1cam/Hsp90aa1/Cyfip1/Rgs7/Cdkl5/Slc32a1/Taok2/Map2	9
GO:0043235	receptor complex	92/3298	399/18437	0.00485	0.00991	0.00464	Hspd1/Lrp1/Hsp90ab1/Dlg4/Lrrc7/Shank2/Plxna4/Plxna1/Alcam/Dlg2/Plxnb2/Shank1/Plxna2/Epha4/Ntrk2/App/Grin2b/Htra2/Plxna3/Stoml2/Shank3/Eps8/Ptk2b/Lmtk2/Gria1/Grm7/Grin1/Abhd12/Gria3/Tfrc/Plxnb1/Stxbp5/Nlgn1/Gabra3/Gabrb3/Aip/Ptpra/Scrib/Gabbr1/Plxnd1/Cntfr/Gria4/Gabrb2/Bmpr2/Ptprn2/Gabra5/Gabra1/Epha5/Abhd6/Kctd8/Synj2bp/Gabrb1/Vldlr/Sdcbp/Ephb3/Shisa6/Sacm1l/Olfm1/Taok2/Insr/Lrrtm4/Erbb4/Grik2/Ep…	92

## Sheet: Synaptic proteome_GO_BP_terms
Enrichement analysis of the synaptic protein dataset for GO Biological Pathways terms
ID	Description	GeneRatio	BgRatio	pvalue	p.adjust	qvalue	geneID	Count
GO:0050808	synapse organization	235/3231	470/17943	1.01e-57	6.18e-54	4.53e-54	Sptbn2/Bsn/Tubb5/Hspa8/Tuba1a/Srcin1/Vcp/Syn1/Syngap1/Pclo/L1cam/Opa1/Atp2b2/Dnm1l/Ank3/Dlg4/Shank2/Mapt/Ctnnd2/Tnc/Dbn1/Add2/Ctnnb1/Nfasc/Vps35/Snap91/Dlg2/Erc2/Dnm3/Adgrl1/Nrxn1/Sept11/Afdn/Itsn1/Ptprs/Ina/Camkv/Rph3a/Nedd4/Cnksr2/Snap25/Ndrg1/Plxnb2/Pak3/Git1/Gphn/Pak1/Baiap2/Wasf1/Rock2/Ppp1r9a/Nefl/Shank1/Mpp2/Nrxn3/Nrxn2/Cfl1/Actr2/Cyfip1/Farp1/Epha4/Gap43/Lrrc4b/Afg3l2/Ntrk2/Nptn/Nlgn3/Gri…	235
GO:0007005	mitochondrion organization	229/3231	460/17943	8.24e-56	2.53e-52	1.85e-52	Hspd1/Ndufs1/Letm1/Lonp1/Hsp90aa1/Opa1/Dnm1l/Vdac1/Mapt/Acad9/Uqcrc2/Cxadr/Vps35/Ndufa10l1/Ndufa10/Ndufa9/Slc25a4/Hsd17b10/Camk2a/Vat1/Slc25a5/Atad3a/Ogt/Phb/Mff/Pde2a/LOC102556337/Tomm70/Hip1r/Phb2/Myh14/Aifm1/Afg3l2/Agk/Cnp/Calm1/Calm3/Calm2/Rab3a/Samm50/Ndufb10/Ndufa13/Park7/Snca/Htra2/Gdap1/Tomm34/Stoml2/Ndufb9/Sod2/Chchd3/Tomm22/Ndufb7/Ndufs7/Cdk5/Cttn/Tomm40/Dnajc11/Timm50/Gsk3a/Nipsnap2/Gs…	229
GO:0050803	regulation of synapse structure or activity	145/3231	280/17943	4.37e-38	8.94e-35	6.55e-35	Tubb5/Hspa8/Tuba1a/Dnm1/Srcin1/Vcp/Syngap1/Opa1/Dnm1l/Shank2/Stx1b/Dbn1/Vps35/Snap91/Dnm3/Adgrl1/Nrxn1/Sept11/Afdn/Itsn1/Ptprs/Camkv/Nedd4/Snap25/Dnm2/Pak3/Baiap2/Ppp1r9a/Cfl1/Actr2/Cyfip1/Farp1/Epha4/Gap43/Lrrc4b/Ntrk2/Nlgn3/Gripap1/App/Grin2b/Pafah1b1/Cttnbp2/Nectin1/Snca/Arf4/Shank3/Hnrnpk/Adgrl2/Gpm6a/Fyn/Cdk5/Cdc42/Pgrmc1/Cdkl5/Crkl/LOC100911248/Grin1/Slc17a7/Gsk3b/Rhoa/Snx27/Eif4g1/Arhgap44…	145
GO:0048193	Golgi vesicle transport	139/3231	263/17943	7.69e-38	1.17e-34	8.61e-35	Vcp/Hyou1/Ank3/Exoc4/Dnm2/Rab14/Ap3d1/Copb1/Cul3/Vapa/Arf2/Rab6b/Golga5/Vapb/Rab1a/Ccdc22/Rab6a/Arf5/Uso1/Rab10/Rab1b/LOC100363782/LOC102555167/Stx6/Arf4/Exoc8/Myo1b/Exoc2/Exoc5/Tmed10/Ap1g1/Scfd1/Snx2/Ankfy1/Exoc1/Rack1/Sec22b/Ykt6/Gga3/Ccdc93/Htt/Sar1a/Arl3/Vps52/Nrbp1/Lman2/Snx1/Copg1/Scyl1/Ergic1/Trappc12/Rab31/Stx5/Tmed2/Vamp3/Zw10/Gbf1/Pdcd6/Sec23a/Lamp1/Rab8a/Rab8b/Ddhd2/Nrbp2/Tmed7/Arfgef…	139
GO:0019693	ribose phosphate metabolic process	207/3231	484/17943	9.57e-38	1.17e-34	8.61e-35	Fasn/Hspa8/Ogdh/LOC103693780/Atp6v1a/Atp1a2/Gapdh/LOC108351137/Vcp/Atp5f1a/Ndufs1/Hk1/Atp6v1b2/Pkm/Kif5c/Opa1/Atp2b2/Aldoa/Eno2/LOC100911625/Dnm1l/Acat1/Ndufs2/Pgk1/Gpi/Uqcrc1/Sdha/Dlat/Acly/Atic/Ldha/Dld/Pfkp/Ndufa10l1/Ndufa10/Atp5pd/Pgam1/Ndufv1/Tpi1/Sucla2/Atp1b1/Ogt/Atp5po/Cyc1/Gphn/Acaca/Atp5pb/Pde2a/Shmt2/Hsd17b4/Pgls/Dlst/Acot9/Ola1/Ampd2/Pfkl/Prps2/G6pd/Map2k1/Acot7/Ndufv2/Ak4/Gart/Cmpk1/…	207
GO:0009259	ribonucleotide metabolic process	201/3231	467/17943	3.8e-37	3.89e-34	2.85e-34	Fasn/Hspa8/Ogdh/LOC103693780/Atp6v1a/Atp1a2/Gapdh/LOC108351137/Vcp/Atp5f1a/Ndufs1/Hk1/Atp6v1b2/Pkm/Kif5c/Opa1/Atp2b2/Aldoa/Eno2/LOC100911625/Dnm1l/Acat1/Ndufs2/Pgk1/Gpi/Uqcrc1/Sdha/Dlat/Acly/Atic/Ldha/Dld/Pfkp/Ndufa10l1/Ndufa10/Atp5pd/Pgam1/Ndufv1/Tpi1/Sucla2/Atp1b1/Ogt/Atp5po/Cyc1/Gphn/Acaca/Atp5pb/Pde2a/Shmt2/Hsd17b4/Dlst/Acot9/Ola1/Ampd2/Pfkl/Prps2/Map2k1/Acot7/Ndufv2/Ak4/Gart/Cmpk1/Park7/Snca…	201
GO:0006163	purine nucleotide metabolic process	203/3231	476/17943	8.23e-37	7.22e-34	5.29e-34	Fasn/Hspa8/Ogdh/LOC103693780/Atp6v1a/Atp1a2/Gapdh/LOC108351137/Vcp/Atp5f1a/Ndufs1/Hk1/Atp6v1b2/Pkm/Kif5c/Opa1/Atp2b2/Aldoa/Eno2/LOC100911625/Dnm1l/Acat1/Ndufs2/Pgk1/Gpi/Uqcrc1/Sdha/Dlat/Acly/Atic/Ldha/Dld/Pfkp/Ndufa10l1/Ndufa10/Atp5pd/Pgam1/Ndufv1/Tpi1/Sucla2/Atp1b1/Oga/Ogt/Atp5po/Cyc1/Gphn/Acaca/Atp5pb/Pde2a/Shmt2/Hsd17b4/Dlst/Acot9/Ola1/Ampd2/Pfkl/Prps2/Map2k1/Acot7/Ndufv2/Ak4/Gart/Park7/Snca/C…	203
GO:0009150	purine ribonucleotide metabolic process	195/3231	452/17943	3.15e-36	2.42e-33	1.77e-33	Fasn/Hspa8/Ogdh/LOC103693780/Atp6v1a/Atp1a2/Gapdh/LOC108351137/Vcp/Atp5f1a/Ndufs1/Hk1/Atp6v1b2/Pkm/Kif5c/Opa1/Atp2b2/Aldoa/Eno2/LOC100911625/Dnm1l/Acat1/Ndufs2/Pgk1/Gpi/Uqcrc1/Sdha/Dlat/Acly/Atic/Ldha/Dld/Pfkp/Ndufa10l1/Ndufa10/Atp5pd/Pgam1/Ndufv1/Tpi1/Sucla2/Atp1b1/Ogt/Atp5po/Cyc1/Gphn/Acaca/Atp5pb/Pde2a/Shmt2/Hsd17b4/Dlst/Acot9/Ola1/Ampd2/Pfkl/Prps2/Map2k1/Acot7/Ndufv2/Ak4/Gart/Park7/Snca/Cacnb…	195
GO:0006839	mitochondrial transport	109/3231	185/17943	1.17e-35	7.99e-33	5.85e-33	Hspd1/Letm1/Hsp90aa1/Opa1/Uqcrc2/Vps35/Slc25a4/Camk2a/Slc25a5/Slc1a3/Atp5po/Cyc1/Mff/LOC102556337/Tomm70/Hip1r/Tst/LOC100911440/Sfxn3/Afg3l2/Agk/Cnp/Crym/Samm50/Ndufa13/Gdap1/Tomm34/Stoml2/Mcu/Micu1/Tomm22/Tomm40/Timm50/Gsk3a/Gsk3b/Htt/Hspa1l/Hspa1a/Hspa1b/Aip/Cox5b/Ppif/Timm29/Them4/Rhot2/Kif1bp/Mipep/Grpel1/Spg7/Slc25a10/Maip1/Mpc2/Slc25a1/Pmpcb/Slc25a23/Slc25a18/Bid/Bax/Nptx1/Dynlt1/Micu2/Timm…	109
GO:0051648	vesicle localization	144/3231	288/17943	1.36e-35	8.36e-33	6.12e-33	Dync1h1/Sptbn2/Dpysl2/Stxbp1/Actn4/Dnm1/Syn1/Pclo/Syt1/Atp2a2/Dnm1l/Myh9l1/Clasp2/Cadps/Napb/Stx1b/Kif5b/Ap3b2/Stx1a/Ctnnb1/Snap91/Erc2/Dnm3/Nrxn1/Napa/Camk2a/Prkcg/Snap25/Exoc4/Dnm2/Kif1a/Git1/Rims1/Ap3d1/Nrxn3/Sept5/Cul3/Sv2a/Nlgn3/Gripap1/Calm1/Calm3/Calm2/Pcdh17/Stx7/Rab3a/Rab1a/Pafah1b1/Map2k1/Rab11b/Unc13a/Uso1/Snca/Cacnb4/Fnbp1l/Rab11a/Rap1b/Snap29/Rap1a/Tmed10/Cdk5/Rab5a/Rab5al1/Shroom2/G…	144
GO:0099173	postsynapse organization	116/3231	205/17943	1.6e-35	8.94e-33	6.55e-33	Sptbn2/Hspa8/Srcin1/Syngap1/Opa1/Dnm1l/Dlg4/Shank2/Ctnnd2/Dbn1/Vps35/Dlg2/Dnm3/Nrxn1/Afdn/Ptprs/Ina/Rph3a/Cnksr2/Ndrg1/Pak3/Git1/Gphn/Baiap2/Rock2/Ppp1r9a/Nefl/Shank1/Mpp2/Nrxn2/Cfl1/Actr2/Farp1/Epha4/Gap43/Lrrc4b/Nlgn3/Grin2b/Pafah1b1/Ndrg2/Arf4/Shank3/Arhgap39/Hnrnpk/Fyn/Cdk5/Cdc42/Cttn/Cdkl5/Crkl/LOC100911248/Grin1/Dnaja3/Snx27/Arhgap44/Dlgap1/Rapgef4/Nlgn1/Ube3a/Arf6/Mtmr2/Mesd/Abhd17c/Adgrb1…	116
GO:0099504	synaptic vesicle cycle	129/3231	243/17943	1.86e-35	9.53e-33	6.98e-33	Sptbn2/Bsn/Stxbp1/Hspa8/Dnm1/Syn1/Ap2b1/Pclo/Syt1/Atp2a2/Dnm1l/Cadps/Amph/Napb/Stx1b/Stx1a/Ctnnb1/Snap91/Erc2/Dnm3/Nrxn1/Itsn1/Napa/Camk2a/Bin1/Prkcg/Snap25/Dnm2/Ppp3cb/Git1/Rims1/Sh3gl2/Mff/Ap2m1/Canx/Dnajc5/LOC102556337/Ap3d1/Nrxn3/Cyfip1/Sept5/Sv2a/Plaa/Nlgn3/Gripap1/Dnajc6/Calm1/Calm3/Calm2/Pcdh17/Stx7/Rab3a/Unc13a/Snca/Cacnb4/Brsk1/Sh3gl1/Stx6/Rap1b/Th/Sncb/Snap29/Rap1a/Cdk5/Rab3b/Rab5a/Rab5…	129
GO:0006457	protein folding	100/3231	163/17943	6.3e-35	2.98e-32	2.18e-32	Hspd1/Hspa8/Hsp90ab1/Cct2/Hsp90aa1/Hspa9/Hspa5/Hsph1/Cct3/Trap1/P4hb/Calr/Tcp1/Cct8/Cct4/Uggt1/Cct5/Cct6a/Cct7/Hspa2/Canx/Dnajc5/Ppia/Hspa4l/Pdia6/Ppib/Dnaja1/Ppid/Erp29/Tbcd/Emc2/Emc1/Clpx/Dnaja2/Nudc/Dnaja3/Cdc37/St13/Hspa1l/Prdx4/Hspa1a/Hspa1b/LOC108348108/Nudcd3/Sgta/Aip/Ppif/Ero1a/Dnajb11/Dnajc7/Erp44/Grpel1/Hspa13/Dnajc10/Mesd/Bag5/Bag5l1/Pfdn5/Clu/Pfdn2/Dnajb4/Emc3/Ptges3/Vbp1/Tor1a/Tbcc/D…	100
GO:0050807	regulation of synapse organization	137/3231	270/17943	8.53e-35	3.74e-32	2.74e-32	Tubb5/Hspa8/Tuba1a/Srcin1/Vcp/Opa1/Dnm1l/Shank2/Dbn1/Vps35/Snap91/Dnm3/Adgrl1/Nrxn1/Sept11/Afdn/Itsn1/Ptprs/Camkv/Nedd4/Snap25/Pak3/Baiap2/Ppp1r9a/Cfl1/Actr2/Cyfip1/Farp1/Epha4/Gap43/Lrrc4b/Ntrk2/Nlgn3/Gripap1/App/Grin2b/Pafah1b1/Cttnbp2/Nectin1/Snca/Arf4/Shank3/Hnrnpk/Adgrl2/Gpm6a/Fyn/Cdk5/Cdc42/Pgrmc1/Cdkl5/Crkl/LOC100911248/Grin1/Gsk3b/Rhoa/Snx27/Eif4g1/Arhgap44/Clstn1/Rapgef4/Nlgn1/Ube3a/Dag1…	137
GO:0006605	protein targeting	133/3231	260/17943	2.74e-34	1.12e-31	8.22e-32	Hspd1/Hspa8/Gdi1/Hsp90aa1/Hspa5/Ank3/Uqcrc2/Akap12/Ywhae/Ywhab/Oga/Nedd4/Ogt/Ywhaq/Exoc4/Nucb1/Mff/Gphn/Pak1/LOC102556337/Tomm70/Arpc2/Rab7a/Ywhag/Ap3d1/Agk/Akap5/Samm50/Ndufa13/Hpca/Gdap1/Tomm34/Scarb2/Hras/Cacnb1/Cacnb3/Tomm22/Fyn/Cdk5/Tomm40/Timm50/Gsk3a/Hspa1l/Chp1/Nlgn1/Asna1/Sgta/Aip/Timm29/Lars/Myo1c/Pmm1/Mipep/Grpel1/Gipc1/Rab8b/Pmm2/Pmpcb/Pex14/Pex16/Synj2bp/Vps37b/Bid/C2cd5/Os9/Vti1a/Ti…	133
GO:0051656	establishment of organelle localization	201/3231	489/17943	9.57e-34	3.67e-31	2.69e-31	Dync1h1/Sptbn2/Dpysl2/Stxbp1/Actn4/Dnm1/Pclo/Syt1/Atp2a2/Dnm1l/Myh9l1/Clasp2/Map6/Cadps/Mapt/Napb/Stx1b/Kif5b/Ap3b2/Stx1a/Ctnnb1/Map4/Snap91/Erc2/Dnm3/Napa/Camk2a/Uchl1/Xpo1/Prkcg/Snap25/Exoc4/Actr1a/Dnm2/Kif1a/Git1/Rims1/Arhgef2/Wasf1/Nefl/Ap3d1/Nrxn3/Actr2/Sept5/Mark1/Cul3/Sv2a/Actr1b/Gripap1/Calm1/Calm3/Calm2/Stx7/Rab3a/Rab1a/Pafah1b1/Map2k1/Rab11b/Unc13a/Snca/Cacnb4/Ezr/Fnbp1l/Nsfl1c/Rab11a/R…	201
GO:0016050	vesicle organization	134/3231	267/17943	2.06e-33	7.46e-31	5.46e-31	Stxbp1/Dnm1/Syt1/Dlg4/Cadps/Stx1b/Kif5b/Stx1a/Snap91/Dnm3/Pdcd6ip/Snap25/Dnm2/Rims1/Rab14/Ap2m1/Rab7a/Ap3d1/Cul3/Vapa/Vapb/Stx7/Rab3a/Rab1a/Pafah1b1/Unc13a/Uso1/Snca/Stx6/Fnbp1l/Rab11a/Exoc8/Rab5c/Gnai3/Coro1a/Snap29/Tmed10/Anxa2/Rab5b/Rab5a/Rab5al1/Shroom2/Ankfy1/Slc17a7/Sec22b/Ccdc136/Sar1a/Dnajc13/Coro1c/Ap1m1/Stam/Stx5/Trim9/Syt3/Vamp3/Rab39a/Tsg101/Snx3/Gbf1/Pdcd6/Lamtor1/LOC100361543/Sec23a…	134
GO:0099003	vesicle-mediated transport in synapse	132/3231	262/17943	3.75e-33	1.28e-30	9.37e-31	Sptbn2/Dpysl2/Stxbp1/Hspa8/Dnm1/Ap2b1/Pclo/Syt1/Atp2a2/Dnm1l/Cadps/Amph/Napb/Stx1b/Ap3b2/Stx1a/Ctnnb1/Vps35/Snap91/Erc2/Dnm3/Itsn1/Napa/Camk2a/Bin1/Nedd4/Prkcg/Snap25/Dnm2/Ppp3cb/Git1/Rims1/Sh3gl2/Mff/Ap2m1/Canx/LOC102556337/Ap3d1/Nrxn3/Sept5/Sv2a/Nlgn3/Dnajc6/Akap5/Calm1/Calm3/Calm2/Stx7/Rab3a/Unc13a/Snca/Cacnb4/Sh3gl1/Hpca/Stx6/Rab11a/Rap1b/Sncb/Snap29/Rap1a/Sirt2/Cdk5/Rab5a/Rab5al1/Grm7/Ston2/…	132
GO:0051650	establishment of vesicle localization	134/3231	269/17943	5.62e-33	1.82e-30	1.33e-30	Dync1h1/Sptbn2/Dpysl2/Stxbp1/Actn4/Dnm1/Pclo/Syt1/Atp2a2/Dnm1l/Myh9l1/Clasp2/Cadps/Napb/Stx1b/Kif5b/Ap3b2/Stx1a/Ctnnb1/Snap91/Erc2/Dnm3/Napa/Camk2a/Prkcg/Snap25/Exoc4/Dnm2/Kif1a/Git1/Rims1/Ap3d1/Nrxn3/Sept5/Cul3/Sv2a/Gripap1/Calm1/Calm3/Calm2/Stx7/Rab3a/Rab1a/Pafah1b1/Map2k1/Rab11b/Unc13a/Snca/Cacnb4/Fnbp1l/Rab11a/Rap1b/Snap29/Rap1a/Tmed10/Cdk5/Rab5a/Rab5al1/Shroom2/Grm7/Gsk3b/Ykt6/Kif1b/Htt/Stxb…	134
GO:0006091	generation of precursor metabolites and energy	180/3231	422/17943	9.88e-33	3.03e-30	2.22e-30	Ogdh/LOC103693780/Aco2/Gapdh/LOC108351137/Vcp/Ndufs1/Hk1/Pkm/Aldoa/Oxct1/Eno2/LOC100911625/Acat1/Ndufs2/Idh3B/Pgk1/Gpi/Uqcrc1/Mdh2/Ogdhl/Sdha/Dlat/Ldha/Trap1/Dld/Pfkp/Ndufa10l1/Ndufa10/Cat/Pgam1/Idh3g/Ndufv1/Ppp1ca/Slc1a3/Tpi1/Sucla2/Epm2aip1/Ppp1cc/Ogt/Ppp1cb/Idh2/Aldh5a1/Idh1/Por/Ide/Atp5po/Cyc1/Etfa/Pde2a/Phb2/LOC100911440/Shmt2/Mdh1/Etfdh/Dlst/Mtor/Pfkl/Acox1/Ndufv2/Park7/Snca/Sdhb/Uqcrfs1/Ad…	180
GO:1990778	protein localization to cell periphery	160/3231	356/17943	2.17e-32	6.35e-30	4.65e-30	Stxbp1/Lrp1/Actn2/Ank3/Dlg4/Lrrc7/Ppp1r9b/Clasp2/Stx1b/Kif5b/Epb41l3/Nfasc/Vps35/Dpp6/Dlg2/Nrxn1/Camk2g/Afdn/Clip1/Camk2a/Epb41l2/Atp1b1/Csnk2a1/Snap25/Git1/Gphn/Ap2m1/Pacs1/Rock2/Camk2d/Gnai1/Gripap1/Akap5/Stx7/Sptbn4/Rab3a/Flot2/Map2k1/Palm/Ezr/Rab10/Bsg/Lin7c/Tnik/Rab11a/Rac1/Hras/Gpr158/Rab3c/Cacnb3/Rap1a/Exoc5/Anxa2/Rdx/Cdk5/Dpp10/Rab3b/Pgrmc1/Pdpk1/Rab3d/Grin1/Rack1/Gsk3b/Lin7b/Gga3/Kif1b/S…	160
GO:0006887	exocytosis	169/3231	391/17943	1.27e-31	3.55e-29	2.6e-29	Sptbn2/Stxbp1/Srcin1/Ncam1/Pclo/Syt1/Atp2a2/Dnm1l/Clasp2/Cadps/Napb/Stx1b/Stx1a/Erc2/Nrxn1/Itsn1/Napa/Camk2a/Pdcd6ip/Prkcg/Snap25/Exoc4/Ppp3cb/Git1/Rims1/Gnai2/Pak1/Exoc3/Rab7a/Ppp3ca/Nrxn3/Sept5/Exoc6b/Sv2a/Exoc7/Scrn1/Rala/Calm1/Calm3/Calm2/Stx7/Rab3a/Rab11b/Unc13a/Snca/Cacnb4/Rab10/Anxa3/Lin7c/Rab11a/Exoc8/Rap1b/Scamp1/Exoc2/Rab3c/Coro1a/Snap29/Rap1a/Exoc5/Tmed10/Cdk5/Cdc42/Ap1g1/Ralb/Rab3b/Vp…	169
GO:0051668	localization within membrane	104/3231	189/17943	1.45e-30	3.88e-28	2.84e-28	Dnm1/Ap2b1/Syngap1/Dlg4/Lrrc7/Stx1b/Dbn1/Vps35/Dlg2/Dnm3/Nrxn1/Clip1/Camk2a/Nedd4/Snap25/Dnm2/Git1/Gphn/Pak1/Ap2m1/Ap3d1/Nrxn2/Cdh13/Nptn/Gripap1/Akap5/Rala/Stx7/Grin2b/Rab1a/Map2k1/Anks1b/Hpca/Tnik/Rab11a/Thy1/Shank3/Rac1/Hras/Rap1a/Sirt2/Cdk5/Crkl/LOC100911248/Gsk3b/Gsn/Dnaja3/Snx27/Sar1a/Arhgap44/Arl6/Clstn1/Rapgef4/Nlgn1/Lgi1/Dag1/Gpc4/Flna/Iqsec2/Scrib/Reep2/Cd81/Sec23a/Rab8a/Mesd/Sec24c/Syn…	104
GO:0016197	endosomal transport	108/3231	201/17943	1.77e-30	4.52e-28	3.31e-28	Vcp/Actn2/Ehd1/Lrrc7/Vps35/Vps50/Snap25/Rab14/Rab7a/Ap3d1/Arhgap1/Gripap1/Rab6b/Ccdc22/Rab11b/Rab6a/Rab10/Stx6/Tbc1d10b/Rab11a/Lmtk2/Snx2/Ankfy1/Snx4/Ykt6/Gga3/Snx27/Ccdc93/Htt/Rab9b/Coro1c/Vps52/Arhgap44/Snx1/Ehd4/Stx5/Scrib/Arf6/Vamp3/Vps53/Vps26b/Gbf1/Lamtor1/LOC100361543/Rab35/Rab8a/Vps26a/Ptpn23/Rab9a/Gga1/Acap2/Nsg2/Vps29/Vps16/Stx16/Eipr1/Snf8/Gosr1/Snx18/Vps37b/Vps39/Tbc1d23/Tmcc1/Sort1/R…	108
GO:0009167	purine ribonucleoside monophosphate metabolic proc	135/3231	288/17943	9.2e-30	2.26e-27	1.66e-27	Hspa8/Ogdh/LOC103693780/Atp6v1a/Atp1a2/Gapdh/LOC108351137/Vcp/Atp5f1a/Ndufs1/Hk1/Atp6v1b2/Pkm/Kif5c/Aldoa/Eno2/LOC100911625/Dnm1l/Ndufs2/Pgk1/Gpi/Uqcrc1/Sdha/Atic/Ldha/Dld/Pfkp/Ndufa10l1/Ndufa10/Atp5pd/Pgam1/Ndufv1/Tpi1/Atp1b1/Ogt/Atp5po/Cyc1/Atp5pb/Pde2a/Shmt2/Ola1/Ampd2/Pfkl/Prps2/Map2k1/Ndufv2/Ak4/Gart/Park7/Snca/Uqcrfs1/Adsl/Ak1/Stoml2/Ndufb9/Gmps/Galk1/Ndufv3/Clpx/Hprt1/LOC103689983/LOC36598…	135
GO:0009126	purine nucleoside monophosphate metabolic process	135/3231	289/17943	1.43e-29	3.37e-27	2.47e-27	Hspa8/Ogdh/LOC103693780/Atp6v1a/Atp1a2/Gapdh/LOC108351137/Vcp/Atp5f1a/Ndufs1/Hk1/Atp6v1b2/Pkm/Kif5c/Aldoa/Eno2/LOC100911625/Dnm1l/Ndufs2/Pgk1/Gpi/Uqcrc1/Sdha/Atic/Ldha/Dld/Pfkp/Ndufa10l1/Ndufa10/Atp5pd/Pgam1/Ndufv1/Tpi1/Atp1b1/Ogt/Atp5po/Cyc1/Atp5pb/Pde2a/Shmt2/Ola1/Ampd2/Pfkl/Prps2/Map2k1/Ndufv2/Ak4/Gart/Park7/Snca/Uqcrfs1/Adsl/Ak1/Stoml2/Ndufb9/Gmps/Galk1/Ndufv3/Clpx/Hprt1/LOC103689983/LOC36598…	135
GO:0009161	ribonucleoside monophosphate metabolic process	138/3231	300/17943	2.39e-29	5.43e-27	3.98e-27	Hspa8/Ogdh/LOC103693780/Atp6v1a/Atp1a2/Gapdh/LOC108351137/Vcp/Atp5f1a/Ndufs1/Hk1/Atp6v1b2/Pkm/Kif5c/Aldoa/Eno2/LOC100911625/Dnm1l/Ndufs2/Pgk1/Gpi/Uqcrc1/Sdha/Atic/Ldha/Dld/Pfkp/Ndufa10l1/Ndufa10/Atp5pd/Pgam1/Ndufv1/Tpi1/Atp1b1/Ogt/Atp5po/Cyc1/Atp5pb/Pde2a/Shmt2/Ola1/Ampd2/Pfkl/Prps2/Map2k1/Ndufv2/Ak4/Gart/Park7/Snca/Uqcrfs1/Adsl/Ak1/Stoml2/Ndufb9/Gmps/Galk1/Ndufv3/Clpx/Hprt1/LOC103689983/LOC36598…	138
GO:0009123	nucleoside monophosphate metabolic process	144/3231	321/17943	3.79e-29	8.32e-27	6.09e-27	Hspa8/Ogdh/LOC103693780/Atp6v1a/Atp1a2/Gapdh/LOC108351137/Vcp/Atp5f1a/Ndufs1/Hk1/Atp6v1b2/Pkm/Kif5c/Aldoa/Eno2/LOC100911625/Dnm1l/Ndufs2/Pgk1/Gpi/Uqcrc1/Sdha/Atic/Ldha/Dld/Pfkp/Ndufa10l1/Ndufa10/Atp5pd/Pgam1/Ndufv1/Tpi1/Atp1b1/Ogt/Atp5po/Cyc1/Atp5pb/Pde2a/Shmt2/Ola1/Ampd2/Pfkl/Prps2/Map2k1/Ndufv2/Ak4/Gart/Cmpk1/Park7/Snca/Uqcrfs1/Adsl/Ak1/Stoml2/Ndufb9/Gmps/Galk1/Ndufv3/Clpx/Hprt1/LOC103689983/LO…	144
GO:0009141	nucleoside triphosphate metabolic process	140/3231	310/17943	9.79e-29	2.07e-26	1.52e-26	Hspa8/Ogdh/LOC103693780/Atp6v1a/Atp1a2/Gapdh/LOC108351137/Vcp/Atp5f1a/Ndufs1/Hk1/Atp6v1b2/Pkm/Kif5c/Opa1/Aldoa/Eno2/LOC100911625/Dnm1l/Ndufs2/Pgk1/Gpi/Uqcrc1/Sdha/Ldha/Dld/Pfkp/Ndufa10l1/Ndufa10/Atp5pd/Pgam1/Ndufv1/Tpi1/Atp1b1/Oga/Ogt/Atp5po/Cyc1/Gphn/Atp5pb/Pde2a/Shmt2/Ola1/Ampd2/Pfkl/Map2k1/Ndufv2/Ak4/Cmpk1/Park7/Snca/Nme2/Uqcrfs1/Ak1/Stoml2/Ndufb9/Gnai3/Nme1/Galk1/Ndufv3/Clpx/LOC365985/Nipsnap…	140
GO:0006520	cellular amino acid metabolic process	129/3231	274/17943	1.01e-28	2.07e-26	1.52e-26	Glud1/Got2/Gls/Acat1/Aars/Abat/Aldh6a1/Atp2b4/Oat/P4hb/Slc1a3/Apc/Gars/Sars/Aldh18a1/LOC108348083/Aldh5a1/Got1/Aldh4a1/Hibadh/Glul/Shmt2/Ddah1/Hibch/Gad2/Gldc/Dlst/Qdpr/Pcyox1/Ivd/Srr/Pccb/Nars/Gart/Vars2/Park7/Pcmt1/Ahcyl1/Mccc2/Yars/Tars/Th/Pycr2/Gmps/Gad1/Ddah2/Bcat1/Rars/Mpst/Phgdh/Aimp1/Adss/Auh/Aarsd1/Htt/Hmgcl/Nos1/Ahcyl2/Prdx4/Eprs/Rars2/Ero1a/Hars/Lars/Mri1/Kars/Pycr3/Ctps1/Sars2/Cbs/Tar…	129
GO:0032386	regulation of intracellular transport	184/3231	464/17943	1.24e-28	2.45e-26	1.79e-26	Dync1h1/Stxbp1/Gdi1/Syt1/Atp2a2/Dnm1l/Actn2/Ank3/Ehd1/Ipo5/Mapt/Napb/Stx1b/Dbn1/Kif5b/Stx1a/Napa/Camk2a/Ywhae/Xpo1/Nedd4/Ppp1cc/Ogt/Prkcg/Nucb1/Git1/Rims1/Mff/Pak1/LOC102556337/Arpc2/Nrxn3/Sept5/Arhgap1/Ptpn11/Gripap1/Akap5/Mapk1/Calm1/Calm3/Calm2/Rab3a/Map2k1/Rab11b/Unc13a/Park7/Cacnb4/Ezr/Hpca/Rap1b/Camk4/Hras/Cacnb3/Rap1a/Fyn/Anxa2/Rdx/Cdk5/Cdc42/Gsk3a/Prkaca/Mapk3/Rab5a/Rab5al1/Scfd1/Pdpk1/Gr…	184
GO:0009144	purine nucleoside triphosphate metabolic process	134/3231	291/17943	1.38e-28	2.65e-26	1.94e-26	Hspa8/Ogdh/LOC103693780/Atp6v1a/Atp1a2/Gapdh/LOC108351137/Vcp/Atp5f1a/Ndufs1/Hk1/Atp6v1b2/Pkm/Kif5c/Opa1/Aldoa/Eno2/LOC100911625/Dnm1l/Ndufs2/Pgk1/Gpi/Uqcrc1/Sdha/Ldha/Dld/Pfkp/Ndufa10l1/Ndufa10/Atp5pd/Pgam1/Ndufv1/Tpi1/Atp1b1/Oga/Ogt/Atp5po/Cyc1/Gphn/Atp5pb/Pde2a/Shmt2/Ola1/Ampd2/Pfkl/Map2k1/Ndufv2/Ak4/Park7/Snca/Nme2/Uqcrfs1/Ak1/Stoml2/Ndufb9/Gnai3/Nme1/Galk1/Ndufv3/Clpx/LOC365985/Nipsnap2/Cox4…	134
GO:0090150	establishment of protein localization to membrane	114/3231	230/17943	5.54e-28	1.03e-25	7.55e-26	Gdi1/Hsp90aa1/Hspa5/Ank3/Lrrc7/Stx1b/Vps35/Afdn/Clip1/Oga/Ogt/Snap25/Exoc4/Mff/Pak1/LOC102556337/Arpc2/Gripap1/Agk/Calm1/Calm3/Calm2/Rab11b/Samm50/Ndufa13/Hpca/Rab10/Bag6/Rab11a/Hras/Cacnb1/Cacnb3/Tomm22/Fyn/Cdk5/Tomm40/Rack1/Gga3/Snx27/Chp1/Arhgap44/Arl6/Clstn1/Asna1/Rab31/Sgta/Timm29/Myo1c/Scrib/Reep2/Vamp3/Rab8a/Rab8b/Maip1/Gga1/Reep1/Acsl3/Gorasp2/Pex16/Vps37b/Cplx1/Bid/Bax/Golph3/C2cd5/Necti…	114
GO:0009199	ribonucleoside triphosphate metabolic process	132/3231	289/17943	9.51e-28	1.72e-25	1.26e-25	Hspa8/Ogdh/LOC103693780/Atp6v1a/Atp1a2/Gapdh/LOC108351137/Vcp/Atp5f1a/Ndufs1/Hk1/Atp6v1b2/Pkm/Kif5c/Opa1/Aldoa/Eno2/LOC100911625/Dnm1l/Ndufs2/Pgk1/Gpi/Uqcrc1/Sdha/Ldha/Dld/Pfkp/Ndufa10l1/Ndufa10/Atp5pd/Pgam1/Ndufv1/Tpi1/Atp1b1/Ogt/Atp5po/Cyc1/Gphn/Atp5pb/Pde2a/Shmt2/Ola1/Ampd2/Pfkl/Map2k1/Ndufv2/Ak4/Park7/Snca/Nme2/Uqcrfs1/Ak1/Stoml2/Ndufb9/Gnai3/Nme1/Galk1/Ndufv3/Clpx/LOC365985/Nipsnap2/Cox4i1/R…	132
GO:0009205	purine ribonucleoside triphosphate metabolic proce	130/3231	283/17943	1.22e-27	2.13e-25	1.56e-25	Hspa8/Ogdh/LOC103693780/Atp6v1a/Atp1a2/Gapdh/LOC108351137/Vcp/Atp5f1a/Ndufs1/Hk1/Atp6v1b2/Pkm/Kif5c/Opa1/Aldoa/Eno2/LOC100911625/Dnm1l/Ndufs2/Pgk1/Gpi/Uqcrc1/Sdha/Ldha/Dld/Pfkp/Ndufa10l1/Ndufa10/Atp5pd/Pgam1/Ndufv1/Tpi1/Atp1b1/Ogt/Atp5po/Cyc1/Gphn/Atp5pb/Pde2a/Shmt2/Ola1/Ampd2/Pfkl/Map2k1/Ndufv2/Ak4/Park7/Snca/Nme2/Uqcrfs1/Ak1/Stoml2/Ndufb9/Gnai3/Nme1/Galk1/Ndufv3/Clpx/LOC365985/Nipsnap2/Cox4i1/R…	130
GO:0072594	establishment of protein localization to organelle	157/3231	376/17943	1.93e-27	3.3e-25	2.41e-25	Hspd1/Hspa8/Hk1/Cct2/Hsp90aa1/Hspa5/Lrrc7/Ipo5/Hsph1/Mapt/Uqcrc2/Cct3/Tcp1/Cct8/Cct4/Cct5/Cct6a/Nedd4/Ipo7/Cct7/Mff/LOC102556337/Tomm70/Phb2/Rab7a/Ppp3ca/Ap3d1/Cfl1/Cse1l/Agk/Akap5/Mapk1/Calm1/Calm3/Calm2/Ipo4/Ipo9/Tnpo2/Samm50/Ndufa13/Ryr2/Dnaja1/Rab10/Gdap1/Tomm34/Rab11a/Scarb2/Agap3/Tomm22/Tnpo3/Tomm40/Timm50/Gsk3a/Mavs/Kpna3/Hspa1l/Chp1/Rab23/Kpna4/Asna1/Ran/Sgta/Aip/Tnpo1/Timm29/Lars/Flna/Pi…	157
GO:0007416	synapse assembly	98/3231	184/17943	2.25e-27	3.73e-25	2.73e-25	Sptbn2/Bsn/Pclo/Shank2/Mapt/Add2/Vps35/Erc2/Dnm3/Adgrl1/Nrxn1/Ptprs/Snap25/Plxnb2/Gphn/Ppp1r9a/Shank1/Nrxn3/Nrxn2/Farp1/Gap43/Lrrc4b/Ntrk2/Nptn/Nlgn3/App/Pcdh17/Nectin1/Snca/Shank3/Dbnl/Adgrl2/Gpm6a/Cdk5/Sdk2/Crkl/LOC100911248/Grin1/Eif4g1/Plxnb1/Clstn1/Nlgn1/Gabrb3/Gpc4/Arf6/Adgrb3/Ptk2/Plxnd1/Mdga2/Gabrb2/Adgrb1/Gabra1/Lrfn4/Slit1/Nptx1/Tpbg/Lrfn1/Sema4a/Sdcbp/Cdh9/Ephb3/Mdga1/Kirrel3/LRRTM1/Lr…	98
GO:0001505	regulation of neurotransmitter levels	164/3231	402/17943	2.99e-27	4.83e-25	3.54e-25	Sptbn2/Stxbp1/Atp1a2/Syn1/Pclo/Syt1/Hsp90aa1/LOC103692716/Atp2b2/Atp2a2/Dnm1l/Cadps/Abat/Aldh6a1/Napb/Stx1b/Atp2b4/Stx1a/Snap91/Erc2/Nrxn1/Napa/Camk2a/Slc1a3/Rph3a/Aldh7a1/Prkcg/Snap25/Slc1a2/Aldh5a1/Dnm2/Por/Pebp1/Git1/Rims1/Pak1/Sirpa/Rock2/Ppp1r9a/Glul/Shmt2/Nrxn3/Nrxn2/Sept5/Ddah1/Gad2/Sv2a/Gldc/Ntrk2/Mtor/Maoa/Gfap/Calm1/Calm3/Calm2/Stx7/Rab3a/Unc13a/Gart/Park7/Snca/Cacnb4/Brsk1/Sept2/Lin7c/…	164
GO:0010256	endomembrane system organization	160/3231	390/17943	6.26e-27	9.85e-25	7.22e-25	Dnm1/Atp2a2/Anxa6/Myh9l1/Ank3/Clasp2/Epb41l3/Bin1/Rtn3/Ndrg1/Dnm2/Sh3gl2/Baiap2/Ap3d1/Shtn1/Camsap3/Golga5/Vcpip1/Vapb/Mapk1/Rab3a/Rab1a/Atl1/Pafah1b1/Map2k1/Uso1/Rab10/Stx6/Fnbp1l/Bag6/Nsfl1c/Rab11a/Exoc8/Rab5c/Asap1/Atl2/Rab18/Ccdc47/Tmed10/Sptb/Rab5b/Cdc42/Mapk3/Rab5a/Rab5al1/Gsn/Ccdc136/Htt/Dnajc13/Coro1c/Lman2/Asna1/Trappc12/Sgta/Arfgef1/Stx5/Tmed2/Stk25/Chmp7/Reep2/Zw10/Snx3/Gbf1/Lamtor1/LO…	160
GO:0036465	synaptic vesicle recycling	58/3231	81/17943	4.98e-26	7.65e-24	5.6e-24	Hspa8/Dnm1/Ap2b1/Syt1/Dnm1l/Amph/Stx1b/Stx1a/Snap91/Dnm3/Itsn1/Bin1/Dnm2/Ppp3cb/Sh3gl2/Mff/Ap2m1/Canx/LOC102556337/Ap3d1/Cyfip1/Plaa/Nlgn3/Gripap1/Dnajc6/Calm1/Calm3/Calm2/Rab3a/Snca/Sh3gl1/Sncb/Cdk5/Rab5a/Ston2/Slc17a7/Nlgn1/Syp/Scrib/Arf6/Sh3gl3/Syt5/Syt7/Cltb/Ppp3cc/Scamp5/Tor1a/Dgkq/Rab27b/Bcl2l1/Pacsin1/Picalm/Ap3b1/Vamp4/RGD1307100/Ophn1/Syt11/Synj1	58
GO:0022411	cellular component disassembly	148/3231	358/17943	2.14e-25	3.2e-23	2.35e-23	Sptan1/Sptbn2/Hspa8/Vcp/Map1a/Dnm1l/Vdac1/Actn2/Ppp1r9b/Clasp2/Clip2/Napb/Add2/Kif5b/Klc1/Wdr1/Napa/Apc/Oga/Capza2/Hspa2/Sh3gl2/Fscn1/Arhgef2/Arpc2/Cfl1/Epha4/Aifm1/Capza1/Add3/Camsap3/Tmod2/Dnajc6/Akap5/Sptbn4/Pafah1b1/Htra2/Sh3gl1/Camsap1/Dstn/Exoc8/Cfl2/Exog/Tpm1/Eps8/Snap29/Sptb/Rdx/Cdk5/Cttn/Eif5a/Gsk3a/Shroom2/Map1s/Gsn/Ubqln1/Gspt1/Htt/Cdc37/Taok1/Twf1/Mrpl58/Stx5/Stmn2/Gbf1/Sh3gl3/Vps33a/…	148
GO:0045333	cellular respiration	89/3231	168/17943	9.21e-25	1.35e-22	9.86e-23	Ogdh/Aco2/Vcp/Ndufs1/Ndufs2/Idh3B/Uqcrc1/Mdh2/Ogdhl/Sdha/Dlat/Trap1/Dld/Ndufa10l1/Ndufa10/Cat/Idh3g/Ndufv1/Slc1a3/Sucla2/Idh2/Aldh5a1/Idh1/Ide/Cyc1/LOC100911440/Shmt2/Mdh1/Etfdh/Dlst/Ndufv2/Park7/Snca/Sdhb/Uqcrfs1/Adsl/Ndufb9/Sod2/Suclg2/Ndufv3/Ndufs7/Prkaca/Cox4i1/Tbrg4/Mtfr1l/Gpd1/Ndufs4/Ndufs8/Ndufa12/Ndufb6/Coq9/Cox5b/Cisd1/Ndufb8/D2hgdh/Ndufc2/Slc25a23/Slc25a18/Ndufaf2/Sdhc/Bid/Bax/Ndufaf1/C…	89
GO:0016358	dendrite development	130/3231	301/17943	1.55e-24	2.21e-22	1.62e-22	Srcin1/Map1a/Syngap1/Opa1/Dnm1l/Dlg4/Ppp1r9b/Shank2/Map6/Srgap2/Ctnnd2/Dbn1/Slc12a5/Dnm3/Afdn/Itsn1/Ptprs/Clip1/Camk2a/Nedd4/Pak3/Git1/Pak1/Baiap2/Rock2/Ppp1r9a/Ywhah/Pak2/Shank1/Ppp3ca/Cfl1/Actr2/Cyfip1/Farp1/Epha4/Mark1/Ntrk2/Mtor/Nlgn3/App/Akap5/Sarm1/Pafah1b1/Palm/Crk/Arf4/Tnik/Shank3/Asap1/Dcx/Hnrnpk/Rac1/Uba6/Fyn/Cdk5/Cdc42/Hprt1/Gsk3a/Cdkl5/Map1s/Crkl/LOC100911248/Abi1/Grin1/Gsk3b/Rtn4ip1/…	130
GO:0072659	protein localization to plasma membrane	126/3231	288/17943	1.97e-24	2.74e-22	2.01e-22	Stxbp1/Lrp1/Actn2/Ank3/Lrrc7/Ppp1r9b/Clasp2/Kif5b/Epb41l3/Nfasc/Vps35/Dpp6/Nrxn1/Camk2g/Afdn/Camk2a/Atp1b1/Csnk2a1/Ap2m1/Pacs1/Rock2/Camk2d/Gripap1/Akap5/Stx7/Sptbn4/Rab3a/Flot2/Palm/Ezr/Rab10/Bsg/Tnik/Rab11a/Rac1/Gpr158/Rab3c/Cacnb3/Rap1a/Exoc5/Anxa2/Rdx/Cdk5/Dpp10/Rab3b/Pgrmc1/Pdpk1/Rab3d/Rack1/Gga3/Snx27/Arhgap44/Ppfia1/Arl6/Rab31/Rab11fip2/Flna/Pik3r1/Tmed2/Scrib/Arf6/Vamp3/Cd81/Atp1b3/Sec23a…	126
GO:0046034	ATP metabolic process	117/3231	258/17943	2.11e-24	2.88e-22	2.11e-22	Hspa8/Ogdh/LOC103693780/Atp6v1a/Atp1a2/Gapdh/LOC108351137/Vcp/Atp5f1a/Ndufs1/Hk1/Atp6v1b2/Pkm/Kif5c/Aldoa/Eno2/LOC100911625/Dnm1l/Ndufs2/Pgk1/Gpi/Uqcrc1/Sdha/Ldha/Dld/Pfkp/Ndufa10l1/Ndufa10/Atp5pd/Pgam1/Ndufv1/Tpi1/Atp1b1/Ogt/Atp5po/Cyc1/Atp5pb/Pde2a/Shmt2/Ola1/Ampd2/Pfkl/Map2k1/Ndufv2/Ak4/Park7/Snca/Uqcrfs1/Ak1/Stoml2/Ndufb9/Galk1/Ndufv3/Clpx/LOC365985/Nipsnap2/Cox4i1/Rhoa/Gpd1/Ndufs8/Ndufa12/Gu…	117
GO:0048284	organelle fusion	72/3231	121/17943	2.33e-24	3.11e-22	2.27e-22	Stxbp1/Syt1/Opa1/Dnm1l/Stx1b/Kif5b/Stx1a/Vat1/Snap25/Rims1/Mff/LOC102556337/Rab7a/Afg3l2/Vcpip1/Stx7/Rab3a/Uso1/Snca/Stx6/Gdap1/Stoml2/Gnai3/Chchd3/Coro1a/Snap29/Anxa2/Ankfy1/Sec22b/Stx5/Trim9/Syt3/Vamp3/Rab39a/Rab8a/Rab8b/Anxa1/Prrt2/Vps16/Syt7/Stx16/Gosr1/Stxbp6/Cplx1/Vps39/Miga2/Bax/Afg3l1/C2cd5/Vamp1/Mfn1/Vps18/Cplx3/Stx8/Cplx2/Vti1a/Bnip3/Bnip1/Usp30/Fis1/Vamp7/Rab34/Bak1/Chmp3/Vamp4/Mul1/Sn…	72
GO:0016482	cytosolic transport	81/3231	147/17943	3.79e-24	4.95e-22	3.62e-22	Kif5b/Vps35/Kif1a/Rab14/Rab7a/Actr2/Rab6b/Mapk1/Map2k1/Rab6a/Ezr/Stx6/Tbc1d10b/Coro1a/Rdx/Ap1g1/Lmtk2/Mapk3/Rab5a/Snx2/Ankfy1/Src/Ykt6/Kif1b/Rab9b/Dnajc13/Vps52/Snx1/Stx5/Flna/Rab21/Vamp3/Vps53/Vps26b/Snx3/Gbf1/Lamp1/Mtmr2/Map2k2/Vps26a/Trim46/Ptpn23/Rab9a/Sybu/Gga1/Vps29/Syt7/Snx12/Stx16/Eipr1/Fam160a2/Snf8/Gosr1/Tbc1d23/Sort1/Stx8/Rbsn/Vti1a/Ap1s1/Tbc1d17/Trappc10/Washc1/Wdr91/Rnf126/Arfrp1/Tbc…	81
GO:0043039	tRNA aminoacylation	40/3231	46/17943	4.03e-24	5.15e-22	3.78e-22	Aars/Gars/Sars/Nars/Vars2/Yars/Tars/Rars/Aimp1/Aarsd1/Eprs/Rars2/Hars/Lars/Kars/Sars2/Tars2/Iars/Mars/Hars2/Lars2/Vars/Farsb/Yars2/Wars2/Mars2/Qars/Ears2/Pars2/Dars2/Nars2/Gatb/Dars/Qrsl1/Tarsl2/Farsa/Fars2/Cars2/Gatc/Wars	40
GO:0031346	positive regulation of cell projection organizatio	178/3231	478/17943	5.21e-24	6.53e-22	4.78e-22	Tubb2b/Dpysl3/Cntn1/Gdi1/Lrp1/Syt1/L1cam/Hsp90aa1/Opa1/Hspa5/Dnm1l/Dlg4/Ehd1/Lrrc7/Shank2/Map6/Ap2a1/Mapt/Dbn1/Plxna4/Nckap1/Plxna1/Snap91/Dnm3/Afdn/Itsn1/Clip1/Apc/Dnm2/Plxnb2/Pak3/Rims1/Fscn1/Pak1/Baiap2/Rasal1/Ppp1r9a/Mark2/Nefl/Arpc2/Shank1/Cfl1/Actr2/Cyfip1/Plxna2/Epha4/Shtn1/Ntrk2/Mtor/Nptn/Plaa/Nlgn3/Akap5/Rala/Pafah1b1/Map2k1/Palm/Unc13a/Plxna3/Nme2/Fnbp1l/Tnik/Rab11a/Scarb2/Shank3/Dcx/Nm…	178
GO:0098693	regulation of synaptic vesicle cycle	84/3231	157/17943	7.88e-24	9.67e-22	7.09e-22	Bsn/Stxbp1/Dnm1/Syn1/Syt1/Atp2a2/Dnm1l/Napb/Stx1b/Stx1a/Snap91/Dnm3/Nrxn1/Napa/Camk2a/Prkcg/Ppp3cb/Git1/Rims1/Mff/Ap2m1/Dnajc5/LOC102556337/Nrxn3/Cyfip1/Sept5/Plaa/Nlgn3/Gripap1/Calm1/Calm3/Calm2/Pcdh17/Rab3a/Unc13a/Cacnb4/Sh3gl1/Rap1b/Snap29/Rap1a/Cdk5/Rab3b/Rab5a/Rab5al1/Grm7/Slc17a7/Gsk3b/Stxbp5/Rapgef4/Nlgn1/Ncs1/Syp/Pls3/Gipc1/Cacna1b/Apba2/Prrt2/Syt7/Dgki/Git2/Ppp3cc/Cplx1/Scamp5/Vamp1/Vps1…	84
GO:0030100	regulation of endocytosis	128/3231	300/17943	1.35e-23	1.62e-21	1.19e-21	Hspa8/Actn4/Dnm1/Ap2b1/Lrp1/Dnm1l/Myh9l1/Dlg4/Ap2a1/Amph/Napb/Stx1b/Aak1/Calr/Snap91/Itsn1/Bin1/Nedd4/Prkcg/Dnm2/Ppp3cb/Sh3gl2/Mff/Ap2m1/Sirpa/LOC102556337/Hip1r/Ubqln2/Ppp3ca/Hip1/Cdh13/Dnajc6/Akap5/Calm1/Calm3/Calm2/Scyl2/Lrpap1/Snca/Sh3gl1/Hpca/Epn2/Rab5c/Rap1gap/Dcx/Hnrnpk/Rap1a/Sirt2/Anxa2/Rab5b/Rab5a/Ankfy1/Src/Ston2/Slc17a7/Rack1/Kif3a/Ankrd13d/Lman2/Ehd4/Nlgn1/Rab31/Necab2/Arfgap1/Rab4a/P…	128
GO:0097479	synaptic vesicle localization	98/3231	201/17943	1.51e-23	1.78e-21	1.31e-21	Sptbn2/Dpysl2/Stxbp1/Dnm1/Syn1/Pclo/Syt1/Atp2a2/Dnm1l/Cadps/Napb/Stx1b/Ap3b2/Stx1a/Ctnnb1/Snap91/Erc2/Dnm3/Nrxn1/Napa/Camk2a/Prkcg/Snap25/Dnm2/Git1/Rims1/Ap3d1/Nrxn3/Sept5/Sv2a/Nlgn3/Calm1/Calm3/Calm2/Pcdh17/Stx7/Rab3a/Unc13a/Snca/Cacnb4/Rap1b/Snap29/Rap1a/Cdk5/Rab5a/Rab5al1/Grm7/Gsk3b/Stxbp5/Nlgn1/Ncs1/Syp/Trim9/Syt3/Scrib/Gipc1/Syt5/Ap3m2/Trim46/Cacna1b/Apba2/Prrt2/Syt7/Cltb/Dgki/Git2/Syt12/Cpl…	98
GO:0006836	neurotransmitter transport	134/3231	322/17943	2.01e-23	2.33e-21	1.71e-21	Sptbn2/Stxbp1/Atp1a2/Syn1/Pclo/Syt1/Atp2a2/Dnm1l/Cadps/Abat/Napb/Stx1b/Stx1a/Snap91/Erc2/Nrxn1/Napa/Camk2a/Slc1a3/Rph3a/Prkcg/Snap25/Slc1a2/Git1/Rims1/Pak1/Ppp1r9a/Slc25a22/LOC100911440/Nrxn3/Nrxn2/Sept5/Sv2a/Ntrk2/Gfap/Calm1/Calm3/Calm2/Stx7/Rab3a/Unc13a/Park7/Snca/Cacnb4/Brsk1/Sept2/Lin7c/Rap1b/Th/Snap29/Rap1a/Cdk5/Rab3b/Rab5a/Rab5al1/Grm7/Slc6a1/Snx4/Maob/Slc17a7/Gsk3b/Lin7b/Htt/Nos1/Stxbp5/Nl…	134
GO:0043038	amino acid activation	40/3231	47/17943	2.24e-23	2.54e-21	1.86e-21	Aars/Gars/Sars/Nars/Vars2/Yars/Tars/Rars/Aimp1/Aarsd1/Eprs/Rars2/Hars/Lars/Kars/Sars2/Tars2/Iars/Mars/Hars2/Lars2/Vars/Farsb/Yars2/Wars2/Mars2/Qars/Ears2/Pars2/Dars2/Nars2/Gatb/Dars/Qrsl1/Tarsl2/Farsa/Fars2/Cars2/Gatc/Wars	40
GO:0043254	regulation of protein complex assembly	171/3231	457/17943	2.27e-23	2.54e-21	1.86e-21	Sptan1/Sptbn2/Stxbp1/Tubb4a/Ncam1/Vcp/Hsp90aa1/Dnm1l/Cand1/Clasp2/Mapt/Napb/Stx1b/Dbn1/Add2/Nckap1/Stx1a/Ctnnb1/Gda/Vps35/Snap91/Napa/Clip1/Bin1/Apc/Capza2/Pak3/Ide/Rims1/Fscn1/Pak1/Baiap2/Arhgef2/Wasf1/Ppp1r9a/Hip1r/Arpc2/Cfl1/Actr2/Cyfip1/Arpc1a/Capza1/Add3/Mtor/Camsap3/Tmod2/Ptpn11/Mapre1/Psmc4/Vdac2/Psmc5/Sptbn4/Rab3a/Ddx3x/Unc13a/Atat1/Psmc6/Snca/Alb/Camsap1/Tbcd/Tpm1/Asap1/Rac1/Eps8/Coro1a/…	171
GO:0032535	regulation of cellular component size	158/3231	410/17943	3.37e-23	3.69e-21	2.71e-21	Sptan1/Sptbn2/Dpysl2/Gdi1/Lrp1/Hsp90ab1/L1cam/Hsp90aa1/Atp2b2/Actn2/Clasp2/Mapt/Dbn1/Plxna4/Add2/Nckap1/Wdr1/Slc12a5/Ptprs/Bin1/Ogt/Capza2/Dnm2/Pak3/Nefm/Pak1/Baiap2/Ap2m1/Wasf1/Ppp1r9a/Hip1r/Nefl/Arpc2/Cfl1/Actr2/Cyfip1/Arpc1a/Capza1/Shtn1/Add3/Mtor/Tmod2/Sptbn4/Pafah1b1/Plxna3/Ezr/Rab11a/Dstn/Cfl2/Shank3/Tpm1/Dcx/Rac1/Eps8/Cntn2/Coro1a/Ptk2b/Sptb/Rdx/Cdk5/Cttn/Rab3b/Cdkl5/Rab5a/Shroom2/Gsk3b/Gs…	158
GO:0006888	ER to Golgi vesicle-mediated transport	72/3231	125/17943	3.58e-23	3.8e-21	2.78e-21	Vcp/Hyou1/Copb1/Cul3/Vapa/Vapb/Rab1a/Uso1/Rab1b/LOC100363782/LOC102555167/Tmed10/Scfd1/Sec22b/Ykt6/Htt/Sar1a/Nrbp1/Lman2/Copg1/Ergic1/Trappc12/Stx5/Tmed2/Zw10/Pdcd6/Sec23a/Ddhd2/Nrbp2/Tmed7/Sar1b/Sec24c/Pgap1/Arcn1/Rab33b/Rab12/Copb2/Gosr1/Tmed9/Rab30/Ergic3/Spast/Pef1/Vti1a/Trappc3/Bcap31/Use1/Rab33a/Trappc8/Tfg/Vamp7/Sec24b/Arfgap2/Cope/Sec24a/Sec13/Trappc5/Sec23ip/Trappc2b/Yipf5/Bcap29/Sec16a/…	72
GO:0015980	energy derivation by oxidation of organic compound	114/3231	255/17943	3.59e-23	3.8e-21	2.78e-21	Ogdh/Aco2/Vcp/Ndufs1/Ndufs2/Idh3B/Uqcrc1/Mdh2/Ogdhl/Sdha/Dlat/Ldha/Trap1/Dld/Ndufa10l1/Ndufa10/Cat/Idh3g/Ndufv1/Ppp1ca/Slc1a3/Sucla2/Epm2aip1/Ppp1cc/Ppp1cb/Idh2/Aldh5a1/Idh1/Ide/Cyc1/LOC100911440/Shmt2/Mdh1/Etfdh/Dlst/Mtor/Ndufv2/Park7/Snca/Sdhb/Uqcrfs1/Adsl/Ndufb9/Sod2/Ugp2/Suclg2/Ndufv3/Ndufs7/Agl/Gsk3a/Prkaca/Gsk3b/Cox4i1/Tbrg4/Mtfr1l/Gpd1/Ndufs4/Ndufs8/Ndufa12/Ndufb6/Coq9/Cox5b/Cisd1/Gnas/Ndu…	114
GO:0070585	protein localization to mitochondrion	62/3231	99/17943	7.61e-23	7.92e-21	5.8e-21	Hspd1/Hk1/Hsp90aa1/Dnm1l/Hsph1/Mapt/Uqcrc2/Mff/LOC102556337/Tomm70/Agk/Calm1/Calm3/Calm2/Samm50/Ndufa13/Dnaja1/Gdap1/Tomm34/Tomm22/Tomm40/Timm50/Gsk3a/Hspa1l/Aip/Timm29/Mipep/Grpel1/Maip1/Pmpcb/March5/Bid/Bax/Akt1/Timm21/Timm17b/Timm22/Pam16/Timm8a1/Chchd4/LOC100361898/Fis1/Pdcd5/Oxa1l/Timm17a/Timm13/Tomm20/Dnajc19/Fbxo7/Ptpn5/Prkaa1/Atp5if1/Timm23/Timm9/Tomm40l/Timm10/Grpel2/Dnajc15/Nol3/Dnlz/Ma…	62
GO:1990542	mitochondrial transmembrane transport	53/3231	77/17943	1.34e-22	1.37e-20	1.01e-20	Hspd1/Letm1/Opa1/Slc1a3/Atp5po/Cyc1/Tst/LOC100911440/Sfxn3/Afg3l2/Agk/Ndufa13/Stoml2/Mcu/Micu1/Tomm40/Timm50/Cox5b/Timm29/Grpel1/Maip1/Mpc2/Slc25a1/Slc25a23/Slc25a18/Micu2/Timm21/Pnpt1/Timm17b/Timm22/Pam16/Chchd4/LOC100361898/Slc25a33/Dnajc30/Mrpl18/Timm17a/Timm13/Slc25a28/Tomm20/Dnajc19/Timm23/Timm9/Tomm40l/Slc25a15/Timm10/Grpel2/Slc25a29/Dnajc15/Slc25a36/Mpc1/Mcur1/Dnlz	53
GO:0048488	synaptic vesicle endocytosis	50/3231	70/17943	1.52e-22	1.51e-20	1.1e-20	Hspa8/Dnm1/Ap2b1/Syt1/Dnm1l/Amph/Stx1a/Snap91/Dnm3/Itsn1/Bin1/Dnm2/Ppp3cb/Sh3gl2/Mff/Ap2m1/Canx/LOC102556337/Nlgn3/Dnajc6/Calm1/Calm3/Calm2/Snca/Sh3gl1/Sncb/Cdk5/Ston2/Slc17a7/Nlgn1/Syp/Scrib/Arf6/Sh3gl3/Syt5/Syt7/Cltb/Ppp3cc/Scamp5/Tor1a/Dgkq/Rab27b/Bcl2l1/Pacsin1/Picalm/Vamp4/RGD1307100/Ophn1/Syt11/Synj1	50
GO:0140238	presynaptic endocytosis	50/3231	70/17943	1.52e-22	1.51e-20	1.1e-20	Hspa8/Dnm1/Ap2b1/Syt1/Dnm1l/Amph/Stx1a/Snap91/Dnm3/Itsn1/Bin1/Dnm2/Ppp3cb/Sh3gl2/Mff/Ap2m1/Canx/LOC102556337/Nlgn3/Dnajc6/Calm1/Calm3/Calm2/Snca/Sh3gl1/Sncb/Cdk5/Ston2/Slc17a7/Nlgn1/Syp/Scrib/Arf6/Sh3gl3/Syt5/Syt7/Cltb/Ppp3cc/Scamp5/Tor1a/Dgkq/Rab27b/Bcl2l1/Pacsin1/Picalm/Vamp4/RGD1307100/Ophn1/Syt11/Synj1	50
GO:0007264	small GTPase mediated signal transduction	180/3231	499/17943	1.82e-22	1.78e-20	1.3e-20	Gdi1/Syngap1/Gdi2/Nckap1/Itsn1/Trio/Ogt/Ywhaq/Dnm2/Rasgrp2/Git1/Pak1/Rab14/Arhgef2/Rasal1/Wasf1/Rock2/Camk2d/Rab7a/Cyfip1/Farp1/Cul3/Shtn1/Cdh13/Arhgap1/Arhgdia/Rab6b/Rala/Rab3a/Rab1a/Map2k1/Rab11b/Psd/Rab6a/Uso1/Crk/Rab10/Srgap1/Rab1b/Rab11a/Rap1b/Cadm4/Rab5c/Dbnl/Rap1gap/Rac1/Hras/Rab3c/Eps8/Rab18/Rap1a/Rab5b/Nras/Arfgef3/Cdc42/Ralb/Scai/Rab3b/Rab5a/Rab3d/Rap2c/Src/Kras/Fgd4/Rhoa/Ripor1/Dnaja3/…	180
GO:0007409	axonogenesis	171/3231	465/17943	2.01e-22	1.93e-20	1.41e-20	Dpysl2/Tubb2b/Crmp1/Stxbp1/Tubb3/Gdi1/Dpysl5/Ncam1/Map1a/Syngap1/Lrp1/Hsp90ab1/L1cam/Kif5c/Hsp90aa1/Ank3/Clasp2/Map6/Mapt/Dbn1/Plxna4/Plxna1/Nfasc/Alcam/Snap91/Ptprs/Pitpna/Usp9x/Uchl1/Apc/Snap25/Dnm2/Plxnb2/Pak3/Nefm/Pak1/Mark2/Nefl/Cyfip1/Plxna2/Epha4/Vcl/Gap43/Shtn1/Afg3l2/Ntrk2/Nptn/Ptpn11/Nlgn3/App/Cnp/Sptbn4/Rab3a/Atl1/Pafah1b1/Map2k1/Plppr4/Cdh11/Nectin1/Plxna3/Brsk1/Rab10/Bsg/Rab11a/Thy1/…	171
GO:0017157	regulation of exocytosis	115/3231	263/17943	2.19e-22	2.07e-20	1.52e-20	Sptbn2/Stxbp1/Ncam1/Pclo/Syt1/Atp2a2/Dnm1l/Clasp2/Cadps/Napb/Stx1b/Stx1a/Napa/Camk2a/Pdcd6ip/Prkcg/Git1/Rims1/Gnai2/Rab7a/Ppp3ca/Nrxn3/Sept5/Rala/Calm1/Calm3/Calm2/Rab3a/Unc13a/Snca/Cacnb4/Rab10/Rap1b/Rab3c/Rap1a/Cdk5/Cdc42/Ap1g1/Ralb/Rab3b/Rab5a/Rab5al1/Pdpk1/Rab3d/Grm7/Snx4/Gsk3b/Stxbp5/Rapgef4/Nlgn1/Ncs1/Syp/Stam/Trim9/Rab21/Syt3/Tsg101/Gipc1/Lamp1/Syt5/Rab8a/Rab8b/Cacna1b/Apba2/Rab9a/Anxa1/Ra…	115
GO:0033108	mitochondrial respiratory chain complex assembly	54/3231	80/17943	2.28e-22	2.12e-20	1.55e-20	Acad9/Ndufa10l1/Ndufa10/Ndufa9/Aifm1/Samm50/Ndufb10/Ndufa13/Ndufb9/Ndufb7/Ndufs7/Ndufaf4/Ttc19/Ndufs4/Ndufs8/Ndufb6/Nubpl/Ndufb11/Ndufb8/Ndufc2/Sco1/Tfam/Ndufb4/Ndufb5/Ndufa11/Ndufs5/Ndufaf5/Bcs1l/Ndufaf1/Ndufaf7/Timm21/Uqcr10/Ndufaf3/Uqcrb/Ndufb3/Ndufaf6/Lyrm7/Dmac2/Ndufa5/Oxa1l/Taz/Slc25a33/Uqcc1/Dmac1/Sdhaf2/Coa3/Sdhaf1/LOC108348111/Ndufa2/Ndufab1/Coa5/Cox20/Ndufc1/Fastkd3	54
GO:0032984	protein-containing complex disassembly	100/3231	214/17943	3.05e-22	2.79e-20	2.04e-20	Sptan1/Sptbn2/Hspa8/Vcp/Map1a/Actn2/Ppp1r9b/Clasp2/Clip2/Napb/Add2/Kif5b/Klc1/Wdr1/Napa/Apc/Oga/Capza2/Sh3gl2/Arhgef2/Arpc2/Cfl1/Capza1/Add3/Camsap3/Tmod2/Dnajc6/Akap5/Sptbn4/Sh3gl1/Camsap1/Dstn/Cfl2/Tpm1/Eps8/Snap29/Sptb/Rdx/Eif5a/Shroom2/Map1s/Gsn/Ubqln1/Gspt1/Taok1/Twf1/Mrpl58/Stmn2/Sh3gl3/Vps33a/Stmn1/Katnb1/Camsap2/Gba/Abce1/Vps16/Pex14/Mcts1/Gspt2/Upf1/Spast/Map1lc3a/Gfm2/Etf1/Specc1l/Twf2/…	100
GO:0022900	electron transport chain	76/3231	140/17943	3.32e-22	3e-20	2.2e-20	Ndufs1/Ndufs2/Uqcrc1/Sdha/Dld/Ndufa10l1/Ndufa10/Ndufv1/Slc1a3/Aldh5a1/Por/Cyc1/Etfa/LOC100911440/Etfdh/Ndufv2/Park7/Snca/Sdhb/Uqcrfs1/Ndufb9/Sod2/Glrx3/Etfb/Ndufv3/Ptges2/Cox4i1/Cyb5b/Gpd1/Ndufs4/Ndufs8/Ndufa12/Ndufb6/Coq9/Cox5b/Cyb5a/Txnrd2/Ndufb8/D2hgdh/Ndufc2/Ciapin1/Slc25a18/Ndufaf2/Sdhc/Cox7a2l/Bid/Ndufaf1/Cox5a/Cox7a2/Cox7a2l2/Cox15/Uqcr10/Uqcrq/LOC679739/LOC100912599/Uqcrb/Uqcrh/Ndufb3/Ndu…	76
GO:0006418	tRNA aminoacylation for protein translation	37/3231	43/17943	4.63e-22	4.12e-20	3.02e-20	Aars/Gars/Sars/Nars/Vars2/Yars/Tars/Rars/Aimp1/Aarsd1/Eprs/Rars2/Hars/Lars/Kars/Sars2/Tars2/Iars/Mars/Hars2/Lars2/Vars/Farsb/Yars2/Wars2/Mars2/Qars/Ears2/Pars2/Dars2/Nars2/Dars/Tarsl2/Farsa/Fars2/Cars2/Wars	37
GO:0048489	synaptic vesicle transport	92/3231	190/17943	6.39e-22	5.53e-20	4.05e-20	Sptbn2/Dpysl2/Stxbp1/Dnm1/Pclo/Syt1/Atp2a2/Dnm1l/Cadps/Napb/Stx1b/Ap3b2/Stx1a/Ctnnb1/Snap91/Erc2/Dnm3/Napa/Camk2a/Prkcg/Snap25/Dnm2/Git1/Rims1/Ap3d1/Nrxn3/Sept5/Sv2a/Calm1/Calm3/Calm2/Stx7/Rab3a/Unc13a/Snca/Cacnb4/Rap1b/Snap29/Rap1a/Cdk5/Rab5a/Rab5al1/Grm7/Gsk3b/Stxbp5/Nlgn1/Ncs1/Syp/Trim9/Syt3/Scrib/Gipc1/Syt5/Ap3m2/Trim46/Cacna1b/Apba2/Prrt2/Syt7/Cltb/Dgki/Git2/Syt12/Cplx1/Ap3s1/Vamp1/Vps18/Tor…	92
GO:0097480	establishment of synaptic vesicle localization	92/3231	190/17943	6.39e-22	5.53e-20	4.05e-20	Sptbn2/Dpysl2/Stxbp1/Dnm1/Pclo/Syt1/Atp2a2/Dnm1l/Cadps/Napb/Stx1b/Ap3b2/Stx1a/Ctnnb1/Snap91/Erc2/Dnm3/Napa/Camk2a/Prkcg/Snap25/Dnm2/Git1/Rims1/Ap3d1/Nrxn3/Sept5/Sv2a/Calm1/Calm3/Calm2/Stx7/Rab3a/Unc13a/Snca/Cacnb4/Rap1b/Snap29/Rap1a/Cdk5/Rab5a/Rab5al1/Grm7/Gsk3b/Stxbp5/Nlgn1/Ncs1/Syp/Trim9/Syt3/Scrib/Gipc1/Syt5/Ap3m2/Trim46/Cacna1b/Apba2/Prrt2/Syt7/Cltb/Dgki/Git2/Syt12/Cplx1/Ap3s1/Vamp1/Vps18/Tor…	92
GO:0072655	establishment of protein localization to mitochond	59/3231	94/17943	7.06e-22	6.02e-20	4.41e-20	Hspd1/Hk1/Hsp90aa1/Hsph1/Mapt/Uqcrc2/Mff/LOC102556337/Tomm70/Agk/Calm1/Calm3/Calm2/Samm50/Ndufa13/Dnaja1/Gdap1/Tomm34/Tomm22/Tomm40/Timm50/Gsk3a/Hspa1l/Aip/Timm29/Mipep/Grpel1/Maip1/Pmpcb/Bid/Bax/Akt1/Timm21/Timm17b/Timm22/Pam16/Timm8a1/Chchd4/LOC100361898/Fis1/Pdcd5/Oxa1l/Timm17a/Timm13/Tomm20/Dnajc19/Fbxo7/Ptpn5/Prkaa1/Atp5if1/Timm23/Timm9/Tomm40l/Timm10/Grpel2/Dnajc15/Nol3/Dnlz/Mapk9	59
GO:0010769	regulation of cell morphogenesis involved in diffe	138/3231	350/17943	1.79e-21	1.51e-19	1.1e-19	Dpysl2/Tubb2b/Actn4/Gdi1/Srcin1/Syngap1/Lrp1/L1cam/Opa1/Dnm1l/Clasp2/Map6/Mapt/Dbn1/Plxna4/Plxna1/Calr/Snap91/Dnm3/Afdn/Ptprs/Nedd4/Dnm2/Plxnb2/Pak3/Nefm/Pak1/Baiap2/Ppp1r9a/Ywhah/Mark2/Nefl/Arpc2/Ppp3ca/Cfl1/Actr2/Cyfip1/Plxna2/Epha4/Shtn1/Ntrk2/C1qbp/Nlgn3/Akap5/Sarm1/Pafah1b1/Map2k1/Crk/Plxna3/Brsk1/Tnik/Rab11a/Thy1/Shank3/Dcx/Rac1/Cntn2/Cdk5/Cdc42/Cttn/Cdkl5/Crkl/Grin1/Gsk3b/Rgma/Sema7a/Coro1…	138
GO:1905475	regulation of protein localization to membrane	94/3231	199/17943	2.11e-21	1.75e-19	1.28e-19	Gdi1/Ap2b1/Lrp1/Ank3/Ppp1r9b/Dbn1/Kif5b/Dpp6/Nrxn1/Camk2g/Camk2a/Csnk2a1/Ogt/Mff/Pak1/Ap2m1/LOC102556337/Arpc2/Camk2d/Gripap1/Akap5/Stx7/Map2k1/Ezr/Hpca/Tnik/Rab11a/Shank3/Hras/Cacnb3/Rap1a/Fyn/Cdk5/Dpp10/Pgrmc1/Pdpk1/Crkl/LOC100911248/Rack1/Gsk3b/Gsn/Snx27/Chp1/Arhgap44/Ppfia1/Rapgef4/Necab2/Dag1/Rab11fip2/Gpc4/Lztfl1/Pik3r1/Myo1c/Iqsec2/Arf6/Cd81/Hectd1/Clip3/LOC108348122/Mesd/Sqstm1/Acsl3/Ptpn…	94
GO:0010976	positive regulation of neuron projection developme	143/3231	371/17943	4.08e-21	3.34e-19	2.45e-19	Tubb2b/Dpysl3/Cntn1/Gdi1/Lrp1/Syt1/L1cam/Opa1/Hspa5/Dnm1l/Dlg4/Ehd1/Lrrc7/Shank2/Map6/Ap2a1/Mapt/Dbn1/Plxna4/Plxna1/Snap91/Afdn/Itsn1/Clip1/Plxnb2/Pak3/Rims1/Pak1/Baiap2/Rasal1/Ppp1r9a/Mark2/Nefl/Shank1/Cfl1/Actr2/Cyfip1/Plxna2/Epha4/Shtn1/Ntrk2/Mtor/Nptn/Plaa/Nlgn3/Akap5/Pafah1b1/Map2k1/Palm/Unc13a/Plxna3/Nme2/Tnik/Rab11a/Scarb2/Shank3/Dcx/Nme1/Hnrnpk/Rac1/Ptk2b/Rap1a/Fyn/Cpne5/Cdkl5/Gsk3b/Rgma/…	143
GO:0007269	neurotransmitter secretion	95/3231	204/17943	4.58e-21	3.7e-19	2.71e-19	Sptbn2/Stxbp1/Syn1/Pclo/Syt1/Atp2a2/Dnm1l/Cadps/Napb/Stx1b/Stx1a/Snap91/Erc2/Nrxn1/Napa/Camk2a/Rph3a/Prkcg/Snap25/Git1/Rims1/Pak1/Ppp1r9a/Nrxn3/Nrxn2/Sept5/Sv2a/Ntrk2/Calm1/Calm3/Calm2/Stx7/Rab3a/Unc13a/Snca/Cacnb4/Brsk1/Lin7c/Rap1b/Snap29/Rap1a/Cdk5/Rab5a/Rab5al1/Grm7/Gsk3b/Lin7b/Stxbp5/Nlgn1/Ncs1/Syp/Ppt1/Trim9/Syt3/Scrib/Gipc1/Syt5/Ap3m2/Cacna1b/Apba2/Prrt2/Ptprn2/Syt7/Cltb/Dgki/Git2/Rab15/Syt…	95
GO:0099643	signal release from synapse	95/3231	205/17943	7.05e-21	5.62e-19	4.12e-19	Sptbn2/Stxbp1/Syn1/Pclo/Syt1/Atp2a2/Dnm1l/Cadps/Napb/Stx1b/Stx1a/Snap91/Erc2/Nrxn1/Napa/Camk2a/Rph3a/Prkcg/Snap25/Git1/Rims1/Pak1/Ppp1r9a/Nrxn3/Nrxn2/Sept5/Sv2a/Ntrk2/Calm1/Calm3/Calm2/Stx7/Rab3a/Unc13a/Snca/Cacnb4/Brsk1/Lin7c/Rap1b/Snap29/Rap1a/Cdk5/Rab5a/Rab5al1/Grm7/Gsk3b/Lin7b/Stxbp5/Nlgn1/Ncs1/Syp/Ppt1/Trim9/Syt3/Scrib/Gipc1/Syt5/Ap3m2/Cacna1b/Apba2/Prrt2/Ptprn2/Syt7/Cltb/Dgki/Git2/Rab15/Syt…	95
GO:0099175	regulation of postsynapse organization	69/3231	125/17943	7.82e-21	6.16e-19	4.51e-19	Hspa8/Srcin1/Opa1/Dnm1l/Dbn1/Vps35/Dnm3/Nrxn1/Afdn/Ptprs/Pak3/Baiap2/Ppp1r9a/Cfl1/Actr2/Epha4/Gap43/Lrrc4b/Nlgn3/Grin2b/Pafah1b1/Arf4/Shank3/Hnrnpk/Fyn/Cdk5/Cdkl5/Crkl/LOC100911248/Grin1/Snx27/Arhgap44/Rapgef4/Nlgn1/Ube3a/Mesd/Abhd17c/Nrp2/Itpka/Lrfn4/Rheb/Nptx1/Lrfn1/Mfn1/Shisa6/Prnp/Lrfn2/LRRTM1/Epha7/Shisa7/Arhgef9/Tsc2/Abhd17b/Lrrtm2/Ptn/Pten/Chmp2b/Il1rapl1/Pdlim5/Nrcam/Kalrn/Dhx36/Grid2/Abh…	69
GO:0010257	NADH dehydrogenase complex assembly	38/3231	47/17943	1.04e-20	7.99e-19	5.85e-19	Acad9/Ndufa10l1/Ndufa10/Ndufa9/Aifm1/Ndufb10/Ndufa13/Ndufb9/Ndufb7/Ndufs7/Ndufaf4/Ndufs4/Ndufs8/Ndufb6/Nubpl/Ndufb11/Ndufb8/Ndufc2/Ndufb4/Ndufb5/Ndufa11/Ndufs5/Ndufaf5/Bcs1l/Ndufaf1/Ndufaf7/Timm21/Ndufaf3/Ndufb3/Ndufaf6/Dmac2/Ndufa5/Oxa1l/Taz/Dmac1/Ndufa2/Ndufab1/Ndufc1	38
GO:0032981	mitochondrial respiratory chain complex I assembly	38/3231	47/17943	1.04e-20	7.99e-19	5.85e-19	Acad9/Ndufa10l1/Ndufa10/Ndufa9/Aifm1/Ndufb10/Ndufa13/Ndufb9/Ndufb7/Ndufs7/Ndufaf4/Ndufs4/Ndufs8/Ndufb6/Nubpl/Ndufb11/Ndufb8/Ndufc2/Ndufb4/Ndufb5/Ndufa11/Ndufs5/Ndufaf5/Bcs1l/Ndufaf1/Ndufaf7/Timm21/Ndufaf3/Ndufb3/Ndufaf6/Dmac2/Ndufa5/Oxa1l/Taz/Dmac1/Ndufa2/Ndufab1/Ndufc1	38
GO:0032271	regulation of protein polymerization	98/3231	217/17943	1.72e-20	1.3e-18	9.53e-19	Sptan1/Sptbn2/Tubb4a/Hsp90aa1/Clasp2/Mapt/Dbn1/Add2/Nckap1/Gda/Clip1/Bin1/Apc/Capza2/Pak3/Pak1/Baiap2/Wasf1/Ppp1r9a/Hip1r/Arpc2/Cfl1/Actr2/Cyfip1/Arpc1a/Capza1/Add3/Mtor/Camsap3/Tmod2/Mapre1/Vdac2/Sptbn4/Snca/Camsap1/Tbcd/Tpm1/Rac1/Eps8/Coro1a/Ptk2b/Sptb/Rdx/Cttn/Gsn/Rhoa/Prune1/Pfn1/Hspa1a/Hspa1b/LOC108348108/Twf1/Rps3/Arl2/Grb2/Coro1b/Arfgef1/Evl/Myo1c/Arpc4/Hax1/Arf6/Stmn2/Clip3/LOC108348122/S…	98
GO:0044282	small molecule catabolic process	131/3231	332/17943	1.77e-20	1.32e-18	9.69e-19	Glud1/Got2/Gls/Oxct1/Eno2/LOC100911625/Hadha/Acat1/Abat/Aldh6a1/Atp2b4/Oat/Ldha/Gpd2/Pfkp/Tpi1/Aldh2/Aldh5a1/Got1/Aldh4a1/Hadhb/Etfa/Hibadh/Akr1a1/Shmt2/Hsd17b4/Etfdh/Cpt2/Ddah1/Hibch/Gad2/Gldc/Dlst/Pck2/Decr1/Echs1/LOC100911186/Mtor/Qdpr/Pfkl/Pcyox1/Ivd/Pccb/Ech1/Acox1/Abcd3/Acot7/Hadh/Faahl/Faah/Mccc2/Galk1/Etfb/Eci2/Ddah2/Nagk/Bcat1/Hprt1/LOC103689983/Acadl/Cbr1/Mtmr7/Esd/Acads/Auh/Gcdh/Hmgcl/…	131
GO:0035418	protein localization to synapse	54/3231	86/17943	3.75e-20	2.77e-18	2.03e-18	Bsn/Map1a/Pclo/Kif5c/Dlg4/Lrrc7/Mapt/Stx1b/Kif5b/Vps35/Klc1/Dlg2/Nrxn1/Camk2a/Snap25/Git1/Gphn/Baiap2/Shank1/Nrxn2/Nlgn3/Gripap1/Map2k1/Tnik/Rab11a/Hras/Rap1a/Mapk8ip3/Cdk5/Grin1/Gsk3b/Arhgap44/Dlgap1/Clstn1/Rapgef4/Nlgn1/Lgi1/Dag1/Gpc4/Iqsec2/Scrib/Rab8a/Cplx1/Nptx1/Rab27b/Gpc6/LRRTM1/Abhd17b/Erbin/Nptx2/Kalrn/Nsg1/Grin2a/Stau2	54
GO:1902903	regulation of supramolecular fiber organization	136/3231	353/17943	4.03e-20	2.95e-18	2.16e-18	Sptan1/Sptbn2/Hspa8/Tubb4a/Map1a/Actn2/Clasp2/Clip2/Mapt/Dbn1/Add2/Nckap1/Gda/Wdr1/Clip1/Bin1/Apc/Capza2/Pak3/Pak1/Baiap2/Arhgef2/Wasf1/Rock2/Ppp1r9a/Hip1r/Arpc2/Shank1/Cfl1/Actr2/Cyfip1/Arpc1a/Capza1/Add3/Mtor/Camsap3/Tmod2/Mapre1/App/Sptbn4/Snca/Camsap1/Dstn/Cfl2/Shank3/Tbcd/Tpm1/Rac1/Eps8/Coro1a/Ptk2b/Sptb/Rdx/Cdc42/Limch1/Cttn/Shroom2/Map1s/Gsn/Rhoa/Prune1/Pfn1/Taok1/Ppfia1/Hspa1a/Hspa1b/LOC1…	136
GO:0140029	exocytic process	56/3231	92/17943	6.47e-20	4.68e-18	3.43e-18	Sptbn2/Stxbp1/Ncam1/Pclo/Syt1/Cadps/Napb/Stx1b/Stx1a/Erc2/Nrxn1/Napa/Camk2a/Snap25/Exoc4/Rims1/Sept5/Exoc6b/Sv2a/Rab3a/Unc13a/Snca/Rab10/Rab3c/Snap29/Ralb/Rab3b/Vps45/Scfd1/Rab3d/Snx4/Ykt6/Stxbp5/Nlgn1/Scrib/Vps33a/Rab8a/Rab8b/Vps33b/Prrt2/Syt7/Rab15/Scfd2/Cplx1/Vamp1/Vps18/Cplx3/Cplx2/Vamp7/Psen1/Lyn/Snapin/Grik5/Vamp8/Fcer1g/Synj1	56
GO:1903829	positive regulation of cellular protein localizati	124/3231	311/17943	6.78e-20	4.84e-18	3.54e-18	Map1a/Ap2b1/Lrp1/Hsp90ab1/Cct2/Ank3/Ppp1r9b/Ipo5/Mapt/Kif5b/Cct3/Dpp6/Tcp1/Cct8/Nrxn1/Cct4/Cct5/Cct6a/Ywhae/Apc/Epb41l2/Ogt/Cct7/Mff/Pak1/Rock2/LOC102556337/Arpc2/Gnai1/Cfl1/Nptn/Gpd1l/Akap5/Mapk1/Park7/Cacnb4/Ezr/Hpca/Rab11a/Camk4/Hnrnpk/Hras/Cacnb3/Fyn/Rdx/Cdk5/Cdc42/Dpp10/Pgrmc1/Gsk3a/Prkaca/Pdpk1/Src/Mavs/Rack1/Kif3a/Gsk3b/Ripor1/Snx27/Hspa1l/Chp1/Ran/Trappc12/Necab2/Camk1/Rab11fip2/Flna/Pik3…	124
GO:0007006	mitochondrial membrane organization	60/3231	103/17943	7.01e-20	4.95e-18	3.63e-18	Letm1/Hsp90aa1/Opa1/Slc25a4/Camk2a/Slc25a5/Hip1r/Afg3l2/Agk/Cnp/Calm1/Calm3/Calm2/Samm50/Ndufa13/Snca/Chchd3/Tomm22/Tomm40/Dnajc11/Timm50/Gsk3a/Gsk3b/Htt/Chchd6/Hspa1a/Hspa1b/Ppif/Timm29/Them4/Rhot2/Spg7/Maip1/Apool/Bid/Bax/Afg3l1/Dynlt1/Mfn1/Tmem11/Apoo/Timm22/Bnip3/Pdcd5/Oxa1l/Taz/Bcl2l1/Timm13/Tomm20/Bak1/Atp5if1/Pex5/Timm9/Timm10/Mul1/Nol3/Slc35f6/Slc9a1/Stat3/Bok	60
GO:0042176	regulation of protein catabolic process	144/3231	385/17943	7.7e-20	5.37e-18	3.94e-18	Vcp/Map1a/Lrp1/Hsp90ab1/Hsp90aa1/Usp5/Vps35/Xpo1/Apc/Csnk2a1/Nedd4/Ogt/Prkcg/Psmd2/Phb/Ubqln2/Rab7a/Epha4/Csnk2a2/Agap2/Psmd3/Gfap/Psmc4/Psmc5/Psmc1/Usp14/Ccdc22/Pin1/Ndufa13/Psmc6/Park7/Snca/Ezr/Psmd14/Cyp51/Bag6/Nrdc/Ptk2b/Sirt2/Fyn/Anxa2/Rdx/Gsk3a/Prkaca/Rack1/Gsk3b/Sec22b/Ubqln1/Rgma/Gga3/Rad23b/Dlgap1/Ddb1/Snx1/Stub1/Hspa1a/Hspa1b/Sgta/Ube3a/Psme1/Stx5/Cul4b/Flna/Rnf14/Alad/Ube2k/Ufl1/Rps7/L…	144
GO:0016054	organic acid catabolic process	99/3231	225/17943	1.09e-19	7.42e-18	5.43e-18	Glud1/Got2/Gls/Hadha/Acat1/Abat/Aldh6a1/Atp2b4/Oat/Aldh5a1/Got1/Aldh4a1/Hadhb/Etfa/Hibadh/Akr1a1/Shmt2/Hsd17b4/Etfdh/Cpt2/Ddah1/Hibch/Gad2/Gldc/Dlst/Pck2/Decr1/Echs1/LOC100911186/Mtor/Qdpr/Pcyox1/Ivd/Pccb/Ech1/Acox1/Abcd3/Acot7/Hadh/Faahl/Faah/Mccc2/Etfb/Eci2/Ddah2/Nagk/Bcat1/Acadl/Cbr1/Acads/Auh/Gcdh/Hmgcl/Nos1/Acadm/Cbs/Asrgl1/Gstz1/Cpt1a/Bckdk/Pcyox1l/Slc27a4/Acsf3/Echdc1/Akt1/Acot8/Abhd10/Cra…	99
GO:0046395	carboxylic acid catabolic process	99/3231	225/17943	1.09e-19	7.42e-18	5.43e-18	Glud1/Got2/Gls/Hadha/Acat1/Abat/Aldh6a1/Atp2b4/Oat/Aldh5a1/Got1/Aldh4a1/Hadhb/Etfa/Hibadh/Akr1a1/Shmt2/Hsd17b4/Etfdh/Cpt2/Ddah1/Hibch/Gad2/Gldc/Dlst/Pck2/Decr1/Echs1/LOC100911186/Mtor/Qdpr/Pcyox1/Ivd/Pccb/Ech1/Acox1/Abcd3/Acot7/Hadh/Faahl/Faah/Mccc2/Etfb/Eci2/Ddah2/Nagk/Bcat1/Acadl/Cbr1/Acads/Auh/Gcdh/Hmgcl/Nos1/Acadm/Cbs/Asrgl1/Gstz1/Cpt1a/Bckdk/Pcyox1l/Slc27a4/Acsf3/Echdc1/Akt1/Acot8/Abhd10/Cra…	99
GO:0051258	protein polymerization	114/3231	277/17943	1.16e-19	7.84e-18	5.74e-18	Sptan1/Sptbn2/Tubb4a/Hsp90aa1/Opa1/Dnm1l/Clasp2/Mapt/Dbn1/Add2/Nckap1/Gda/Clip1/Bin1/Apc/Capza2/Pak3/Pak1/Baiap2/Wasf1/Ppp1r9a/Hip1r/Nefl/Arpc2/Cfl1/Actr2/Cyfip1/Arpc1a/Capza1/Add3/Mtor/Camsap3/Tmod2/Mapre1/Vdac2/Sptbn4/Snca/Camsap1/Tbcd/Tpm1/Rac1/Eps8/Coro1a/Ptk2b/Sptb/Rdx/Cttn/Gsn/Rhoa/Prune1/Pfn1/Gas7/Hspa1a/Hspa1b/LOC108348108/Twf1/Rps3/Arl2/Grb2/Coro1b/Arfgef1/Evl/Myo1c/Arpc4/Hax1/Ube2k/Arf6…	114
GO:0006732	coenzyme metabolic process	130/3231	336/17943	1.8e-19	1.2e-17	8.79e-18	Fasn/Ogdh/LOC103693780/Gapdh/LOC108351137/Vcp/Hk1/Pkm/Aldoa/Eno2/LOC100911625/Acat1/Idh3B/Pgk1/Gpi/Mdh2/Dlat/Acly/Atic/Ldha/Ldhb/Dld/Gpd2/Pfkp/Mthfd1l/Ndufa9/Pgam1/Idh3g/Tpi1/Sucla2/Ogt/Idh2/Me2/Idh1/Pdxk/Gphn/Acaca/Akr1a1/Shmt2/Hsd17b4/Mdh1/Pgls/Dlst/Acot9/Pck2/Gpd1l/Qdpr/Pfkl/G6pd/Acot7/Nnt/Gart/Naxd/Snca/Pcmt1/Ahcyl1/Mccc2/Galk1/Suclg2/Acsl1/Cbr1/Kif1b/Gcdh/Hmgcl/Gpd1/Ahcyl2/Coasy/Pdk3/Fdxr/Co…	130
GO:0007265	Ras protein signal transduction	152/3231	420/17943	2.69e-19	1.77e-17	1.3e-17	Gdi1/Syngap1/Nckap1/Itsn1/Trio/Ogt/Dnm2/Git1/Rab14/Arhgef2/Rasal1/Wasf1/Rock2/Camk2d/Rab7a/Cyfip1/Farp1/Cul3/Shtn1/Cdh13/Arhgdia/Rab6b/Rala/Rab3a/Rab1a/Map2k1/Rab11b/Psd/Rab6a/Crk/Rab10/Srgap1/Rab1b/Rab11a/Rap1b/Cadm4/Rab5c/Dbnl/Rac1/Hras/Rab3c/Eps8/Rab18/Rap1a/Rab5b/Nras/Arfgef3/Cdc42/Ralb/Scai/Rab3b/Rab5a/Rab3d/Rap2c/Kras/Fgd4/Rhoa/Ripor1/Rab9b/Rap2b/Rhob/Sos1/Arhgap44/Rab23/Rab31/Hacd3/Rras2/A…	152
GO:0061025	membrane fusion	70/3231	135/17943	4.34e-19	2.83e-17	2.08e-17	Stxbp1/Syt1/Opa1/Dnm1l/Stx1b/Kif5b/Stx1a/Napa/Snap25/Rims1/Rab7a/Vcpip1/Stx7/Rab3a/Uso1/Snca/Stx6/Nsfl1c/Gnai3/Coro1a/Ctbp1/Snap29/Anxa2/Ankfy1/Sec22b/Ykt6/Chp1/Stx5/Trim9/Syt3/Vamp3/Rab39a/Rab8a/Rab8b/Vps33b/Anxa1/Prrt2/Vps16/Syt7/Stx16/Gosr1/Stxbp6/Cplx1/Vps39/C2cd5/Vamp1/Mfn1/Vps18/Cplx3/Stx8/Cplx2/Vti1a/Anxa7/Bnip1/Vamp7/Cd9/Ubxn2b/Rab34/Bet1l/Nectin2/Chmp3/Vamp4/Snapin/Grik5/Vamp8/Hace1/Bet1…	70
GO:0006626	protein targeting to mitochondrion	48/3231	74/17943	6.25e-19	4.04e-17	2.96e-17	Hspd1/Hsp90aa1/Uqcrc2/Mff/LOC102556337/Tomm70/Agk/Samm50/Ndufa13/Gdap1/Tomm34/Tomm22/Tomm40/Timm50/Gsk3a/Hspa1l/Aip/Timm29/Mipep/Grpel1/Pmpcb/Bid/Timm21/Timm17b/Timm22/Pam16/Timm8a1/Chchd4/LOC100361898/Fis1/Pdcd5/Timm17a/Timm13/Tomm20/Dnajc19/Fbxo7/Ptpn5/Prkaa1/Atp5if1/Timm23/Timm9/Tomm40l/Timm10/Grpel2/Dnajc15/Nol3/Dnlz/Mapk9	48
GO:0048813	dendrite morphogenesis	84/3231	180/17943	7.41e-19	4.74e-17	3.47e-17	Srcin1/Opa1/Dnm1l/Dlg4/Shank2/Map6/Ctnnd2/Dbn1/Dnm3/Afdn/Camk2a/Nedd4/Pak3/Baiap2/Rock2/Ppp1r9a/Ywhah/Shank1/Ppp3ca/Cfl1/Actr2/Farp1/Epha4/Nlgn3/Akap5/Sarm1/Pafah1b1/Tnik/Shank3/Dcx/Rac1/Fyn/Cdk5/Cdc42/Hprt1/Cdkl5/Abi1/Grin1/Gsk3b/Mink1/Arhgap44/Nlgn1/Ube3a/Rab21/Adgrb3/Tbc1d24/Numbl/Celsr2/Epha5/Lzts1/Itpka/Cux1/Anapc2/Vldlr/Hecw2/Mfn1/Ephb3/Abl2/Taok2/Fmr1/Vamp7/Ilk/Ptn/Slitrk5/Pten/Il1rapl1/Pd…	84
GO:0010498	proteasomal protein catabolic process	157/3231	447/17943	1.82e-18	1.15e-16	8.44e-17	Vcp/Map1a/Hsp90ab1/Hspa5/Usp5/Ctnnb1/Uggt1/Nedd4/Ogt/Prkcg/Psmd2/Ubqln2/Psmd7/Cul3/Plaa/Psmc4/Psmc5/Psmc1/Usp14/Psmc6/Park7/Psmd14/Psma2/Psma7/Bag6/Nsfl1c/Psma1/Pcbp2/Agap3/Ccdc47/Sirt2/Psmb5/Psma6/Cul1/Gsk3a/Prkaca/Psma5/Psmb3/Psmd12/Rack1/Gsk3b/Ubqln1/Rad23b/Ppp2r5c/Hectd3/Psmd4/Dlgap1/Ddb1/Stub1/Hspa1a/Hspa1b/Sgta/Ube3a/Psme1/Psmb2/Ube4a/Cul4b/Trim9/Rnf14/Alad/Ube2k/Ufl1/Man1b1/Psma4/Psma3/Hsp…	157
GO:0032543	mitochondrial translation	43/3231	63/17943	2.26e-18	1.42e-16	1.04e-16	Lrpprc/Tufm/Gars/Shmt2/C1qbp/Gfm1/Mrpl44/Mrps35/Mrps34/Mrps27/Rars2/Mrpl58/Mrps7/Hars/Rmnd1/Mrpl23/Mrpl43/Lars2/Mrpl16/Mrps18b/Mrpl47/Yars2/Gfm2/Wars2/Mrpl2/Mtrf1l/Ears2/Mtg1/Trmt10c/Chchd1/Uqcc1/Dars2/Gatb/Mtif3/Qrsl1/Coa3/Nsun4/Malsu1/Gatc/Fastkd2/Mtrf1/Fastkd3/Mief1	43
GO:0071806	protein transmembrane transport	45/3231	68/17943	2.4e-18	1.49e-16	1.09e-16	Hspd1/Hspa8/Hsp90ab1/Hsp90aa1/LOC103692716/Hspa5/Agk/Ndufa13/Tomm22/Tomm40/Timm50/Timm29/Grpel1/Pex14/Pex16/C2cd5/Timm21/Timm17b/Timm22/Pex6/Pam16/Chchd4/LOC100361898/Lonp2/Pex1/Sec63/Sec61a2/Pex12/Srp54a/Timm17a/Timm13/Tomm20/Dnajc19/Pex5/Timm23/Pex26/Timm9/Tomm40l/Timm10/Grpel2/Dnajc15/Sec61a1/Sec61b/Dnlz/Pex10	45
GO:0140053	mitochondrial gene expression	53/3231	89/17943	2.56e-18	1.57e-16	1.15e-16	Lrpprc/Tufm/Hsd17b10/Gars/Shmt2/C1qbp/Gfm1/Mrpl44/Mrps35/Mrps34/Tbrg4/Mrps27/Rars2/Mrpl58/Mrps7/Hars/Rmnd1/Supv3l1/Tfam/Mrpl23/Mrpl43/Lars2/Mrpl16/Mrps18b/Mrpl47/Mrpl12/Yars2/Gfm2/Wars2/Trnt1/Pnpt1/Mrpl2/Mtrf1l/Ears2/Mtg1/Trmt10c/Slc25a33/Chchd1/Uqcc1/Dars2/Gatb/Mtif3/Qrsl1/Prkaa1/Coa3/Nsun4/Malsu1/Gatc/RGD1305089/Fastkd2/Mtrf1/Fastkd3/Mief1	53
GO:0098876	vesicle-mediated transport to the plasma membrane	57/3231	101/17943	4.62e-18	2.81e-16	2.06e-16	Ank3/Lrrc7/Stx1b/Vps35/Snap25/Exoc4/Dnm2/Arf2/Gripap1/Ccdc22/Rab11b/Arf5/Rab10/Arf4/Rab11a/Exoc8/Exoc2/Exoc5/Exoc1/Rack1/Gga3/Snx27/Ccdc93/Arl3/Arhgap44/Clstn1/Rab31/Scrib/Vamp3/Rab8a/Vps26a/Arfgef2/Gga1/Vps29/Acsl3/Stxbp6/Cplx1/Vps39/Golph3/Llgl1/Csk/Lypla1/Washc1/Vamp7/Ankrd50/Arfrp1/Vps26c/Erbin/Commd1/Rab34/Vamp4/Golga7/Gopc/Snx17/Nsg1/Krt18/Sec16a	57
GO:0090174	organelle membrane fusion	55/3231	96/17943	6.96e-18	4.19e-16	3.07e-16	Stxbp1/Syt1/Stx1b/Kif5b/Stx1a/Snap25/Rims1/Rab7a/Vcpip1/Stx7/Rab3a/Uso1/Snca/Stx6/Gnai3/Coro1a/Snap29/Anxa2/Ankfy1/Sec22b/Stx5/Trim9/Syt3/Vamp3/Rab39a/Rab8a/Rab8b/Anxa1/Prrt2/Vps16/Syt7/Stx16/Gosr1/Stxbp6/Cplx1/Vps39/C2cd5/Vamp1/Mfn1/Vps18/Cplx3/Stx8/Cplx2/Vti1a/Bnip1/Vamp7/Rab34/Chmp3/Vamp4/Snapin/Grik5/Vamp8/Bet1/Gosr2/Stx17	55
GO:0045055	regulated exocytosis	110/3231	276/17943	8.8e-18	5.25e-16	3.84e-16	Sptbn2/Stxbp1/Pclo/Syt1/Atp2a2/Dnm1l/Cadps/Napb/Stx1b/Stx1a/Erc2/Napa/Camk2a/Prkcg/Snap25/Ppp3cb/Git1/Rims1/Gnai2/Ppp3ca/Nrxn3/Sept5/Sv2a/Calm1/Calm3/Calm2/Stx7/Rab3a/Rab11b/Unc13a/Snca/Cacnb4/Rab10/Anxa3/Rap1b/Coro1a/Snap29/Rap1a/Tmed10/Cdk5/Ap1g1/Rab5a/Rab5al1/Pdpk1/Rab3d/Grm7/Snx4/Gsk3b/Chp1/Stxbp5/Rapgef4/Nlgn1/Rab31/Ncs1/Syp/Rab11fip2/Trim9/Syt3/Scrib/Vamp3/Gipc1/Lamp1/Syt5/Pi4k2a/Cacna1b/Ap…	110
GO:0043624	cellular protein complex disassembly	70/3231	141/17943	9.4e-18	5.55e-16	4.07e-16	Sptan1/Sptbn2/Hspa8/Map1a/Actn2/Ppp1r9b/Clasp2/Clip2/Napb/Add2/Wdr1/Napa/Apc/Capza2/Sh3gl2/Arhgef2/Arpc2/Cfl1/Capza1/Add3/Camsap3/Tmod2/Dnajc6/Akap5/Sptbn4/Sh3gl1/Camsap1/Dstn/Cfl2/Tpm1/Eps8/Sptb/Rdx/Eif5a/Shroom2/Map1s/Gsn/Gspt1/Taok1/Twf1/Mrpl58/Stmn2/Sh3gl3/Stmn1/Katnb1/Camsap2/Abce1/Pex14/Gspt2/Upf1/Spast/Etf1/Specc1l/Twf2/Mtrf1l/RGD1305733/Apc2/Stmn4/Mtpn/Capg/Swap70/Carmil2/Map2/Eml4/Vps4b/…	70
GO:0008088	axo-dendritic transport	48/3231	78/17943	1.51e-17	8.85e-16	6.48e-16	Dync1h1/Bsn/Hspa8/Map1a/Kif5c/Map6/Mapt/Kif5b/Ap3b2/Klc1/Dlg2/Klc2/Uchl1/Nefm/Kif1a/Wasf1/Nefl/Ap3d1/Arl8a/App/Flot2/Pafah1b1/Arl8b/Mapk8ip3/Kif3a/Kif1b/Htt/Rab21/Fez1/Actr10/Spg7/Ap3m2/Trim46/Sybu/Ndel1/Spast/Ap3s1/Rab27b/Fmr1/Stau1/Ap3s2/Map2/Ap3b1/Dynlrb1/Snapin/Hnrnpu/Cnih2/Stau2	48
GO:0044743	protein transmembrane import into intracellular or	34/3231	44/17943	1.55e-17	8.99e-16	6.59e-16	Hspd1/Hspa8/Agk/Ndufa13/Tomm40/Timm50/Timm29/Grpel1/Pex14/Pex16/Timm21/Timm17b/Timm22/Pex6/Pam16/Chchd4/LOC100361898/Lonp2/Pex1/Pex12/Timm17a/Timm13/Tomm20/Dnajc19/Pex5/Timm23/Pex26/Timm9/Tomm40l/Timm10/Grpel2/Dnajc15/Dnlz/Pex10	34
GO:0065002	intracellular protein transmembrane transport	40/3231	58/17943	1.96e-17	1.12e-15	8.24e-16	Hspd1/Hspa5/Agk/Ndufa13/Tomm40/Timm50/Timm29/Grpel1/Pex14/Pex16/C2cd5/Timm21/Timm17b/Timm22/Pex6/Pam16/Chchd4/LOC100361898/Lonp2/Pex1/Sec63/Sec61a2/Pex12/Srp54a/Timm17a/Timm13/Tomm20/Dnajc19/Pex5/Timm23/Pex26/Timm9/Tomm40l/Timm10/Grpel2/Dnajc15/Sec61a1/Sec61b/Dnlz/Pex10	40
GO:0009165	nucleotide biosynthetic process	121/3231	319/17943	2.01e-17	1.14e-15	8.38e-16	Ogdh/LOC103693780/Gapdh/LOC108351137/Vcp/Atp5f1a/Hk1/Pkm/Aldoa/Eno2/LOC100911625/Acat1/Pgk1/Gpi/Dlat/Acly/Atic/Dld/Pfkp/Atp5pd/Pgam1/Tpi1/Gars/Ogt/Idh2/Atp5po/Cyc1/Acaca/Atp5pb/Ampd2/Pfkl/Prps2/Mapk1/G6pd/Map2k1/Acot7/Ak4/Gart/Cmpk1/Snca/Hpca/Nme2/Adsl/Ak1/Stoml2/Gmps/Nme1/Galk1/Acsl1/Hprt1/LOC103689983/LOC365985/Gucy1b1/Adss/Gcdh/Prpsap1/Prpsap2/Nos1/Gpd1/Coasy/Pdk3/Guk1/Aprt/Atp5mg/Cmpk2/Dhodh/…	121
GO:0043087	regulation of GTPase activity	143/3231	404/17943	2.93e-17	1.65e-15	1.21e-15	Gdi1/Syngap1/Gdi2/Srgap2/Gnao1/Amph/Plcb1/Plxna4/Plxna1/Srgap3/Afdn/Sbf1/Bin1/Gpsm1/Plxnb2/Rasgrp2/Git1/Rasal1/Gapvd1/Plxna2/Pkp4/Epha4/Agap2/Arhgap1/Arhgdia/Ntrk2/Mtor/Rgs7/Pafah1b1/Map2k1/Pin1/Crk/Plxna3/Srgap1/Tbc1d10b/Thy1/Tbcd/Rap1gap/Arhgap39/Asap1/Hras/Agap3/Ptk2b/Rap1a/Rabgap1/Rdx/Cdkl5/Crkl/LOC100911248/Rack1/Gsk3b/Rgma/Ranbp1/Adprh/Arhgap32/Coro1c/Arhgap44/Plxnb1/Stxbp5/Arhgap26/Arl2/Ar…	143
GO:0045666	positive regulation of neuron differentiation	160/3231	471/17943	3.08e-17	1.72e-15	1.26e-15	Tubb2b/Dpysl3/Cntn1/Gdi1/Lrp1/Syt1/L1cam/Opa1/Hspa5/Dnm1l/Dlg4/Ehd1/Lrrc7/Shank2/Map6/Ap2a1/Mapt/Dbn1/Plxna4/Plxna1/Snap91/Afdn/Itsn1/Clip1/Plxnb2/Pak3/Rims1/Pak1/Baiap2/Arhgef2/Rasal1/Ppp1r9a/Mark2/Nefl/Shank1/Cfl1/Actr2/Cyfip1/Plxna2/Epha4/Shtn1/Ntrk2/Mtor/Nptn/Plaa/Nlgn3/Akap5/Pafah1b1/Map2k1/Palm/Unc13a/Plxna3/Nme2/Tnik/Ak1/Rab11a/Scarb2/Shank3/Dcx/Nme1/Hnrnpk/Rac1/Ptk2b/Rap1a/Fyn/Mapk8ip3/Cp…	160
GO:0046390	ribose phosphate biosynthetic process	103/3231	255/17943	3.25e-17	1.8e-15	1.32e-15	Ogdh/LOC103693780/Gapdh/LOC108351137/Vcp/Atp5f1a/Hk1/Pkm/Aldoa/Eno2/LOC100911625/Acat1/Pgk1/Gpi/Dlat/Acly/Atic/Dld/Pfkp/Atp5pd/Pgam1/Tpi1/Ogt/Atp5po/Cyc1/Acaca/Atp5pb/Ampd2/Pfkl/Prps2/G6pd/Map2k1/Acot7/Ak4/Gart/Cmpk1/Snca/Nme2/Adsl/Ak1/Stoml2/Gmps/Nme1/Galk1/Acsl1/Hprt1/LOC103689983/Gucy1b1/Adss/Gcdh/Prpsap1/Prpsap2/Gpd1/Coasy/Pdk3/Guk1/Aprt/Atp5mg/Dhodh/Cox5b/Dcakd/Hdac4/Ndufc2/Ctps1/Ak2/Mpc2/Pf…	103
GO:0022904	respiratory electron transport chain	52/3231	90/17943	3.33e-17	1.81e-15	1.33e-15	Ndufs1/Ndufs2/Uqcrc1/Sdha/Dld/Ndufa10l1/Ndufa10/Ndufv1/Slc1a3/Aldh5a1/Cyc1/LOC100911440/Etfdh/Ndufv2/Park7/Snca/Sdhb/Uqcrfs1/Ndufb9/Sod2/Ndufv3/Cox4i1/Gpd1/Ndufs8/Ndufa12/Ndufb6/Coq9/Cox5b/Ndufb8/D2hgdh/Ndufc2/Slc25a18/Ndufaf2/Sdhc/Bid/Ndufaf1/Cox5a/Uqcr10/Uqcrq/LOC679739/LOC100912599/Uqcrb/Uqcrh/Ndufa7/Ndufa5/Taz/Iscu/Sdhaf2/Cox6a1/Dnajc15/Cox7c/Afg1l	52
GO:1903050	regulation of proteolysis involved in cellular pro	91/3231	213/17943	3.34e-17	1.81e-15	1.33e-15	Vcp/Map1a/Hsp90ab1/Usp5/Csnk2a1/Ogt/Prkcg/Ubqln2/Epha4/Csnk2a2/Psmc4/Psmc5/Psmc1/Usp14/Ccdc22/Psmc6/Park7/Psmd14/Bag6/Ptk2b/Sirt2/Gsk3a/Prkaca/Rack1/Gsk3b/Ubqln1/Rad23b/Dlgap1/Stub1/Hspa1a/Hspa1b/Sgta/Ube3a/Psme1/Rnf14/Alad/Ube2k/Ufl1/Rps7/LOC100362830/Ptk2/Gipc1/Sco1/Bag5/Gba/Fhit/Trim67/Rpl5/Clu/Arih1/Hspbp1/Sdcbp/Akt1/Gabarapl2/Ubxn1/Os9/Gpx1/Gclc/Ankib1/Dnajb2/Rpl11/Psme2/Atg7/Fmr1/Bcap31/Cam…	91
GO:1903362	regulation of cellular protein catabolic process	100/3231	245/17943	4.05e-17	2.18e-15	1.6e-15	Vcp/Map1a/Lrp1/Hsp90ab1/Hsp90aa1/Usp5/Vps35/Csnk2a1/Ogt/Prkcg/Ubqln2/Epha4/Csnk2a2/Psmc4/Psmc5/Psmc1/Usp14/Ccdc22/Psmc6/Park7/Ezr/Psmd14/Bag6/Ptk2b/Sirt2/Anxa2/Rdx/Gsk3a/Prkaca/Rack1/Gsk3b/Ubqln1/Rad23b/Dlgap1/Stub1/Hspa1a/Hspa1b/Sgta/Ube3a/Psme1/Rnf14/Alad/Ube2k/Ufl1/Rps7/LOC100362830/Cd81/Ptk2/Gipc1/Sco1/Bag5/Gba/Fhit/Trim67/Rpl5/Clu/Arih1/Hspbp1/Cdk5rap3/Sdcbp/Akt1/Gabarapl2/Ubxn1/Os9/Gpx1/Gcl…	100
GO:1901293	nucleoside phosphate biosynthetic process	121/3231	323/17943	6.19e-17	3.3e-15	2.42e-15	Ogdh/LOC103693780/Gapdh/LOC108351137/Vcp/Atp5f1a/Hk1/Pkm/Aldoa/Eno2/LOC100911625/Acat1/Pgk1/Gpi/Dlat/Acly/Atic/Dld/Pfkp/Atp5pd/Pgam1/Tpi1/Gars/Ogt/Idh2/Atp5po/Cyc1/Acaca/Atp5pb/Ampd2/Pfkl/Prps2/Mapk1/G6pd/Map2k1/Acot7/Ak4/Gart/Cmpk1/Snca/Hpca/Nme2/Adsl/Ak1/Stoml2/Gmps/Nme1/Galk1/Acsl1/Hprt1/LOC103689983/LOC365985/Gucy1b1/Adss/Gcdh/Prpsap1/Prpsap2/Nos1/Gpd1/Coasy/Pdk3/Guk1/Aprt/Atp5mg/Cmpk2/Dhodh/…	121
GO:0006914	autophagy	137/3231	385/17943	8.3e-17	4.36e-15	3.19e-15	Hspa8/Vcp/Hsp90ab1/Hsp90aa1/LOC103692716/Dnm1l/Vdac1/Mapt/Atp6v0a1/Gpsm1/Ubqln2/Rab7a/Soga3/Mtor/Plaa/Gfap/Rab1a/Map2k1/Park7/Snca/Htra2/Rab1b/LOC100363782/LOC102555167/Fnbp1l/Nsfl1c/Gnai3/Snap29/Sirt2/Cttn/Ralb/Gsk3a/Mapk3/Scfd1/Gsk3b/Sec22b/Ubqln1/Htt/Tollip/Cdc37/Acbd5/Eif4g1/Rab23/Stub1/Pip4k2b/Lars/Mtdh/Pafah1b2/Fez1/Ptk2/Vps33a/Rab8a/Nrbp2/Gba/Rab33b/Vps16/Rab12/Lzts1/Sqstm1/Cisd2/Vps39/Bid…	137
GO:0061919	process utilizing autophagic mechanism	137/3231	385/17943	8.3e-17	4.36e-15	3.19e-15	Hspa8/Vcp/Hsp90ab1/Hsp90aa1/LOC103692716/Dnm1l/Vdac1/Mapt/Atp6v0a1/Gpsm1/Ubqln2/Rab7a/Soga3/Mtor/Plaa/Gfap/Rab1a/Map2k1/Park7/Snca/Htra2/Rab1b/LOC100363782/LOC102555167/Fnbp1l/Nsfl1c/Gnai3/Snap29/Sirt2/Cttn/Ralb/Gsk3a/Mapk3/Scfd1/Gsk3b/Sec22b/Ubqln1/Htt/Tollip/Cdc37/Acbd5/Eif4g1/Rab23/Stub1/Pip4k2b/Lars/Mtdh/Pafah1b2/Fez1/Ptk2/Vps33a/Rab8a/Nrbp2/Gba/Rab33b/Vps16/Rab12/Lzts1/Sqstm1/Cisd2/Vps39/Bid…	137
GO:0006119	oxidative phosphorylation	58/3231	109/17943	9.7e-17	5.05e-15	3.7e-15	Vcp/Ndufs1/Ndufs2/Pgk1/Uqcrc1/Sdha/Dld/Ndufa10l1/Ndufa10/Ndufv1/Atp5po/Cyc1/Pde2a/Shmt2/Ndufv2/Park7/Snca/Uqcrfs1/Stoml2/Ndufb9/Ndufv3/Nipsnap2/Cox4i1/Rhoa/Ndufs8/Ndufa12/Ndufb6/Coq9/Cox5b/Ppif/Ndufb8/Ndufc2/Ak2/Slc25a23/Sdhc/Cox7a2l/Bid/Ndufaf1/Gadd45gip1/Cox5a/Cox7a2/Uqcr10/Uqcrq/LOC679739/LOC100912599/Uqcrb/Uqcrh/Ndufa7/Taz/Slc25a33/Iscu/Dnajc30/Pde12/Sdhaf2/Cox6a1/Dnajc15/Cox7c/Afg1l	58
GO:0009260	ribonucleotide biosynthetic process	100/3231	248/17943	1.08e-16	5.58e-15	4.09e-15	Ogdh/LOC103693780/Gapdh/LOC108351137/Vcp/Atp5f1a/Hk1/Pkm/Aldoa/Eno2/LOC100911625/Acat1/Pgk1/Gpi/Dlat/Acly/Atic/Dld/Pfkp/Atp5pd/Pgam1/Tpi1/Ogt/Atp5po/Cyc1/Acaca/Atp5pb/Ampd2/Pfkl/Prps2/Map2k1/Acot7/Ak4/Gart/Cmpk1/Snca/Nme2/Adsl/Ak1/Stoml2/Gmps/Nme1/Galk1/Acsl1/Hprt1/LOC103689983/Gucy1b1/Adss/Gcdh/Gpd1/Coasy/Pdk3/Guk1/Aprt/Atp5mg/Dhodh/Cox5b/Dcakd/Hdac4/Ndufc2/Ctps1/Ak2/Mpc2/Pfas/Prkag2/Atp5mf/Nme3…	100
GO:0016079	synaptic vesicle exocytosis	72/3231	153/17943	1.31e-16	6.72e-15	4.92e-15	Sptbn2/Stxbp1/Pclo/Syt1/Atp2a2/Dnm1l/Cadps/Napb/Stx1b/Stx1a/Erc2/Napa/Camk2a/Prkcg/Snap25/Git1/Rims1/Nrxn3/Sept5/Sv2a/Calm1/Calm3/Calm2/Stx7/Rab3a/Unc13a/Snca/Cacnb4/Rap1b/Snap29/Rap1a/Cdk5/Rab5a/Rab5al1/Grm7/Gsk3b/Stxbp5/Nlgn1/Ncs1/Syp/Trim9/Syt3/Scrib/Gipc1/Syt5/Cacna1b/Apba2/Prrt2/Syt7/Dgki/Git2/Syt12/Cplx1/Vamp1/Vps18/Cplx3/Cplx2/Rims4/Fmr1/Doc2a/Adcy1/Prepl/Bcl2l1/Psen1/Bace1/Cyth1/Snapin/Gr…	72
GO:0017156	calcium ion regulated exocytosis	83/3231	190/17943	1.67e-16	8.46e-15	6.2e-15	Sptbn2/Stxbp1/Pclo/Syt1/Atp2a2/Dnm1l/Cadps/Napb/Stx1b/Stx1a/Erc2/Napa/Camk2a/Prkcg/Snap25/Ppp3cb/Git1/Rims1/Gnai2/Ppp3ca/Nrxn3/Sept5/Sv2a/Calm1/Calm3/Calm2/Stx7/Rab3a/Unc13a/Snca/Cacnb4/Rap1b/Snap29/Rap1a/Cdk5/Rab5a/Rab5al1/Grm7/Gsk3b/Chp1/Stxbp5/Rapgef4/Nlgn1/Ncs1/Syp/Trim9/Syt3/Scrib/Vamp3/Gipc1/Syt5/Cacna1b/Apba2/Prrt2/Syt7/Dgki/Git2/Syt12/Cplx1/Scamp5/Vamp1/Vps18/Cplx3/Cplx2/Sdf4/Rims4/Fmr1/D…	83
GO:0007034	vacuolar transport	65/3231	132/17943	2.33e-16	1.17e-14	8.57e-15	Hspa8/Vcp/Lrp1/Vps35/Bin1/Nedd4/Atp6v0d1/Rab7a/Ap3d1/Stx7/Scyl2/Scarb2/Ap1g1/Ankfy1/Snx27/Rhob/Vps52/Hspa1a/Hspa1b/LOC108348108/Lars/Chmp7/Tsg101/Vps53/Vps33a/Lamp1/Vps16/Rab12/Chmp6/Fam160a2/Snf8/Vps37b/Vps39/Mgrn1/Sort1/Vps18/Stx8/Rbsn/Chmp2a/Vti1a/M6pr/LOC100909548/Pik3r4/Vamp7/Vipas39/Ndfip2/Lamp2/RGD1359108/Rab34/Chmp2b/Igf2r/Chmp3/Ap3b1/Vps25/Snapin/Vps37c/Vps4b/Chmp1a/Vps36/Ehd3/Gprasp1/Go…	65
GO:0050773	regulation of dendrite development	85/3231	198/17943	2.59e-16	1.29e-14	9.48e-15	Srcin1/Opa1/Dnm1l/Shank2/Dbn1/Dnm3/Afdn/Itsn1/Ptprs/Clip1/Nedd4/Pak3/Baiap2/Ppp1r9a/Ywhah/Shank1/Ppp3ca/Cfl1/Actr2/Cyfip1/Epha4/Mark1/Ntrk2/Mtor/Nlgn3/Akap5/Sarm1/Pafah1b1/Palm/Crk/Tnik/Shank3/Asap1/Hnrnpk/Rac1/Cdk5/Gsk3a/Cdkl5/Crkl/LOC100911248/Grin1/Gsk3b/Rtn4ip1/Rhoa/Arhgap44/Rapgef4/Nlgn1/Crtc1/Ube3a/Camk1/Rab21/Arf6/Adgrb3/Tbc1d24/Camsap2/Numbl/Lzts1/Itpka/Cux1/Anapc2/Vldlr/Hecw2/Mfn1/Fmr1/C…	85
GO:0022406	membrane docking	48/3231	82/17943	2.66e-16	1.32e-14	9.64e-15	Sptbn2/Stxbp1/Ncam1/Syt1/Stx1b/Stx1a/Nrxn1/Camk2a/Exoc4/Rims1/Rab7a/Sept5/Exoc6b/Stx7/Rab3a/Unc13a/Uso1/Ezr/Rab10/Stx6/Rab3c/Snap29/Exoc5/Ralb/Rab3b/Vps45/Scfd1/Rab3d/Ykt6/Chp1/Stx5/Snx3/Vps33a/Vcam1/Rab8a/Rab8b/Vps33b/Stx16/Rab15/Pex16/Scfd2/Vps18/Stx8/Cplx2/Pdzd8/Esyt1/Vamp8/Stx17	48
GO:0006906	vesicle fusion	51/3231	91/17943	3.89e-16	1.91e-14	1.4e-14	Stxbp1/Syt1/Stx1b/Kif5b/Stx1a/Snap25/Rims1/Rab7a/Stx7/Rab3a/Uso1/Snca/Stx6/Gnai3/Coro1a/Snap29/Anxa2/Ankfy1/Sec22b/Stx5/Trim9/Syt3/Vamp3/Rab39a/Rab8a/Rab8b/Anxa1/Prrt2/Vps16/Syt7/Stx16/Gosr1/Stxbp6/Cplx1/Vps39/C2cd5/Vamp1/Vps18/Cplx3/Stx8/Cplx2/Vti1a/Vamp7/Rab34/Vamp4/Snapin/Grik5/Vamp8/Bet1/Gosr2/Stx17	51
GO:0009062	fatty acid catabolic process	53/3231	97/17943	4.51e-16	2.18e-14	1.6e-14	Hadha/Acat1/Hadhb/Etfa/Hsd17b4/Etfdh/Cpt2/Hibch/Pck2/Decr1/Echs1/LOC100911186/Mtor/Ivd/Pccb/Ech1/Acox1/Abcd3/Acot7/Hadh/Faahl/Faah/Etfb/Eci2/Acadl/Cbr1/Acads/Auh/Gcdh/Acadm/Cpt1a/Slc27a4/Echdc1/Akt1/Acot8/Abhd3/Phyh/Fabp3/Lonp2/Acox3/Cpt1c/Acat2/Pex5/Acaa1b/Acot2/Acacb/Mlycd/Dbi/Hacl1/Abhd1/Echdc2/Slc25a17/Acad11	53
GO:0099072	regulation of postsynaptic membrane neurotransmitt	53/3231	97/17943	4.51e-16	2.18e-14	1.6e-14	Dnm1/Ap2b1/Dlg4/Lrrc7/Stx1b/Vps35/Ctnnd1/Dlg2/Dnm3/Camk2a/Ywhae/Nedd4/Snap25/Dnm2/Git1/Gphn/Ap2m1/Gripap1/Akap5/Flot2/Map2k1/Hpca/Tnik/Rab11a/Hras/Eps8/Rap1a/Sirt2/Gsk3b/Arhgap44/Clstn1/Rapgef4/Lgi1/Dag1/Gpc4/Iqsec2/Scrib/Rab8a/Cplx1/Nptx1/Shisa6/Gpc6/Efnb2/Prkci/Erbin/Cpt1c/Nptx2/Caly/Kalrn/Pacsin1/Ophn1/Nsg1/Synj1	53
GO:0072329	monocarboxylic acid catabolic process	59/3231	115/17943	4.94e-16	2.37e-14	1.74e-14	Hadha/Acat1/Abat/Aldh5a1/Hadhb/Etfa/Akr1a1/Hsd17b4/Etfdh/Cpt2/Hibch/Pck2/Decr1/Echs1/LOC100911186/Mtor/Ivd/Pccb/Ech1/Acox1/Abcd3/Acot7/Hadh/Faahl/Faah/Etfb/Eci2/Acadl/Cbr1/Acads/Auh/Gcdh/Acadm/Asrgl1/Cpt1a/Slc27a4/Echdc1/Akt1/Acot8/Crabp1/Abhd3/Phyh/Fabp3/Lonp2/Acox3/Cpt1c/Acat2/Pex5/Acaa1b/Acot2/Acacb/Mlycd/Dbi/Hacl1/Abhd1/Echdc2/Slc25a17/Hoga1/Acad11	59
GO:0006898	receptor-mediated endocytosis	93/3231	228/17943	5.38e-16	2.56e-14	1.88e-14	Dnm1/Ap2b1/Lrp1/Ap2a2/Dlg4/Ap2a1/Napb/Aak1/Snap91/Dnm3/Nedd4/Snap25/Dnm2/Cap1/Sh3gl2/Ap2m1/Canx/Wasf1/Hip1r/Ubqln2/Hip1/Nlgn3/Dnajc6/Akap5/Grk2/Scyl2/Lrpap1/Snca/Ezr/Hpca/Fnbp1l/Scarb2/Dbnl/Hnrnpk/Cntn2/Sirt2/Anxa2/Cttn/Rab5a/Gria1/Kif3a/Ankrd13d/Dnajc13/Tfrc/Snx1/Rab31/Necab2/Grb2/Ppt1/Rab21/Scrib/Cd81/Sh3gl3/Mtmr2/Clu/Cltb/Cbl/Synj2bp/Vldlr/Sdcbp/Arrb1/Smap1/Fmr1/LRRTM1/Insr/Efnb2/Rabgef1/Ulk1/…	93
GO:0007015	actin filament organization	139/3231	401/17943	5.98e-16	2.83e-14	2.07e-14	Sptan1/Sptbn2/Dpysl3/Actn4/Actn2/Myh9l1/Ppp1r9b/Clasp2/Dbn1/Add2/Nckap1/Wdr1/Bin1/Capza2/Pak3/Cap1/Fscn1/Pak1/Ctnna1/Baiap2/Arhgef2/Sirpa/Wasf1/Rock2/Ppp1r9a/Hip1r/Arpc2/Shank1/Hip1/Cfl1/Actr2/Cyfip1/Tpm3/Arpc1a/Cul3/Capza1/Shtn1/Add3/Mtor/Tmod2/Sptbn4/Ezr/Dstn/Cfl2/Shank3/Tpm1/Myo1b/Rac1/Eps8/Coro1a/Ptk2b/Sptb/Rdx/Cdc42/Limch1/Cttn/Shroom2/Abi1/Phactr1/Src/Gsn/Rhoa/Pfn1/Rhob/Coro1c/Ppfia1/Gas7/T…	139
GO:0099172	presynapse organization	38/3231	57/17943	7.24e-16	3.39e-14	2.48e-14	Bsn/Pclo/Vps35/Snap91/Nrxn1/Ptprs/Farp1/Lrrc4b/Nlgn3/App/Pcdh17/Snca/Eif4g1/Nlgn1/Gpc4/Arf6/Mdga2/Lrfn4/Sdcbp/Mdga1/LRRTM1/Efnb2/Ntng2/Lrrtm3/Slitrk3/Slitrk2/Slitrk1/Pten/Il1rapl1/Cadm1/Picalm/Snapin/Grid2/Lrp4/Dvl1/Lrfn3/Ntrk3/Efnb1	38
GO:0060996	dendritic spine development	61/3231	122/17943	7.7e-16	3.58e-14	2.62e-14	Srcin1/Opa1/Dnm1l/Dlg4/Shank2/Srgap2/Ctnnd2/Dbn1/Slc12a5/Dnm3/Afdn/Itsn1/Ptprs/Camk2a/Pak3/Git1/Pak1/Baiap2/Ppp1r9a/Pak2/Shank1/Cfl1/Actr2/Epha4/Mtor/Nlgn3/Pafah1b1/Palm/Arf4/Shank3/Asap1/Hnrnpk/Rac1/Uba6/Cdk5/Cdc42/Cdkl5/Arhgap44/Nlgn1/Ube3a/Camk1/Arf6/Epha5/Itpka/Acsl4/Nck2/Mfn1/Ephb3/Fmr1/Spire1/Tsc2/Psen1/Pten/Pdlim5/Kalrn/Ephb1/Wasl/Dhx36/Dvl1/Lzts3/Stau2	61
GO:0106027	neuron projection organization	54/3231	101/17943	8.41e-16	3.88e-14	2.84e-14	Atp1a3/Srcin1/Map1a/Opa1/Dnm1l/Dlg4/Shank2/Ctnnd2/Dbn1/Vps35/Dnm3/Afdn/Rph3a/Pak3/Baiap2/Ppp1r9a/Shank1/Cfl1/Actr2/Epha4/Nlgn3/App/Grin2b/Pafah1b1/Shank3/Fyn/Cdk5/Cdc42/Cttn/Grin1/Gsk3b/Arhgap44/Nlgn1/Ube3a/Mtmr2/Epha5/Itpka/Mfn1/Ephb3/Prnp/Abl2/Insr/Abhd17b/Psen1/Pten/Pdlim5/Kalrn/Ephb1/Wasl/Dhx36/Dvl1/Lzts3/Grin2a/Stau2	54
GO:0072522	purine-containing compound biosynthetic process	101/3231	260/17943	1.47e-15	6.72e-14	4.92e-14	Ogdh/LOC103693780/Gapdh/LOC108351137/Vcp/Atp5f1a/Hk1/Pkm/Aldoa/Eno2/LOC100911625/Acat1/Pgk1/Gpi/Dlat/Acly/Atic/Dld/Pfkp/Mthfd1l/Atp5pd/Pgam1/Tpi1/Ogt/Atp5po/Cyc1/Acaca/Atp5pb/Ampd2/Pfkl/Prps2/Map2k1/Acot7/Ak4/Gart/Snca/Hpca/Nme2/Adsl/Ak1/Stoml2/Gmps/Nme1/Galk1/Acsl1/Hprt1/LOC103689983/Gucy1b1/Adss/Gcdh/Prpsap1/Prpsap2/Nos1/Gpd1/Coasy/Pdk3/Guk1/Aprt/Atp5mg/Cox5b/Dcakd/Hdac4/Ndufc2/Ak2/Pnp/Mpc2/Pfa…	101
GO:0006164	purine nucleotide biosynthetic process	99/3231	253/17943	1.6e-15	7.29e-14	5.34e-14	Ogdh/LOC103693780/Gapdh/LOC108351137/Vcp/Atp5f1a/Hk1/Pkm/Aldoa/Eno2/LOC100911625/Acat1/Pgk1/Gpi/Dlat/Acly/Atic/Dld/Pfkp/Atp5pd/Pgam1/Tpi1/Ogt/Atp5po/Cyc1/Acaca/Atp5pb/Ampd2/Pfkl/Prps2/Map2k1/Acot7/Ak4/Gart/Snca/Hpca/Nme2/Adsl/Ak1/Stoml2/Gmps/Nme1/Galk1/Acsl1/Hprt1/LOC103689983/Gucy1b1/Adss/Gcdh/Prpsap1/Prpsap2/Nos1/Gpd1/Coasy/Pdk3/Guk1/Aprt/Atp5mg/Cox5b/Dcakd/Hdac4/Ndufc2/Ak2/Mpc2/Pfas/Prkag2/Atp…	99
GO:0009152	purine ribonucleotide biosynthetic process	94/3231	235/17943	1.64e-15	7.4e-14	5.42e-14	Ogdh/LOC103693780/Gapdh/LOC108351137/Vcp/Atp5f1a/Hk1/Pkm/Aldoa/Eno2/LOC100911625/Acat1/Pgk1/Gpi/Dlat/Acly/Atic/Dld/Pfkp/Atp5pd/Pgam1/Tpi1/Ogt/Atp5po/Cyc1/Acaca/Atp5pb/Ampd2/Pfkl/Prps2/Map2k1/Acot7/Ak4/Gart/Snca/Nme2/Adsl/Ak1/Stoml2/Gmps/Nme1/Galk1/Acsl1/Hprt1/LOC103689983/Gucy1b1/Adss/Gcdh/Gpd1/Coasy/Pdk3/Guk1/Aprt/Atp5mg/Cox5b/Dcakd/Hdac4/Ndufc2/Ak2/Mpc2/Pfas/Prkag2/Atp5mf/Nme3/Dmac2l/Paics/Acsl…	94
GO:0043161	proteasome-mediated ubiquitin-dependent protein ca	132/3231	380/17943	2.71e-15	1.21e-13	8.9e-14	Vcp/Map1a/Hsp90ab1/Hspa5/Usp5/Ctnnb1/Nedd4/Ogt/Psmd2/Ubqln2/Psmd7/Cul3/Plaa/Psmc5/Usp14/Psmc6/Park7/Psmd14/Psma2/Psma7/Bag6/Nsfl1c/Psma1/Pcbp2/Agap3/Ccdc47/Sirt2/Psmb5/Psma6/Cul1/Gsk3a/Psma5/Psmb3/Psmd12/Rack1/Gsk3b/Ubqln1/Rad23b/Ppp2r5c/Hectd3/Psmd4/Ddb1/Stub1/Hspa1a/Hspa1b/Sgta/Ube3a/Psmb2/Ube4a/Cul4b/Trim9/Rnf14/Ube2k/Ufl1/Man1b1/Psma4/Psma3/Hspa13/Gipc1/Cul2/Dnajc10/Psmd8/Ubxn4/Bag5/Gba/Fhit/…	132
GO:0099054	presynapse assembly	34/3231	49/17943	3.81e-15	1.68e-13	1.23e-13	Bsn/Pclo/Nrxn1/Ptprs/Farp1/Lrrc4b/Nlgn3/App/Pcdh17/Snca/Eif4g1/Nlgn1/Gpc4/Arf6/Mdga2/Lrfn4/Sdcbp/Mdga1/LRRTM1/Efnb2/Ntng2/Lrrtm3/Slitrk3/Slitrk2/Slitrk1/Pten/Il1rapl1/Cadm1/Grid2/Lrp4/Dvl1/Lrfn3/Ntrk3/Efnb1	34
GO:0099084	postsynaptic specialization organization	34/3231	49/17943	3.81e-15	1.68e-13	1.23e-13	Hspa8/Syngap1/Dlg4/Shank2/Dbn1/Dlg2/Nrxn1/Ptprs/Git1/Shank1/Mpp2/Nrxn2/Cfl1/Gap43/Lrrc4b/Nlgn3/Shank3/Dlgap1/Nlgn1/Arf6/Lrfn4/Nptx1/Lrfn1/LRRTM1/Ntng2/Arhgef9/Dgkz/Lrrtm2/Pten/Cadm1/Ophn1/Grid2/Ntrk3/Lrrc4	34
GO:0007163	establishment or maintenance of cell polarity	89/3231	220/17943	4.13e-15	1.81e-13	1.33e-13	Hsp90ab1/Hsp90aa1/Myh9l1/Lrrc7/Clasp2/Nckap1/Map4/Snap91/Dlg2/Wdr1/Pdcd6ip/Apc/Exoc4/Actr1a/Cap1/Fscn1/Pak1/Ctnna1/Arhgef2/Mark2/Cfl1/Actr2/Mark1/Shtn1/Actr1b/Camsap3/Flot2/Pafah1b1/Crk/Ezr/Brsk1/Rab10/Arf4/Nsfl1c/Lin7c/Rap1b/Ptk2b/Cdc42/Crkl/LOC100911248/Prickle2/Rack1/Kif3a/Gsk3b/Lin7b/Gsn/Rhoa/Htt/Rhob/Arfgef1/Rab11fip2/Stk25/Scrib/Arf6/Zw10/Fez1/Gbf1/Slc9a3r1/Vangl2/Arpc5/Ndel1/Synj2bp/Golph3…	89
GO:0050770	regulation of axonogenesis	85/3231	207/17943	6.1e-15	2.66e-13	1.95e-13	Dpysl2/Tubb2b/Gdi1/Syngap1/Lrp1/L1cam/Clasp2/Map6/Mapt/Dbn1/Plxna4/Plxna1/Snap91/Ptprs/Dnm2/Plxnb2/Pak3/Nefm/Pak1/Mark2/Nefl/Cyfip1/Plxna2/Epha4/Shtn1/Ntrk2/Pafah1b1/Map2k1/Plxna3/Brsk1/Rab11a/Thy1/Dcx/Cntn2/Cdk5/Cttn/Cdkl5/Grin1/Gsk3b/Rgma/Sema7a/Plxnb1/Mgll/Rab21/Stk25/Ist1/Ptk2/Plxnd1/Islr2/Omg/Map2k2/Trim46/Lrrc4c/Ndel1/Bmpr2/Mag/Anapc2/Slit1/Sema4a/Ephb3/Twf2/Olfm1/Epha7/Tsc2/Ulk1/Dab1/Ilk/P…	85
GO:0030705	cytoskeleton-dependent intracellular transport	74/3231	169/17943	6.2e-15	2.68e-13	1.96e-13	Dync1h1/Bsn/Hspa8/Actn4/Map1a/Kif5c/Map6/Mapt/Kif5b/Ap3b2/Klc1/Dlg2/Klc2/Uchl1/Actr1a/Nefm/Kif1a/Wasf1/Nefl/Ap3d1/Actr1b/Arl8a/Camsap3/App/Rab1a/Flot2/Pafah1b1/Arl8b/Map2k1/Fnbp1l/Mapk8ip3/Cdc42/Kif3a/Kif1b/Htt/Arl3/Copg1/Rab21/Myo1c/Rhot2/Fez1/Actr10/Lamp1/Spg7/Ap3m2/Trim46/Sybu/Ndel1/Pex14/Bicd2/Spast/Ap3s1/Rab27b/Fmr1/Dynll1/Stau1/Ap3s2/Vamp7/Borcs5/Pcm1/Tub/Nefh/Map2/Ap3b1/Wasl/Dynlrb1/Snapin…	74
GO:0006892	post-Golgi vesicle-mediated transport	51/3231	96/17943	7.48e-15	3.21e-13	2.35e-13	Ank3/Exoc4/Dnm2/Rab14/Ap3d1/Arf2/Ccdc22/Arf5/Rab10/Arf4/Exoc8/Myo1b/Exoc2/Exoc5/Ap1g1/Scfd1/Ankfy1/Exoc1/Rack1/Gga3/Ccdc93/Arl3/Vps52/Rab31/Vamp3/Gbf1/Lamp1/Arfgef2/Gga1/Acsl3/Stxbp6/Golph3/Sort1/Rbsn/Vti1a/Llgl1/Csk/Lypla1/Vamp7/Arfrp1/Rabif/Commd1/Rab34/Vamp4/Golga7/Gopc/Krt18/Sec16a/Ehd3/Gosr2/Coro7	51
GO:1903421	regulation of synaptic vesicle recycling	27/3231	34/17943	1.03e-14	4.4e-13	3.22e-13	Dnm1/Dnm1l/Stx1b/Snap91/Dnm3/Ppp3cb/Mff/Ap2m1/LOC102556337/Cyfip1/Plaa/Gripap1/Calm1/Calm3/Calm2/Sh3gl1/Slc17a7/Nlgn1/Syt7/Ppp3cc/Scamp5/Tor1a/Dgkq/Bcl2l1/Picalm/Vamp4/Syt11	27
GO:1902904	negative regulation of supramolecular fiber organi	67/3231	147/17943	1.07e-14	4.55e-13	3.33e-13	Sptan1/Sptbn2/Hspa8/Tubb4a/Map1a/Clasp2/Clip2/Dbn1/Add2/Apc/Capza2/Arhgef2/Ppp1r9a/Hip1r/Arpc2/Shank1/Cfl1/Capza1/Add3/Camsap3/Tmod2/Mapre1/Sptbn4/Snca/Camsap1/Shank3/Tbcd/Tpm1/Eps8/Coro1a/Sptb/Rdx/Shroom2/Gsn/Pfn1/Taok1/Ppfia1/Twf1/Coro1b/Arfgef1/Stmn2/Clip3/LOC108348122/Stmn1/Katnb1/Camsap2/Clu/Gmfb/Specc1l/Twf2/Myadm/RGD1305733/Fkbp4/Apc2/Wasf2/S1pr1/Mtpn/Capg/Swap70/Carmil2/Map2/Eml4/Lima1/Co…	67
GO:0099111	microtubule-based transport	70/3231	157/17943	1.09e-14	4.6e-13	3.37e-13	Dync1h1/Bsn/Hspa8/Map1a/Kif5c/Map6/Mapt/Kif5b/Ap3b2/Klc1/Dlg2/Klc2/Uchl1/Actr1a/Nefm/Kif1a/Wasf1/Nefl/Ap3d1/Actr1b/Arl8a/Camsap3/App/Rab1a/Flot2/Pafah1b1/Arl8b/Map2k1/Mapk8ip3/Cdc42/Kif3a/Kif1b/Htt/Arl3/Copg1/Rab21/Rhot2/Fez1/Actr10/Lamp1/Spg7/Ap3m2/Trim46/Sybu/Ndel1/Pex14/Bicd2/Spast/Ap3s1/Rab27b/Gja1/Fmr1/Dynll1/Stau1/Ap3s2/Vamp7/Borcs5/Pcm1/Tub/Nefh/Map2/Ap3b1/Dynlrb1/Snapin/Hnrnpu/Bicd1/Cnih2…	70
GO:0032388	positive regulation of intracellular transport	87/3231	216/17943	1.14e-14	4.76e-13	3.49e-13	Dync1h1/Stxbp1/Syt1/Dnm1l/Actn2/Ank3/Ehd1/Ipo5/Kif5b/Ywhae/Nedd4/Rims1/Mff/Pak1/LOC102556337/Arpc2/Akap5/Mapk1/Cacnb4/Ezr/Hpca/Camk4/Hras/Cacnb3/Fyn/Anxa2/Rdx/Cdk5/Cdc42/Gsk3a/Prkaca/Snx4/Mavs/Kif3a/Gsk3b/Ripor1/Hspa1l/Chp1/Nlgn1/Ran/Camk1/Flna/Pik3r1/Rab21/Myo1c/Cd81/B3gat3/Fez1/Mtmr2/Trim46/Cacna1b/Sar1b/Ptpn23/Tmem30a/Prrt2/Syt7/Eipr1/Pdcd10/C2cd5/Prnp/Bcap31/Fis1/Pdcd5/Chrm1/Vamp7/Bcl2l1/Pcm1…	87
GO:0097120	receptor localization to synapse	42/3231	71/17943	1.16e-14	4.8e-13	3.52e-13	Dlg4/Lrrc7/Stx1b/Dbn1/Vps35/Dlg2/Nrxn1/Camk2a/Snap25/Git1/Gphn/Nptn/Gripap1/Stx7/Map2k1/Anks1b/Tnik/Rab11a/Hras/Rap1a/Gsk3b/Arhgap44/Clstn1/Rapgef4/Nlgn1/Lgi1/Dag1/Gpc4/Iqsec2/Scrib/Rab8a/Synj2bp/Cplx1/Nptx1/Shisa6/Gpc6/Erbin/Nptx2/Kalrn/Nsg1/Cnih2/Neto1	42
GO:0043648	dicarboxylic acid metabolic process	52/3231	100/17943	1.3e-14	5.37e-13	3.94e-13	Ogdh/Glud1/Got2/Gls/Idh3B/Mdh2/Sdha/Oat/Acly/Atic/Dld/Mthfd1l/Idh3g/Slc1a3/Sucla2/Apc/Aldh18a1/Idh2/Aldh5a1/Me2/Idh1/Got1/Aldh4a1/Glul/Shmt2/Mdh1/Gad2/Dlst/Pck2/Me3/Cmpk1/Sdhb/Th/Suclg2/Adss/Htt/Nit2/Kyat3/Grhpr/Acsf3/Acot8/Gclc/Atcay/Asl/Phyh/Gclm/Aldh1l1/Dhfr/Adhfe1/Slc7a11/Hoga1/Ddo	52
GO:0042775	mitochondrial ATP synthesis coupled electron trans	40/3231	66/17943	1.57e-14	6.42e-13	4.7e-13	Ndufs2/Uqcrc1/Sdha/Dld/Ndufa10l1/Ndufa10/Ndufv1/Cyc1/Ndufv2/Park7/Snca/Uqcrfs1/Ndufb9/Ndufv3/Cox4i1/Ndufs8/Ndufa12/Ndufb6/Coq9/Cox5b/Ndufb8/Ndufc2/Sdhc/Bid/Ndufaf1/Cox5a/Uqcr10/Uqcrq/LOC679739/LOC100912599/Uqcrb/Uqcrh/Ndufa7/Taz/Iscu/Sdhaf2/Cox6a1/Dnajc15/Cox7c/Afg1l	40
GO:0032482	Rab protein signal transduction	41/3231	69/17943	1.93e-14	7.85e-13	5.75e-13	Gdi1/Rab14/Rab7a/Rab6b/Rab3a/Rab1a/Rab11b/Rab6a/Rab10/Rab1b/Rab11a/Rab5c/Rab3c/Rab18/Rab5b/Rab3b/Rab5a/Rab3d/Rab9b/Rab23/Rab31/Rab4a/Rab21/Rab39a/Rab4b/Rab35/Rab8a/Rab8b/Rab9a/Rab33b/Rab12/Rab15/Rab30/Ift22/Rab27b/Rab33a/Rab22a/Rab34/Rab2b/Rab13/Ift27	41
GO:0140056	organelle localization by membrane tethering	42/3231	72/17943	2.3e-14	9.28e-13	6.79e-13	Sptbn2/Stxbp1/Ncam1/Syt1/Stx1b/Stx1a/Nrxn1/Camk2a/Exoc4/Rims1/Sept5/Exoc6b/Stx7/Rab3a/Unc13a/Uso1/Rab10/Stx6/Rab3c/Snap29/Exoc5/Ralb/Rab3b/Vps45/Scfd1/Rab3d/Ykt6/Stx5/Vps33a/Rab8a/Rab8b/Vps33b/Stx16/Rab15/Scfd2/Vps18/Stx8/Cplx2/Pdzd8/Esyt1/Vamp8/Stx17	42
GO:1904375	regulation of protein localization to cell periphe	64/3231	139/17943	2.33e-14	9.36e-13	6.86e-13	Lrp1/Ppp1r9b/Kif5b/Dpp6/Nrxn1/Camk2g/Camk2a/Epb41l2/Csnk2a1/Ap2m1/Camk2d/Gnai1/Gripap1/Akap5/Stx7/Map2k1/Ezr/Tnik/Rab11a/Hras/Rap1a/Cdk5/Dpp10/Pgrmc1/Pdpk1/Rack1/Gsk3b/Arhgap44/Ppfia1/Rapgef4/Dag1/Rab11fip2/Gpc4/Lztfl1/Pik3r1/Iqsec2/Arf6/Hectd1/Clip3/LOC108348122/Sqstm1/Acsl3/Ptpn9/Akt1/Stx8/Prnp/Ppp2r5a/Gpc6/Cnpy4/Csk/Rhog/Lypla1/Prkci/Wnk3/Bcl2l1/Grm1/Rer1/Commd1/Kalrn/Picalm/Itgb1/Vamp4/Gopc/V…	64
GO:0043112	receptor metabolic process	83/3231	204/17943	2.36e-14	9.37e-13	6.86e-13	Dnm1/Ap2b1/Dlg4/Napb/Dnm3/Nedd4/Snap25/Dnm2/Git1/Sh3gl2/Ap2m1/Ubqln2/Akap5/Rab11b/Grk2/Scyl2/Lrpap1/Snca/Ezr/Hpca/Hnrnpk/Cntn2/Sirt2/Anxa2/Cdk5/Lmtk2/Rab5a/Gria1/Ankrd13d/Gria3/Tfrc/Snx1/Rab31/Necab2/Grb2/Scrib/Vamp3/Cd81/Lamtor1/LOC100361543/Mtmr2/Arfgef2/Cnpy2/Synj2bp/Sdcbp/Arrb1/Fut8/Fmr1/LRRTM1/Efnb2/Ptpn1/Pik3r4/Camlg/Ulk1/Lmbrd1/Dmd/Lrrtm2/Cd9/Psen1/Sec24a/Agrn/Caly/Tbc1d5/Ptpn5/Fnta/Pacsin…	83
GO:1903305	regulation of regulated secretory pathway	83/3231	204/17943	2.36e-14	9.37e-13	6.86e-13	Sptbn2/Stxbp1/Syt1/Atp2a2/Dnm1l/Cadps/Napb/Stx1b/Stx1a/Napa/Camk2a/Prkcg/Git1/Rims1/Gnai2/Ppp3ca/Nrxn3/Sept5/Calm1/Calm3/Calm2/Rab3a/Unc13a/Cacnb4/Rap1b/Rap1a/Cdk5/Ap1g1/Rab5a/Rab5al1/Pdpk1/Rab3d/Grm7/Snx4/Gsk3b/Stxbp5/Nlgn1/Ncs1/Syp/Trim9/Syt3/Gipc1/Lamp1/Syt5/Cacna1b/Apba2/Rac2/Prrt2/Syt7/Dgki/Git2/Rab15/Syt12/Cplx1/Scamp5/Vamp1/Vps18/Cplx3/Cplx2/Rims4/Fmr1/Doc2a/Adcy1/Prepl/Rabgef1/Vamp7/Bcl2l…	83
GO:0051188	cofactor biosynthetic process	97/3231	255/17943	2.51e-14	9.88e-13	7.24e-13	Ogdh/LOC103693780/Gapdh/LOC108351137/Hk1/Pkm/Aldoa/Eno2/LOC100911625/Acat1/Pgk1/Gpi/Dlat/Acly/Atic/Dld/Pfkp/Mthfd1l/Ndufa9/Pgam1/Tpi1/Ogt/Idh2/Pdxk/Gphn/Acaca/Akr1a1/Qdpr/Pfkl/Ggt7/G6pd/Acot7/Gart/Snca/Sod2/Galk1/Sptb/Acsl1/Fyn/Fech/Gcdh/Gpd1/Coasy/Pdk3/Fdxr/Coq9/Coq5/Gsto1/Dcakd/Cpox/Hdac4/Alad/Mat2b/Hagh/Pnp/Mpc2/Prkag2/Spr/Abcb6/Acsl4/Urod/Cox15/Coq10a/Coq3/Coq8b/Acss1/Gclc/Dhtkd1/Pfkfb2/Insr/…	97
GO:0051963	regulation of synapse assembly	58/3231	120/17943	2.7e-14	1.05e-12	7.73e-13	Adgrl1/Nrxn1/Ptprs/Snap25/Ppp1r9a/Farp1/Gap43/Lrrc4b/Ntrk2/Nlgn3/App/Nectin1/Snca/Adgrl2/Grin1/Eif4g1/Clstn1/Nlgn1/Gpc4/Arf6/Adgrb3/Ptk2/Mdga2/Adgrb1/Lrfn4/Slit1/Nptx1/Tpbg/Lrfn1/Sema4a/Ephb3/Mdga1/LRRTM1/Lrrtm4/Epha7/Flrt2/Ntng2/Lrrtm3/Arhgef9/Slitrk3/Lrrtm2/Slitrk2/Lrrn1/Flrt3/Agrn/Slitrk5/Slitrk1/Adgrb2/Syndig1/Amigo1/Il1rapl1/Pdlim5/Ephb1/Grid2/Lrfn3/Stau2/Ntrk3/Flrt1	58
GO:0010970	transport along microtubule	69/3231	156/17943	2.75e-14	1.07e-12	7.84e-13	Dync1h1/Bsn/Hspa8/Map1a/Kif5c/Map6/Mapt/Kif5b/Ap3b2/Klc1/Dlg2/Klc2/Uchl1/Actr1a/Nefm/Kif1a/Wasf1/Nefl/Ap3d1/Actr1b/Arl8a/Camsap3/App/Rab1a/Flot2/Pafah1b1/Arl8b/Map2k1/Mapk8ip3/Cdc42/Kif3a/Kif1b/Htt/Arl3/Copg1/Rab21/Rhot2/Fez1/Actr10/Lamp1/Spg7/Ap3m2/Trim46/Sybu/Ndel1/Pex14/Bicd2/Spast/Ap3s1/Rab27b/Fmr1/Dynll1/Stau1/Ap3s2/Vamp7/Borcs5/Pcm1/Tub/Nefh/Map2/Ap3b1/Dynlrb1/Snapin/Hnrnpu/Bicd1/Cnih2/Ift2…	69
GO:0008154	actin polymerization or depolymerization	83/3231	205/17943	3.28e-14	1.27e-12	9.28e-13	Sptan1/Sptbn2/Actn2/Ppp1r9b/Dbn1/Add2/Nckap1/Wdr1/Bin1/Capza2/Pak3/Cap1/Baiap2/Wasf1/Ppp1r9a/Hip1r/Arpc2/Cfl1/Actr2/Cyfip1/Arpc1a/Capza1/Add3/Mtor/Tmod2/Sptbn4/Dstn/Cfl2/Tpm1/Rac1/Eps8/Coro1a/Ptk2b/Sptb/Rdx/Cttn/Shroom2/Abi1/Gsn/Rhoa/Pfn1/Gas7/Twf1/Grb2/Coro1b/Arfgef1/Evl/Myo1c/Arpc4/Hax1/Arf6/Arpc5/Cdc42ep4/Gmfb/Arpc3/Rasa1/Arpc5l/Nck2/Cap2/Specc1l/Twf2/Vasp/Mtss1/Myadm/Spire1/Washc1/Mtpn/Fer/Ca…	83
GO:0097061	dendritic spine organization	49/3231	93/17943	3.85e-14	1.48e-12	1.08e-12	Srcin1/Opa1/Dnm1l/Dlg4/Shank2/Ctnnd2/Dbn1/Vps35/Dnm3/Afdn/Rph3a/Pak3/Baiap2/Ppp1r9a/Shank1/Cfl1/Actr2/Epha4/Nlgn3/Grin2b/Pafah1b1/Shank3/Fyn/Cdk5/Cdc42/Cttn/Grin1/Arhgap44/Nlgn1/Ube3a/Mtmr2/Epha5/Itpka/Mfn1/Ephb3/Prnp/Abl2/Insr/Abhd17b/Pten/Pdlim5/Kalrn/Ephb1/Wasl/Dhx36/Dvl1/Lzts3/Grin2a/Stau2	49
GO:0034976	response to endoplasmic reticulum stress	90/3231	231/17943	4.17e-14	1.59e-12	1.16e-12	Vcp/Opa1/Hspa5/Atp2a2/Hyou1/Eef2/P4hb/Uggt1/Ubqln2/Aifm1/Vapb/Usp14/Psmc6/Park7/Bag6/Erp29/Ccdc47/Eif2s1/Gsk3b/Ubqln1/Stub1/Hspa1a/Hspa1b/Sgta/Ero1a/Ube4a/Pik3r1/Ube2k/Ufl1/Man1b1/Erp44/Hspa13/Manf/Dnajc10/Ubxn4/Ufd1/Faf2/Clu/Ube4b/Gorasp2/Rasgrf2/Erlin2/Bid/Bax/Scamp5/Tmx1/Cdk5rap3/Nck2/Tor1a/Ubxn1/Get4/Os9/Stt3b/Sgtb/Dnajb2/Tmem33/Ptpn1/Bcap31/Tmco1/Ufc1/Bcl2l1/Eif2b5/Tmub1/Ddrgk1/Tmem259/Nck1/…	90
GO:1902803	regulation of synaptic vesicle transport	57/3231	118/17943	4.64e-14	1.76e-12	1.29e-12	Stxbp1/Syt1/Atp2a2/Dnm1l/Napb/Stx1b/Stx1a/Napa/Camk2a/Prkcg/Git1/Rims1/Nrxn3/Sept5/Calm1/Calm3/Calm2/Rab3a/Unc13a/Cacnb4/Rap1b/Rap1a/Cdk5/Rab5a/Rab5al1/Grm7/Gsk3b/Stxbp5/Nlgn1/Ncs1/Syp/Gipc1/Cacna1b/Apba2/Prrt2/Syt7/Dgki/Git2/Cplx1/Vamp1/Vps18/Cplx3/Cplx2/Rims4/Fmr1/Adcy1/Prepl/Bcl2l1/Bace1/Map2/Picalm/Cyth1/Snapin/Grik5/Cnih2/Dvl1/Nrn1	57
GO:0008064	regulation of actin polymerization or depolymeriza	74/3231	175/17943	5.67e-14	2.13e-12	1.56e-12	Sptan1/Sptbn2/Actn2/Dbn1/Add2/Nckap1/Wdr1/Bin1/Capza2/Pak3/Baiap2/Wasf1/Ppp1r9a/Hip1r/Arpc2/Cfl1/Actr2/Cyfip1/Arpc1a/Capza1/Add3/Mtor/Tmod2/Sptbn4/Dstn/Cfl2/Tpm1/Rac1/Eps8/Coro1a/Ptk2b/Sptb/Rdx/Cttn/Shroom2/Gsn/Rhoa/Pfn1/Twf1/Grb2/Coro1b/Arfgef1/Evl/Myo1c/Arpc4/Hax1/Arf6/Arpc5/Cdc42ep4/Gmfb/Arpc3/Rasa1/Arpc5l/Nck2/Specc1l/Twf2/Vasp/Myadm/Spire1/Washc1/Mtpn/Fer/Capg/Swap70/Nck1/Carmil2/Arpc1b/Wasl…	74
GO:0006900	vesicle budding from membrane	37/3231	60/17943	6.97e-14	2.61e-12	1.91e-12	Dnm1/Snap91/Dnm3/Dnm2/Ap2m1/Ap3d1/Cul3/Vapa/Vapb/Rab1a/Fnbp1l/Tmed10/Anxa2/Sar1a/Snx3/Gbf1/Pdcd6/Sec23a/Sar1b/Sec24c/Cltb/Tmed9/Golph3/Pef1/Mob4/Tfg/Sec24b/Prkci/Arfgap2/Sec24a/Sec13/Picalm/Ap3b1/Wasl/Sec16a/Arfgap3/Sec23b	37
GO:0042773	ATP synthesis coupled electron transport	41/3231	71/17943	7.54e-14	2.8e-12	2.05e-12	Ndufs1/Ndufs2/Uqcrc1/Sdha/Dld/Ndufa10l1/Ndufa10/Ndufv1/Cyc1/Ndufv2/Park7/Snca/Uqcrfs1/Ndufb9/Ndufv3/Cox4i1/Ndufs8/Ndufa12/Ndufb6/Coq9/Cox5b/Ndufb8/Ndufc2/Sdhc/Bid/Ndufaf1/Cox5a/Uqcr10/Uqcrq/LOC679739/LOC100912599/Uqcrb/Uqcrh/Ndufa7/Taz/Iscu/Sdhaf2/Cox6a1/Dnajc15/Cox7c/Afg1l	41
GO:0010770	positive regulation of cell morphogenesis involved	78/3231	190/17943	8.06e-14	2.94e-12	2.16e-12	Tubb2b/Gdi1/Lrp1/L1cam/Opa1/Dnm1l/Map6/Mapt/Dbn1/Plxna4/Plxna1/Calr/Snap91/Afdn/Dnm2/Plxnb2/Pak3/Pak1/Baiap2/Nefl/Arpc2/Actr2/Cyfip1/Plxna2/Epha4/Shtn1/Ntrk2/C1qbp/Akap5/Pafah1b1/Map2k1/Crk/Plxna3/Tnik/Rab11a/Dcx/Rac1/Cdc42/Cdkl5/Crkl/Gsk3b/Sema7a/Plxnb1/Flna/Rab21/Stk25/Ist1/Plxnd1/Islr2/Tbc1d24/Map2k2/Numbl/Ndel1/Bmpr2/Itpka/Cux1/Anapc2/Mfn1/Twf2/Myadm/Vamp7/Ilk/Slitrk1/Dock1/Amigo1/Il1rapl1/Tr…	78
GO:0051262	protein tetramerization	78/3231	190/17943	8.06e-14	2.94e-12	2.16e-12	Dnm1/Gapdh/Pkm/Gls/Aldoa/Eno2/LOC100911625/Dnm1l/Actn2/Pfkp/Nrxn1/Cat/Hsd17b10/Aldh5a1/Ide/Acaca/Krt10/Shmt2/Decr1/Krt1/Pfkl/Srr/Grin2b/Snca/Adsl/Th/Sod2/Anxa2/Hprt1/Acadl/Grin1/Acads/St13/Hmgcl/Nlgn1/Crtc1/Evl/Naxe/Hsd17b8/Acadm/Mtmr2/Pex14/Hist1h4b/Hist1h4m/Hist2h4/Hist1h2ao/RGD1562378/Hist2h4a/LOC100912489/LOC100912564/Sbf2/Farsb/Cbr4/Gfpt1/Vasp/Kcnj10/Insr/Apip/Hint3/Rrm1/Oxa1l/Acot13/Dhrs4/A…	78
GO:0051588	regulation of neurotransmitter transport	78/3231	190/17943	8.06e-14	2.94e-12	2.16e-12	Stxbp1/Syt1/Atp2a2/Dnm1l/Abat/Napb/Stx1b/Stx1a/Napa/Camk2a/Prkcg/Git1/Rims1/Ppp1r9a/Nrxn3/Sept5/Sv2a/Ntrk2/Gfap/Calm1/Calm3/Calm2/Rab3a/Unc13a/Snca/Cacnb4/Sept2/Rap1b/Rap1a/Cdk5/Rab3b/Rab5a/Rab5al1/Grm7/Slc6a1/Snx4/Maob/Gsk3b/Nos1/Stxbp5/Nlgn1/Ncs1/Syp/Gabbr1/Gipc1/Cacna1b/Apba2/Prrt2/Syt7/Dgki/Git2/Syt12/Cplx1/Vamp1/Vps18/Tor1a/Cplx3/Cplx2/Rims4/Fmr1/Adcy1/Prepl/Grm2/Vamp7/Bcl2l1/Psen1/Slc30a1/B…	78
GO:0048278	vesicle docking	38/3231	63/17943	8.86e-14	3.22e-12	2.36e-12	Sptbn2/Stxbp1/Ncam1/Syt1/Stx1b/Stx1a/Nrxn1/Camk2a/Exoc4/Rims1/Sept5/Exoc6b/Stx7/Rab3a/Unc13a/Uso1/Rab10/Stx6/Rab3c/Exoc5/Ralb/Rab3b/Vps45/Scfd1/Rab3d/Ykt6/Stx5/Vps33a/Rab8a/Rab8b/Vps33b/Stx16/Rab15/Scfd2/Vps18/Stx8/Cplx2/Stx17	38
GO:0030832	regulation of actin filament length	74/3231	177/17943	1.15e-13	4.14e-12	3.03e-12	Sptan1/Sptbn2/Actn2/Dbn1/Add2/Nckap1/Wdr1/Bin1/Capza2/Pak3/Baiap2/Wasf1/Ppp1r9a/Hip1r/Arpc2/Cfl1/Actr2/Cyfip1/Arpc1a/Capza1/Add3/Mtor/Tmod2/Sptbn4/Dstn/Cfl2/Tpm1/Rac1/Eps8/Coro1a/Ptk2b/Sptb/Rdx/Cttn/Shroom2/Gsn/Rhoa/Pfn1/Twf1/Grb2/Coro1b/Arfgef1/Evl/Myo1c/Arpc4/Hax1/Arf6/Arpc5/Cdc42ep4/Gmfb/Arpc3/Rasa1/Arpc5l/Nck2/Specc1l/Twf2/Vasp/Myadm/Spire1/Washc1/Mtpn/Fer/Capg/Swap70/Nck1/Carmil2/Arpc1b/Wasl…	74
GO:0097106	postsynaptic density organization	30/3231	43/17943	1.28e-13	4.6e-12	3.37e-12	Hspa8/Syngap1/Dlg4/Shank2/Dbn1/Dlg2/Nrxn1/Ptprs/Git1/Shank1/Mpp2/Nrxn2/Cfl1/Lrrc4b/Shank3/Dlgap1/Nlgn1/Arf6/Lrfn4/Nptx1/Lrfn1/LRRTM1/Dgkz/Lrrtm2/Pten/Cadm1/Ophn1/Grid2/Ntrk3/Lrrc4	30
GO:0061077	chaperone-mediated protein folding	34/3231	53/17943	1.35e-13	4.81e-12	3.52e-12	Hspa8/Cct2/Hspa9/Hspa5/Hsph1/Hspa2/Dnajc5/Ppib/Ppid/St13/Hspa1l/Hspa1a/Hspa1b/Sgta/Ero1a/Dnajc7/Hspa13/Clu/Dnajb4/Ptges3/Tor1a/Chordc1/Sgtb/Fkbp1b/Dnajb2/Unc45a/Pdcd5/Fkbp4/Pex19/Dnajb1/Dnajb14/Dnajb12/Fkbp1a/Bag1	34
GO:0061136	regulation of proteasomal protein catabolic proces	75/3231	181/17943	1.36e-13	4.84e-12	3.54e-12	Vcp/Map1a/Hsp90ab1/Usp5/Ogt/Prkcg/Ubqln2/Psmc4/Psmc5/Psmc1/Usp14/Psmc6/Park7/Psmd14/Bag6/Sirt2/Gsk3a/Prkaca/Rack1/Gsk3b/Ubqln1/Rad23b/Dlgap1/Stub1/Hspa1a/Hspa1b/Sgta/Psme1/Rnf14/Alad/Ube2k/Ufl1/Gipc1/Sco1/Bag5/Gba/Fhit/Clu/Arih1/Hspbp1/Sdcbp/Akt1/Gabarapl2/Ubxn1/Os9/Gpx1/Gclc/Ankib1/Dnajb2/Rpl11/Psme2/Atg7/Fmr1/Bcap31/Camlg/Bag2/Nub1/Arih2/Araf/Psen1/Commd1/Ddrgk1/Tmem259/Usp13/Csnk1d/Ophn1/Gna12…	75
GO:2000058	regulation of ubiquitin-dependent protein cataboli	65/3231	147/17943	1.56e-13	5.5e-12	4.03e-12	Vcp/Map1a/Hsp90ab1/Usp5/Csnk2a1/Ogt/Ubqln2/Csnk2a2/Usp14/Ccdc22/Park7/Bag6/Ptk2b/Sirt2/Gsk3a/Rack1/Gsk3b/Ubqln1/Rad23b/Stub1/Hspa1a/Hspa1b/Sgta/Ube3a/Rnf14/Ube2k/Ufl1/Rps7/LOC100362830/Ptk2/Gipc1/Bag5/Gba/Fhit/Trim67/Rpl5/Clu/Arih1/Hspbp1/Sdcbp/Akt1/Ubxn1/Gclc/Ankib1/Dnajb2/Rpl11/Atg7/Bcap31/Camlg/Nub1/Anks1a/Arih2/Araf/Psen1/Commd1/Pten/Ddrgk1/Rpl23/Csnk1d/Gna12/Svip/Dvl1/Glmn/Mapk9/Sumo3	65
GO:1901605	alpha-amino acid metabolic process	81/3231	203/17943	1.71e-13	6.01e-12	4.4e-12	Glud1/Got2/Gls/Acat1/Aldh6a1/Atp2b4/Oat/P4hb/Slc1a3/Apc/Aldh18a1/LOC108348083/Aldh5a1/Got1/Aldh4a1/Hibadh/Glul/Shmt2/Ddah1/Hibch/Gad2/Gldc/Dlst/Qdpr/Ivd/Srr/Gart/Park7/Pcmt1/Ahcyl1/Mccc2/Th/Pycr2/Gmps/Ddah2/Bcat1/Mpst/Phgdh/Adss/Auh/Htt/Hmgcl/Nos1/Ahcyl2/Prdx4/Ero1a/Mri1/Pycr3/Ctps1/Cbs/Asrgl1/Nit2/Gstz1/Pfas/Kyat3/Spr/Comt/Gamt/Enoph1/Ctps2/Gfpt1/Gclc/Atcay/P4ha1/Asl/Ahcy/Apip/Psph/Plod3/Gclm/Cy…	81
GO:0017158	regulation of calcium ion-dependent exocytosis	66/3231	151/17943	1.98e-13	6.92e-12	5.07e-12	Sptbn2/Stxbp1/Syt1/Atp2a2/Dnm1l/Cadps/Napb/Stx1b/Stx1a/Napa/Camk2a/Prkcg/Git1/Rims1/Gnai2/Ppp3ca/Nrxn3/Sept5/Calm1/Calm3/Calm2/Rab3a/Unc13a/Cacnb4/Rap1b/Rap1a/Cdk5/Rab5a/Rab5al1/Grm7/Gsk3b/Stxbp5/Nlgn1/Ncs1/Syp/Trim9/Syt3/Gipc1/Syt5/Cacna1b/Apba2/Prrt2/Syt7/Dgki/Git2/Syt12/Cplx1/Scamp5/Vamp1/Vps18/Cplx3/Cplx2/Rims4/Fmr1/Doc2a/Adcy1/Prepl/Bcl2l1/Bace1/Cyth1/Snapin/Grik5/Cdk5r2/Syt11/Dvl1/Nrn1	66
GO:0110053	regulation of actin filament organization	95/3231	255/17943	2.02e-13	6.99e-12	5.12e-12	Sptan1/Sptbn2/Actn2/Clasp2/Dbn1/Add2/Nckap1/Wdr1/Bin1/Capza2/Pak3/Pak1/Baiap2/Wasf1/Rock2/Ppp1r9a/Hip1r/Arpc2/Shank1/Cfl1/Actr2/Cyfip1/Arpc1a/Capza1/Add3/Mtor/Tmod2/Sptbn4/Dstn/Cfl2/Shank3/Tpm1/Rac1/Eps8/Coro1a/Ptk2b/Sptb/Rdx/Cdc42/Limch1/Cttn/Shroom2/Gsn/Rhoa/Pfn1/Ppfia1/Twf1/Grb2/Coro1b/Arfgef1/Evl/Flna/Pik3r1/Myo1c/Arpc4/Hax1/Ppm1e/Arf6/Stmn1/Cd47/Arpc5/Cdc42ep4/Gmfb/Arpc3/Rasa1/Arpc5l/Nck2/Sp…	95
GO:0098930	axonal transport	36/3231	59/17943	2.42e-13	8.34e-12	6.11e-12	Dync1h1/Bsn/Map1a/Kif5c/Map6/Kif5b/Ap3b2/Dlg2/Uchl1/Kif1a/Nefl/Ap3d1/Arl8a/Pafah1b1/Arl8b/Mapk8ip3/Kif3a/Kif1b/Rab21/Fez1/Actr10/Spg7/Ap3m2/Trim46/Sybu/Ndel1/Spast/Ap3s1/Rab27b/Fmr1/Ap3s2/Map2/Ap3b1/Dynlrb1/Snapin/Cnih2	36
GO:0006635	fatty acid beta-oxidation	40/3231	70/17943	2.45e-13	8.4e-12	6.15e-12	Hadha/Acat1/Hadhb/Etfa/Hsd17b4/Etfdh/Cpt2/Hibch/Decr1/Echs1/LOC100911186/Mtor/Ivd/Ech1/Acox1/Abcd3/Hadh/Etfb/Eci2/Acadl/Acads/Auh/Gcdh/Acadm/Cpt1a/Echdc1/Akt1/Fabp3/Lonp2/Acox3/Cpt1c/Acat2/Pex5/Acaa1b/Acacb/Mlycd/Dbi/Echdc2/Slc25a17/Acad11	40
GO:0051494	negative regulation of cytoskeleton organization	67/3231	155/17943	2.48e-13	8.48e-12	6.21e-12	Sptan1/Sptbn2/Tubb4a/Map1a/Clasp2/Clip2/Dbn1/Add2/Apc/Capza2/Arhgef2/Ppp1r9a/Hip1r/Arpc2/Shank1/Cfl1/Capza1/Add3/Camsap3/Tmod2/Mapre1/Sptbn4/Snca/Camsap1/Shank3/Tbcd/Tpm1/Eps8/Coro1a/Sptb/Rdx/Shroom2/Gsn/Pfn1/Taok1/Ppfia1/Twf1/Coro1b/Arfgef1/Stmn2/Clip3/LOC108348122/Stmn1/Katnb1/Camsap2/Gmfb/Specc1l/Chmp2a/Nubp1/Twf2/Myadm/RGD1305733/Fkbp4/Apc2/Wasf2/S1pr1/Mtpn/Capg/Swap70/Carmil2/Map2/Eml4/Lima1…	67
GO:0030258	lipid modification	88/3231	230/17943	2.7e-13	9.16e-12	6.71e-12	Hadha/Acat1/Por/Hadhb/Etfa/Hsd17b4/Etfdh/Cpt2/Hibch/Decr1/Echs1/LOC100911186/Mtor/Agk/Ivd/Ech1/Acox1/Abcd3/Hadh/Plppr4/Pi4ka/Etfb/Eci2/Acadl/Mtmr7/Acads/Auh/Gcdh/Plppr3/Pip4k2b/Dgkh/Pik3r1/Ephx2/Bpnt1/Lamtor1/LOC100361543/Inpp1/Mtmr1/Acadm/Mtmr2/Pi4k2a/Nucb2/Gba/Dgki/Efr3b/Cpt1a/Ttc7b/Echdc1/Akt1/Dgkq/Sacm1l/Phyh/Dgkz/B4galnt1/Fabp3/Lonp2/Mtmr9/Acox3/Pip4k2c/Pik3cb/Pip4p1/Cpt1c/Pten/Cygb/Pi4kb/In…	88
GO:0042147	retrograde transport, endosome to Golgi	43/3231	79/17943	3.15e-13	1.06e-11	7.78e-12	Vps35/Rab7a/Rab6b/Rab6a/Stx6/Tbc1d10b/Snx2/Ankfy1/Ykt6/Rab9b/Vps52/Snx1/Stx5/Vamp3/Vps53/Vps26b/Gbf1/Vps26a/Rab9a/Gga1/Vps29/Stx16/Eipr1/Gosr1/Tbc1d23/Rbsn/Vti1a/Ap1s1/Tbc1d17/Trappc10/Washc1/Rnf126/Arfrp1/Tbc1d5/Snx6/Bet1l/Tbc1d10a/Pikfyve/Snx5/Pheta1/Arl1/Ehd3/Gosr2	43
GO:1990138	neuron projection extension	78/3231	195/17943	4.11e-13	1.38e-11	1.01e-11	Dpysl2/Gdi1/Lrp1/Hsp90ab1/Syt1/L1cam/Hsp90aa1/Clasp2/Mapt/Dbn1/Plxna4/Ctnnb1/Plxna1/Alcam/Afdn/Ptprs/Usp9x/Dnm2/Rims1/Sh3gl2/Pak1/Rasal1/Wasf1/Cyfip1/Vcl/Shtn1/Plaa/Nlgn3/Pafah1b1/Unc13a/Plxna3/Rab11a/Dcx/Hnrnpk/Cdk5/Cttn/Cpne5/Cdkl5/Gsk3b/Sema7a/Mgll/Impact/Rab21/Syt3/Islr2/Trim46/Ndel1/Bmpr2/Mag/Nrp2/Anapc2/Slit1/Sema4a/Twf2/Olfm1/Cpne1/Ulk1/Bcan/Ilk/Flrt3/Sema4f/Rtn4r/RGD1359108/Trpv2/Map2/Pic…	78
GO:0051261	protein depolymerization	56/3231	120/17943	4.8e-13	1.6e-11	1.17e-11	Sptan1/Sptbn2/Hspa8/Map1a/Actn2/Ppp1r9b/Clasp2/Clip2/Add2/Wdr1/Apc/Capza2/Sh3gl2/Arhgef2/Arpc2/Cfl1/Capza1/Add3/Camsap3/Tmod2/Dnajc6/Sptbn4/Sh3gl1/Camsap1/Dstn/Cfl2/Tpm1/Eps8/Sptb/Rdx/Shroom2/Map1s/Gsn/Taok1/Twf1/Stmn2/Sh3gl3/Stmn1/Katnb1/Camsap2/Spast/Specc1l/Twf2/RGD1305733/Apc2/Stmn4/Mtpn/Capg/Swap70/Carmil2/Map2/Eml4/Vps4b/Lima1/Asph/Synj1	56
GO:0043244	regulation of protein complex disassembly	55/3231	117/17943	5.33e-13	1.77e-11	1.29e-11	Sptan1/Sptbn2/Map1a/Actn2/Clasp2/Clip2/Add2/Wdr1/Apc/Oga/Capza2/Arhgef2/Arpc2/Cfl1/Capza1/Add3/Camsap3/Tmod2/Sptbn4/Camsap1/Dstn/Cfl2/Tpm1/Eps8/Sptb/Rdx/Eif5a/Shroom2/Map1s/Gsn/Taok1/Twf1/Stmn2/Katnb1/Camsap2/Gba/Upf1/Spast/Specc1l/Twf2/Smcr8/Bnip3/Insr/RGD1305733/Apc2/Mtpn/Capg/Swap70/Carmil2/Map2/Eml4/Lima1/Irgm/Zmpste24/Asph	55
GO:2000300	regulation of synaptic vesicle exocytosis	54/3231	114/17943	5.87e-13	1.94e-11	1.42e-11	Stxbp1/Syt1/Atp2a2/Dnm1l/Napb/Stx1b/Stx1a/Napa/Camk2a/Prkcg/Git1/Rims1/Nrxn3/Sept5/Calm1/Calm3/Calm2/Rab3a/Unc13a/Cacnb4/Rap1b/Rap1a/Cdk5/Rab5a/Rab5al1/Grm7/Gsk3b/Stxbp5/Nlgn1/Ncs1/Syp/Gipc1/Cacna1b/Apba2/Prrt2/Syt7/Dgki/Git2/Cplx1/Vamp1/Vps18/Cplx3/Cplx2/Rims4/Fmr1/Adcy1/Prepl/Bcl2l1/Bace1/Cyth1/Snapin/Grik5/Dvl1/Nrn1	54
GO:0048259	regulation of receptor-mediated endocytosis	53/3231	111/17943	6.43e-13	2.11e-11	1.55e-11	Dlg4/Ap2a1/Napb/Aak1/Snap91/Nedd4/Dnm2/Sh3gl2/Ap2m1/Hip1r/Ubqln2/Hip1/Dnajc6/Akap5/Scyl2/Lrpap1/Hpca/Hnrnpk/Sirt2/Anxa2/Kif3a/Ankrd13d/Necab2/Ppt1/Rab21/Scrib/Sh3gl3/Mtmr2/Clu/Cbl/Synj2bp/Sdcbp/Arrb1/Smap1/Fmr1/LRRTM1/Efnb2/Rabgef1/Lrrtm2/Tbc1d5/Ptpn5/Pacsin1/Picalm/Wasl/Ophn1/Atxn2/Pld2/Syt11/Bicd1/Unc119/B2m/Flot1/Synj1	53
GO:0031345	negative regulation of cell projection organizatio	83/3231	215/17943	7.27e-13	2.37e-11	1.74e-11	Dpysl3/Crmp1/Gdi1/Syngap1/Lrp1/Stx1b/Map4/Dnm3/Nrxn1/Ptprs/Dnm2/Ywhah/Ppp3ca/Cfl1/Epha4/Nlgn3/Gfap/Grin2b/Pafah1b1/Prkcsh/Plxna3/Thy1/Rap1gap/Asap1/Fyn/Cdk5/Gsk3a/Gsk3b/Rgma/Rhoa/Sema7a/Nlgn1/Ube3a/Coro1b/Evl/Flna/Arf6/Stmn2/Ptk2/Rap1gap2/Trim46/Bag5/Itm2c/Mag/Ptpn9/Slit1/Rtn4rl2/Sema4a/Prnp/Ptprg/Tsc1/Efnb2/Epha7/Carm1/Tsc2/Ulk1/Fkbp4/Sez6/Dab1/Cep97/Psen1/Sema4f/Rtn4r/Ctsz/Pten/Rapgef2/Dync1i2/…	83
GO:0042391	regulation of membrane potential	146/3231	464/17943	8.31e-13	2.7e-11	1.98e-11	Atp1a3/Atp1a1/Vcp/Ndufs1/Atp2a2/Actn2/Ank3/Dlg4/Shank2/Abat/Mapt/Stx1b/Dbn1/Kif5b/Stx1a/Cxadr/Dld/Snap91/Dpp6/Wdr1/Nrxn1/Afdn/Ywhae/Bin1/Atp1b1/Oga/Nedd4/Got1/Rims1/Baiap2/Ppp1r9a/Ywhah/Shank1/Camk2d/Myh14/Ppp3ca/Dsp/Mpp2/Scn2a/Ntrk2/Slc8a1/Nlgn3/Gpd1l/App/Grin2b/Rgs7/Nnt/Grk2/Ryr2/Grm5/Park7/Snca/Cacnb4/Sh3gl1/Ppid/Stoml2/Shank3/Sod2/Cacnb3/Ptk2b/Cntnap1/Cdk5/Gria1/Src/Grin1/Slc17a7/Rack1/Gsk3b/…	146
GO:0031333	negative regulation of protein complex assembly	63/3231	145/17943	9.64e-13	3.12e-11	2.28e-11	Sptan1/Sptbn2/Stxbp1/Tubb4a/Add2/Vps35/Capza2/Arhgef2/Hip1r/Arpc2/Cfl1/Capza1/Add3/Tmod2/Mapre1/Vdac2/Sptbn4/Ddx3x/Snca/Alb/Tbcd/Tpm1/Eps8/Sptb/Sirt2/Rdx/Cdc42/Src/Gsk3b/Gsn/Sar1a/Pfn1/Twf1/Arfgef1/Impact/Trim9/Stmn2/Clip3/LOC108348122/Stmn1/Gba/Prrt2/Clu/Pex14/Twf2/Myadm/Ulk1/Fkbp4/Lamp2/Mtpn/Capg/Carmil2/Pex5/Map2/Raf1/Hmgb1/Dnajc15/Nol3/Svip/Eml2/Dyrk1a/Capn1/Cptp	63
GO:1901879	regulation of protein depolymerization	46/3231	90/17943	9.78e-13	3.14e-11	2.3e-11	Sptan1/Sptbn2/Map1a/Actn2/Clasp2/Clip2/Add2/Wdr1/Apc/Capza2/Arhgef2/Arpc2/Cfl1/Capza1/Add3/Camsap3/Tmod2/Sptbn4/Camsap1/Dstn/Cfl2/Tpm1/Eps8/Sptb/Rdx/Shroom2/Map1s/Gsn/Taok1/Twf1/Stmn2/Katnb1/Camsap2/Spast/Specc1l/Twf2/RGD1305733/Apc2/Mtpn/Capg/Swap70/Carmil2/Map2/Eml4/Lima1/Asph	46
GO:0009108	coenzyme biosynthetic process	78/3231	198/17943	1.05e-12	3.36e-11	2.46e-11	Ogdh/LOC103693780/Gapdh/LOC108351137/Hk1/Pkm/Aldoa/Eno2/LOC100911625/Acat1/Pgk1/Gpi/Dlat/Acly/Atic/Dld/Pfkp/Mthfd1l/Ndufa9/Pgam1/Tpi1/Ogt/Idh2/Pdxk/Gphn/Acaca/Akr1a1/Qdpr/Pfkl/G6pd/Acot7/Gart/Snca/Galk1/Acsl1/Gcdh/Gpd1/Coasy/Pdk3/Fdxr/Coq9/Coq5/Gsto1/Dcakd/Hdac4/Mat2b/Pnp/Mpc2/Prkag2/Spr/Acsl4/Coq10a/Coq3/Coq8b/Acss1/Dhtkd1/Pfkfb2/Insr/Coq8a/Nfs1/Mocs2/Pnpo/Lias/Coq6/Flad1/Ppcs/Prkaa1/Aldh1l1/Aca…	78
GO:0006790	sulfur compound metabolic process	100/3231	281/17943	1.24e-12	3.91e-11	2.86e-11	Fasn/Ogdh/Hspa9/Acat1/Dlat/Acly/Dld/Sucla2/Aldh5a1/Idh1/Acaca/Tst/Hsd17b4/Dlst/Acot9/Ggt7/Pcyox1/G6pd/Acot7/Park7/Snca/Pcmt1/Ahcyl1/Gstp1/Mms19/Sod2/Glrx3/Gstm7/Suclg2/Ethe1/Acsl1/Glo1/Mpst/Gstm1/Phgdh/Gstk1/Gcdh/Hmgcl/Ahcyl2/Iba57/Gstm5/Gstm3/Pdk3/Nfu1/Hmgcs1/Mri1/Sult4a1/Nubpl/Mat2b/Hagh/Cbs/Mpc2/Gstz1/Comt/Ciapin1/Pcyox1l/Gamt/Hs2st1/Enoph1/Acsl4/Hscb/Ndst1/Acot8/Gpx1/Isca2/Nubp1/Acss1/Gclc/Ac…	100
GO:0016311	dephosphorylation	145/3231	462/17943	1.24e-12	3.91e-11	2.86e-11	Atp1a1/Hsp90ab1/Ppp2r1a/Ppp1r9b/Dlg2/Ptprs/Ppp1r7/Ywhae/Ywhab/Ppp1ca/Ppp1cc/Ppp1cb/Ppp3cb/Gnai2/Rock2/Ppia/Ppp3ca/Farp1/Camsap3/Ptpn11/Pdp1/Pfkl/Calm1/Calm3/Calm2/Pin1/Ppp2r2a/Plppr4/Ppp2r1b/Nt5c3a/Ppp6r3/Arfgef3/Ppp5c/Lmtk2/Timm50/Phactr1/Mtmr7/Ppp2r5e/Htt/Nceh1/Prune1/Ppp2r5c/Lhpp/Chp1/Plppr3/Elfn2/Ppp6r1/Nt5c3b/Ephx2/Ppp1r12a/Ptpra/Ppm1e/Bpnt1/Ptpa/B3gat3/Inpp1/Mtmr1/Ptprk/Ppme1/Mtmr2/Elfn1/Pt…	145
GO:1900242	regulation of synaptic vesicle endocytosis	22/3231	27/17943	1.24e-12	3.91e-11	2.86e-11	Dnm1/Dnm1l/Snap91/Ppp3cb/Mff/Ap2m1/LOC102556337/Calm1/Calm3/Calm2/Sh3gl1/Slc17a7/Nlgn1/Syt7/Ppp3cc/Scamp5/Tor1a/Dgkq/Bcl2l1/Picalm/Vamp4/Syt11	22
GO:1903539	protein localization to postsynaptic membrane	34/3231	56/17943	1.37e-12	4.3e-11	3.15e-11	Dlg4/Lrrc7/Stx1b/Vps35/Dlg2/Camk2a/Snap25/Git1/Gphn/Gripap1/Map2k1/Tnik/Rab11a/Hras/Rap1a/Grin1/Gsk3b/Arhgap44/Clstn1/Rapgef4/Lgi1/Dag1/Gpc4/Iqsec2/Scrib/Rab8a/Cplx1/Nptx1/Gpc6/Erbin/Nptx2/Kalrn/Nsg1/Grin2a	34
GO:0007041	lysosomal transport	49/3231	100/17943	1.4e-12	4.36e-11	3.19e-11	Hspa8/Vcp/Lrp1/Vps35/Bin1/Nedd4/Rab7a/Ap3d1/Stx7/Scyl2/Scarb2/Ap1g1/Ankfy1/Snx27/Rhob/Vps52/Hspa1a/Hspa1b/LOC108348108/Lars/Tsg101/Vps53/Vps33a/Lamp1/Vps16/Rab12/Fam160a2/Vps39/Mgrn1/Sort1/Vps18/Stx8/Rbsn/M6pr/LOC100909548/Vamp7/Vipas39/Lamp2/RGD1359108/Rab34/Igf2r/Chmp3/Ap3b1/Snapin/Vps4b/Ehd3/Gprasp1/Epg5/Hook1	49
GO:0032409	regulation of transporter activity	99/3231	278/17943	1.53e-12	4.74e-11	3.47e-11	Atp1a2/Hk1/Actn2/Ank3/Dlg4/Shank2/Kif5b/Nrxn1/Slc25a4/Ywhae/Rph3a/Atp1b1/Nedd4/Dnm2/Hspa2/Ywhah/Phb2/Shank1/Camk2d/Cfl1/Nlgn3/Gpd1l/Calm1/Calm3/Calm2/Ryr2/Grm5/Park7/Snca/Cacnb4/Hpca/Ahcyl1/Anxa3/Shank3/Wnk2/Cacnb1/Cacnb3/Ptk2b/Nipsnap2/Ubqln1/Snx27/Htt/Mink1/Chp1/Nlgn1/Fxyd6/Gsto1/Pde4d/Ppif/Atp1b3/Pde4b/Slc9a3r1/Stk39/Scn3b/Gnb5/Scn2b/Oxsr1/Rasgrf2/Hecw2/Sri/Shisa6/Prnp/Cttnbp2nl/Fgf12/Fkbp1b/G…	99
GO:0045862	positive regulation of proteolysis	117/3231	349/17943	1.62e-12	5e-11	3.66e-11	Hspd1/Hspa8/Vcp/Myh9l1/Usp5/Ctnnd1/Oga/Ogt/Phb/Arhgef2/Rock2/Hip1r/Ubqln2/Hip1/Cfl1/Epha4/Aifm1/Psmc4/App/Psmc5/Grin2b/Psmc1/Ccdc22/Ddx3x/Ndufa13/Psmc6/Snca/Htra2/Psmd14/Bag6/Nrdc/Cntn2/Clpx/Ptk2b/Sirt2/Fyn/Gsk3a/Mapk3/Src/Grin1/Rack1/Gsk3b/Gsn/Ubqln1/Rgma/Rhoa/Dnaja3/Mtch1/Stub1/Hspa1a/Hspa1b/Sgta/Rps3/Psme1/Rnf14/Ruvbl1/Kars/Pdcd6/Ist1/Ptk2/Wdr48/Gba/Trim67/Plgrkt/Clu/Arih1/Psme4/Bid/Hspbp1/Elp…	117
GO:0016236	macroautophagy	77/3231	196/17943	1.73e-12	5.31e-11	3.89e-11	Vcp/Atp6v0a1/Gpsm1/Ubqln2/Rab7a/Mtor/Plaa/Rab1a/Htra2/Rab1b/LOC100363782/LOC102555167/Nsfl1c/Gnai3/Snap29/Ralb/Mapk3/Scfd1/Sec22b/Ubqln1/Htt/Cdc37/Rab23/Pip4k2b/Pafah1b2/Fez1/Vps33a/Nrbp2/Gba/Rab33b/Vps16/Rab12/Lzts1/Sqstm1/Map1lc3a/Gabarapl2/Tsc1/Smcr8/Bnip3/Atg7/Pik3r4/Atg3/Tsc2/Trappc8/Usp30/Gabarapl1/Map1lc3b/Ulk1/Atg9a/Lamp2/Pip4k2c/Psen1/Rb1cc1/Tecpr1/Tbc1d5/Ubxn2b/RGD1359108/Pip4k2a/Atg101…	77
GO:0044242	cellular lipid catabolic process	78/3231	200/17943	1.93e-12	5.9e-11	4.32e-11	Lrp1/Hadha/Acat1/Plcb1/Idh1/Hadhb/Etfa/Prdx6/Hsd17b4/Etfdh/Cpt2/Hibch/Pck2/Decr1/Echs1/LOC100911186/Mtor/Ivd/Pccb/Ech1/Acox1/Abcd3/Acot7/Hadh/Faahl/Faah/Etfb/Eci2/Sirt2/Acadl/Cbr1/Acads/Auh/Abhd12/Gcdh/Mgll/Pnpla8/Acadm/Ddhd2/Smpdl3b/Gba/Abhd6/Cpt1a/Slc27a4/Echdc1/Akt1/Naga/Acot8/Crabp1/Abhd3/Phyh/Gm2a/Fabp3/Lonp2/Dagla/Smpd3/Acox3/Cpt1c/Gpcpd1/Acat2/Pex5/Acaa1b/Pdxdc1/Acot2/Acacb/Mlycd/Dbi/Hexa/…	78
GO:0048167	regulation of synaptic plasticity	111/3231	327/17943	2.46e-12	7.48e-11	5.48e-11	Stxbp1/Map1a/Syngap1/Atp2b2/Dlg4/Shank2/Mapt/Ctnnd2/Dbn1/Camk2g/Camk2a/Snap25/Rims1/Pak1/Baiap2/Ppp1r9a/Ncdn/Shank1/Ywhag/Mpp2/Cfl1/Epha4/Slc8a2/Calb1/Ntrk2/Nptn/Nlgn3/Gfap/App/Mapk1/Grin2b/Rab3a/Unc13a/Grm5/Snca/Brsk1/Rab11a/Shank3/Hnrnpk/Rac1/Hras/Calb2/Cntn2/Ptk2b/Cdk5/Rab5a/Gria1/Kras/Grin1/Gsk3b/Htt/Nos1/Nlgn1/Mgll/Crtc1/Syp/Ppt1/Ncstn/Cyp46a1/Iqsec2/Gipc1/Vgf/Rab8a/Adgrb1/Prrt2/Syt7/Abhd6/L…	111
GO:0043547	positive regulation of GTPase activity	113/3231	335/17943	2.49e-12	7.51e-11	5.5e-11	Gdi1/Syngap1/Gdi2/Srgap2/Gnao1/Amph/Plcb1/Srgap3/Afdn/Bin1/Rasgrp2/Git1/Rasal1/Pkp4/Agap2/Arhgap1/Arhgdia/Rgs7/Map2k1/Pin1/Crk/Srgap1/Tbc1d10b/Thy1/Tbcd/Rap1gap/Arhgap39/Asap1/Hras/Agap3/Ptk2b/Rap1a/Rabgap1/Cdkl5/Crkl/LOC100911248/Rack1/Gsk3b/Rgma/Ranbp1/Adprh/Arhgap32/Coro1c/Arhgap44/Plxnb1/Stxbp5/Arhgap26/Arfgap1/Gnas/Rab11fip2/Lars/Scrib/Sec23a/Adgrb3/Acap3/Rasal2/Rap1gap2/Eif5/Gnb5/Agfg1/Rang…	113
GO:0032956	regulation of actin cytoskeleton organization	115/3231	343/17943	2.5e-12	7.51e-11	5.5e-11	Sptan1/Sptbn2/Lrp1/Actn2/Clasp2/Dbn1/Add2/Nckap1/Wdr1/Bin1/Capza2/Pak3/Fscn1/Pak1/Baiap2/Wasf1/Rock2/Ppp1r9a/Hip1r/Arpc2/Shank1/Cfl1/Actr2/Cyfip1/Arpc1a/Capza1/Add3/Arhgdia/Mtor/Tmod2/Sptbn4/Crk/Dstn/Cfl2/Shank3/Tpm1/Rac1/Hras/Eps8/Coro1a/Ptk2b/Sptb/Rdx/Cdc42/Limch1/Cttn/Shroom2/Gsn/Rhoa/Pfn1/Rhob/Taok1/Arhgap44/Ppfia1/Twf1/Grb2/Coro1b/Arfgef1/Evl/Flna/Pik3r1/Myo1c/Arpc4/Hax1/Ppm1e/Arf6/Stmn1/Cd4…	115
GO:0030833	regulation of actin filament polymerization	66/3231	158/17943	2.52e-12	7.56e-11	5.54e-11	Sptan1/Sptbn2/Dbn1/Add2/Nckap1/Bin1/Capza2/Pak3/Baiap2/Wasf1/Ppp1r9a/Hip1r/Arpc2/Cfl1/Actr2/Cyfip1/Arpc1a/Capza1/Add3/Mtor/Tmod2/Sptbn4/Tpm1/Rac1/Eps8/Coro1a/Ptk2b/Sptb/Rdx/Cttn/Gsn/Rhoa/Pfn1/Twf1/Grb2/Coro1b/Arfgef1/Evl/Myo1c/Arpc4/Hax1/Arf6/Arpc5/Cdc42ep4/Gmfb/Arpc3/Rasa1/Arpc5l/Nck2/Twf2/Vasp/Myadm/Spire1/Washc1/Mtpn/Fer/Capg/Nck1/Carmil2/Arpc1b/Wasl/Brk1/Hcls1/Snx9/Mlst8/Capn1	66
GO:0030041	actin filament polymerization	71/3231	176/17943	2.85e-12	8.48e-11	6.21e-11	Sptan1/Sptbn2/Dbn1/Add2/Nckap1/Bin1/Capza2/Pak3/Baiap2/Wasf1/Ppp1r9a/Hip1r/Arpc2/Cfl1/Actr2/Cyfip1/Arpc1a/Capza1/Add3/Mtor/Tmod2/Sptbn4/Tpm1/Rac1/Eps8/Coro1a/Ptk2b/Sptb/Rdx/Cttn/Gsn/Rhoa/Pfn1/Gas7/Twf1/Grb2/Coro1b/Arfgef1/Evl/Myo1c/Arpc4/Hax1/Arf6/Arpc5/Cdc42ep4/Gmfb/Arpc3/Rasa1/Arpc5l/Nck2/Twf2/Vasp/Mtss1/Myadm/Spire1/Washc1/Mtpn/Fer/Capg/Msrb2/Nck1/Carmil2/Arpc1b/Wasl/Aif1/Brk1/Hcls1/Snx9/Mlst8…	71
GO:0032970	regulation of actin filament-based process	127/3231	393/17943	3.38e-12	1e-10	7.35e-11	Sptan1/Sptbn2/Atp1a2/Atp1a1/Lrp1/Atp2a2/Actn2/Myh9l1/Clasp2/Dbn1/Add2/Nckap1/Wdr1/Bin1/Capza2/Pak3/Fscn1/Pak1/Baiap2/Wasf1/Rock2/Ppp1r9a/Hip1r/Arpc2/Shank1/Camk2d/Dsp/Cfl1/Actr2/Cyfip1/Arpc1a/Capza1/Add3/Arhgdia/Mtor/Tmod2/Sptbn4/Ryr2/Crk/Dstn/Cfl2/Shank3/Tpm1/Rac1/Hras/Eps8/Coro1a/Ptk2b/Sptb/Rdx/Cdc42/Limch1/Cttn/Shroom2/Gsn/Rhoa/Pfn1/Nos1/Rhob/Taok1/Arhgap44/Ppfia1/Pde4d/Twf1/Grb2/Coro1b/Arfgef…	127
GO:0009127	purine nucleoside monophosphate biosynthetic proce	66/3231	159/17943	3.56e-12	1.05e-10	7.67e-11	Ogdh/LOC103693780/Gapdh/LOC108351137/Vcp/Atp5f1a/Hk1/Pkm/Aldoa/Eno2/LOC100911625/Pgk1/Gpi/Atic/Pfkp/Atp5pd/Pgam1/Tpi1/Ogt/Atp5po/Cyc1/Atp5pb/Ampd2/Pfkl/Prps2/Map2k1/Ak4/Gart/Adsl/Ak1/Stoml2/Gmps/Galk1/Hprt1/LOC103689983/Adss/Gpd1/Aprt/Atp5mg/Cox5b/Hdac4/Ndufc2/Ak2/Pfas/Prkag2/Atp5mf/Dmac2l/Paics/Dhtkd1/Pfkfb2/Insr/Prtfdc1/Taz/Bcl2l1/Atp5me/Dnajc30/Atp5pf/Sphk2/Prkaa1/Ada/LOC303448/Atp5f1e/Stat3/A…	66
GO:0009168	purine ribonucleoside monophosphate biosynthetic p	66/3231	159/17943	3.56e-12	1.05e-10	7.67e-11	Ogdh/LOC103693780/Gapdh/LOC108351137/Vcp/Atp5f1a/Hk1/Pkm/Aldoa/Eno2/LOC100911625/Pgk1/Gpi/Atic/Pfkp/Atp5pd/Pgam1/Tpi1/Ogt/Atp5po/Cyc1/Atp5pb/Ampd2/Pfkl/Prps2/Map2k1/Ak4/Gart/Adsl/Ak1/Stoml2/Gmps/Galk1/Hprt1/LOC103689983/Adss/Gpd1/Aprt/Atp5mg/Cox5b/Hdac4/Ndufc2/Ak2/Pfas/Prkag2/Atp5mf/Dmac2l/Paics/Dhtkd1/Pfkfb2/Insr/Prtfdc1/Taz/Bcl2l1/Atp5me/Dnajc30/Atp5pf/Sphk2/Prkaa1/Ada/LOC303448/Atp5f1e/Stat3/A…	66
GO:0007030	Golgi organization	55/3231	122/17943	4.4e-12	1.29e-10	9.41e-11	Clasp2/Dnm2/Camsap3/Golga5/Vcpip1/Mapk1/Rab1a/Map2k1/Uso1/Stx6/Nsfl1c/Atl2/Tmed10/Cdc42/Mapk3/Htt/Lman2/Trappc12/Arfgef1/Stx5/Tmed2/Stk25/Zw10/Gbf1/Camsap2/Pi4k2a/Map2k2/Tmed7/Bag5/Rab33b/Stx16/Gorasp2/Tmed9/Pdcd10/Rab30/Golph3/Prmt5/Rbsn/Vti1a/Trappc8/Ubxn2b/Hikeshi/Csnk1d/Vamp4/Hace1/Sec16a/Vmp1/Dnajc28/Stx18/Arl1/Ehd3/Coro7/Hook1/Stx17/Cog4	55
GO:0009156	ribonucleoside monophosphate biosynthetic process	69/3231	171/17943	5.67e-12	1.65e-10	1.21e-10	Ogdh/LOC103693780/Gapdh/LOC108351137/Vcp/Atp5f1a/Hk1/Pkm/Aldoa/Eno2/LOC100911625/Pgk1/Gpi/Atic/Pfkp/Atp5pd/Pgam1/Tpi1/Ogt/Atp5po/Cyc1/Atp5pb/Ampd2/Pfkl/Prps2/Map2k1/Ak4/Gart/Adsl/Ak1/Stoml2/Gmps/Galk1/Hprt1/LOC103689983/Adss/Gpd1/Aprt/Atp5mg/Dhodh/Cox5b/Hdac4/Ndufc2/Ak2/Pfas/Prkag2/Atp5mf/Dmac2l/Paics/Dhtkd1/Pfkfb2/Insr/Prtfdc1/Umps/Taz/Bcl2l1/Atp5me/Dnajc30/Atp5pf/Sphk2/Prkaa1/Ada/LOC303448/Atp5…	69
GO:0022898	regulation of transmembrane transporter activity	95/3231	268/17943	5.83e-12	1.69e-10	1.24e-10	Atp1a2/Hk1/Actn2/Ank3/Dlg4/Shank2/Kif5b/Nrxn1/Slc25a4/Ywhae/Rph3a/Atp1b1/Nedd4/Dnm2/Hspa2/Ywhah/Phb2/Shank1/Camk2d/Cfl1/Nlgn3/Gpd1l/Calm1/Calm3/Calm2/Ryr2/Grm5/Park7/Snca/Cacnb4/Hpca/Ahcyl1/Anxa3/Shank3/Wnk2/Cacnb1/Cacnb3/Ptk2b/Nipsnap2/Ubqln1/Snx27/Htt/Mink1/Chp1/Nlgn1/Fxyd6/Gsto1/Pde4d/Ppif/Atp1b3/Pde4b/Slc9a3r1/Stk39/Scn3b/Gnb5/Scn2b/Oxsr1/Rasgrf2/Hecw2/Sri/Shisa6/Prnp/Fgf12/Fkbp1b/Gja1/Fmr1/A…	95
GO:0070997	neuron death	135/3231	429/17943	6.05e-12	1.75e-10	1.28e-10	Hspd1/Stxbp1/Gapdh/LOC108351137/Ap2b1/Syngap1/Lrp1/Dpysl4/Hsp90ab1/Hspa5/Eno2/LOC100911625/Hyou1/Aars/Gpi/Mapt/Ctnnb1/Vps35/Itsn1/Oxr1/Prkcg/Pak3/Dnajc5/Nefl/Capn2/Scn2a/Aifm1/Agap2/Ntrk2/Mtor/App/Grin2b/Psmc1/Sarm1/G6pd/Pin1/Park7/Snca/Sod2/Hras/Sncb/Coro1a/Ptk2b/Fyn/Cdk5/Ppp5c/Cdc42/Gsk3a/Prdx2/Pdpk1/Grm7/Src/Kras/Eif2s1/Grin1/Rack1/Gsk3b/Rhoa/Htt/Nos1/Chp1/Cd200/Rras2/Gabrb3/Casp3/Ppt1/Slc25a2…	135
GO:0050821	protein stabilization	70/3231	175/17943	6.49e-12	1.86e-10	1.37e-10	Hspd1/Stxbp1/Gapdh/LOC108351137/Cct2/Hsp90aa1/Nckap1/Cct3/Aak1/Calr/Tcp1/Cct8/Cct4/Cct5/Cct6a/Usp9x/Atp1b1/Phb/Cct7/Hip1r/Phb2/Hip1/Epha4/Ppib/Flot2/Pin1/Park7/Bag6/Dnaja3/Cdc37/Pfn1/Chp1/Hspa1a/Hspa1b/Sugt1/Flna/Pik3r1/Rps7/LOC100362830/Atp1b3/Lamp1/Bag5/Rpl5/Clu/Ncln/Pdcd10/Naa15/Ptges3/Tsc1/Rpl11/Stk4/Pex6/Camlg/Bag2/Mtmr9/Lamp2/Pten/Usp13/Rpl23/Pex19/Mul1/Wdr81/Golga7/Usp19/Sec16a/Irgm/Dvl1/D…	70
GO:0061951	establishment of protein localization to plasma me	36/3231	64/17943	7.25e-12	2.07e-10	1.52e-10	Ank3/Lrrc7/Vps35/Afdn/Gripap1/Rab10/Rab11a/Rack1/Gga3/Snx27/Arhgap44/Arl6/Rab31/Scrib/Vamp3/Rab8a/Gga1/Acsl3/Gorasp2/Golph3/Nectin3/Csk/Lypla1/Washc1/Vamp7/Arfrp1/Erbin/Commd1/Rab34/Vamp4/Golga7/Gopc/Nsg1/Krt18/Sec16a/Rilpl1	36
GO:0043113	receptor clustering	38/3231	70/17943	8.33e-12	2.37e-10	1.73e-10	Syngap1/Dlg4/Lrrc7/Dlg2/Nrxn1/Gphn/Pak1/Nrxn2/Grin2b/Thy1/Shank3/Cdk5/Crkl/LOC100911248/Gsn/Dnaja3/Snx27/Nlgn1/Flna/Scrib/Cd81/Mesd/Synj2bp/Shisa6/Lrrtm4/Grik2/Shisa7/Arhgef9/Ptn/Erbin/Agrn/Rer1/Fnta/Itgb2/Grik5/Lrp4/Dvl1/Slc7a11	38
GO:0007033	vacuole organization	66/3231	162/17943	9.77e-12	2.76e-10	2.02e-10	Hspa8/Vps35/Rab14/Ubqln2/Rab7a/Rab1a/Rab1b/LOC100363782/LOC102555167/Nsfl1c/Coro1a/Anxa2/Ralb/Scfd1/Sec22b/Ubqln1/Rab23/Pip4k2b/Ppt1/Rab39a/Fez1/Lamtor1/LOC100361543/Vps33a/Clvs1/Gba/Rab33b/Vps16/Syt7/Fam160a2/Map1lc3a/Vps18/Gabarapl2/Tmem165/Smcr8/Atg7/Gaa/Atg3/Trappc8/Gabarapl1/Map1lc3b/Ulk1/Ccdc115/Atg9a/Pip4k2c/Psen1/Rb1cc1/Ubxn2b/RGD1359108/Rab34/Hexa/Pip4k2a/Atg101/Pikfyve/Tmem41b/Snapin/Pi…	66
GO:0006890	retrograde vesicle-mediated transport, Golgi to ER	30/3231	48/17943	9.94e-12	2.79e-10	2.04e-10	Copb1/Rab6b/Rab6a/Arf5/Arf4/Tmed10/Scfd1/Sec22b/Htt/Lman2/Scyl1/Ergic1/Gbf1/Arcn1/Rab33b/Copb2/Bicd2/Ergic3/Golph3/Copz1/Arfgap2/Nbas/Cope/Rer1/Bet1l/Arfgap3/Kdelr1/Dnajc28/Stx18/Cog4	30
GO:0046928	regulation of neurotransmitter secretion	62/3231	148/17943	9.95e-12	2.79e-10	2.04e-10	Stxbp1/Syt1/Atp2a2/Dnm1l/Napb/Stx1b/Stx1a/Napa/Camk2a/Prkcg/Git1/Rims1/Ppp1r9a/Nrxn3/Sept5/Ntrk2/Calm1/Calm3/Calm2/Rab3a/Unc13a/Snca/Cacnb4/Rap1b/Rap1a/Cdk5/Rab5a/Rab5al1/Grm7/Gsk3b/Stxbp5/Nlgn1/Ncs1/Syp/Gipc1/Cacna1b/Apba2/Prrt2/Syt7/Dgki/Git2/Syt12/Cplx1/Vamp1/Vps18/Cplx3/Cplx2/Rims4/Fmr1/Adcy1/Prepl/Grm2/Bcl2l1/Slc30a1/Bace1/Cyth1/Snapin/Pnkd/Grik5/Dvl1/Nrn1/Asic1	62
GO:0019395	fatty acid oxidation	47/3231	98/17943	1.06e-11	2.95e-10	2.16e-10	Hadha/Acat1/Por/Hadhb/Etfa/Hsd17b4/Etfdh/Cpt2/Hibch/Decr1/Echs1/LOC100911186/Mtor/Ivd/Ech1/Acox1/Abcd3/Hadh/Etfb/Eci2/Acadl/Acads/Auh/Gcdh/Acadm/Nucb2/Cpt1a/Echdc1/Akt1/Phyh/Fabp3/Lonp2/Acox3/Cpt1c/Cygb/Prkaa1/Acat2/Pex5/Acaa1b/Acacb/Mlycd/Dbi/Appl2/Hacl1/Echdc2/Slc25a17/Acad11	47
GO:1905477	positive regulation of protein localization to mem	51/3231	111/17943	1.09e-11	3.02e-10	2.21e-10	Ap2b1/Lrp1/Ank3/Ppp1r9b/Kif5b/Dpp6/Nrxn1/Mff/Pak1/LOC102556337/Arpc2/Akap5/Ezr/Hpca/Rab11a/Hras/Cacnb3/Fyn/Cdk5/Dpp10/Pgrmc1/Pdpk1/Rack1/Snx27/Chp1/Necab2/Rab11fip2/Myo1c/Arf6/Cd81/Clip3/LOC108348122/Mesd/Sqstm1/Acsl3/Ptpn9/C2cd5/Akt1/Prnp/Cnpy4/Rhog/Fis1/Pdcd5/Prkci/Wnk3/Ptn/Rer1/Commd1/Itgb1/Lrp4/Mief1	51
GO:0006903	vesicle targeting	26/3231	38/17943	1.13e-11	3.12e-10	2.29e-10	Pclo/Myh9l1/Clasp2/Exoc4/Cul3/Tmed10/Ykt6/Nlgn1/Tmed2/Scrib/Gbf1/Pdcd6/Sar1b/Gosr1/Tmed9/Tbc1d23/Pef1/Fam91a1/Tfg/Wdr11/Arfgap2/Psen1/Sec16a/Arfgap3/Stard3nl/RGD1310429	26
GO:0099174	regulation of presynapse organization	26/3231	38/17943	1.13e-11	3.12e-10	2.29e-10	Vps35/Snap91/Nrxn1/Ptprs/Farp1/Lrrc4b/Nlgn3/App/Snca/Eif4g1/Nlgn1/Gpc4/Arf6/Mdga2/Lrfn4/Mdga1/LRRTM1/Ntng2/Slitrk3/Slitrk2/Slitrk1/Il1rapl1/Picalm/Grid2/Lrfn3/Ntrk3	26
GO:0009124	nucleoside monophosphate biosynthetic process	71/3231	181/17943	1.37e-11	3.75e-10	2.74e-10	Ogdh/LOC103693780/Gapdh/LOC108351137/Vcp/Atp5f1a/Hk1/Pkm/Aldoa/Eno2/LOC100911625/Pgk1/Gpi/Atic/Pfkp/Atp5pd/Pgam1/Tpi1/Ogt/Atp5po/Cyc1/Atp5pb/Ampd2/Pfkl/Prps2/Map2k1/Ak4/Gart/Adsl/Ak1/Stoml2/Gmps/Galk1/Hprt1/LOC103689983/Adss/Gpd1/Aprt/Atp5mg/Dhodh/Cox5b/Hdac4/Ndufc2/Ak2/Pfas/Dut/Prkag2/Atp5mf/Dmac2l/Paics/Dhtkd1/Pfkfb2/Insr/Prtfdc1/Umps/Taz/Bcl2l1/Atp5me/Dnajc30/Atp5pf/Sphk2/Tk2/Prkaa1/Ada/LOC303…	71
GO:0032412	regulation of ion transmembrane transporter activi	92/3231	260/17943	1.41e-11	3.84e-10	2.81e-10	Atp1a2/Hk1/Actn2/Ank3/Dlg4/Shank2/Kif5b/Nrxn1/Ywhae/Rph3a/Atp1b1/Nedd4/Dnm2/Hspa2/Ywhah/Phb2/Shank1/Camk2d/Cfl1/Nlgn3/Gpd1l/Calm1/Calm3/Calm2/Ryr2/Grm5/Park7/Cacnb4/Hpca/Ahcyl1/Anxa3/Shank3/Wnk2/Cacnb1/Cacnb3/Ptk2b/Nipsnap2/Ubqln1/Snx27/Htt/Mink1/Chp1/Nlgn1/Fxyd6/Gsto1/Pde4d/Ppif/Atp1b3/Pde4b/Slc9a3r1/Stk39/Scn3b/Gnb5/Scn2b/Oxsr1/Rasgrf2/Hecw2/Sri/Shisa6/Prnp/Fgf12/Fkbp1b/Fmr1/Akap7/Neto2/Shisa7/…	92
GO:0060997	dendritic spine morphogenesis	37/3231	68/17943	1.43e-11	3.88e-10	2.84e-10	Srcin1/Opa1/Dnm1l/Dlg4/Shank2/Ctnnd2/Dbn1/Dnm3/Afdn/Pak3/Baiap2/Ppp1r9a/Shank1/Cfl1/Actr2/Epha4/Nlgn3/Pafah1b1/Shank3/Cdk5/Cdc42/Arhgap44/Nlgn1/Ube3a/Epha5/Itpka/Mfn1/Ephb3/Pten/Pdlim5/Kalrn/Ephb1/Wasl/Dhx36/Dvl1/Lzts3/Stau2	37
GO:0048588	developmental cell growth	94/3231	268/17943	1.49e-11	4.03e-10	2.95e-10	Dpysl2/Gdi1/Lrp1/Hsp90ab1/Syt1/L1cam/Hsp90aa1/Clasp2/Mapt/Dbn1/Plxna4/Ctnnb1/Plxna1/Alcam/Slc25a4/Afdn/Ptprs/Usp9x/Dnm2/Rims1/Sh3gl2/Pak1/Rasal1/Wasf1/Tomm70/Camk2d/Cyfip1/Vcl/Shtn1/Mtor/Plaa/Nlgn3/App/G6pd/Pafah1b1/Unc13a/Pin1/Plxna3/Rab11a/Dcx/Hnrnpk/Cdk5/Cttn/Cpne5/Gsk3a/Cdkl5/Gsk3b/Rgma/Sema7a/Mgll/Impact/Rab21/Syt3/Ist1/Islr2/Omg/Trim46/Ndel1/Bmpr2/Mag/Nrp2/Anapc2/Slit1/Sema4a/Twf2/Olfm1/Eph…	94
GO:0010821	regulation of mitochondrion organization	57/3231	132/17943	1.56e-11	4.2e-10	3.07e-10	Opa1/Dnm1l/Vdac1/Mapt/Vps35/Vat1/Slc25a5/Mff/Pde2a/LOC102556337/Hip1r/Htra2/Stoml2/Cttn/Gsk3a/Gsk3b/Htt/Cdc37/Hspa1l/Hspa1a/Hspa1b/Dhodh/Ppif/Rhot2/Ddhd2/Gba/March5/Bid/Bax/Golph3/Akt1/Mfn1/Fam162a/Gpx1/Bnip3/Atg7/Pam16/Usp30/Higd1a/Fis1/Pdcd5/Bcl2l1/Apopt1/Stat2/Fbxo7/Ptpn5/Bak1/Prkaa1/Atp5if1/Mul1/Nol3/Slc35f6/Ddhd1/Tigar/Mief1/Bok/Vps13d	57
GO:0006904	vesicle docking involved in exocytosis	29/3231	46/17943	1.61e-11	4.33e-10	3.17e-10	Sptbn2/Stxbp1/Ncam1/Stx1b/Stx1a/Nrxn1/Camk2a/Exoc4/Rims1/Sept5/Exoc6b/Rab3a/Unc13a/Rab10/Rab3c/Ralb/Rab3b/Vps45/Scfd1/Rab3d/Ykt6/Vps33a/Rab8a/Rab8b/Vps33b/Rab15/Scfd2/Vps18/Cplx2	29
GO:0034404	nucleobase-containing small molecule biosynthetic	68/3231	171/17943	1.77e-11	4.74e-10	3.47e-10	Ogdh/LOC103693780/Gapdh/LOC108351137/Vcp/Hk1/Pkm/Aldoa/Eno2/LOC100911625/Acat1/Pgk1/Gpi/Ldha/Pfkp/Pgam1/Tpi1/Ogt/Pde2a/Pfkl/Cnp/Acot7/Cmpk1/Nme2/Ak1/Gmps/Nme1/Galk1/Hprt1/LOC103689983/Gpd1/Guk1/Aprt/Pde4d/Dhodh/Itpa/Nudt9/Hdac4/Pde4b/Ctps1/Pde10a/Fhit/Dut/Prkag2/Nudt10/Entpd2/Nme3/Hint1/Ctps2/Nudt3/Dhtkd1/Pfkfb2/Insr/Prtfdc1/Umps/Pde1a/Dnph1/Prkaa1/Ada/Mlycd/LOC303448/Nudt1/Stat3/Adk/Tigar/Entpd5…	68
GO:0007215	glutamate receptor signaling pathway	48/3231	103/17943	2.33e-11	6.2e-10	4.54e-10	Atp1a3/Dlg4/Shank2/Plcb1/Nrxn1/Camk2a/Rph3a/Shank1/Cfl1/Nlgn3/App/Grin2b/Unc13a/Grm5/Park7/Anxa3/Shank3/Ptk2b/Fyn/Gria1/Grm7/Grin1/Mink1/Gria3/Nlgn1/Necab2/Ncstn/Gria4/Rasgrf2/Shisa6/Grid1/Prnp/Homer2/Fmr1/Grik2/Neto2/Shisa7/Grm2/Dagla/Grm1/Kalrn/Grik3/Grid2/Grik5/Cnih2/Dapk1/Grin2a/Neto1	48
GO:0048168	regulation of neuronal synaptic plasticity	40/3231	78/17943	2.56e-11	6.78e-10	4.96e-10	Syngap1/Dlg4/Camk2g/Camk2a/Rims1/Ncdn/Slc8a2/Nptn/App/Grin2b/Rab3a/Unc13a/Grm5/Snca/Rab11a/Shank3/Rac1/Hras/Cntn2/Rab5a/Kras/Grin1/Gsk3b/Syp/Vgf/Rab8a/Rheb/Lnpep/Shisa6/Syngr1/Kcnj10/Grik2/Kit/Shisa7/Bcan/Kalrn/S100b/Grin2a/Neto1/Nsmf	40
GO:0034440	lipid oxidation	47/3231	100/17943	2.59e-11	6.82e-10	4.99e-10	Hadha/Acat1/Por/Hadhb/Etfa/Hsd17b4/Etfdh/Cpt2/Hibch/Decr1/Echs1/LOC100911186/Mtor/Ivd/Ech1/Acox1/Abcd3/Hadh/Etfb/Eci2/Acadl/Acads/Auh/Gcdh/Acadm/Nucb2/Cpt1a/Echdc1/Akt1/Phyh/Fabp3/Lonp2/Acox3/Cpt1c/Cygb/Prkaa1/Acat2/Pex5/Acaa1b/Acacb/Mlycd/Dbi/Appl2/Hacl1/Echdc2/Slc25a17/Acad11	47
GO:1901880	negative regulation of protein depolymerization	39/3231	75/17943	2.6e-11	6.82e-10	4.99e-10	Sptan1/Sptbn2/Map1a/Clasp2/Clip2/Add2/Apc/Capza2/Arhgef2/Arpc2/Cfl1/Capza1/Add3/Camsap3/Tmod2/Sptbn4/Camsap1/Tpm1/Eps8/Sptb/Rdx/Shroom2/Gsn/Taok1/Twf1/Stmn2/Katnb1/Camsap2/Specc1l/Twf2/RGD1305733/Apc2/Mtpn/Capg/Swap70/Carmil2/Map2/Eml4/Lima1	39
GO:0006631	fatty acid metabolic process	121/3231	379/17943	2.68e-11	7.01e-10	5.13e-10	Fasn/Hadha/Acat1/Acad9/Prkar2b/Acly/Dld/Acsbg1/Aldh5a1/Por/Acsf2/Hadhb/Acaca/Etfa/Hsd17b4/Etfdh/Cpt2/Hibch/Pck2/Decr1/Echs1/LOC100911186/Mtor/Plaa/Ivd/Pccb/Ech1/Acox1/Abcd3/Acot7/Hadh/Snca/Faahl/Faah/Gstp1/Crat/Th/Etfb/Eci2/Acsl1/Acadl/Cbr1/Mapk3/Fabp5/Acads/Auh/Gcdh/Pdk3/Hsd17b12/Mgll/Hacd3/Slc27a1/Pnpla8/Prxl2b/Them4/Aldh3a2/Ephx2/Hsd17b8/Acadm/Nucb2/Anxa1/Ptgr2/Gk/Prkag2/Acsl3/Fads2/Cpt1a/Slc2…	121
GO:0051495	positive regulation of cytoskeleton organization	84/3231	232/17943	2.79e-11	7.26e-10	5.32e-10	Dync1h1/Actn2/Mapt/Nckap1/Gda/Wdr1/Clip1/Bin1/Apc/Pak1/Baiap2/Wasf1/Rock2/Hip1r/Arpc2/Cfl1/Actr2/Cyfip1/Arpc1a/Mtor/Mapre1/Plxna3/Nsfl1c/Dstn/Cfl2/Tpm1/Rac1/Hras/Coro1a/Ptk2b/Cdc42/Limch1/Cttn/Gsn/Ranbp1/Rhoa/Pfn1/Hspa1a/Hspa1b/LOC108348108/Rps3/Arl2/Grb2/Coro1b/Evl/Flna/Myo1c/Arpc4/Hax1/Ppm1e/Arf6/Stmn2/Katnb1/Cd47/Arpc5/Cdc42ep4/Pfdn2/Gmfb/Arpc3/Spast/Arpc5l/Nck2/Tsc1/Vasp/Mtss1/Slain2/Spire1/W…	84
GO:0006458	'de novo' protein folding	26/3231	39/17943	2.82e-11	7.3e-10	5.34e-10	Hspd1/Hspa8/Cct2/Hspa9/Hspa5/Hsph1/Uggt1/Hspa2/St13/Hspa1l/Hspa1a/Hspa1b/Ero1a/Dnajc7/Hspa13/Dnajb4/Ptges3/Tor1a/Chchd4/LOC100361898/Selenof/Dnajb1/Dnajb14/Dnajb12/Entpd5/Bag1	26
GO:0010977	negative regulation of neuron projection developme	70/3231	180/17943	3.03e-11	7.83e-10	5.73e-10	Dpysl3/Crmp1/Gdi1/Syngap1/Lrp1/Stx1b/Dnm3/Ptprs/Ywhah/Ppp3ca/Epha4/Nlgn3/Gfap/Pafah1b1/Prkcsh/Plxna3/Thy1/Asap1/Cdk5/Gsk3a/Gsk3b/Rgma/Rhoa/Sema7a/Nlgn1/Ube3a/Flna/Arf6/Stmn2/Ptk2/Rap1gap2/Trim46/Bag5/Itm2c/Mag/Ptpn9/Slit1/Rtn4rl2/Sema4a/Ptprg/Tsc1/Efnb2/Epha7/Carm1/Tsc2/Ulk1/Fkbp4/Sez6/Dab1/Psen1/Sema4f/Rtn4r/Ctsz/Pten/Rapgef2/Dync1i2/Ptprz1/Map2/Cspg4/Fat3/Nrp1/Snapin/Inpp5f/Lrp4/B2m/Cd38/Inppl1…	70
GO:0048814	regulation of dendrite morphogenesis	52/3231	117/17943	3.24e-11	8.33e-10	6.1e-10	Srcin1/Opa1/Dnm1l/Dbn1/Dnm3/Afdn/Nedd4/Pak3/Baiap2/Ppp1r9a/Ywhah/Ppp3ca/Cfl1/Actr2/Epha4/Nlgn3/Akap5/Sarm1/Pafah1b1/Tnik/Shank3/Cdk5/Cdkl5/Grin1/Gsk3b/Arhgap44/Nlgn1/Ube3a/Rab21/Adgrb3/Tbc1d24/Numbl/Lzts1/Itpka/Cux1/Anapc2/Hecw2/Mfn1/Fmr1/Vamp7/Ilk/Pten/Il1rapl1/Pdlim5/Hecw1/Rapgef2/Ptprz1/Kalrn/Dhx36/Lzts3/Nsmf/Stau2	52
GO:0006470	protein dephosphorylation	101/3231	299/17943	3.29e-11	8.42e-10	6.17e-10	Hsp90ab1/Ppp2r1a/Ppp1r9b/Ptprs/Ppp1r7/Ywhae/Ywhab/Ppp1ca/Ppp1cc/Ppp1cb/Ppp3cb/Gnai2/Rock2/Ppia/Ppp3ca/Ptpn11/Pdp1/Calm1/Calm3/Calm2/Pin1/Ppp2r2a/Ppp2r1b/Ppp6r3/Ppp5c/Lmtk2/Timm50/Phactr1/Mtmr7/Ppp2r5e/Htt/Nceh1/Ppp2r5c/Lhpp/Ppp6r1/Ppp1r12a/Ptpra/Ppm1e/Ptpa/B3gat3/Mtmr1/Ptprk/Ppme1/Mtmr2/Ptpn23/Gba/Pgp/Ptprn2/Ppp2r5b/Ppp6c/Ppm1b/Shoc2/Ptpn9/Ppp3cc/Ppm1h/Slc39a10/Igbp1/Tab1/Tiprl/Ptp4a1/LOC10036569…	101
GO:0036503	ERAD pathway	44/3231	91/17943	3.39e-11	8.64e-10	6.33e-10	Vcp/Hspa5/Uggt1/Ubqln2/Usp14/Psmc6/Bag6/Ccdc47/Ubqln1/Stub1/Sgta/Ube4a/Man1b1/Hspa13/Dnajc10/Ubxn4/Ufd1/Faf2/Ube4b/Erlin2/Tor1a/Ubxn1/Get4/Os9/Stt3b/Sgtb/Dnajb2/Bcap31/Tmub1/Tmem259/Usp13/Sel1l/Erlin1/Dnajb14/Hm13/Usp19/Dnajb12/Usp25/Fbxo6/Erlec1/Svip/Aup1/Ube2j2/Sec61b	44
GO:0042026	protein refolding	23/3231	32/17943	3.64e-11	9.22e-10	6.76e-10	Hspd1/Hspa8/Hspa9/Hspa5/Hspa2/Ppia/Ppib/Ppid/Dnaja2/St13/Hspa1l/Hspa1a/Hspa1b/LOC108348108/Ppif/Hspa13/Bag5/Bag5l1/Dnajb2/Dnaja4/Ppic/B2m/Ppih	23
GO:1903076	regulation of protein localization to plasma membr	51/3231	114/17943	3.71e-11	9.39e-10	6.88e-10	Lrp1/Ppp1r9b/Kif5b/Dpp6/Nrxn1/Camk2g/Camk2a/Csnk2a1/Ap2m1/Camk2d/Gripap1/Akap5/Stx7/Ezr/Rab11a/Cdk5/Dpp10/Pgrmc1/Pdpk1/Rack1/Arhgap44/Ppfia1/Rab11fip2/Pik3r1/Arf6/Hectd1/Clip3/LOC108348122/Sqstm1/Acsl3/Ptpn9/Akt1/Stx8/Prnp/Ppp2r5a/Cnpy4/Csk/Rhog/Lypla1/Prkci/Wnk3/Bcl2l1/Grm1/Rer1/Commd1/Kalrn/Picalm/Itgb1/Vamp4/Gopc/Vamp8	51
GO:0006893	Golgi to plasma membrane transport	35/3231	64/17943	4.19e-11	1.05e-09	7.72e-10	Ank3/Exoc4/Dnm2/Arf2/Ccdc22/Arf5/Rab10/Arf4/Exoc8/Exoc2/Exoc5/Exoc1/Rack1/Gga3/Ccdc93/Arl3/Rab31/Vamp3/Arfgef2/Gga1/Acsl3/Stxbp6/Golph3/Llgl1/Csk/Lypla1/Vamp7/Arfrp1/Commd1/Rab34/Vamp4/Golga7/Gopc/Krt18/Sec16a	35
GO:0008361	regulation of cell size	81/3231	223/17943	5.22e-11	1.31e-09	9.59e-10	Dpysl2/Gdi1/Lrp1/Hsp90ab1/L1cam/Hsp90aa1/Atp2b2/Clasp2/Mapt/Dbn1/Plxna4/Slc12a5/Ptprs/Ogt/Dnm2/Pak1/Cfl1/Cyfip1/Shtn1/Mtor/Pafah1b1/Plxna3/Rab11a/Shank3/Dcx/Rac1/Rdx/Cdk5/Cttn/Cdkl5/Gsk3b/Rgma/Rhoa/Sema7a/Mgll/Akt3/Lars/Lrrc8a/Rab21/Ist1/Rap1gap2/Slc9a3r1/Islr2/Omg/Trim46/Ndel1/Bmpr2/Mag/Lrrc8b/Rptor/Anapc2/Slit1/Sema4a/Akt1/Arhgap5/Anxa7/Twf2/Tsc1/Olfm1/Epha7/Tsc2/Clcn3/Clns1a/Ulk1/Ilk/Sema4f/Rt…	81
GO:0007032	endosome organization	31/3231	53/17943	5.25e-11	1.31e-09	9.6e-10	Dnm1/Stx6/Rab11a/Exoc8/Rab5c/Rab5b/Rab5a/Rab5al1/Dnajc13/Coro1c/Snx3/Lamtor1/LOC100361543/Pi4k2a/Vps33b/Arfgef2/Fam160a2/Sqstm1/Tmcc1/Vps18/Washc1/Rab22a/Washc4/Chmp2b/Pik3c3/Als2/Usp8/Vps4b/Pheta1/Synj1/Hook1	31
GO:1903008	organelle disassembly	43/3231	89/17943	5.84e-11	1.45e-09	1.06e-09	Vcp/Dnm1l/Vdac1/Kif5b/Klc1/Htra2/Cttn/Gsk3a/Htt/Cdc37/Stx5/Gbf1/Gba/Mcts1/Sqstm1/Cisd2/Spast/Map1lc3a/Gfm2/Gabarapl2/Denr/Bnip3/Atg7/Pelo/Atg3/Usp30/Mrrf/Fis1/Gabarapl1/Map1lc3b/Ulk1/Atg9a/Rb1cc1/Fundc2/Mtif3/Fbxo7/Fundc1/Atp5if1/Mul1/Gabarap/Tigar/Atg2a/Vps13d	43
GO:0072384	organelle transport along microtubule	40/3231	80/17943	7.09e-11	1.76e-09	1.29e-09	Dync1h1/Map6/Mapt/Kif5b/Ap3b2/Uchl1/Actr1a/Kif1a/Wasf1/Nefl/Ap3d1/Actr1b/Rab1a/Pafah1b1/Map2k1/Cdc42/Kif1b/Htt/Copg1/Rhot2/Fez1/Actr10/Lamp1/Ap3m2/Trim46/Sybu/Ndel1/Pex14/Bicd2/Spast/Ap3s1/Ap3s2/Vamp7/Borcs5/Nefh/Map2/Ap3b1/Snapin/Bicd1/Cnih2	40
GO:0032456	endocytic recycling	29/3231	48/17943	7.29e-11	1.8e-09	1.32e-09	Actn2/Ehd1/Vps50/Rab14/Arhgap1/Ccdc22/Rab11b/Stx6/Lmtk2/Snx4/Gga3/Ccdc93/Vps52/Ehd4/Arf6/Vps53/Rab35/Rab8a/Ptpn23/Acap2/Vps29/Eipr1/Snf8/Vps26c/Inpp5f/Snx17/Rab13/Ehd3/Epg5	29
GO:1902905	positive regulation of supramolecular fiber organi	76/3231	206/17943	8.71e-11	2.14e-09	1.57e-09	Actn2/Mapt/Nckap1/Gda/Wdr1/Clip1/Bin1/Apc/Pak1/Baiap2/Wasf1/Rock2/Hip1r/Arpc2/Cfl1/Actr2/Cyfip1/Arpc1a/Mtor/Mapre1/App/Dstn/Cfl2/Tpm1/Rac1/Coro1a/Ptk2b/Cdc42/Limch1/Cttn/Gsn/Rhoa/Pfn1/Hspa1a/Hspa1b/LOC108348108/Rps3/Arl2/Grb2/Coro1b/Evl/Flna/Myo1c/Arpc4/Ppm1e/Arf6/Stmn2/Katnb1/Cd47/Arpc5/Cdc42ep4/Gmfb/Arpc3/Spast/Arpc5l/Nck2/Tsc1/Vasp/Mtss1/Slain2/Spire1/Washc1/Psen1/Drg1/Fer/Swap70/Nck1/Carmil2/…	76
GO:0051084	'de novo' posttranslational protein folding	25/3231	38/17943	1.05e-10	2.58e-09	1.89e-09	Hspa8/Cct2/Hspa9/Hspa5/Hsph1/Uggt1/Hspa2/St13/Hspa1l/Hspa1a/Hspa1b/Ero1a/Dnajc7/Hspa13/Dnajb4/Ptges3/Tor1a/Chchd4/LOC100361898/Selenof/Dnajb1/Dnajb14/Dnajb12/Entpd5/Bag1	25
GO:1902305	regulation of sodium ion transmembrane transport	33/3231	60/17943	1.23e-10	2.99e-09	2.19e-09	Atp1a2/Ank3/Kif5b/Atp1b1/Nedd4/Dnm2/Ywhah/Camk2d/Gpd1l/Wnk2/Nos1/Chp1/Fxyd6/Atp1b3/Slc9a3r1/Stk39/Scn3b/Scn2b/Hecw2/Fgf12/Neto2/Dmd/Wnk3/Agrn/Commd1/Fxyd7/Glrx/Hecw1/Slc9a1/Fxyd1/Neto1/Snta1/Tesc	33
GO:0032272	negative regulation of protein polymerization	38/3231	75/17943	1.28e-10	3.1e-09	2.27e-09	Sptan1/Sptbn2/Tubb4a/Add2/Capza2/Hip1r/Arpc2/Cfl1/Capza1/Add3/Tmod2/Mapre1/Vdac2/Sptbn4/Snca/Tbcd/Tpm1/Eps8/Sptb/Rdx/Gsn/Pfn1/Twf1/Arfgef1/Stmn2/Clip3/LOC108348122/Stmn1/Twf2/Myadm/Fkbp4/Mtpn/Capg/Carmil2/Map2/Eml2/Dyrk1a/Capn1	38
GO:0002028	regulation of sodium ion transport	43/3231	91/17943	1.45e-10	3.5e-09	2.57e-09	Cntn1/Atp1a2/Atp1a1/Ank3/Kif5b/Atp1b1/Nedd4/Dnm2/Ywhah/Camk2d/Slc8a1/Gpd1l/Sptbn4/Ahcyl1/Wnk2/Nos1/Chp1/Fxyd6/Gnas/Akt3/Atp1b3/Slc9a3r1/Stk39/Ppme1/Scn3b/Scn2b/Hecw2/Akt1/Fgf12/Neto2/Dmd/Wnk3/Agrn/Commd1/Fxyd7/Serpine2/Glrx/Hecw1/Slc9a1/Fxyd1/Neto1/Snta1/Tesc	43
GO:0046434	organophosphate catabolic process	74/3231	201/17943	1.72e-10	4.14e-09	3.03e-09	Ogdh/LOC103693780/Gapdh/LOC108351137/Vcp/Hk1/Pkm/Aldoa/Eno2/LOC100911625/Acat1/Pgk1/Gpi/Plcb1/Ldha/Gpd2/Pfkp/Pgam1/Tpi1/Ogt/Idh1/Pde2a/Prdx6/Gpd1l/Pfkl/Cnp/Acot7/Galk1/Hprt1/LOC103689983/Mtmr7/Abhd12/Gpd1/Pnpla8/Pde4d/Itpa/Nudt9/Hdac4/Pde4b/Inpp1/Mtmr2/Smpdl3b/Pde10a/Fhit/Dut/Prkag2/Abhd6/Nudt10/Entpd2/Hint1/Nudt3/Dhtkd1/Pfkfb2/Insr/Smpd3/Pten/Inpp5a/Pde1a/Dnph1/Prkaa1/Gpcpd1/Ada/Mlycd/LOC303448/…	74
GO:0032273	positive regulation of protein polymerization	55/3231	132/17943	1.85e-10	4.44e-09	3.25e-09	Hsp90aa1/Mapt/Nckap1/Gda/Clip1/Bin1/Apc/Pak1/Baiap2/Wasf1/Hip1r/Arpc2/Actr2/Cyfip1/Arpc1a/Mtor/Mapre1/Rac1/Coro1a/Ptk2b/Cttn/Gsn/Rhoa/Pfn1/Hspa1a/Hspa1b/LOC108348108/Rps3/Arl2/Grb2/Coro1b/Evl/Myo1c/Arpc4/Arf6/Arpc5/Cdc42ep4/Gmfb/Arpc3/Tppp3/Arpc5l/Nck2/Vasp/Slain2/Spire1/Washc1/Drg1/Fer/Nck1/Carmil2/Arpc1b/Wasl/Brk1/Snx9/Mlst8	55
GO:0007612	learning	68/3231	179/17943	1.94e-10	4.63e-09	3.39e-09	Atp1a3/Atp1a2/Map1a/Syngap1/Vdac1/Ppp1r9b/Shank2/Prkar2b/Ctnnd2/Amph/Plcb1/Slc12a5/Nrxn1/Snap25/Pak1/Shank1/Nrxn3/Nrxn2/Actr2/Slc8a2/Ntrk2/Mtor/Nptn/Nlgn3/App/Grin2b/Grm5/Brsk1/Arf4/Th/Shank3/Uba6/Cntn2/Cdk5/Pgrmc1/Grm7/Kras/Slc6a1/Grin1/Htt/Ppt1/Pak7/Adgrb3/Ddhd2/Gabra5/Comt/Dgki/Gmfb/Apbb1/Ppp1r1b/Slc24a2/Abl2/Kit/Pak6/Adcy3/Ptn/Nptx2/Ptprz1/Kalrn/Itgb1/Pde1b/Jph4/Slc7a11/Grin2a/Asic1/Neto1/Rgs…	68
GO:0031623	receptor internalization	54/3231	129/17943	2.19e-10	5.22e-09	3.82e-09	Dnm1/Ap2b1/Dlg4/Napb/Dnm3/Nedd4/Snap25/Dnm2/Sh3gl2/Ap2m1/Ubqln2/Akap5/Grk2/Scyl2/Lrpap1/Snca/Ezr/Hpca/Cntn2/Sirt2/Rab5a/Gria1/Ankrd13d/Tfrc/Snx1/Rab31/Necab2/Grb2/Scrib/Cd81/Mtmr2/Synj2bp/Sdcbp/Arrb1/Fmr1/LRRTM1/Efnb2/Ulk1/Lmbrd1/Lrrtm2/Cd9/Caly/Tbc1d5/Ptpn5/Pacsin1/Picalm/Itgb1/Itgb2/Ophn1/Atxn2/Fcer1g/Pld2/Flot1/Synj1	54
GO:0034330	cell junction organization	89/3231	260/17943	2.21e-10	5.25e-09	3.84e-09	Actn4/Lrp1/Actn2/Myh9l1/Clasp2/Ctnnd2/Epb41l3/Ctnnb1/Nfasc/Cxadr/Ctnnd1/Wdr1/Afdn/Tln1/Pdcd6ip/Arvcf/Fscn1/Ctnna1/Rock2/Dsp/Cfl1/Pkp4/Vcl/Capza1/Cdh13/Camsap3/Cdh11/Nectin1/Rap1b/Thy1/Tbcd/Rac1/Cdh10/Ptk2b/Rap1a/Cntnap1/Rdx/Cdc42/Limch1/Cttn/Prkaca/Pdpk1/Shroom2/Src/Lin7b/Rhoa/Coro1c/Arl2/Slk/Flna/Myo1c/Mtdh/Arf6/Ptk2/Ptprk/Rab8b/Numbl/Fermt2/Ptpn23/Cdh9/Tsc1/Gja1/Taok2/Mtss1/Cdh12/Ajm1/Gnpat/Csk…	89
GO:0070507	regulation of microtubule cytoskeleton organizatio	74/3231	202/17943	2.24e-10	5.29e-09	3.87e-09	Dync1h1/Tubb4a/Map1a/Clasp2/Map6/Clip2/Mapt/Ctnnb1/Gda/Clip1/Xpo1/Pdcd6ip/Apc/Pak1/Arhgef2/Rock2/Mark2/Gnai1/Camsap3/Mapre1/Pafah1b1/Atat1/Snca/Nsfl1c/Camsap1/Tbcd/Mapre3/Rac1/Map1s/Gsk3b/Ranbp1/Rhoa/Prune1/Taok1/Hspa1a/Hspa1b/LOC108348108/Rps3/Arl2/Stmn2/Clip3/LOC108348122/Stmn1/Katnb1/Camsap2/Bicd2/Spast/Specc1l/Chmp2a/Chordc1/Cyld/Nubp1/Slain2/RGD1305733/Fkbp4/Apc2/Stmn4/Cep97/Drg1/Agrn/Ubxn2b…	74
GO:0046128	purine ribonucleoside metabolic process	36/3231	70/17943	2.26e-10	5.32e-09	3.9e-09	Opa1/Gphn/Ampd2/Ak4/Pcmt1/Ahcyl1/Nme2/Ak1/Gnai3/Gmps/Nme1/Nt5c3a/Hprt1/LOC103689983/Rhoa/Ahcyl2/Rab23/Guk1/Ran/Aprt/Mri1/Pnp/Efl1/Comt/Gamt/Enoph1/Nme3/Mfn1/Nt5c2/Prtfdc1/Ahcy/Mocs2/Apip/Ada/Adk/Gtpbp1	36
GO:0006612	protein targeting to membrane	49/3231	112/17943	2.34e-10	5.49e-09	4.02e-09	Gdi1/Hspa5/Ank3/Oga/Ogt/Exoc4/Mff/Pak1/LOC102556337/Arpc2/Hpca/Hras/Cacnb1/Cacnb3/Fyn/Cdk5/Chp1/Asna1/Sgta/Myo1c/Rab8b/Pex16/Vps37b/C2cd5/Prnp/Sgtb/Golga7b/Rabgef1/Fis1/Sec63/Vamp7/Srp68/Ssr3/Sec61a2/Srp54a/Pex3/Zdhhc3/Srpra/Pex5/Pex19/Pex26/Golga7/Arl6ip1/Vps37c/Sec61a1/Srp19/Sec61b/Mief1/Rab3ip	49
GO:0050772	positive regulation of axonogenesis	46/3231	102/17943	2.4e-10	5.6e-09	4.1e-09	Tubb2b/Gdi1/Lrp1/L1cam/Map6/Mapt/Dbn1/Plxna4/Plxna1/Snap91/Plxnb2/Pak1/Nefl/Cyfip1/Plxna2/Shtn1/Ntrk2/Pafah1b1/Map2k1/Plxna3/Rab11a/Dcx/Cdkl5/Gsk3b/Sema7a/Plxnb1/Stk25/Ist1/Plxnd1/Islr2/Map2k2/Ndel1/Bmpr2/Anapc2/Twf2/Ilk/Slitrk1/Amigo1/Trpv2/Picalm/Nrp1/Zfyve27/Rnd2/Rufy3/Ntrk3/Bcl11a	46
GO:0045022	early endosome to late endosome transport	25/3231	39/17943	2.43e-10	5.65e-09	4.14e-09	Rab7a/Mapk1/Map2k1/Ezr/Rdx/Lmtk2/Mapk3/Rab5a/Src/Dnajc13/Flna/Rab21/Snx3/Mtmr2/Map2k2/Ptpn23/Snx12/Fam160a2/Snf8/Stx8/Wdr91/Chmp3/Wdr81/Pik3c3/Hook1	25
GO:0008089	anterograde axonal transport	28/3231	47/17943	2.48e-10	5.74e-09	4.2e-09	Map1a/Kif5c/Kif5b/Ap3b2/Dlg2/Kif1a/Nefl/Ap3d1/Arl8a/Arl8b/Mapk8ip3/Kif3a/Kif1b/Rab21/Fez1/Spg7/Ap3m2/Trim46/Sybu/Spast/Ap3s1/Rab27b/Fmr1/Ap3s2/Map2/Ap3b1/Snapin/Cnih2	28
GO:0032886	regulation of microtubule-based process	83/3231	237/17943	2.49e-10	5.76e-09	4.22e-09	Dync1h1/Tubb4a/Map1a/Clasp2/Map6/Clip2/Mapt/Ctnnb1/Gda/Clip1/Xpo1/Pdcd6ip/Apc/Pak1/Arhgef2/Rock2/Mark2/Gnai1/Camsap3/Mapre1/Pafah1b1/Atat1/Snca/Nsfl1c/Camsap1/Tbcd/Mapre3/Rac1/Map1s/Kif3a/Gsk3b/Ranbp1/Rhoa/Prune1/Taok1/Hspa1a/Hspa1b/LOC108348108/Rps3/Arl2/Stmn2/Fez1/Clip3/LOC108348122/Lamp1/Stmn1/Katnb1/Camsap2/Trim46/Memo1/Bicd2/Igbp1/Spast/Specc1l/Chmp2a/Chordc1/Cyld/Nubp1/Slain2/RGD1305733/Fkb…	83
GO:0032434	regulation of proteasomal ubiquitin-dependent prot	51/3231	119/17943	2.51e-10	5.76e-09	4.22e-09	Vcp/Map1a/Hsp90ab1/Usp5/Ogt/Ubqln2/Usp14/Park7/Bag6/Sirt2/Gsk3a/Rack1/Gsk3b/Ubqln1/Rad23b/Stub1/Hspa1a/Hspa1b/Sgta/Rnf14/Ube2k/Ufl1/Gipc1/Bag5/Gba/Fhit/Clu/Arih1/Hspbp1/Sdcbp/Akt1/Ubxn1/Gclc/Ankib1/Dnajb2/Rpl11/Atg7/Bcap31/Camlg/Nub1/Arih2/Araf/Psen1/Commd1/Ddrgk1/Csnk1d/Gna12/Svip/Dvl1/Glmn/Mapk9	51
GO:0030010	establishment of cell polarity	57/3231	140/17943	2.56e-10	5.86e-09	4.29e-09	Hsp90ab1/Hsp90aa1/Myh9l1/Map4/Exoc4/Actr1a/Fscn1/Pak1/Arhgef2/Mark2/Cfl1/Mark1/Shtn1/Actr1b/Camsap3/Flot2/Pafah1b1/Crk/Brsk1/Rab10/Nsfl1c/Rap1b/Ptk2b/Cdc42/Crkl/LOC100911248/Prickle2/Rack1/Gsk3b/Gsn/Rhoa/Htt/Arfgef1/Rab11fip2/Scrib/Arf6/Zw10/Fez1/Gbf1/Slc9a3r1/Ndel1/Golph3/Dynlt1/Frmd4b/Llgl1/Tsc2/Prkci/Ubxn2b/Map2/Ephb1/Cyth1/Ophn1/Dock8/Rufy3/Sipa1l3/Coro7/Mpp5	57
GO:0033157	regulation of intracellular protein transport	79/3231	222/17943	2.81e-10	6.42e-09	4.7e-09	Gdi1/Ank3/Ipo5/Kif5b/Ywhae/Xpo1/Ogt/Nucb1/Mff/Pak1/LOC102556337/Arpc2/Ptpn11/Gripap1/Akap5/Mapk1/Park7/Hpca/Camk4/Hras/Cacnb3/Fyn/Cdk5/Cdc42/Gsk3a/Prkaca/Mavs/Kif3a/Gsk3b/Ripor1/Hspa1l/Chp1/Arhgap44/Rab23/Ran/Camk1/Flna/Pik3r1/Myo1c/Cd81/Snx3/B3gat3/Sar1b/Rangap1/Tmem30a/Ndel1/Pdcd10/C2cd5/Os9/Prnp/Lcp1/Ptpn1/Bcap31/Chchd4/Xpo5/Fis1/Pdcd5/Chrm1/Vamp7/Pcm1/Txn1/Psen1/Xpo4/Commd1/Ptpn5/Akap1/Prkaa1…	79
GO:0098698	postsynaptic specialization assembly	20/3231	27/17943	2.94e-10	6.66e-09	4.88e-09	Shank2/Nrxn1/Ptprs/Shank1/Nrxn2/Gap43/Lrrc4b/Nlgn3/Shank3/Nlgn1/Lrfn4/Nptx1/Lrfn1/LRRTM1/Ntng2/Arhgef9/Lrrtm2/Pten/Grid2/Ntrk3	20
GO:1904861	excitatory synapse assembly	20/3231	27/17943	2.94e-10	6.66e-09	4.88e-09	Shank2/Nrxn1/Ptprs/Plxnb2/Shank1/Nrxn2/Lrrc4b/Nptn/Shank3/Nlgn1/Lrfn4/Nptx1/Lrfn1/Sema4a/LRRTM1/Lrrtm2/Pten/Grid2/Ntrk3/Lrrc4	20
GO:1901657	glycosyl compound metabolic process	56/3231	137/17943	3.06e-10	6.9e-09	5.06e-09	Opa1/Atic/Gphn/Akr1a1/Ampd2/Prps2/Ak4/Cmpk1/Pcmt1/Ahcyl1/Nme2/Ak1/Th/Gnai3/Gmps/Nme1/Nt5c3a/Hprt1/LOC103689983/Akr1b1/Rhoa/Prpsap1/Prpsap2/Ahcyl2/Rab23/Guk1/Ran/Aprt/Dhodh/Mri1/Akr7a2/Ctps1/Pnp/Efl1/Gba/Comt/Gamt/Enoph1/Nme3/Mfn1/Cbr4/Ctps2/Naga/Abhd10/Nt5c2/Prtfdc1/Ahcy/Mocs2/Apip/Umps/Dnph1/Tk2/Ada/Adk/Gtpbp1/Uprt	56
GO:0021543	pallium development	82/3231	234/17943	3.09e-10	6.94e-09	5.08e-09	Atp1a3/Ogdh/LOC103693780/Lrp1/Ppp1r9b/Srgap2/Atp2b4/Plcb1/Kif5b/Ctnnb1/Atic/Afdn/Ptprs/Ywhae/Usp9x/Csnk2a1/Nefm/Pebp1/Nefl/Cfl1/Csnk2a2/Ntrk2/Akap5/Grin2b/Pafah1b1/Gart/Dclk2/Atat1/Crk/Plxna3/Anxa3/Th/Dcx/Nme1/Hnrnpk/Rac1/Uba6/Cdk5/Crkl/LOC100911248/Grin1/Kif3a/Gsk3b/Rhoa/Ran/Casp3/Slc2a3/Flna/Adgrg1/Fez1/Eif2b4/Slc32a1/Ndel1/Epha5/Nrp2/Vldlr/Bax/Mdga1/Tsc1/Kirrel3/Uqcrq/Bnip3/Atg7/Insr/RGD130573…	82
GO:0045921	positive regulation of exocytosis	47/3231	106/17943	3.12e-10	7e-09	5.13e-09	Stxbp1/Syt1/Dnm1l/Clasp2/Cadps/Stx1a/Pdcd6ip/Rims1/Rab7a/Sept5/Rab3a/Snca/Cacnb4/Cdk5/Ap1g1/Rab5a/Rab3d/Snx4/Stxbp5/Nlgn1/Ncs1/Stam/Tsg101/Lamp1/Cacna1b/Rab9a/Prrt2/Syt7/Snf8/Rab15/Scamp5/Sdcbp/Chmp2a/Rab27b/Vamp7/Smpd3/Bcl2l1/Sphk2/Glrx/Rab2b/Itgb2/Vamp8/Vps4b/Cdk5r2/Fcer1g/Pld2/Gab2	47
GO:0017038	protein import	76/3231	211/17943	3.2e-10	7.15e-09	5.24e-09	Hspd1/Hspa8/Hsp90aa1/Ipo5/Ipo7/Tomm70/Phb2/Ppp3ca/Cfl1/Cse1l/Agk/Akap5/Mapk1/Ipo4/Ipo9/Tnpo2/Samm50/Ndufa13/Agap3/Tomm22/Tnpo3/Tomm40/Timm50/Mavs/Kpna3/Chp1/Rab23/Kpna4/Ran/Tnpo1/Timm29/Flna/Pik3r1/Grpel1/Rab8b/Clu/Pex14/Pex16/Akt1/Timm21/Timm17b/Timm22/Pex6/Pam16/Chchd4/LOC100361898/Tsc2/Pdcd5/Lonp2/Pex1/Psen1/Pex12/Timm17a/Timm13/Pex3/Tomm20/Dnajc19/Akap1/Hikeshi/Pex5/Pex19/Timm23/Pex26/Timm9/T…	76
GO:1904062	regulation of cation transmembrane transport	112/3231	355/17943	3.24e-10	7.22e-09	5.29e-09	Atp1a2/Actn2/Ank3/Dlg4/Shank2/Kif5b/Dpp6/Nrxn1/Slc25a4/Ywhae/Bin1/Rph3a/Atp1b1/Nedd4/Dnm2/Hspa2/Ywhah/Phb2/Shank1/Camk2d/Cfl1/Slc8a1/Nlgn3/Gpd1l/Calm1/Calm3/Calm2/Rgs7/G6pd/Ryr2/Park7/Snca/Cacnb4/Sestd1/Hpca/Anxa3/Thy1/Shank3/Coro1a/Wnk2/Cacnb1/Cacnb3/Ptk2b/Fyn/Dpp10/Pdpk1/Nipsnap2/Ubqln1/Snx27/Htt/Nos1/Mink1/Chp1/Nlgn1/Fxyd6/Gsto1/Pde4d/Ppif/Flna/Atp1b3/Pde4b/Slc9a3r1/Stk39/Scn3b/Gnb5/Scn2b/Oxsr…	112
GO:0098927	vesicle-mediated transport between endosomal compa	26/3231	42/17943	3.28e-10	7.28e-09	5.33e-09	Rab7a/Mapk1/Map2k1/Ezr/Coro1a/Rdx/Lmtk2/Mapk3/Rab5a/Src/Dnajc13/Flna/Rab21/Snx3/Mtmr2/Map2k2/Ptpn23/Snx12/Fam160a2/Snf8/Stx8/Wdr91/Chmp3/Wdr81/Pik3c3/Hook1	26
GO:0031110	regulation of microtubule polymerization or depoly	43/3231	93/17943	3.46e-10	7.64e-09	5.6e-09	Tubb4a/Map1a/Clasp2/Clip2/Mapt/Gda/Clip1/Apc/Pak1/Arhgef2/Camsap3/Mapre1/Snca/Camsap1/Tbcd/Mapre3/Rac1/Map1s/Prune1/Taok1/Hspa1a/Hspa1b/LOC108348108/Rps3/Arl2/Stmn2/Clip3/LOC108348122/Stmn1/Katnb1/Camsap2/Spast/Specc1l/Slain2/RGD1305733/Fkbp4/Apc2/Stmn4/Drg1/Map2/Eml4/Eml2/Dyrk1a	43
GO:0060560	developmental growth involved in morphogenesis	91/3231	270/17943	3.51e-10	7.71e-09	5.65e-09	Dpysl2/Gdi1/Lrp1/Hsp90ab1/Syt1/L1cam/Hsp90aa1/Clasp2/Mapt/Tnc/Dbn1/Plxna4/Ctnnb1/Plxna1/Alcam/Afdn/Ptprs/Usp9x/Dnm2/Rims1/Sh3gl2/Pak1/Rasal1/Wasf1/Cfl1/Cyfip1/Vcl/Shtn1/Plaa/Nlgn3/App/Pafah1b1/Unc13a/Plxna3/Rab11a/Dcx/Hnrnpk/Cdk5/Cttn/Cpne5/Cdkl5/Gsk3b/Rgma/Sema7a/Mgll/Impact/Rab21/Syt3/Ist1/Islr2/Omg/Trim46/Vangl2/Ndel1/Bmpr2/Mag/Nrp2/Anapc2/Slit1/Sema4a/Twf2/Olfm1/Epha7/Cpne1/Ulk1/Bcan/S1pr1/Il…	91
GO:0031647	regulation of protein stability	94/3231	282/17943	3.52e-10	7.71e-09	5.65e-09	Hspd1/Stxbp1/Hspa8/Gapdh/LOC108351137/Cct2/Hsp90aa1/Nckap1/Cct3/Vps35/Aak1/Calr/Tcp1/Cct8/Cct4/Cct5/Cct6a/Usp9x/Atp1b1/Phb/Cct7/Hip1r/Phb2/Hip1/Epha4/Cul3/Ppib/Mapk1/Flot2/Pin1/Park7/Snca/Bag6/Src/Kras/Gsn/Gga3/Dnaja3/Htt/Cdc37/Pfn1/Chp1/Stub1/Hspa1a/Hspa1b/Casp3/Sugt1/Usp4/Flna/Pik3r1/Rps7/LOC100362830/Cd81/Atp1b3/Gipc1/Lamp1/Bag5/Rpl5/Clu/Ncln/Pdcd10/Naa15/Ptges3/Get4/Prnp/Tsc1/Rpl11/Stk4/Pex6/…	94
GO:1901214	regulation of neuron death	119/3231	385/17943	3.77e-10	8.24e-09	6.04e-09	Hspd1/Stxbp1/Ap2b1/Syngap1/Lrp1/Hsp90ab1/Eno2/LOC100911625/Hyou1/Aars/Gpi/Mapt/Ctnnb1/Vps35/Itsn1/Oxr1/Prkcg/Pak3/Dnajc5/Nefl/Capn2/Aifm1/Agap2/Ntrk2/Mtor/Grin2b/Psmc1/Sarm1/G6pd/Pin1/Park7/Snca/Sod2/Hras/Sncb/Coro1a/Ptk2b/Fyn/Cdk5/Ppp5c/Cdc42/Gsk3a/Prdx2/Pdpk1/Grm7/Src/Kras/Eif2s1/Grin1/Rack1/Gsk3b/Rhoa/Htt/Nos1/Chp1/Cd200/Rras2/Gabrb3/Casp3/Ppt1/Hdac4/Tbc1d24/Nae1/Cntfr/Nrbp2/Gabrb2/Gba/Srpk2/G…	119
GO:0009119	ribonucleoside metabolic process	42/3231	90/17943	3.86e-10	8.41e-09	6.16e-09	Opa1/Gphn/Ampd2/Ak4/Cmpk1/Pcmt1/Ahcyl1/Nme2/Ak1/Gnai3/Gmps/Nme1/Nt5c3a/Hprt1/LOC103689983/Rhoa/Ahcyl2/Rab23/Guk1/Ran/Aprt/Dhodh/Mri1/Ctps1/Pnp/Efl1/Comt/Gamt/Enoph1/Nme3/Mfn1/Ctps2/Nt5c2/Prtfdc1/Ahcy/Mocs2/Apip/Umps/Ada/Adk/Gtpbp1/Uprt	42
GO:0016601	Rac protein signal transduction	24/3231	37/17943	3.89e-10	8.43e-09	6.18e-09	Nckap1/Ogt/Dnm2/Arhgef2/Wasf1/Camk2d/Cyfip1/Cdh13/Crk/Cadm4/Dbnl/Rac1/Eps8/Kras/Arhgap44/Arf6/Rac2/Elmo1/Dynlt1/Rhog/Wasf2/Aif1/Brk1/Als2	24
GO:0009116	nucleoside metabolic process	48/3231	110/17943	3.97e-10	8.59e-09	6.29e-09	Opa1/Atic/Gphn/Ampd2/Prps2/Ak4/Cmpk1/Pcmt1/Ahcyl1/Nme2/Ak1/Gnai3/Gmps/Nme1/Nt5c3a/Hprt1/LOC103689983/Rhoa/Prpsap1/Prpsap2/Ahcyl2/Rab23/Guk1/Ran/Aprt/Dhodh/Mri1/Ctps1/Pnp/Efl1/Comt/Gamt/Enoph1/Nme3/Mfn1/Ctps2/Nt5c2/Prtfdc1/Ahcy/Mocs2/Apip/Umps/Dnph1/Tk2/Ada/Adk/Gtpbp1/Uprt	48
GO:1903423	positive regulation of synaptic vesicle recycling	14/3231	15/17943	4.6e-10	9.91e-09	7.26e-09	Dnm1/Dnm1l/Snap91/Dnm3/Mff/Ap2m1/LOC102556337/Plaa/Sh3gl1/Nlgn1/Ppp3cc/Tor1a/Bcl2l1/Picalm	14
GO:0022037	metencephalon development	62/3231	160/17943	4.75e-10	1.02e-08	7.48e-09	Sptbn2/Cntn1/Hspa8/Ogdh/LOC103693780/Glud1/Ckb/Atp2b2/Hspa5/Aars/Abat/Ckmt1/Atic/Nrxn1/Ptprs/Usp9x/Pak1/Ptpn11/Map2k1/Gart/Crk/Ak1/Hnrnpk/Cdk5/Crkl/LOC100911248/Grin1/Cend1/Sez6l2/Ncstn/Agtpbp1/Scrib/Cbs/Arcn1/Slc4a7/Sez6l/Atrn/Coq8b/Sdf4/Abl2/Samd4b/Uqcrq/Faim2/Atg7/Insr/Gnpat/Ulk1/Zbtb18/Sez6/Sec24b/Dab1/Psen1/Ptn/Pfdn1/Mtpn/Serpine2/Aif1/Ophn1/Grid2/Atxn2/Myo16/Cdk5r2	62
GO:1900006	positive regulation of dendrite development	49/3231	114/17943	4.95e-10	1.06e-08	7.76e-09	Opa1/Dnm1l/Shank2/Dbn1/Afdn/Itsn1/Clip1/Pak3/Baiap2/Ppp1r9a/Shank1/Cfl1/Actr2/Cyfip1/Epha4/Mtor/Nlgn3/Akap5/Pafah1b1/Palm/Tnik/Shank3/Hnrnpk/Rac1/Cdkl5/Nlgn1/Crtc1/Camk1/Rab21/Tbc1d24/Numbl/Itpka/Cux1/Anapc2/Vldlr/Mfn1/Fmr1/Tsc2/Sez6/Vamp7/Ilk/Psen1/Ptn/Il1rapl1/Ptprz1/Kalrn/Pacsin1/Dhx36/Stau2	49
GO:2000649	regulation of sodium ion transmembrane transporter	29/3231	51/17943	5.6e-10	1.19e-08	8.74e-09	Atp1a2/Ank3/Kif5b/Atp1b1/Nedd4/Dnm2/Ywhah/Camk2d/Gpd1l/Wnk2/Chp1/Fxyd6/Slc9a3r1/Stk39/Scn3b/Scn2b/Hecw2/Fgf12/Neto2/Dmd/Wnk3/Agrn/Fxyd7/Glrx/Hecw1/Slc9a1/Fxyd1/Neto1/Tesc	29
GO:0007007	inner mitochondrial membrane organization	21/3231	30/17943	5.82e-10	1.24e-08	9.06e-09	Letm1/Opa1/Afg3l2/Agk/Samm50/Ndufa13/Chchd3/Dnajc11/Chchd6/Timm29/Maip1/Apool/Bax/Afg3l1/Tmem11/Apoo/Timm22/Taz/Timm13/Timm9/Timm10	21
GO:0048194	Golgi vesicle budding	23/3231	35/17943	6.16e-10	1.3e-08	9.56e-09	Cul3/Vapa/Vapb/Rab1a/Tmed10/Sar1a/Gbf1/Pdcd6/Sec23a/Sar1b/Sec24c/Tmed9/Golph3/Pef1/Tfg/Sec24b/Prkci/Arfgap2/Sec24a/Sec13/Sec16a/Arfgap3/Sec23b	23
GO:0043242	negative regulation of protein complex disassembly	39/3231	82/17943	8.1e-10	1.71e-08	1.25e-08	Sptan1/Sptbn2/Map1a/Clasp2/Clip2/Add2/Apc/Capza2/Arhgef2/Arpc2/Cfl1/Capza1/Add3/Camsap3/Tmod2/Sptbn4/Camsap1/Tpm1/Eps8/Sptb/Rdx/Shroom2/Gsn/Taok1/Twf1/Stmn2/Katnb1/Camsap2/Specc1l/Twf2/RGD1305733/Apc2/Mtpn/Capg/Swap70/Carmil2/Map2/Eml4/Lima1	39
GO:0031503	protein-containing complex localization	85/3231	250/17943	8.17e-10	1.72e-08	1.26e-08	Dnm1/Ap2b1/Kif5c/Dlg4/Lrrc7/Stx1b/Dbn1/Vps35/Dlg2/Dnm3/Nrxn1/Camk2a/Xpo1/Nedd4/Snap25/Dnm2/Git1/Gphn/Ap2m1/Exoc3/Ap3d1/Nptn/Gripap1/Akap5/Stx7/Map2k1/Anks1b/Ezr/Hpca/Tnik/Rab11a/Hras/Rap1a/Sirt2/Ralb/Eif5a/Exoc1/Gsk3b/Arl3/Arhgap44/Clstn1/Rapgef4/Nlgn1/Ran/Lgi1/Dag1/Gpc4/Iqsec2/Scrib/Rab8a/Abce1/Stxbp6/Xpot/Synj2bp/Cplx1/Nptx1/Shisa6/Tsc1/Gpc6/Efnb2/Dynll1/Stau1/Fkbp4/Pcm1/Erbin/Nptx2/Caly/Tub/Rp…	85
GO:0045732	positive regulation of protein catabolic process	76/3231	215/17943	8.66e-10	1.81e-08	1.33e-08	Vcp/Lrp1/Hsp90aa1/Usp5/Vps35/Apc/Csnk2a1/Nedd4/Ubqln2/Rab7a/Psmc4/Psmc5/Psmc1/Ccdc22/Ndufa13/Psmc6/Ezr/Bag6/Nrdc/Ptk2b/Sirt2/Rdx/Gsk3a/Rack1/Gsk3b/Sec22b/Ubqln1/Rgma/Gga3/Ddb1/Snx1/Stub1/Hspa1a/Hspa1b/Sgta/Stx5/Cul4b/Rnf14/Cd81/Ptk2/Gga1/Gba/Trim67/Clu/Snf8/Arih1/Hspbp1/Hecw2/Akt1/Trim32/Lpcat1/Gclc/Ankib1/Gja1/Dnajb2/Atg7/Fmr1/Bcap31/Bag2/Nub1/Apc2/Arih2/Psen1/Pten/Ddrgk1/Tmem259/Usp13/Hecw1/Atp…	76
GO:0048169	regulation of long-term neuronal synaptic plastici	24/3231	38/17943	8.75e-10	1.83e-08	1.34e-08	Syngap1/Dlg4/Camk2g/Rims1/Nptn/App/Grin2b/Grm5/Snca/Rab11a/Shank3/Hras/Rab5a/Kras/Grin1/Syp/Rab8a/Lnpep/Syngr1/Kcnj10/Grik2/Kit/Grin2a/Neto1	24
GO:0043462	regulation of ATPase activity	38/3231	79/17943	8.85e-10	1.84e-08	1.35e-08	Napb/Dbn1/Napa/Atp1b1/Dnm2/Hspa2/Rab3a/Rab6a/Ryr2/Dnaja1/Tpm1/Dnaja2/Cnn3/Pfn1/Ahsa1/Rab4a/Ppif/Dnajb11/Atp1b3/Grpel1/Dnajc10/Dnajb4/Hscb/Dynll2/Tsc1/Dnajb2/Dynll1/Pam16/Oxa1l/Agrn/Dnajc19/Atp5if1/Dnajb1/Tor1aip1/Dnajc15/Tor1aip2/Hnrnpu/Fxyd1	38
GO:0060998	regulation of dendritic spine development	42/3231	92/17943	9.02e-10	1.87e-08	1.37e-08	Srcin1/Opa1/Dnm1l/Shank2/Dbn1/Dnm3/Afdn/Itsn1/Ptprs/Pak3/Baiap2/Ppp1r9a/Shank1/Cfl1/Actr2/Epha4/Mtor/Nlgn3/Pafah1b1/Palm/Shank3/Asap1/Hnrnpk/Rac1/Cdk5/Cdkl5/Arhgap44/Nlgn1/Ube3a/Camk1/Arf6/Itpka/Mfn1/Fmr1/Tsc2/Psen1/Pten/Pdlim5/Kalrn/Dhx36/Lzts3/Stau2	42
GO:0006733	oxidoreduction coenzyme metabolic process	63/3231	166/17943	9.32e-10	1.93e-08	1.41e-08	Ogdh/LOC103693780/Gapdh/LOC108351137/Vcp/Hk1/Pkm/Aldoa/Eno2/LOC100911625/Idh3B/Pgk1/Gpi/Mdh2/Ldha/Ldhb/Gpd2/Pfkp/Ndufa9/Pgam1/Idh3g/Tpi1/Ogt/Idh2/Me2/Idh1/Mdh1/Pgls/Dlst/Pck2/Gpd1l/Pfkl/G6pd/Nnt/Naxd/Galk1/Kif1b/Gpd1/Fdxr/Coq9/Coq5/Naxe/Hdac4/Pnp/Mpc2/Taldo1/Prkag2/Coq10a/Coq3/Coq8b/Dhtkd1/Pfkfb2/Insr/Coq8a/Fmo1/Coq6/Prkaa1/Dcxr/LOC303448/Stat3/Tigar/Entpd5/Mpc1	63
GO:0009060	aerobic respiration	37/3231	76/17943	9.57e-10	1.97e-08	1.45e-08	Ogdh/Aco2/Vcp/Idh3B/Mdh2/Ogdhl/Sdha/Dlat/Cat/Idh3g/Sucla2/Idh2/Idh1/Ide/Shmt2/Mdh1/Dlst/Sdhb/Adsl/Suclg2/Ndufs7/Cox4i1/Mtfr1l/Ndufs8/Cox5b/Sdhc/Cox5a/Uqcr10/Dhtkd1/Bnip3/Uqcrb/Uqcrh/Oxa1l/Sdhaf2/Cox6a1/Cox7c/Afg1l	37
GO:0009896	positive regulation of catabolic process	129/3231	433/17943	9.76e-10	2e-08	1.47e-08	Vcp/Lrp1/Hsp90aa1/Usp5/Vps35/Apc/Csnk2a1/Nedd4/Gpsm1/Git1/Rock2/Ubqln2/Rab7a/Pabpc1/Psmc4/Psmc5/Psmc1/Map2k1/Ccdc22/Nnt/Ndufa13/Psmc6/Snca/Ezr/Bag6/Gnai3/Nrdc/Ptk2b/Sirt2/Rdx/Ralb/Gsk3a/Mapk3/Rack1/Gsk3b/Sec22b/Ubqln1/Rgma/Gga3/Htt/Cdc37/Gpd1/Ddb1/Snx1/Stub1/Pip4k2b/Hspa1a/Hspa1b/Sgta/Stx5/Cul4b/Rnf14/Mtdh/Pafah1b2/Cd81/Ptk2/Supv3l1/Gga1/Gba/Trim67/Clu/Rab12/Snf8/Arih1/Cpt1a/Upf1/Bid/Hspbp1/Hecw2…	129
GO:0042177	negative regulation of protein catabolic process	53/3231	130/17943	1.01e-09	2.08e-08	1.52e-08	Map1a/Hsp90ab1/Vps35/Csnk2a1/Ogt/Prkcg/Phb/Epha4/Csnk2a2/Agap2/Usp14/Pin1/Park7/Snca/Cyp51/Bag6/Sirt2/Fyn/Anxa2/Sgta/Flna/Alad/Rps7/LOC100362830/Snx3/Gipc1/Sco1/Adgrb1/Bag5/Fhit/Rpl5/Snx12/Cdk5rap3/Sdcbp/Gabarapl2/Ubxn1/Os9/Cst3/Rpl11/Camlg/Timp2/Anks1a/Psen1/Serpine2/Ddrgk1/Rpl23/Ophn1/Usp19/Usp25/Erlec1/Svip/Grin2a/Psmf1	53
GO:0021549	cerebellum development	58/3231	148/17943	1.03e-09	2.11e-08	1.54e-08	Sptbn2/Cntn1/Hspa8/Ogdh/LOC103693780/Glud1/Ckb/Atp2b2/Hspa5/Aars/Abat/Ckmt1/Atic/Nrxn1/Ptprs/Usp9x/Pak1/Ptpn11/Map2k1/Gart/Crk/Ak1/Hnrnpk/Cdk5/Crkl/LOC100911248/Cend1/Sez6l2/Ncstn/Agtpbp1/Cbs/Arcn1/Sez6l/Atrn/Coq8b/Sdf4/Abl2/Samd4b/Uqcrq/Faim2/Atg7/Insr/Gnpat/Ulk1/Zbtb18/Sez6/Dab1/Psen1/Ptn/Pfdn1/Mtpn/Serpine2/Aif1/Ophn1/Grid2/Atxn2/Myo16/Cdk5r2	58
GO:0007029	endoplasmic reticulum organization	31/3231	58/17943	1.16e-09	2.35e-08	1.72e-08	Rtn3/Shtn1/Vapb/Atl1/Rab10/Bag6/Atl2/Rab18/Ccdc47/Htt/Lman2/Asna1/Sgta/Reep2/Reep1/Tmcc1/Lnpk/Get4/Ubl4a/Tmem33/Bnip1/Use1/Wrb/Jagn1/Pex5/Tor1aip2/Arl6ip1/Sec16a/Sec61a1/Stx18/Zfyve27	31
GO:0000045	autophagosome assembly	42/3231	93/17943	1.36e-09	2.76e-08	2.02e-08	Ubqln2/Rab7a/Rab1a/Rab1b/LOC100363782/LOC102555167/Nsfl1c/Ralb/Scfd1/Sec22b/Ubqln1/Rab23/Pip4k2b/Fez1/Rab33b/Map1lc3a/Gabarapl2/Smcr8/Atg7/Atg3/Trappc8/Gabarapl1/Map1lc3b/Ulk1/Atg9a/Pip4k2c/Psen1/Rb1cc1/Ubxn2b/RGD1359108/Pip4k2a/Atg101/Pikfyve/Tmem41b/Pik3c3/Gabarap/Emc6/Irgm/Vmp1/Atg16l1/Atg2a/Stx17	42
GO:0045807	positive regulation of endocytosis	65/3231	175/17943	1.43e-09	2.89e-08	2.12e-08	Hspa8/Actn4/Dnm1/Ap2b1/Lrp1/Dnm1l/Myh9l1/Ap2a1/Amph/Calr/Snap91/Itsn1/Bin1/Dnm2/Mff/Ap2m1/Sirpa/LOC102556337/Hip1r/Ppp3ca/Hip1/Scyl2/Snca/Sh3gl1/Rap1gap/Dcx/Hnrnpk/Rap1a/Anxa2/Ankfy1/Kif3a/Lman2/Nlgn1/Rab31/Ppt1/Rab21/Tsg101/Ptk2/Clip3/LOC108348122/Cd47/Clu/Ppp3cc/Cbl/Synj2bp/Tor1a/Arrb1/Fmr1/Bcl2l1/Caly/Tub/Tbc1d5/Ptpn5/Picalm/Itgb1/Itgb2/Appl2/Wasl/Fcer1g/Pld2/Ptprc/Bicd1/B2m/Flot1/Synj1	65
GO:0021537	telencephalon development	105/3231	334/17943	1.44e-09	2.9e-08	2.12e-08	Dpysl2/Atp1a3/Ogdh/LOC103693780/Lrp1/Ppp1r9b/Srgap2/Atp2b4/Plcb1/Plxna4/Kif5b/Ctnnb1/Atic/Afdn/Ptprs/Ywhae/Usp9x/Csnk2a1/Slc1a2/Nefm/Pebp1/Nefl/Cfl1/Slc8a2/Csnk2a2/Ntrk2/Slc8a1/Akap5/Grin2b/Pafah1b1/Gart/Dclk2/Atat1/Crk/Plxna3/Anxa3/Ak1/Th/Shank3/Dcx/Nme1/Hnrnpk/Rac1/Uba6/Cntn2/Cdk5/Hprt1/Crkl/LOC100911248/Grin1/Kif3a/Gsk3b/Rhoa/Htt/Sema7a/Ran/Casp3/Slc2a3/Flna/Agtpbp1/Adgrg1/Fez1/Eif2b4/Slc32a1/…	105
GO:0042278	purine nucleoside metabolic process	36/3231	74/17943	1.65e-09	3.31e-08	2.43e-08	Opa1/Gphn/Ampd2/Ak4/Pcmt1/Ahcyl1/Nme2/Ak1/Gnai3/Gmps/Nme1/Nt5c3a/Hprt1/LOC103689983/Rhoa/Ahcyl2/Rab23/Guk1/Ran/Aprt/Mri1/Pnp/Efl1/Comt/Gamt/Enoph1/Nme3/Mfn1/Nt5c2/Prtfdc1/Ahcy/Mocs2/Apip/Ada/Adk/Gtpbp1	36
GO:0006120	mitochondrial electron transport, NADH to ubiquino	18/3231	24/17943	1.68e-09	3.34e-08	2.45e-08	Dld/Ndufa10l1/Ndufa10/Ndufv1/Ndufv2/Park7/Ndufb9/Ndufs8/Ndufb6/Coq9/Ndufb8/Ndufc2/Ndufaf1/LOC679739/LOC100912599/Ndufa7/Iscu/Dnajc15	18
GO:0008053	mitochondrial fusion	18/3231	24/17943	1.68e-09	3.34e-08	2.45e-08	Opa1/Dnm1l/Vat1/Mff/LOC102556337/Afg3l2/Gdap1/Stoml2/Chchd3/Miga2/Bax/Afg3l1/Mfn1/Bnip3/Usp30/Fis1/Bak1/Mul1	18
GO:1902683	regulation of receptor localization to synapse	18/3231	24/17943	1.68e-09	3.34e-08	2.45e-08	Dbn1/Camk2a/Nptn/Gripap1/Stx7/Map2k1/Tnik/Hras/Rap1a/Gsk3b/Arhgap44/Rapgef4/Dag1/Gpc4/Iqsec2/Gpc6/Kalrn/Cnih2	18
GO:0034329	cell junction assembly	75/3231	214/17943	1.73e-09	3.43e-08	2.51e-08	Actn4/Lrp1/Actn2/Myh9l1/Clasp2/Ctnnd2/Epb41l3/Ctnnb1/Nfasc/Ctnnd1/Wdr1/Afdn/Tln1/Pdcd6ip/Arvcf/Fscn1/Ctnna1/Rock2/Cfl1/Pkp4/Vcl/Capza1/Cdh13/Camsap3/Cdh11/Rap1b/Thy1/Tbcd/Rac1/Cdh10/Ptk2b/Rap1a/Cntnap1/Cdc42/Limch1/Cttn/Prkaca/Pdpk1/Src/Lin7b/Rhoa/Coro1c/Arl2/Slk/Myo1c/Mtdh/Ptk2/Ptprk/Fermt2/Cdh9/Tsc1/Gja1/Taok2/Cdh12/Gnpat/Rps6/Cd9/Pten/Ugt8/Rapgef2/Ace/Rhoc/Itgb1/Ptpro/Nrp1/Ophn1/Rab13/Coro2b/V…	75
GO:0097581	lamellipodium organization	40/3231	87/17943	1.74e-09	3.44e-08	2.52e-08	Hsp90aa1/Srgap2/Nckap1/Dnm2/Fscn1/Wasf1/Arpc2/Cfl1/Cyfip1/Vcl/Cdh13/Mtor/Rac1/Cdc42/Cttn/Abi1/Snx2/Src/Fgd4/Coro1c/Snx1/Twf1/Coro1b/Hdac4/Arpc5/Rac2/Golph3/Nck2/Twf2/Parvb/Kit/Wasf2/Sh2b1/S1pr1/Fer/Nck1/Carmil2/Itgb1/Ptpro/Brk1	40
GO:1905037	autophagosome organization	43/3231	97/17943	1.77e-09	3.48e-08	2.55e-08	Ubqln2/Rab7a/Rab1a/Rab1b/LOC100363782/LOC102555167/Nsfl1c/Ralb/Scfd1/Sec22b/Ubqln1/Rab23/Pip4k2b/Fez1/Gba/Rab33b/Map1lc3a/Gabarapl2/Smcr8/Atg7/Atg3/Trappc8/Gabarapl1/Map1lc3b/Ulk1/Atg9a/Pip4k2c/Psen1/Rb1cc1/Ubxn2b/RGD1359108/Pip4k2a/Atg101/Pikfyve/Tmem41b/Pik3c3/Gabarap/Emc6/Irgm/Vmp1/Atg16l1/Atg2a/Stx17	43
GO:0043954	cellular component maintenance	34/3231	68/17943	1.87e-09	3.67e-08	2.69e-08	Bsn/Hspa8/Syngap1/Dlg4/Shank2/Vps35/Dlg2/Afdn/Git1/Mpp2/Cfl1/Camsap3/Grin2b/Rab3a/Shank3/Fyn/Cttn/Shroom2/Grin1/Dlgap1/Arf6/Adgrb3/Supv3l1/Mtmr2/Itpka/Lnpk/Prnp/Abl2/Mtss1/Insr/Dgkz/Abhd17b/Cadm1/Ophn1	34
GO:0031113	regulation of microtubule polymerization	30/3231	56/17943	1.99e-09	3.9e-08	2.85e-08	Tubb4a/Clasp2/Mapt/Gda/Clip1/Apc/Pak1/Camsap3/Mapre1/Snca/Camsap1/Tbcd/Rac1/Prune1/Hspa1a/Hspa1b/LOC108348108/Rps3/Arl2/Stmn2/Clip3/LOC108348122/Stmn1/Camsap2/Slain2/Fkbp4/Drg1/Map2/Eml2/Dyrk1a	30
GO:1905606	regulation of presynapse assembly	22/3231	34/17943	2.27e-09	4.43e-08	3.24e-08	Nrxn1/Ptprs/Farp1/Lrrc4b/App/Snca/Eif4g1/Nlgn1/Gpc4/Arf6/Mdga2/Lrfn4/Mdga1/LRRTM1/Ntng2/Slitrk3/Slitrk2/Slitrk1/Il1rapl1/Grid2/Lrfn3/Ntrk3	22
GO:0048675	axon extension	55/3231	140/17943	2.49e-09	4.84e-08	3.55e-08	Dpysl2/Gdi1/Lrp1/Hsp90ab1/L1cam/Hsp90aa1/Clasp2/Mapt/Dbn1/Plxna4/Alcam/Ptprs/Usp9x/Dnm2/Pak1/Cyfip1/Vcl/Shtn1/Nlgn3/Pafah1b1/Plxna3/Rab11a/Dcx/Cdk5/Cttn/Cdkl5/Gsk3b/Sema7a/Mgll/Rab21/Islr2/Trim46/Ndel1/Bmpr2/Mag/Nrp2/Anapc2/Slit1/Sema4a/Twf2/Olfm1/Ulk1/Ilk/Sema4f/Rtn4r/RGD1359108/Trpv2/Map2/Itgb1/Nrp1/Dvl1/Zfyve27/Dclk1/Rufy3/Ntrk3	55
GO:0006575	cellular modified amino acid metabolic process	66/3231	181/17943	2.58e-09	5e-08	3.67e-08	Ckb/Ckmt1/Atic/P4hb/Mthfd1l/Aldh7a1/Aldh5a1/Idh1/Por/Shmt2/Ggt7/Pcyox1/G6pd/Crym/Gart/Park7/Pcmt1/Ahcyl1/Gstp1/Crat/Sod2/Gstm7/Ethe1/Acadl/Glo1/Gstm1/Gstk1/Abhd12/Aldh9a1/Ahcyl2/Gstm5/Gstm3/Prdx4/Slc27a1/Ero1a/Mri1/Acadm/Hagh/Gstz1/Comt/Cpt1a/Pcyox1l/Gamt/Enoph1/Gpx1/Gclc/P4ha1/Asl/Ahcy/Apip/Plod3/Gclm/Cpt1c/Gstt3/Oplah/Gsta4/Tmlhe/Aldh1l1/Sardh/Dhfr/Gstt2/Ckm/Kyat1/Slc7a11/Hoga1/Cpq	66
GO:0009895	negative regulation of catabolic process	95/3231	296/17943	2.66e-09	5.15e-08	3.77e-08	Lrpprc/Map1a/Hsp90ab1/Atp2b4/Vps35/Csnk2a1/Ogt/Prkcg/Phb/Epha4/Pabpc1/Csnk2a2/Agap2/Mtor/Usp14/Pin1/Park7/Snca/Htra2/Cyp51/Bag6/Syncrip/Sirt2/Fyn/Anxa2/Scfd1/Ybx1/Sec22b/Eif4g1/Sgta/Lars/Flna/Hdac4/Alad/Rps7/LOC100362830/Snx3/Fez1/Ptk2/Gipc1/Mtmr2/Sco1/Nrbp2/Adgrb1/Bag5/Fhit/Rpl5/Snx12/Lzts1/Cdk5rap3/Sdcbp/Akt1/Gabarapl2/Ubxn1/Os9/Cst3/Tsc1/Smcr8/Rpl11/Atg7/Fmr1/Pam16/Tsc2/Usp30/Camlg/Washc1/Timp…	95
GO:0008360	regulation of cell shape	56/3231	144/17943	2.78e-09	5.34e-08	3.91e-08	Aldoa/Myh9l1/Myh9/Plxna4/Epb41l3/Plxna1/Wdr1/Plxnb2/Baiap2/Mark2/Cfl1/Plxna2/Arhgdia/Sh3kbp1/Myl12b/Palm/Crk/Plxna3/Ezr/Palm2/Tpm1/Eps8/Coro1a/Ptk2b/Fyn/Rdx/Cdc42/Kif3a/Fgd4/Rhoa/Rhob/Plxnb1/Gas7/Gna13/Ptk2/Plxnd1/Slc9a3r1/Anxa1/Cdc42ep4/Sema4a/Fgd1/Anxa7/Parvb/Taok2/Kit/Rhof/Rhog/Ptn/Arhgef18/Rhoc/S100b/Gna12/Cdc42se2/Zmpste24/S100a13/Rnd2	56
GO:0046394	carboxylic acid biosynthetic process	112/3231	367/17943	2.78e-09	5.34e-08	3.91e-08	Fasn/Ogdh/LOC103693780/Gapdh/LOC108351137/Glud1/Hk1/Got2/Pkm/Gls/Aldoa/Eno2/LOC100911625/Pgk1/Gpi/Abat/Ap2a1/Atp2b4/Oat/Acly/Atic/Ldha/Pfkp/Mthfd1l/Pgam1/Slc1a3/Tpi1/Ogt/Acsbg1/Aldh18a1/LOC108348083/Got1/Acaca/Glul/Akr1a1/Shmt2/Pfkl/Srr/Abcd3/Acot7/Gart/Park7/Pycr2/Galk1/Gad1/Mgst3/Bcat1/Acadl/Phgdh/Fabp5/Htt/Gpd1/Hsd17b12/Mgll/Hacd3/Gsto1/Pnpla8/Prxl2b/Mri1/Hdac4/Pycr3/Hsd17b8/Cbs/Anxa1/Prkag2/L…	112
GO:1903051	negative regulation of proteolysis involved in cel	35/3231	72/17943	2.85e-09	5.45e-08	3.99e-08	Map1a/Hsp90ab1/Csnk2a1/Ogt/Prkcg/Epha4/Csnk2a2/Usp14/Park7/Bag6/Sgta/Alad/Rps7/LOC100362830/Gipc1/Sco1/Bag5/Fhit/Rpl5/Sdcbp/Gabarapl2/Ubxn1/Os9/Rpl11/Camlg/Anks1a/Psen1/Ddrgk1/Rpl23/Ophn1/Usp19/Usp25/Erlec1/Svip/Psmf1	35
GO:0031334	positive regulation of protein complex assembly	84/3231	252/17943	3.01e-09	5.74e-08	4.2e-08	Vcp/Hsp90aa1/Cand1/Mapt/Nckap1/Ctnnb1/Gda/Snap91/Clip1/Bin1/Apc/Ide/Rims1/Fscn1/Pak1/Baiap2/Wasf1/Hip1r/Arpc2/Actr2/Cyfip1/Arpc1a/Mtor/Mapre1/Psmc4/Psmc5/Atat1/Psmc6/Asap1/Rac1/Coro1a/Ptk2b/Cttn/Src/Rack1/Gsk3b/Gsn/Rhoa/Pfn1/Eif4g1/Stub1/Hspa1a/Hspa1b/LOC108348108/Rps3/Arl2/Grb2/Coro1b/Evl/Myo1c/Arpc4/Arf6/G3bp2/Arpc5/Clu/Ppp2r5b/Cdc42ep4/Gmfb/Arpc3/Bid/Bax/Tppp3/Arpc5l/Nck2/Vasp/Lcp1/Slain2/Spir…	84
GO:0072583	clathrin-dependent endocytosis	23/3231	37/17943	3.1e-09	5.88e-08	4.3e-08	Dnm1/Ap2a2/Ap2a1/Aak1/Snap91/Dnm2/Sh3gl2/Canx/Hip1r/Ubqln2/Hip1/Dnajc6/Scyl2/Fnbp1l/Sh3gl3/Cltb/Smap1/Clta/Picalm/Wasl/Inpp5f/Syt11/Unc119	23
GO:2000463	positive regulation of excitatory postsynaptic pot	23/3231	37/17943	3.1e-09	5.88e-08	4.3e-08	Dlg4/Shank2/Stx1b/Dbn1/Stx1a/Nrxn1/Afdn/Rims1/Baiap2/Shank1/Nlgn3/Grk2/Shank3/Cacnb3/Ptk2b/Grin1/Gsk3b/Nlgn1/Tbc1d24/Pten/Dvl1/Grin2a/Neto1	23
GO:0021766	hippocampus development	50/3231	123/17943	3.36e-09	6.35e-08	4.65e-08	Ogdh/LOC103693780/Ppp1r9b/Atp2b4/Kif5b/Ptprs/Ywhae/Usp9x/Nefm/Pebp1/Nefl/Cfl1/Akap5/Grin2b/Pafah1b1/Dclk2/Atat1/Crk/Plxna3/Anxa3/Dcx/Nme1/Hnrnpk/Uba6/Cdk5/Crkl/LOC100911248/Kif3a/Gsk3b/Ran/Casp3/Fez1/Eif2b4/Slc32a1/Epha5/Tsc1/Kirrel3/Uqcrq/Insr/Zbtb18/Bcan/Dab1/Eif2b5/Pten/Ptprz1/Nefh/Slc17a6/Hsd17b7/Cdk5r2/Grin2a	50
GO:0099068	postsynapse assembly	21/3231	32/17943	3.61e-09	6.79e-08	4.97e-08	Shank2/Nrxn1/Ptprs/Shank1/Nrxn2/Gap43/Lrrc4b/Nlgn3/Shank3/Nlgn1/Lrfn4/Nptx1/Lrfn1/LRRTM1/Ntng2/Arhgef9/Lrrtm2/Pten/Grid2/Lrp4/Ntrk3	21
GO:1990126	retrograde transport, endosome to plasma membrane	21/3231	32/17943	3.61e-09	6.79e-08	4.97e-08	Lrrc7/Vps35/Gripap1/Ccdc22/Rab11b/Rab11a/Snx27/Ccdc93/Arhgap44/Scrib/Rab8a/Vps26a/Vps29/Vps39/Washc1/Ankrd50/Vps26c/Erbin/Commd1/Snx17/Nsg1	21
GO:0035304	regulation of protein dephosphorylation	51/3231	127/17943	3.87e-09	7.25e-08	5.31e-08	Hsp90ab1/Ppp2r1a/Ppp1r9b/Ppp1r7/Ywhae/Ywhab/Gnai2/Rock2/Ppia/Calm1/Calm3/Calm2/Pin1/Ppp2r2a/Ppp2r1b/Ppp6r3/Lmtk2/Phactr1/Ppp2r5e/Htt/Ppp2r5c/Ppp6r1/Ppp1r12a/Ptpa/B3gat3/Ppme1/Gba/Ppp2r5b/Slc39a10/Igbp1/Tiprl/Ppp1r1b/Rcan1/Ppp2r5a/Fkbp1b/Tsc1/Ppp4r1/Ppp1r14c/Ppp1r1a/Ptn/Swap70/Akap1/Ppp2r2c/Ppp2r2d/Fkbp1a/Ptprc/Nsmf/Ppp1r11/Phactr3/Ankle2/Rcan3	51
GO:0016053	organic acid biosynthetic process	112/3231	369/17943	3.92e-09	7.31e-08	5.35e-08	Fasn/Ogdh/LOC103693780/Gapdh/LOC108351137/Glud1/Hk1/Got2/Pkm/Gls/Aldoa/Eno2/LOC100911625/Pgk1/Gpi/Abat/Ap2a1/Atp2b4/Oat/Acly/Atic/Ldha/Pfkp/Mthfd1l/Pgam1/Slc1a3/Tpi1/Ogt/Acsbg1/Aldh18a1/LOC108348083/Got1/Acaca/Glul/Akr1a1/Shmt2/Pfkl/Srr/Abcd3/Acot7/Gart/Park7/Pycr2/Galk1/Gad1/Mgst3/Bcat1/Acadl/Phgdh/Fabp5/Htt/Gpd1/Hsd17b12/Mgll/Hacd3/Gsto1/Pnpla8/Prxl2b/Mri1/Hdac4/Pycr3/Hsd17b8/Cbs/Anxa1/Prkag2/L…	112
GO:0030433	ubiquitin-dependent ERAD pathway	34/3231	70/17943	4.91e-09	9.14e-08	6.69e-08	Vcp/Hspa5/Ubqln2/Usp14/Psmc6/Bag6/Ccdc47/Ubqln1/Stub1/Sgta/Ube4a/Man1b1/Hspa13/Dnajc10/Ubxn4/Faf2/Ube4b/Erlin2/Os9/Stt3b/Sgtb/Dnajb2/Bcap31/Tmub1/Erlin1/Dnajb14/Usp19/Dnajb12/Fbxo6/Erlec1/Svip/Aup1/Ube2j2/Sec61b	34
GO:1902473	regulation of protein localization to synapse	18/3231	25/17943	4.99e-09	9.26e-08	6.78e-08	Mapt/Camk2a/Nlgn3/Gripap1/Map2k1/Tnik/Hras/Rap1a/Gsk3b/Arhgap44/Rapgef4/Nlgn1/Dag1/Gpc4/Iqsec2/Gpc6/Abhd17b/Kalrn	18
GO:1990089	response to nerve growth factor	38/3231	83/17943	5.11e-09	9.45e-08	6.92e-08	Dync1h1/L1cam/Hspa5/Ehd1/Eef2/Apc/Sh3gl2/Wasf1/Arpc2/Ntrk2/App/Crk/Coro1a/Rap1a/Pdpk1/Kif1b/Snx27/Rapgef4/Rps3/Ube3a/Dync1li2/Arf6/Stmn2/Rab35/Rpl9/Acap2/Cbl/Arpc3/Sort1/Akt1/Ptn/Pten/Rapgef2/Dync1i2/Csnk1d/Usp8/Mapk9/Ntrk3	38
GO:0031111	negative regulation of microtubule polymerization	26/3231	46/17943	5.21e-09	9.58e-08	7.01e-08	Tubb4a/Map1a/Clasp2/Clip2/Apc/Arhgef2/Camsap3/Mapre1/Snca/Camsap1/Tbcd/Taok1/Stmn2/Clip3/LOC108348122/Stmn1/Katnb1/Camsap2/Specc1l/RGD1305733/Fkbp4/Apc2/Map2/Eml4/Eml2/Dyrk1a	26
GO:0009142	nucleoside triphosphate biosynthetic process	60/3231	161/17943	5.22e-09	9.58e-08	7.01e-08	Ogdh/LOC103693780/Gapdh/LOC108351137/Vcp/Atp5f1a/Hk1/Pkm/Aldoa/Eno2/LOC100911625/Pgk1/Gpi/Pfkp/Atp5pd/Pgam1/Tpi1/Ogt/Atp5po/Cyc1/Atp5pb/Pfkl/Map2k1/Ak4/Cmpk1/Nme2/Ak1/Stoml2/Nme1/Galk1/LOC365985/Gpd1/Atp5mg/Cmpk2/Cox5b/Hdac4/Ndufc2/Ctps1/Prkag2/Atp5mf/Nme3/Dmac2l/Ctps2/Dhtkd1/Pfkfb2/Insr/Dtymk/Taz/Bcl2l1/Atp5me/Dnajc30/Atp5pf/Sphk2/Prkaa1/LOC303448/Atp5f1e/Stat3/Adk/Tigar/Entpd5	60
GO:0034765	regulation of ion transmembrane transport	138/3231	483/17943	5.22e-09	9.58e-08	7.01e-08	Atp1a2/Hk1/Actn2/Ank3/Dlg4/Shank2/Kif5b/Dpp6/Wdr1/Nrxn1/Slc25a4/Ywhae/Bin1/Rph3a/Atp1b1/Nedd4/Ywhaq/Dnm2/Hspa2/Ywhah/Phb2/Shank1/Camk2d/Cfl1/Scn2a/Mtor/Slc8a1/Nlgn3/Gpd1l/Calm1/Calm3/Calm2/Rgs7/G6pd/Ryr2/Grm5/Park7/Snca/Cacnb4/Sestd1/Hpca/Ahcyl1/Sept2/Anxa3/Thy1/Shank3/Coro1a/Wnk2/Cacnb1/Cacnb3/Ptk2b/Fyn/Dpp10/Pdpk1/Nipsnap2/Ubqln1/Snx27/Htt/Nos1/Mink1/Chp1/Nlgn1/Fxyd6/Gsto1/Pde4d/Ppif/Flna/Atp1b…	138
GO:0030834	regulation of actin filament depolymerization	28/3231	52/17943	5.9e-09	1.08e-07	7.9e-08	Sptan1/Sptbn2/Actn2/Add2/Wdr1/Capza2/Arpc2/Cfl1/Capza1/Add3/Tmod2/Sptbn4/Dstn/Cfl2/Tpm1/Eps8/Sptb/Rdx/Shroom2/Gsn/Twf1/Specc1l/Twf2/Mtpn/Capg/Swap70/Carmil2/Lima1	28
GO:0031330	negative regulation of cellular catabolic process	82/3231	248/17943	7.05e-09	1.28e-07	9.4e-08	Lrpprc/Map1a/Hsp90ab1/Atp2b4/Vps35/Csnk2a1/Ogt/Prkcg/Epha4/Pabpc1/Csnk2a2/Mtor/Usp14/Park7/Snca/Htra2/Bag6/Syncrip/Sirt2/Anxa2/Scfd1/Ybx1/Sec22b/Eif4g1/Sgta/Lars/Hdac4/Alad/Rps7/LOC100362830/Fez1/Ptk2/Gipc1/Mtmr2/Sco1/Nrbp2/Bag5/Fhit/Rpl5/Lzts1/Cdk5rap3/Sdcbp/Akt1/Gabarapl2/Ubxn1/Os9/Cst3/Tsc1/Smcr8/Rpl11/Atg7/Fmr1/Pam16/Tsc2/Usp30/Camlg/Washc1/Timp2/Anks1a/Mtmr9/Nbas/Psen1/Klhl22/Slirp/Ddrgk1/Rr…	82
GO:0007611	learning or memory	98/3231	314/17943	7.64e-09	1.39e-07	1.02e-07	Atp1a3/Atp1a2/Glud1/Ncam1/Map1a/Syngap1/Vdac1/Ppp1r9b/Shank2/Gpi/Mapt/Prkar2b/Ctnnd2/Amph/Plcb1/Slc12a5/Nrxn1/Prkcg/Snap25/Pak1/Shank1/Nrxn3/Nrxn2/Actr2/Scn2a/Slc8a2/Calb1/Ntrk2/Mtor/Nptn/Tmod2/Nlgn3/App/Grin2b/Pafah1b1/Grm5/Brsk1/Arf4/Th/Shank3/Camk4/Uba6/Cntn2/Cdk5/Pgrmc1/Gria1/Grm7/Kras/Slc6a1/Grin1/Slc17a7/Htt/Brinp1/Crtc1/Pde4d/Casp3/Ppt1/Ncstn/Pak7/Adgrb3/Ddhd2/Gabra5/Comt/Dgki/Gmfb/Apbb1/P…	98
GO:1903363	negative regulation of cellular protein catabolic	38/3231	84/17943	7.72e-09	1.4e-07	1.02e-07	Map1a/Hsp90ab1/Vps35/Csnk2a1/Ogt/Prkcg/Epha4/Csnk2a2/Usp14/Park7/Bag6/Anxa2/Sgta/Alad/Rps7/LOC100362830/Gipc1/Sco1/Bag5/Fhit/Rpl5/Cdk5rap3/Sdcbp/Gabarapl2/Ubxn1/Os9/Rpl11/Camlg/Anks1a/Psen1/Ddrgk1/Rpl23/Ophn1/Usp19/Usp25/Erlec1/Svip/Psmf1	38
GO:0016042	lipid catabolic process	96/3231	306/17943	8.1e-09	1.46e-07	1.07e-07	Lrp1/Hadha/Acat1/Plcb1/Idh1/Hadhb/Etfa/Ywhah/Prdx6/Rab7a/Hsd17b4/Etfdh/Cpt2/Hibch/Pck2/Decr1/Echs1/LOC100911186/Mtor/Ivd/Pafah1b1/Pccb/Ech1/Acox1/Abcd3/Acot7/Hadh/Faahl/Faah/Etfb/Eci2/Sirt2/Acadl/Cbr1/Acads/Auh/Abhd12/Gcdh/Nceh1/Mgll/Pnpla8/Pafah1b3/Ppt1/Plcl1/Iah1/Cyp46a1/Pafah1b2/Plcl2/Acadm/Ddhd2/Smpdl3b/Gba/Abhd6/Cpt1a/Pld3/Slc27a4/Echdc1/Akt1/Naga/Acot8/Crabp1/Hint2/Abhd3/Phyh/Gm2a/Enpp6/Fab…	96
GO:0030307	positive regulation of cell growth	67/3231	190/17943	9.46e-09	1.7e-07	1.25e-07	Gdi1/Lrp1/Syt1/L1cam/Mapt/Dbn1/Slc25a4/Afdn/Csnk2a1/Rims1/Pak1/Rasal1/Cfl1/Cyfip1/Shtn1/Mtor/Plaa/Pafah1b1/Ddx3x/Unc13a/Pin1/Crk/Rab11a/Dcx/Hnrnpk/Ptk2b/Cdc42/Cpne5/Cdkl5/Gsk3b/Rhoa/Sema7a/Eif4g1/Lgi1/Syt3/Ist1/Ptk2/Islr2/Supv3l1/Ndel1/Bmpr2/Rptor/Anapc2/Acsl4/Sdcbp/Akt1/Commd5/Trim32/Twf2/Slc25a33/Ilk/Klhl22/Mtpn/Dnph1/Trpv2/Picalm/Nrp1/Mul1/Slc9a1/Ddx39b/Cd38/Zfyve27/Rnd2/Rufy3/Ntrk3/Itsn2/Bcl1…	67
GO:0045806	negative regulation of endocytosis	31/3231	62/17943	9.64e-09	1.73e-07	1.27e-07	Dlg4/Stx1b/Sirpa/Ubqln2/Lrpap1/Rack1/Ankrd13d/Necab2/Snx3/Sh3gl3/Mtmr2/Cd47/Scamp5/Sdcbp/Atg7/Fmr1/LRRTM1/Atg3/Tsc2/Csk/Rabgef1/Lrrtm2/Pten/Pacsin1/Picalm/Hmgb1/Pacsin3/Atxn2/Syt11/Unc119/Pacsin2	31
GO:0090316	positive regulation of intracellular protein trans	54/3231	141/17943	9.97e-09	1.78e-07	1.31e-07	Ank3/Ipo5/Kif5b/Ywhae/Mff/Pak1/LOC102556337/Arpc2/Akap5/Mapk1/Hpca/Camk4/Hras/Cacnb3/Fyn/Cdk5/Cdc42/Gsk3a/Prkaca/Mavs/Kif3a/Gsk3b/Ripor1/Hspa1l/Chp1/Ran/Camk1/Flna/Pik3r1/Myo1c/Cd81/B3gat3/Sar1b/Tmem30a/Pdcd10/C2cd5/Prnp/Bcap31/Fis1/Pdcd5/Chrm1/Pcm1/Psen1/Xpo4/Commd1/Ptpn5/Prkaa1/Trim28/Sec16a/Hcls1/Tardbp/Rufy3/Asph/Mief1	54
GO:0070972	protein localization to endoplasmic reticulum	30/3231	59/17943	1.01e-08	1.8e-07	1.32e-07	Hspa5/Vapa/Ryr2/Rab10/Asna1/Sgta/Pmm1/Gbf1/Pmm2/Os9/Sgtb/MGC109340/Bcap31/Spcs3/Sec63/Srp68/Ssr3/Sec61a2/Rer1/Srp54a/Ddrgk1/Spcs2/Srpra/Bcap29/Grik5/Sec16a/Kdelr1/Sec61a1/Srp19/Sec61b	30
GO:0061001	regulation of dendritic spine morphogenesis	27/3231	50/17943	1.02e-08	1.81e-07	1.32e-07	Srcin1/Opa1/Dnm1l/Dbn1/Dnm3/Afdn/Pak3/Baiap2/Ppp1r9a/Cfl1/Actr2/Epha4/Nlgn3/Pafah1b1/Shank3/Cdk5/Arhgap44/Nlgn1/Ube3a/Itpka/Mfn1/Pten/Pdlim5/Kalrn/Dhx36/Lzts3/Stau2	27
GO:0072524	pyridine-containing compound metabolic process	58/3231	156/17943	1.03e-08	1.83e-07	1.34e-07	Ogdh/LOC103693780/Gapdh/LOC108351137/Vcp/Hk1/Pkm/Aldoa/Eno2/LOC100911625/Idh3B/Pgk1/Gpi/Mdh2/Ldha/Ldhb/Gpd2/Pfkp/Pgam1/Idh3g/Tpi1/Ogt/Idh2/Me2/Idh1/Pdxk/Mdh1/Pgls/Dlst/Pck2/Gpd1l/Pfkl/G6pd/Nnt/Naxd/Galk1/Kif1b/Htt/Gpd1/Fdxr/Naxe/Hdac4/Pnp/Mpc2/Taldo1/Prkag2/Dhtkd1/Pfkfb2/Insr/Pnpo/Fmo1/Prkaa1/Dcxr/LOC303448/Stat3/Tigar/Entpd5/Mpc1	58
GO:0010822	positive regulation of mitochondrion organization	35/3231	75/17943	1.1e-08	1.95e-07	1.43e-07	Opa1/Dnm1l/Vps35/Mff/LOC102556337/Hip1r/Htra2/Stoml2/Gsk3a/Gsk3b/Htt/Cdc37/Hspa1l/Ppif/Ddhd2/Gba/March5/Bid/Bax/Mfn1/Fam162a/Bnip3/Fis1/Pdcd5/Apopt1/Fbxo7/Ptpn5/Bak1/Prkaa1/Atp5if1/Mul1/Ddhd1/Mief1/Bok/Vps13d	35
GO:0009064	glutamine family amino acid metabolic process	34/3231	72/17943	1.22e-08	2.16e-07	1.58e-07	Glud1/Got2/Gls/Atp2b4/Oat/Slc1a3/Apc/Aldh18a1/LOC108348083/Aldh5a1/Got1/Aldh4a1/Glul/Ddah1/Gad2/Pycr2/Gmps/Ddah2/Phgdh/Nos1/Pycr3/Ctps1/Asrgl1/Nit2/Pfas/Ctps2/Gfpt1/Gclc/Atcay/Asl/Gclm/Asns/Adhfe1/Slc7a11	34
GO:1900244	positive regulation of synaptic vesicle endocytosi	1931-12-01	13/17943	1.24e-08	2.18e-07	1.6e-07	Dnm1/Dnm1l/Snap91/Mff/Ap2m1/LOC102556337/Sh3gl1/Nlgn1/Ppp3cc/Tor1a/Bcl2l1/Picalm	12
GO:0090151	establishment of protein localization to mitochond	14/3231	17/17943	1.45e-08	2.54e-07	1.86e-07	Hsp90aa1/Agk/Calm1/Calm3/Calm2/Samm50/Ndufa13/Tomm22/Timm29/Timm22/Pdcd5/Timm13/Timm9/Timm10	14
GO:0072321	chaperone-mediated protein transport	13/3231	15/17943	1.5e-08	2.61e-07	1.91e-07	Hspa8/Hsp90ab1/Hsp90aa1/LOC103692716/Clip3/LOC108348122/Tor1a/Timm8a1/Timm13/Pex19/Timm9/Timm10/Timm8b	13
GO:2000369	regulation of clathrin-dependent endocytosis	13/3231	15/17943	1.5e-08	2.61e-07	1.91e-07	Aak1/Snap91/Dnm2/Sh3gl2/Hip1r/Ubqln2/Dnajc6/Scyl2/Sh3gl3/Smap1/Wasl/Syt11/Unc119	13
GO:1990090	cellular response to nerve growth factor stimulus	36/3231	79/17943	1.5e-08	2.61e-07	1.91e-07	Dync1h1/L1cam/Hspa5/Ehd1/Eef2/Apc/Sh3gl2/Wasf1/Arpc2/Ntrk2/App/Crk/Coro1a/Rap1a/Pdpk1/Kif1b/Snx27/Rapgef4/Rps3/Ube3a/Dync1li2/Arf6/Stmn2/Rab35/Rpl9/Acap2/Cbl/Arpc3/Sort1/Akt1/Pten/Rapgef2/Dync1i2/Csnk1d/Usp8/Ntrk3	36
GO:0030042	actin filament depolymerization	29/3231	57/17943	1.74e-08	3.02e-07	2.21e-07	Sptan1/Sptbn2/Actn2/Ppp1r9b/Add2/Wdr1/Capza2/Arpc2/Cfl1/Capza1/Add3/Tmod2/Sptbn4/Dstn/Cfl2/Tpm1/Eps8/Sptb/Rdx/Shroom2/Gsn/Twf1/Specc1l/Twf2/Mtpn/Capg/Swap70/Carmil2/Lima1	29
GO:0099560	synaptic membrane adhesion	21/3231	34/17943	1.79e-08	3.1e-07	2.27e-07	Nrxn1/Ptprs/Lrrc4b/Pcdh17/Nlgn1/Gpc4/Mdga2/Lrrc4c/Lrfn4/Pcdh8/Cdh9/Mdga1/Taok2/Ntng2/Slitrk3/Slitrk2/Flrt3/Slitrk1/Cadm1/Lrfn3/Lrrc4	21
GO:0009166	nucleotide catabolic process	51/3231	132/17943	1.8e-08	3.11e-07	2.28e-07	Ogdh/LOC103693780/Gapdh/LOC108351137/Vcp/Hk1/Pkm/Aldoa/Eno2/LOC100911625/Acat1/Pgk1/Gpi/Ldha/Pfkp/Pgam1/Tpi1/Ogt/Pde2a/Pfkl/Cnp/Acot7/Galk1/Hprt1/LOC103689983/Gpd1/Pde4d/Itpa/Nudt9/Hdac4/Pde4b/Pde10a/Fhit/Dut/Prkag2/Nudt10/Hint1/Nudt3/Dhtkd1/Pfkfb2/Insr/Pde1a/Prkaa1/Ada/Mlycd/LOC303448/Nudt1/Stat3/Tigar/Entpd5/Pde4a	51
GO:0051260	protein homooligomerization	117/3231	400/17943	1.84e-08	3.17e-07	2.32e-07	Dpysl3/Gapdh/Vcp/Syt1/Letm1/Pkm/Lonp1/Gls/Aldoa/Dnm1l/Anxa6/Actn2/Acat1/Ehd1/Mapt/Vps35/Pfkp/Cat/Hsd17b10/Pdcd6ip/Apc/Ogt/Slc1a2/Aldh5a1/Ide/Mff/Gphn/Acaca/Glul/Shmt2/Mpp2/Decr1/Pfkl/Ivd/Srr/Atl1/Htra2/Atxn10/Th/Sod2/Anxa5/Micu1/Atl2/Hprt1/Acadl/Src/Slc6a1/Acads/Rack1/St13/Clybl/Ehd4/Nlgn1/Crtc1/Lgi1/Evl/Naxe/Dync1li2/Alad/G3bp2/Acadm/Gba/Clu/Pex14/Dut/Slc1a1/Cpt1a/Entpd2/Bid/Tmcc1/Bax/Spast/Tor1…	117
GO:0009063	cellular amino acid catabolic process	42/3231	100/17943	1.91e-08	3.28e-07	2.4e-07	Glud1/Got2/Gls/Acat1/Abat/Aldh6a1/Atp2b4/Oat/Aldh5a1/Got1/Aldh4a1/Hibadh/Shmt2/Ddah1/Hibch/Gad2/Gldc/Dlst/Qdpr/Pcyox1/Ivd/Pccb/Mccc2/Ddah2/Bcat1/Auh/Hmgcl/Nos1/Cbs/Asrgl1/Gstz1/Bckdk/Pcyox1l/Ahcy/Sdsl/Gcsh/Blmh/Sardh/Kyat1/Adhfe1/Hoga1/Ddo	42
GO:0031109	microtubule polymerization or depolymerization	49/3231	125/17943	1.97e-08	3.37e-07	2.47e-07	Tubb4a/Map1a/Clasp2/Clip2/Mapt/Gda/Clip1/Apc/Pak1/Arhgef2/Camsap3/Mapre1/Snca/Camsap1/Tbcd/Mapre3/Rac1/Map1s/Prune1/Taok1/Hspa1a/Hspa1b/LOC108348108/Rps3/Arl2/Tubgcp3/Stmn2/Clip3/LOC108348122/Stmn1/Katnb1/Camsap2/Ndel1/Spast/Tppp3/Specc1l/Tubg1/Slain2/RGD1305733/Tubgcp2/Fkbp4/Apc2/Stmn4/Drg1/Map2/Csnk1d/Eml4/Eml2/Dyrk1a	49
GO:0031331	positive regulation of cellular catabolic process	109/3231	367/17943	2.31e-08	3.95e-07	2.89e-07	Vcp/Lrp1/Hsp90aa1/Usp5/Vps35/Gpsm1/Git1/Rock2/Ubqln2/Pabpc1/Psmc4/Psmc5/Psmc1/Map2k1/Ccdc22/Nnt/Psmc6/Snca/Ezr/Bag6/Gnai3/Nrdc/Ptk2b/Sirt2/Rdx/Ralb/Gsk3a/Mapk3/Rack1/Gsk3b/Ubqln1/Rgma/Htt/Cdc37/Gpd1/Stub1/Pip4k2b/Hspa1a/Hspa1b/Sgta/Rnf14/Mtdh/Pafah1b2/Cd81/Ptk2/Supv3l1/Gba/Trim67/Clu/Rab12/Arih1/Cpt1a/Upf1/Bid/Hspbp1/Bax/Akt1/Cnot7/Pnpt1/Gclc/Ankib1/Tsc1/Smcr8/Dnajb2/Bnip3/Atg7/Fmr1/Insr/Ptpn1/Bc…	109
GO:0034248	regulation of cellular amide metabolic process	111/3231	376/17943	2.47e-08	4.2e-07	3.08e-07	Lrpprc/Gapdh/LOC108351137/Aars/Eef2/Trap1/Calr/Pgam1/Bin1/Rock2/Shmt2/Cyfip1/Epha4/Mtor/C1qbp/Gfap/App/Mapk1/Ddx3x/Grm5/Snca/Gcn1/Syncrip/Ptk2b/Tmed10/Fech/Eif5a/Gsk3a/Mapk3/Eif2s1/Rack1/Gga3/Rhoa/Mrps27/Eif4g1/Pdk3/Eif3b/Eprs/Casp3/Rps3/Rmnd1/Impact/Eif5/Mrpl13/Eif3c/Pa2g4/Rpl5/Clu/Eif3d/Upf1/Taco1/Eefsec/Rps9/Akt1/Nck2/Prnp/Cnot7/Aplp1/Tsc1/Olfm1/Samd4b/Fmr1/Rpl10/Lrrtm3/Cnot9/Abcf1/Cnot1/Mtg1/…	111
GO:0000422	autophagy of mitochondrion	31/3231	64/17943	2.52e-08	4.27e-07	3.13e-07	Dnm1l/Vdac1/Htra2/Cttn/Gsk3a/Htt/Cdc37/Gba/Sqstm1/Cisd2/Map1lc3a/Gabarapl2/Bnip3/Atg7/Atg3/Usp30/Fis1/Gabarapl1/Map1lc3b/Ulk1/Atg9a/Rb1cc1/Fundc2/Fbxo7/Fundc1/Atp5if1/Mul1/Gabarap/Tigar/Atg2a/Vps13d	31
GO:0061726	mitochondrion disassembly	31/3231	64/17943	2.52e-08	4.27e-07	3.13e-07	Dnm1l/Vdac1/Htra2/Cttn/Gsk3a/Htt/Cdc37/Gba/Sqstm1/Cisd2/Map1lc3a/Gabarapl2/Bnip3/Atg7/Atg3/Usp30/Fis1/Gabarapl1/Map1lc3b/Ulk1/Atg9a/Rb1cc1/Fundc2/Fbxo7/Fundc1/Atp5if1/Mul1/Gabarap/Tigar/Atg2a/Vps13d	31
GO:0051289	protein homotetramerization	44/3231	108/17943	2.67e-08	4.5e-07	3.29e-07	Gapdh/Pkm/Gls/Aldoa/Dnm1l/Actn2/Pfkp/Cat/Hsd17b10/Aldh5a1/Ide/Acaca/Shmt2/Decr1/Pfkl/Srr/Th/Sod2/Hprt1/Acadl/Acads/St13/Crtc1/Evl/Naxe/Acadm/Pex14/Cbr4/Gfpt1/Vasp/Kcnj10/Apip/Hint3/Acot13/Cryz/Osbpl2/Atp5if1/Pex5/Hcn1/Acacb/Dcxr/Appl2/Syt11/Cby1	44
GO:0030835	negative regulation of actin filament depolymeriza	24/3231	43/17943	2.84e-08	4.77e-07	3.49e-07	Sptan1/Sptbn2/Add2/Capza2/Arpc2/Cfl1/Capza1/Add3/Tmod2/Sptbn4/Tpm1/Eps8/Sptb/Rdx/Shroom2/Gsn/Twf1/Specc1l/Twf2/Mtpn/Capg/Swap70/Carmil2/Lima1	24
GO:1901292	nucleoside phosphate catabolic process	53/3231	141/17943	2.86e-08	4.8e-07	3.51e-07	Ogdh/LOC103693780/Gapdh/LOC108351137/Vcp/Hk1/Pkm/Aldoa/Eno2/LOC100911625/Acat1/Pgk1/Gpi/Ldha/Pfkp/Pgam1/Tpi1/Ogt/Pde2a/Pfkl/Cnp/Acot7/Galk1/Hprt1/LOC103689983/Gpd1/Pde4d/Itpa/Nudt9/Hdac4/Pde4b/Pde10a/Fhit/Dut/Prkag2/Nudt10/Entpd2/Hint1/Nudt3/Dhtkd1/Pfkfb2/Insr/Pde1a/Dnph1/Prkaa1/Ada/Mlycd/LOC303448/Nudt1/Stat3/Tigar/Entpd5/Pde4a	53
GO:0048261	negative regulation of receptor-mediated endocytos	16/3231	22/17943	2.92e-08	4.88e-07	3.57e-07	Dlg4/Ubqln2/Lrpap1/Ankrd13d/Necab2/Sh3gl3/Mtmr2/Sdcbp/Fmr1/LRRTM1/Rabgef1/Lrrtm2/Picalm/Atxn2/Syt11/Unc119	16
GO:0099558	maintenance of synapse structure	16/3231	22/17943	2.92e-08	4.88e-07	3.57e-07	Bsn/Hspa8/Syngap1/Dlg4/Shank2/Dlg2/Git1/Mpp2/Rab3a/Shank3/Dlgap1/Arf6/Adgrb3/Dgkz/Cadm1/Ophn1	16
GO:0061387	regulation of extent of cell growth	50/3231	130/17943	2.95e-08	4.9e-07	3.59e-07	Dpysl2/Gdi1/Lrp1/L1cam/Clasp2/Mapt/Dbn1/Plxna4/Ptprs/Dnm2/Pak1/Cyfip1/Shtn1/Pafah1b1/Plxna3/Rab11a/Dcx/Cdk5/Cttn/Cdkl5/Gsk3b/Rgma/Sema7a/Mgll/Rab21/Ist1/Islr2/Omg/Trim46/Ndel1/Bmpr2/Mag/Anapc2/Slit1/Sema4a/Twf2/Olfm1/Epha7/Ulk1/Ilk/Sema4f/Rtn4r/Trpv2/Map2/Nrp1/Zfyve27/Rnd2/Rufy3/Ntrk3/Bcl11a	50
GO:0032781	positive regulation of ATPase activity	28/3231	55/17943	3.01e-08	4.99e-07	3.66e-07	Napa/Atp1b1/Dnm2/Hspa2/Rab3a/Rab6a/Ryr2/Dnaja1/Tpm1/Dnaja2/Pfn1/Ahsa1/Rab4a/Dnajb11/Atp1b3/Grpel1/Dnajc10/Dnajb4/Hscb/Dynll2/Dnajb2/Dynll1/Dnajc19/Dnajb1/Tor1aip1/Dnajc15/Tor1aip2/Hnrnpu	28
GO:0031396	regulation of protein ubiquitination	69/3231	203/17943	3.14e-08	5.2e-07	3.81e-07	Bsn/Pclo/Hsp90ab1/Hsp90aa1/Hspa5/Dnm1l/Ogt/Prkcg/Cul3/Mtor/Plaa/Otub1/Pin1/Park7/Dnaja1/Fyn/Cdk5/Gsk3a/Ubqln1/Dnaja3/Chp1/Ube2l3/Stub1/Hspa1a/Hspa1b/Rps3/Ube3a/Usp4/Rps2/Ufl1/Rps7/LOC100362830/Pdcd6/Wdr48/Adgrb1/Bag5/Bag5l1/Rpl5/Aimp2/Hspbp1/Cdk5rap3/Akt1/Pef1/Arrb1/Ubxn1/Prr7/Ube2n/Gclc/Dnajb2/Rpl11/Atg7/Sept4/Camlg/Washc1/Bag2/Ndfip2/Dcun1d1/Psen1/Commd1/Pten/Rpl23/Ivns1abp/Fkbp1a/Nxn/Glmn/Mapk…	69
GO:0051961	negative regulation of nervous system development	108/3231	365/17943	3.33e-08	5.5e-07	4.03e-07	Dpysl3/Crmp1/Gdi1/Syngap1/Lrp1/Srgap2/Stx1b/Ctnnb1/Calr/Dnm3/Ptprs/Idh2/Ctnna1/Arhgef2/Ywhah/Ppp3ca/Epha4/Nlgn3/Gfap/App/Pafah1b1/Lingo1/Prkcsh/Prkacb/Plxna3/Thy1/Rap1gap/Asap1/Hnrnpk/Cntn2/Sirt2/Cdk5/Gsk3a/Prkaca/Gsk3b/Rgma/Cend1/Rhoa/Sema7a/Brinp1/Nlgn1/Ube3a/Cntn4/Dnajb11/Flna/Arf6/Adgrg1/Stmn2/Ptk2/Rap1gap2/Mtmr2/Trim46/Bag5/Itm2c/Mag/Apbb1/Ptpn9/Slit1/Rtn4rl2/Sema4a/Dynlt1/Mdga1/Ptprg/Tsc1/O…	108
GO:0046785	microtubule polymerization	36/3231	81/17943	3.36e-08	5.53e-07	4.05e-07	Tubb4a/Clasp2/Mapt/Gda/Clip1/Apc/Pak1/Camsap3/Mapre1/Snca/Camsap1/Tbcd/Rac1/Prune1/Hspa1a/Hspa1b/LOC108348108/Rps3/Arl2/Tubgcp3/Stmn2/Clip3/LOC108348122/Stmn1/Camsap2/Ndel1/Tppp3/Tubg1/Slain2/Tubgcp2/Fkbp4/Drg1/Map2/Csnk1d/Eml2/Dyrk1a	36
GO:0001764	neuron migration	64/3231	184/17943	3.66e-08	6.01e-07	4.4e-07	Tubb2b/Hsp90aa1/Nav1/Srgap2/Mapt/Ctnnb1/Camk2a/Ywhae/Usp9x/Plxnb2/Arhgef2/Mark2/Mark1/Shtn1/Ntrk2/Plaa/Pafah1b1/Crk/Dcx/Rac1/Cntn2/Gpm6a/Fyn/Mapk8ip3/Cdk5/Cdkl5/Crkl/LOC100911248/Gsk3b/Flna/Adgrg1/Ptk2/Acap3/Tbc1d24/Trim46/Celsr2/Ndel1/Nrp2/Apbb1/Dcc/Bax/Elp3/Mdga1/Olfm1/Gja1/Kirrel3/Erbb4/Flrt2/Dab1/Pomgnt2/Pcm1/Psen1/Rapgef2/Pex5/Ptprz1/Top2b/Fat3/Nrp1/Cdk5r2/Stat3/Unk/Dclk1/Nsmf/Ntrk3	64
GO:0031338	regulation of vesicle fusion	21/3231	35/17943	3.71e-08	6.08e-07	4.45e-07	Stxbp1/Syt1/Kif5b/Rims1/Rab3a/Coro1a/Anxa2/Trim9/Syt3/Anxa1/Prrt2/Vps16/Syt7/Stxbp6/Cplx1/C2cd5/Vamp1/Vps18/Cplx3/Cplx2/Grik5	21
GO:0030838	positive regulation of actin filament polymerizati	40/3231	95/17943	3.8e-08	6.21e-07	4.55e-07	Nckap1/Bin1/Baiap2/Wasf1/Hip1r/Arpc2/Actr2/Cyfip1/Arpc1a/Mtor/Rac1/Coro1a/Ptk2b/Cttn/Gsn/Rhoa/Pfn1/Grb2/Coro1b/Evl/Myo1c/Arpc4/Arf6/Arpc5/Cdc42ep4/Gmfb/Arpc3/Arpc5l/Nck2/Vasp/Spire1/Washc1/Fer/Nck1/Carmil2/Arpc1b/Wasl/Brk1/Snx9/Mlst8	40
GO:0097107	postsynaptic density assembly	15/3231	20/17943	4.09e-08	6.66e-07	4.88e-07	Shank2/Nrxn1/Ptprs/Shank1/Nrxn2/Lrrc4b/Shank3/Lrfn4/Nptx1/Lrfn1/LRRTM1/Lrrtm2/Pten/Grid2/Ntrk3	15
GO:0019362	pyridine nucleotide metabolic process	55/3231	150/17943	4.28e-08	6.93e-07	5.08e-07	Ogdh/LOC103693780/Gapdh/LOC108351137/Vcp/Hk1/Pkm/Aldoa/Eno2/LOC100911625/Idh3B/Pgk1/Gpi/Mdh2/Ldha/Ldhb/Gpd2/Pfkp/Pgam1/Idh3g/Tpi1/Ogt/Idh2/Me2/Idh1/Mdh1/Pgls/Dlst/Pck2/Gpd1l/Pfkl/G6pd/Nnt/Naxd/Galk1/Kif1b/Gpd1/Fdxr/Naxe/Hdac4/Pnp/Mpc2/Taldo1/Prkag2/Dhtkd1/Pfkfb2/Insr/Fmo1/Prkaa1/Dcxr/LOC303448/Stat3/Tigar/Entpd5/Mpc1	55
GO:0046496	nicotinamide nucleotide metabolic process	55/3231	150/17943	4.28e-08	6.93e-07	5.08e-07	Ogdh/LOC103693780/Gapdh/LOC108351137/Vcp/Hk1/Pkm/Aldoa/Eno2/LOC100911625/Idh3B/Pgk1/Gpi/Mdh2/Ldha/Ldhb/Gpd2/Pfkp/Pgam1/Idh3g/Tpi1/Ogt/Idh2/Me2/Idh1/Mdh1/Pgls/Dlst/Pck2/Gpd1l/Pfkl/G6pd/Nnt/Naxd/Galk1/Kif1b/Gpd1/Fdxr/Naxe/Hdac4/Pnp/Mpc2/Taldo1/Prkag2/Dhtkd1/Pfkfb2/Insr/Fmo1/Prkaa1/Dcxr/LOC303448/Stat3/Tigar/Entpd5/Mpc1	55
GO:0051402	neuron apoptotic process	94/3231	307/17943	4.32e-08	6.97e-07	5.11e-07	Hspd1/Stxbp1/Gapdh/LOC108351137/Syngap1/Lrp1/Hsp90ab1/Hspa5/Hyou1/Aars/Gpi/Ctnnb1/Itsn1/Oxr1/Prkcg/Pak3/Dnajc5/Nefl/Scn2a/Aifm1/Agap2/Ntrk2/App/G6pd/Pin1/Park7/Snca/Sod2/Hras/Sncb/Coro1a/Ptk2b/Fyn/Cdk5/Cdc42/Gsk3a/Prdx2/Pdpk1/Grm7/Src/Kras/Grin1/Gsk3b/Rhoa/Htt/Nos1/Gabrb3/Casp3/Ppt1/Ncstn/Hdac4/Nae1/Cntfr/Nrbp2/Gabrb2/Srpk2/Gabra5/Mag/Ube2m/Rasa1/Bax/Arrb1/Prnp/Fam162a/Gpx1/Gclc/Lancl1/Bnip3/Faim…	94
GO:0099633	protein localization to postsynaptic specializatio	19/3231	30/17943	4.82e-08	7.74e-07	5.67e-07	Dlg4/Dlg2/Camk2a/Git1/Gphn/Map2k1/Tnik/Hras/Rap1a/Gsk3b/Rapgef4/Lgi1/Dag1/Gpc4/Iqsec2/Nptx1/Gpc6/Nptx2/Kalrn	19
GO:0099645	neurotransmitter receptor localization to postsyna	19/3231	30/17943	4.82e-08	7.74e-07	5.67e-07	Dlg4/Dlg2/Camk2a/Git1/Gphn/Map2k1/Tnik/Hras/Rap1a/Gsk3b/Rapgef4/Lgi1/Dag1/Gpc4/Iqsec2/Nptx1/Gpc6/Nptx2/Kalrn	19
GO:0016082	synaptic vesicle priming	17/3231	25/17943	5.23e-08	8.36e-07	6.13e-07	Stxbp1/Cadps/Napb/Stx1b/Stx1a/Erc2/Napa/Snap25/Rims1/Sv2a/Rab3a/Unc13a/Snca/Snap29/Stxbp5/Vamp1/Synj1	17
GO:1903649	regulation of cytoplasmic transport	17/3231	25/17943	5.23e-08	8.36e-07	6.13e-07	Mapk1/Map2k1/Ezr/Rdx/Mapk3/Src/Dnajc13/Rab21/Snx3/Mtmr2/Map2k2/Trim46/Ptpn23/Snx12/Eipr1/Chmp3/Map2	17
GO:0061572	actin filament bundle organization	60/3231	170/17943	5.31e-08	8.47e-07	6.2e-07	Dpysl3/Actn4/Myh9l1/Clasp2/Dbn1/Add2/Fscn1/Pak1/Baiap2/Rock2/Ppp1r9a/Shank1/Cfl1/Cul3/Shtn1/Add3/Mtor/Ezr/Shank3/Tpm1/Myo1b/Rac1/Eps8/Ptk2b/Rdx/Cdc42/Limch1/Phactr1/Src/Rhoa/Pfn1/Rhob/Ppfia1/Gas7/Coro1b/Evl/Flna/Pik3r1/Ppm1e/Zyx/Pls3/Stmn1/Cd47/Arrb1/Abl2/Tsc1/Mtss1/Lcp1/Rhof/Spire1/Wasf2/S1pr1/Swap70/Rhoc/Nrp1/Aif1/Lima1/Coro2b/Rnd2/Actn1	60
GO:2000641	regulation of early endosome to late endosome tran	14/3231	18/17943	5.42e-08	8.62e-07	6.31e-07	Mapk1/Map2k1/Ezr/Rdx/Mapk3/Src/Dnajc13/Rab21/Snx3/Mtmr2/Map2k2/Ptpn23/Snx12/Chmp3	14
GO:0050890	cognition	104/3231	351/17943	5.52e-08	8.75e-07	6.41e-07	Atp1a3/Atp1a2/Glud1/Ncam1/Map1a/Syngap1/Vdac1/Ppp1r9b/Shank2/Gpi/Mapt/Prkar2b/Ctnnd2/Amph/Plcb1/Slc12a5/Nrxn1/Prkcg/Snap25/Pak1/Shank1/Nrxn3/Nrxn2/Actr2/Cyfip1/Scn2a/Slc8a2/Calb1/Ntrk2/Mtor/Nptn/Tmod2/Nlgn3/App/Grin2b/Pafah1b1/Grm5/Brsk1/Arf4/Th/Shank3/Camk4/Uba6/Cntn2/Cdk5/Pgrmc1/Gria1/Grm7/Kras/Slc6a1/Grin1/Slc17a7/Htt/Brinp1/Crtc1/Pde4d/Casp3/Gnas/Ppt1/Ncstn/Pak7/Adgrb3/Ddhd2/Gabra5/Comt/Dgki/…	104
GO:0060078	regulation of postsynaptic membrane potential	56/3231	155/17943	5.84e-08	9.25e-07	6.77e-07	Dlg4/Shank2/Abat/Stx1b/Dbn1/Stx1a/Nrxn1/Afdn/Rims1/Baiap2/Ppp1r9a/Shank1/Ppp3ca/Mpp2/Slc8a1/Nlgn3/App/Grin2b/Rgs7/Grk2/Grm5/Snca/Sh3gl1/Shank3/Cacnb3/Ptk2b/Cdk5/Gria1/Grin1/Slc17a7/Gsk3b/Gria3/Nlgn1/Gabra3/Gabrb3/Gabbr1/Tbc1d24/Mtmr2/Gabrb2/Gabra5/Gabra1/Dgki/Gabrb1/Grid1/Grik2/Kcnd2/Chrm1/Sez6/Grm1/Pten/Grik3/Grid2/Grik5/Dvl1/Grin2a/Neto1	56
GO:1903364	positive regulation of cellular protein catabolic	52/3231	140/17943	6.08e-08	9.59e-07	7.03e-07	Vcp/Lrp1/Hsp90aa1/Usp5/Vps35/Ubqln2/Psmc4/Psmc5/Psmc1/Ccdc22/Psmc6/Ezr/Bag6/Ptk2b/Sirt2/Rdx/Gsk3a/Rack1/Gsk3b/Ubqln1/Stub1/Hspa1a/Hspa1b/Sgta/Rnf14/Cd81/Ptk2/Gba/Trim67/Clu/Arih1/Hspbp1/Akt1/Gclc/Ankib1/Dnajb2/Atg7/Fmr1/Bcap31/Bag2/Nub1/Arih2/Psen1/Pten/Ddrgk1/Tmem259/Usp13/Atp5if1/Csnk1d/Dvl1/Mapk9/Sumo3	52
GO:0035249	synaptic transmission, glutamatergic	43/3231	107/17943	6.14e-08	9.66e-07	7.08e-07	Stxbp1/Syt1/Shank2/Napb/Nrxn1/Napa/Pak1/Shank1/Glul/Ntrk2/Nlgn3/Unc13a/Grm5/Cacnb4/Shank3/Ptk2b/Cdk5/Prkaca/Gria1/Grm7/Grin1/Slc17a7/Nlgn1/Tprg1l/Iqsec2/Gria4/Dgki/Grid1/Grik2/Clcn3/Grm2/Grm1/Psen1/Serpine2/Kalrn/Slc17a6/Grik3/Ophn1/Grid2/Als2/Grik5/Cnih2/Shc3	43
GO:0007031	peroxisome organization	20/3231	33/17943	6.21e-08	9.75e-07	7.14e-07	Dnm1l/Mff/Acox1/Abcd3/Mavs/Rab8b/Pex14/Pex16/Acot8/Pex6/Fis1/Lonp2/Pex1/Pex11b/Pex12/Pex3/Pex5/Pex19/Pex26/Pex10	20
GO:0051017	actin filament bundle assembly	59/3231	167/17943	6.56e-08	1.03e-06	7.53e-07	Dpysl3/Actn4/Myh9l1/Clasp2/Dbn1/Add2/Fscn1/Pak1/Baiap2/Rock2/Ppp1r9a/Shank1/Cfl1/Cul3/Add3/Mtor/Ezr/Shank3/Tpm1/Myo1b/Rac1/Eps8/Ptk2b/Rdx/Cdc42/Limch1/Phactr1/Src/Rhoa/Pfn1/Rhob/Ppfia1/Gas7/Coro1b/Evl/Flna/Pik3r1/Ppm1e/Zyx/Pls3/Stmn1/Cd47/Arrb1/Abl2/Tsc1/Mtss1/Lcp1/Rhof/Spire1/Wasf2/S1pr1/Swap70/Rhoc/Nrp1/Aif1/Lima1/Coro2b/Rnd2/Actn1	59
GO:0051965	positive regulation of synapse assembly	34/3231	76/17943	6.58e-08	1.03e-06	7.53e-07	Adgrl1/Nrxn1/Lrrc4b/Ntrk2/Nlgn3/Adgrl2/Clstn1/Nlgn1/Adgrb3/Adgrb1/Tpbg/Sema4a/Ephb3/LRRTM1/Lrrtm4/Flrt2/Lrrtm3/Slitrk3/Lrrtm2/Slitrk2/Lrrn1/Flrt3/Agrn/Slitrk5/Slitrk1/Adgrb2/Syndig1/Amigo1/Il1rapl1/Ephb1/Grid2/Stau2/Ntrk3/Flrt1	34
GO:0098880	maintenance of postsynaptic specialization structu	13/3231	16/17943	6.65e-08	1.04e-06	7.6e-07	Hspa8/Syngap1/Dlg4/Shank2/Dlg2/Git1/Mpp2/Shank3/Dlgap1/Arf6/Dgkz/Cadm1/Ophn1	13
GO:0046847	filopodium assembly	30/3231	63/17943	6.89e-08	1.07e-06	7.83e-07	Dpysl3/Ppp1r9b/Srgap2/Dbn1/Dnm3/Nrxn1/Fscn1/Ppp1r9a/Arpc2/Gap43/Rala/Palm/Ezr/Fnbp1l/Gpm6a/Cdc42/Tenm2/Rab5a/Nlgn1/Arf6/Ttyh1/Fgd1/Fmr1/Agrn/Mien1/Wasl/Nrp1/Stau2/Dock11/Rab3ip	30
GO:0060999	positive regulation of dendritic spine development	30/3231	63/17943	6.89e-08	1.07e-06	7.83e-07	Opa1/Dnm1l/Shank2/Dbn1/Afdn/Itsn1/Pak3/Baiap2/Ppp1r9a/Shank1/Cfl1/Actr2/Mtor/Nlgn3/Pafah1b1/Palm/Shank3/Hnrnpk/Rac1/Cdkl5/Nlgn1/Camk1/Itpka/Mfn1/Fmr1/Tsc2/Psen1/Kalrn/Dhx36/Stau2	30
GO:0050768	negative regulation of neurogenesis	101/3231	341/17943	8.72e-08	1.35e-06	9.87e-07	Dpysl3/Crmp1/Gdi1/Syngap1/Lrp1/Srgap2/Stx1b/Ctnnb1/Calr/Dnm3/Ptprs/Idh2/Ctnna1/Arhgef2/Ywhah/Ppp3ca/Epha4/Nlgn3/Gfap/App/Pafah1b1/Lingo1/Prkcsh/Plxna3/Thy1/Rap1gap/Asap1/Cntn2/Sirt2/Cdk5/Gsk3a/Gsk3b/Rgma/Rhoa/Sema7a/Brinp1/Nlgn1/Ube3a/Cntn4/Dnajb11/Flna/Arf6/Adgrg1/Stmn2/Ptk2/Rap1gap2/Trim46/Bag5/Itm2c/Mag/Apbb1/Ptpn9/Slit1/Rtn4rl2/Sema4a/Dynlt1/Ptprg/Tsc1/Olfm1/Fmr1/Efnb2/Erbb4/Epha7/Carm1/Tsc2/…	101
GO:0043666	regulation of phosphoprotein phosphatase activity	41/3231	101/17943	8.86e-08	1.37e-06	1e-06	Hsp90ab1/Ppp2r1a/Ppp1r9b/Gnai2/Rock2/Ppia/Calm1/Calm3/Calm2/Ppp2r2a/Ppp2r1b/Ppp6r3/Lmtk2/Phactr1/Ppp2r5e/Htt/Ppp2r5c/Ppp6r1/Ppp1r12a/Ptpa/B3gat3/Ppme1/Ppp2r5b/Slc39a10/Tiprl/Ppp1r1b/Rcan1/Ppp2r5a/Fkbp1b/Tsc1/Ppp4r1/Ppp1r14c/Ppp1r1a/Ptn/Ppp2r2c/Ppp2r2d/Fkbp1a/Ptprc/Ppp1r11/Phactr3/Rcan3	41
GO:0002183	cytoplasmic translational initiation	19/3231	31/17943	1.03e-07	1.59e-06	1.16e-06	Eif3a/Eif3j/Eif3b/Rps2/Eif5/Eif2s2/Eif3c/Eif4h/Eif4b/Mcts1/Eif3d/Denr/Eif3f/Nck1/Eif3m/Eif3g/Ythdf2/Eif3h/LOC108348062	19
GO:0051085	chaperone cofactor-dependent protein refolding	19/3231	31/17943	1.03e-07	1.59e-06	1.16e-06	Hspa8/Hspa9/Hspa5/Hsph1/Hspa2/St13/Hspa1l/Hspa1a/Hspa1b/Ero1a/Dnajc7/Hspa13/Dnajb4/Ptges3/Tor1a/Dnajb1/Dnajb14/Dnajb12/Bag1	19
GO:1903052	positive regulation of proteolysis involved in cel	46/3231	120/17943	1.17e-07	1.79e-06	1.31e-06	Vcp/Usp5/Ubqln2/Psmc4/Psmc5/Psmc1/Ccdc22/Psmc6/Bag6/Ptk2b/Sirt2/Gsk3a/Rack1/Gsk3b/Ubqln1/Stub1/Hspa1a/Hspa1b/Sgta/Rnf14/Ptk2/Gba/Trim67/Clu/Arih1/Hspbp1/Akt1/Gclc/Ankib1/Dnajb2/Atg7/Fmr1/Bcap31/Bag2/Nub1/Arih2/Psen1/Pten/Ddrgk1/Tmem259/Usp13/Atp5if1/Csnk1d/Dvl1/Mapk9/Sumo3	46
GO:0006399	tRNA metabolic process	57/3231	162/17943	1.28e-07	1.95e-06	1.43e-06	Aars/Hsd17b10/Gars/Sars/Ddx1/Nars/Vars2/Yars/Tars/Rars/Aimp1/Aarsd1/Eprs/Rars2/Rtraf/Hars/Lars/Kars/Dtd1/Sars2/Tars2/Iars/Mars/Hars2/Lars2/Vars/Elp2/Farsb/Yars2/Elp3/Wars2/Trnt1/Mars2/Rtcb/RGD1311345/Qars/Ears2/Trmt10c/Elp5/Pars2/Dars2/Nars2/Gatb/Trmu/Dars/Qrsl1/Tarsl2/Farsa/Thada/Fars2/Cars2/Pusl1/Trmt112/Gatc/Nsun2/RGD1305089/Wars	57
GO:0008637	apoptotic mitochondrial changes	44/3231	113/17943	1.29e-07	1.96e-06	1.44e-06	Hspd1/Ndufs1/Opa1/Dnm1l/Vps35/Slc25a4/Camk2a/Slc25a5/Mff/Hip1r/Sod2/Timm50/Gsk3a/Gsk3b/Hspa1a/Hspa1b/Ppif/Them4/Rhot2/Bid/Bax/Nptx1/Akt1/Fam162a/Gpx1/Gclc/Bnip3/Ggct/Erbb4/Pam16/Atg3/Higd1a/Fis1/Pdcd5/Gclm/Bcl2l1/Apopt1/Bak1/Atp5if1/Mul1/Nol3/Slc35f6/Mapk9/Bok	44
GO:0007528	neuromuscular junction development	28/3231	58/17943	1.3e-07	1.98e-06	1.45e-06	Ank3/Shank2/Tnc/Nedd4/Gphn/Pak1/Shank1/Afg3l2/Ntrk2/App/Unc13a/Cacnb4/Shank3/Cacnb1/Cacnb3/Crkl/LOC100911248/Dnaja3/Mesd/Ptn/Agrn/Rer1/Fnta/Kalrn/Als2/Lrp4/Dvl1/Snta1	28
GO:0042982	amyloid precursor protein metabolic process	27/3231	55/17943	1.4e-07	2.13e-06	1.56e-06	Bin1/Rock2/Epha4/App/Flot2/Unc13a/Tmed10/Gsk3a/Gga3/Casp3/Necab2/Ncstn/Tmcc2/Itm2c/Clu/Necab1/Prnp/Olfm1/Lrrtm3/Necab3/Psen1/Itm2b/Picalm/Lyn/Nsg1/Fkbp1a/Dyrk1a	27
GO:0072350	tricarboxylic acid metabolic process	21/3231	37/17943	1.42e-07	2.15e-06	1.57e-06	Ogdh/Aco2/Glud1/Idh3B/Mdh2/Ogdhl/Sdha/Dlat/Acly/Idh3g/Sucla2/Idh2/Idh1/Mdh1/Dlst/Sdhb/Suclg2/Sdhc/Dhtkd1/Asl/Sdhaf2	21
GO:0031397	negative regulation of protein ubiquitination	34/3231	78/17943	1.43e-07	2.16e-06	1.58e-06	Ogt/Prkcg/Mtor/Plaa/Otub1/Park7/Dnaja1/Fyn/Cdk5/Chp1/Hspa1a/Hspa1b/Rps3/Usp4/Ufl1/Rps7/LOC100362830/Adgrb1/Bag5/Bag5l1/Rpl5/Akt1/Arrb1/Ubxn1/Prr7/Gclc/Rpl11/Camlg/Bag2/Psen1/Rpl23/Ivns1abp/Nxn/Glmn	34
GO:0030032	lamellipodium assembly	31/3231	68/17943	1.46e-07	2.2e-06	1.61e-06	Hsp90aa1/Srgap2/Nckap1/Dnm2/Fscn1/Arpc2/Cfl1/Cyfip1/Vcl/Cdh13/Mtor/Rac1/Cdc42/Fgd4/Twf1/Hdac4/Rac2/Golph3/Nck2/Twf2/Parvb/Kit/Wasf2/Sh2b1/S1pr1/Fer/Nck1/Carmil2/Itgb1/Ptpro/Brk1	31
GO:1901799	negative regulation of proteasomal protein catabol	26/3231	52/17943	1.49e-07	2.24e-06	1.64e-06	Map1a/Hsp90ab1/Ogt/Prkcg/Usp14/Park7/Bag6/Sgta/Alad/Gipc1/Sco1/Bag5/Fhit/Sdcbp/Gabarapl2/Ubxn1/Os9/Rpl11/Camlg/Ddrgk1/Ophn1/Usp19/Usp25/Erlec1/Svip/Psmf1	26
GO:0021761	limbic system development	55/3231	155/17943	1.53e-07	2.29e-06	1.68e-06	Ogdh/LOC103693780/Ppp1r9b/Atp2b4/Kif5b/Ptprs/Ywhae/Usp9x/Nefm/Pebp1/Pak1/Nefl/Cfl1/Akap5/Grin2b/Pafah1b1/Dclk2/Atat1/Crk/Plxna3/Anxa3/Dcx/Nme1/Hnrnpk/Uba6/Cdk5/Crkl/LOC100911248/Kif3a/Gsk3b/Ran/Casp3/Fez1/Eif2b4/Slc32a1/Arpc5/Epha5/Nrp2/Bax/Tsc1/Kirrel3/Uqcrq/Insr/Zbtb18/Bcan/Dab1/Eif2b5/Pten/Ptprz1/Nefh/Slc17a6/Nrp1/Hsd17b7/Cdk5r2/Grin2a	55
GO:0030150	protein import into mitochondrial matrix	14/3231	19/17943	1.72e-07	2.56e-06	1.88e-06	Tomm40/Timm50/Grpel1/Timm21/Timm17b/Pam16/Timm17a/Tomm20/Dnajc19/Timm23/Tomm40l/Grpel2/Dnajc15/Dnlz	14
GO:0009145	purine nucleoside triphosphate biosynthetic proces	52/3231	144/17943	1.74e-07	2.6e-06	1.9e-06	Ogdh/LOC103693780/Gapdh/LOC108351137/Vcp/Atp5f1a/Hk1/Pkm/Aldoa/Eno2/LOC100911625/Pgk1/Gpi/Pfkp/Atp5pd/Pgam1/Tpi1/Ogt/Atp5po/Cyc1/Atp5pb/Pfkl/Map2k1/Nme2/Stoml2/Nme1/Galk1/Gpd1/Atp5mg/Cox5b/Hdac4/Ndufc2/Prkag2/Atp5mf/Nme3/Dmac2l/Dhtkd1/Pfkfb2/Insr/Taz/Bcl2l1/Atp5me/Dnajc30/Atp5pf/Sphk2/Prkaa1/LOC303448/Atp5f1e/Stat3/Adk/Tigar/Entpd5	52
GO:0043523	regulation of neuron apoptotic process	84/3231	273/17943	1.75e-07	2.61e-06	1.91e-06	Hspd1/Stxbp1/Syngap1/Lrp1/Hsp90ab1/Hyou1/Aars/Gpi/Ctnnb1/Itsn1/Oxr1/Prkcg/Pak3/Dnajc5/Nefl/Aifm1/Agap2/Ntrk2/G6pd/Pin1/Park7/Snca/Sod2/Hras/Sncb/Coro1a/Ptk2b/Fyn/Cdk5/Cdc42/Gsk3a/Prdx2/Pdpk1/Grm7/Src/Kras/Grin1/Gsk3b/Rhoa/Htt/Nos1/Gabrb3/Casp3/Ppt1/Hdac4/Nae1/Cntfr/Nrbp2/Gabrb2/Srpk2/Gabra5/Mag/Ube2m/Rasa1/Bax/Arrb1/Prnp/Gpx1/Gclc/Lancl1/Faim2/Fmr1/Grik2/Epha7/Fis1/Gclm/Prkci/Bcl2l1/Ilk/Psen1/Agr…	84
GO:0035725	sodium ion transmembrane transport	48/3231	129/17943	1.81e-07	2.69e-06	1.97e-06	Atp1a3/Atp1a2/Atp1a1/Ank3/Kif5b/Atp1b1/Nedd4/Dnm2/Ywhah/Camk2d/Scn2a/Slc8a2/Slc8a1/Gpd1l/Wnk2/Slc17a7/Nos1/Chp1/Fxyd6/Atp1b3/Slc9a3r1/Stk39/Scn3b/Scn2b/Hecw2/Slc24a2/Slc20a2/Fgf12/Neto2/Dmd/Wnk3/Hcn2/Agrn/Slc24a3/Commd1/Fxyd7/Glrx/Hecw1/Hcn1/Scn3a/Scn1a/Slc9a7/Slc9a1/Fxyd1/Asic1/Neto1/Snta1/Tesc	48
GO:0045665	negative regulation of neuron differentiation	82/3231	265/17943	1.88e-07	2.78e-06	2.03e-06	Dpysl3/Crmp1/Gdi1/Syngap1/Lrp1/Stx1b/Calr/Dnm3/Ptprs/Ywhah/Ppp3ca/Epha4/Nlgn3/Gfap/App/Pafah1b1/Prkcsh/Plxna3/Thy1/Rap1gap/Asap1/Cntn2/Cdk5/Gsk3a/Gsk3b/Rgma/Rhoa/Sema7a/Nlgn1/Ube3a/Cntn4/Flna/Arf6/Stmn2/Ptk2/Rap1gap2/Trim46/Bag5/Itm2c/Mag/Apbb1/Ptpn9/Slit1/Rtn4rl2/Sema4a/Ptprg/Tsc1/Fmr1/Efnb2/Epha7/Carm1/Tsc2/Ulk1/Fkbp4/Sez6/Dmd/Dab1/Psen1/Sema4f/Prpf19/Rtn4r/Ctsz/Pten/Ddx6/Rapgef2/Dync1i2/Ptprz1…	82
GO:0006101	citrate metabolic process	19/3231	32/17943	2.11e-07	3.12e-06	2.29e-06	Ogdh/Aco2/Idh3B/Mdh2/Ogdhl/Sdha/Dlat/Acly/Idh3g/Sucla2/Idh2/Idh1/Mdh1/Dlst/Sdhb/Suclg2/Sdhc/Dhtkd1/Sdhaf2	19
GO:0001558	regulation of cell growth	121/3231	435/17943	2.26e-07	3.32e-06	2.43e-06	Dpysl2/Gdi1/Lrp1/Syt1/L1cam/Ppp1r9b/Clasp2/Mapt/Dbn1/Plxna4/Epb41l3/Slc25a4/Afdn/Ptprs/Atad3a/Csnk2a1/Dnm2/Ndufs3/Phb/Rims1/Pak1/Rasal1/Tomm70/Cfl1/Cyfip1/Shtn1/Mtor/Plaa/G6pd/Pafah1b1/Ddx3x/Unc13a/Pin1/Ndufa13/Crk/Plxna3/Rab11a/Dcx/Hnrnpk/Ptk2b/Cdk5/Cdc42/Cttn/Cpne5/Gsk3a/Cdkl5/Crkl/LOC100911248/Rack1/Gsk3b/Rgma/Rhoa/Sema7a/Eif4g1/Clstn1/Mgll/Hspa1a/Hspa1b/LOC108348108/Lgi1/Ppt1/Rab21/Syt3/Tsg10…	121
GO:0009201	ribonucleoside triphosphate biosynthetic process	53/3231	149/17943	2.34e-07	3.43e-06	2.51e-06	Ogdh/LOC103693780/Gapdh/LOC108351137/Vcp/Atp5f1a/Hk1/Pkm/Aldoa/Eno2/LOC100911625/Pgk1/Gpi/Pfkp/Atp5pd/Pgam1/Tpi1/Ogt/Atp5po/Cyc1/Atp5pb/Pfkl/Map2k1/Nme2/Stoml2/Nme1/Galk1/Gpd1/Atp5mg/Cox5b/Hdac4/Ndufc2/Ctps1/Prkag2/Atp5mf/Nme3/Dmac2l/Ctps2/Dhtkd1/Pfkfb2/Insr/Taz/Bcl2l1/Atp5me/Dnajc30/Atp5pf/Sphk2/Prkaa1/LOC303448/Atp5f1e/Stat3/Tigar/Entpd5	53
GO:1903320	regulation of protein modification by small protei	74/3231	233/17943	2.35e-07	3.45e-06	2.52e-06	Bsn/Vcp/Pclo/Hsp90ab1/Hsp90aa1/Hspa5/Dnm1l/Ctnnb1/Ogt/Prkcg/Cul3/Mtor/Plaa/Otub1/Pin1/Park7/Dnaja1/Fyn/Cdk5/Gsk3a/Ubqln1/Dnaja3/Tollip/Chp1/Ube2l3/Stub1/Hspa1a/Hspa1b/Rps3/Ube3a/Usp4/Hdac4/Rps2/Ufl1/Rps7/LOC100362830/Pdcd6/Wdr48/Adgrb1/Bag5/Bag5l1/Rpl5/Aimp2/Hspbp1/Cdk5rap3/Akt1/Pef1/Arrb1/Ubxn1/Prr7/Ube2n/Gclc/Dnajb2/Rpl11/Atg7/Sept4/Camlg/Washc1/Bag2/Ndfip2/Dcun1d1/Psen1/Commd1/Pten/Rpl23/Mul1/…	74
GO:0072599	establishment of protein localization to endoplasm	20/3231	35/17943	2.43e-07	3.54e-06	2.59e-06	Hspa5/Ryr2/Rab10/Asna1/Sgta/Pmm1/Pmm2/Sgtb/MGC109340/Spcs3/Sec63/Srp68/Ssr3/Sec61a2/Srp54a/Spcs2/Srpra/Sec61a1/Srp19/Sec61b	20
GO:0098815	modulation of excitatory postsynaptic potential	26/3231	53/17943	2.43e-07	3.54e-06	2.59e-06	Dlg4/Shank2/Stx1b/Dbn1/Stx1a/Nrxn1/Afdn/Rims1/Baiap2/Shank1/Nlgn3/App/Grk2/Sh3gl1/Shank3/Cacnb3/Ptk2b/Grin1/Gsk3b/Nlgn1/Tbc1d24/Mtmr2/Pten/Dvl1/Grin2a/Neto1	26
GO:1900271	regulation of long-term synaptic potentiation	26/3231	53/17943	2.43e-07	3.54e-06	2.59e-06	Pak1/Ppp1r9a/Epha4/Calb1/Nptn/Nlgn3/App/Grin2b/Shank3/Hnrnpk/Calb2/Gsk3b/Nos1/Crtc1/Ncstn/Cyp46a1/Sqstm1/Prnp/Shisa7/Adcy1/Stau1/Ptn/Ptpn5/Kalrn/Nsg1/Grin2a	26
GO:0034394	protein localization to cell surface	30/3231	66/17943	2.51e-07	3.64e-06	2.67e-06	Map1a/Hsp90ab1/Actn2/Ctnnb1/Vcl/Gpd1l/Rab11b/Hnrnpk/Gga3/Usp4/Flna/Arf6/Astn2/Gbf1/Ptprk/Mesd/Gga1/Synj2bp/Akt1/Tor1a/Erbb4/Tsc2/Washc1/Tax1bp3/Commd1/Picalm/Pigk/Gopc/Pigu/Fcer1g	30
GO:0035088	establishment or maintenance of apical/basal cell	25/3231	50/17943	2.59e-07	3.72e-06	2.72e-06	Lrrc7/Dlg2/Wdr1/Pdcd6ip/Fscn1/Mark2/Camsap3/Ezr/Arf4/Lin7c/Cdc42/Prickle2/Lin7b/Rhoa/Scrib/Slc9a3r1/Vangl2/Synj2bp/Llgl1/Prkci/Ilk/Erbin/Lin7a/Ophn1/Pdzd11	25
GO:0051489	regulation of filopodium assembly	25/3231	50/17943	2.59e-07	3.72e-06	2.72e-06	Dpysl3/Dbn1/Dnm3/Nrxn1/Fscn1/Ppp1r9a/Arpc2/Gap43/Rala/Palm/Fnbp1l/Gpm6a/Cdc42/Tenm2/Rab5a/Nlgn1/Arf6/Fmr1/Agrn/Mien1/Wasl/Nrp1/Stau2/Dock11/Rab3ip	25
GO:0061245	establishment or maintenance of bipolar cell polar	25/3231	50/17943	2.59e-07	3.72e-06	2.72e-06	Lrrc7/Dlg2/Wdr1/Pdcd6ip/Fscn1/Mark2/Camsap3/Ezr/Arf4/Lin7c/Cdc42/Prickle2/Lin7b/Rhoa/Scrib/Slc9a3r1/Vangl2/Synj2bp/Llgl1/Prkci/Ilk/Erbin/Lin7a/Ophn1/Pdzd11	25
GO:0099518	vesicle cytoskeletal trafficking	25/3231	50/17943	2.59e-07	3.72e-06	2.72e-06	Dync1h1/Actn4/Kif5b/Ap3b2/Kif1a/Ap3d1/Rab1a/Pafah1b1/Map2k1/Fnbp1l/Kif1b/Htt/Myo1c/Ap3m2/Trim46/Sybu/Ndel1/Ap3s1/Ap3s2/Vamp7/Map2/Ap3b1/Wasl/Snapin/Cnih2	25
GO:0007018	microtubule-based movement	82/3231	267/17943	2.67e-07	3.83e-06	2.81e-06	Dync1h1/Bsn/Hspa8/Map1a/Kif5c/Map6/Mapt/Kif5b/Ap3b2/Map4/Klc1/Dlg2/Klc2/Uchl1/Kif21b/Actr1a/Nefm/Kif1a/Wasf1/Nefl/Ap3d1/Actr2/Actr1b/Arl8a/Camsap3/Ktn1/App/Rab1a/Flot2/Pafah1b1/Arl8b/Map2k1/Kif3b/Mapk8ip3/Cdc42/Kif3a/Kif1b/Htt/Arl3/Copg1/Rab21/Dync1li2/Rhot2/Fez1/Actr10/Lamp1/Spg7/Ap3m2/Katnb1/Trim46/Sybu/Celsr2/Ndel1/Pex14/Bicd2/Igbp1/Spast/Ap3s1/Rab27b/Gja1/Fmr1/Dynll1/Stau1/Ap3s2/Vamp7/Borcs5/…	82
GO:0001941	postsynaptic membrane organization	24/3231	47/17943	2.7e-07	3.87e-06	2.83e-06	Dlg4/Dbn1/Nrxn1/Gphn/Nrxn2/Nlgn3/Shank3/Crkl/LOC100911248/Dnaja3/Snx27/Nlgn1/Mesd/Shisa6/Lrrtm4/Shisa7/Ptn/Agrn/Rer1/Fnta/Lrp4/Dvl1/Slc7a11/Lrrc4	24
GO:0045454	cell redox homeostasis	29/3231	63/17943	2.84e-07	4.06e-06	2.97e-06	Dld/P4hb/Prdx6/Pdia6/Txnl1/Nnt/Glrx3/Ptges2/Prdx2/Tmx4/Prdx4/Ero1a/Txnrd2/Erp44/Txndc5/Tmx2/Sco1/Dnajc10/Tmx1/Gpx1/Gclc/Glrx5/Txn1/Glrx2/Txndc15/Glrx/Sh3bgrl3/Txn2/Nxn	29
GO:0010506	regulation of autophagy	79/3231	255/17943	2.96e-07	4.21e-06	3.08e-06	Dnm1l/Vdac1/Mapt/Atp6v0a1/Gpsm1/Ubqln2/Soga3/Mtor/Gfap/Map2k1/Snca/Htra2/Rab1b/LOC100363782/LOC102555167/Gnai3/Sirt2/Cttn/Ralb/Gsk3a/Mapk3/Scfd1/Gsk3b/Sec22b/Ubqln1/Htt/Cdc37/Eif4g1/Pip4k2b/Lars/Mtdh/Pafah1b2/Fez1/Ptk2/Rab8a/Nrbp2/Gba/Rab12/Lzts1/Cisd2/Bid/Akt1/Soga1/Tsc1/Smcr8/Bnip3/Atg7/Tsc2/Usp30/Washc1/Ulk1/Mtmr9/Rmc1/Pip4k2c/Klhl22/Rraga/RGD1359108/Fbxo7/Prkaa1/Usp13/Usp10/Atp5if1/Pip4k2a/Pi…	79
GO:0050805	negative regulation of synaptic transmission	34/3231	80/17943	3e-07	4.26e-06	3.12e-06	Stxbp1/Shank2/Mapt/Gnai2/Ppp1r9a/Gnai1/Nlgn3/Pcdh17/Snca/Rap1b/Shank3/Ptk2b/Rap1a/Gria1/Slc6a1/Rapgef4/Mgll/Iqsec2/Gabbr1/Mtmr2/Abhd6/Dgki/Slc24a2/Fmr1/Grik2/Bcl2l1/Slc30a1/Pten/Grik3/Grid2/Pnkd/Cd38/Asic1/Stau2	34
GO:0031115	negative regulation of microtubule polymerization	1931-12-01	15/17943	3.02e-07	4.28e-06	3.13e-06	Tubb4a/Mapre1/Snca/Tbcd/Stmn2/Clip3/LOC108348122/Stmn1/Fkbp4/Map2/Eml2/Dyrk1a	12
GO:1903358	regulation of Golgi organization	1931-12-01	15/17943	3.02e-07	4.28e-06	3.13e-06	Dnm2/Camsap3/Mapk1/Map2k1/Mapk3/Stx5/Camsap2/Map2k2/Rab33b/Rbsn/Stx18/Ehd3	12
GO:1901215	negative regulation of neuron death	78/3231	251/17943	3.05e-07	4.31e-06	3.16e-06	Hspd1/Stxbp1/Ap2b1/Syngap1/Lrp1/Hsp90ab1/Eno2/LOC100911625/Hyou1/Aars/Gpi/Ctnnb1/Vps35/Itsn1/Oxr1/Prkcg/Dnajc5/Nefl/Agap2/Ntrk2/Psmc1/Pin1/Park7/Snca/Sod2/Hras/Sncb/Coro1a/Ptk2b/Fyn/Cdk5/Ppp5c/Prdx2/Pdpk1/Grm7/Kras/Grin1/Rack1/Gsk3b/Rhoa/Htt/Nos1/Cd200/Gabrb3/Ppt1/Tbc1d24/Cntfr/Nrbp2/Gabrb2/Gba/Gabra5/Mag/Cbl/Rasa1/Bax/Arrb1/Gclc/Tsc1/Faim2/Atg7/Fmr1/Grik2/Gclm/Prkci/Bcl2l1/Ilk/Psen1/Tmem259/Fbxo…	78
GO:0034250	positive regulation of cellular amide metabolic pr	54/3231	154/17943	3.08e-07	4.33e-06	3.17e-06	Eef2/Rock2/Epha4/Mtor/C1qbp/App/Mapk1/Ddx3x/Syncrip/Ptk2b/Eif5a/Gsk3a/Mapk3/Rhoa/Mrps27/Casp3/Rmnd1/Impact/Eif3c/Rpl5/Clu/Eif3d/Rps9/Nck2/Fmr1/Lrrtm3/Abcf1/Trmt10c/Guf1/Smpd3/Pym1/Eif2b5/Uqcc1/Fxr1/Sphk2/Nck1/Coa3/Rplp1/Larp6/Picalm/Rps3a/Fxr2/Nsun4/Dhx36/Dnajc3/Ythdf3/Ythdf2/Rps27l/Cnbp/Ddx39b/Fastkd2/Fastkd3/Cirbp/Mief1	54
GO:0016226	iron-sulfur cluster assembly	15/3231	22/17943	3.12e-07	4.37e-06	3.2e-06	Hspa9/Tst/Mms19/Glrx3/Iba57/Nfu1/Nubpl/Ciapin1/Hscb/Isca2/Nubp1/Nubp2/Nfs1/Iscu/Ciao2b	15
GO:0031163	metallo-sulfur cluster assembly	15/3231	22/17943	3.12e-07	4.37e-06	3.2e-06	Hspa9/Tst/Mms19/Glrx3/Iba57/Nfu1/Nubpl/Ciapin1/Hscb/Isca2/Nubp1/Nubp2/Nfs1/Iscu/Ciao2b	15
GO:1902600	proton transmembrane transport	55/3231	158/17943	3.15e-07	4.41e-06	3.23e-06	Atp1a3/Atp6v1a/Atp1a2/Atp1a1/Atp5f1a/Atp6v1b2/Atp2a2/Atp5pd/Slc25a4/Atp6v0a1/Atp6v1c1/Atp6v0d1/Atp5po/Cyc1/Atp5pb/Phb2/Slc25a3/Atp6v1h/Atp6v1d/Nnt/Park7/Stoml2/Ndufs7/Atp2c1/Slc17a7/Cox4i1/Chp1/Atp5mg/Atp6v0c/Cox5b/Ppif/Slc9a3r1/Cox7a2l/Atp6v1g2/Cox5a/Cox7a2/Cox7a2l2/Atp6v1g1/Cox15/Clcn3/Ndufa4/Cox6c/Atp5me/Dnajc30/Atp5pf/Slc33a1/Cox6a1/Sphk2/Atp6v1f/Cox7c/Slc9a7/Atp5f1e/Slc9a1/Clcn4/Tesc	55
GO:0042326	negative regulation of phosphorylation	126/3231	460/17943	3.2e-07	4.46e-06	3.27e-06	Srcin1/Hsph1/Mapt/Prkar2b/Ywhae/Uchl1/Apc/Ogt/Phb/Pebp1/Pde2a/Sirpa/Prkar2a/Mtor/Gpd1l/Pafah1b1/Ndrg2/Nnt/Pin1/Grk2/Park7/Snca/Eif3a/Dnaja1/Ezr/Gstp1/Thy1/Cadm4/Wnk2/Sirt2/Ppp5c/Pdpk1/Crkl/Strap/Rack1/Gsk3b/Rhoa/Dnaja3/Prpsap1/Nos1/Coro1c/Chp1/Eif4g1/Pde4d/Fkbp8/Rtraf/Casp3/Ncs1/Ppif/Dag1/Impact/Hdac4/Ppm1e/Tsg101/Slc9a3r1/Stk39/Dnajc10/Gba/Prkar1a/Chmp6/Prkag2/Cbl/Rptor/Synj2bp/Igbp1/Bax/Cdk5rap…	126
GO:1902115	regulation of organelle assembly	68/3231	210/17943	3.2e-07	4.46e-06	3.27e-06	Dync1h1/Map4/Nrxn1/Ptprs/Pdcd6ip/Dnm2/Fscn1/Arhgef2/Ubqln2/Arpc2/Gap43/Lrrc4b/Ezr/Rab1b/LOC100363782/LOC102555167/Asap1/Rdx/Ralb/Cdkl5/Scfd1/Src/Sec22b/Gsn/Rhoa/Htt/Pip4k2b/Trappc12/Hspa1a/Hspa1b/LOC108348108/Stam/Tsg101/G3bp2/Fez1/Lrfn4/Nptx1/Lrfn1/Sdcbp/Chmp2a/Cyld/Smcr8/Lcp1/LRRTM1/Dynll1/Atg3/Arhgef9/Cnot1/Ulk1/Lrrtm2/Cep97/Pip4k2c/Drg1/RGD1359108/Chmp2b/Prkaa1/Pip4k2a/Pikfyve/Grid2/Atxn2/Hnr…	68
GO:0090559	regulation of membrane permeability	31/3231	70/17943	3.27e-07	4.55e-06	3.33e-06	Hspa8/Slc25a4/Camk2a/Slc25a5/Pdcd6ip/Hip1r/Mtor/Cnp/Gsk3a/Gsk3b/Htt/Hspa1a/Hspa1b/Ppif/Tjp2/Them4/Rhot2/Spg7/Bid/Bax/Dynlt1/Bnip3/Bcl2l1/Bak1/Atp5if1/Mul1/Nol3/Slc35f6/Slc9a1/Stat3/Bok	31
GO:0002091	negative regulation of receptor internalization	1931-11-01	13/17943	3.47e-07	4.8e-06	3.52e-06	Dlg4/Ubqln2/Lrpap1/Ankrd13d/Necab2/Mtmr2/Sdcbp/Fmr1/LRRTM1/Lrrtm2/Atxn2	11
GO:0046902	regulation of mitochondrial membrane permeability	27/3231	57/17943	3.54e-07	4.9e-06	3.59e-06	Slc25a4/Camk2a/Slc25a5/Hip1r/Cnp/Gsk3a/Gsk3b/Htt/Hspa1a/Hspa1b/Ppif/Them4/Rhot2/Spg7/Bid/Bax/Dynlt1/Bnip3/Bcl2l1/Bak1/Atp5if1/Mul1/Nol3/Slc35f6/Slc9a1/Stat3/Bok	27
GO:0009206	purine ribonucleoside triphosphate biosynthetic pr	51/3231	143/17943	3.57e-07	4.92e-06	3.6e-06	Ogdh/LOC103693780/Gapdh/LOC108351137/Vcp/Atp5f1a/Hk1/Pkm/Aldoa/Eno2/LOC100911625/Pgk1/Gpi/Pfkp/Atp5pd/Pgam1/Tpi1/Ogt/Atp5po/Cyc1/Atp5pb/Pfkl/Map2k1/Nme2/Stoml2/Nme1/Galk1/Gpd1/Atp5mg/Cox5b/Hdac4/Ndufc2/Prkag2/Atp5mf/Nme3/Dmac2l/Dhtkd1/Pfkfb2/Insr/Taz/Bcl2l1/Atp5me/Dnajc30/Atp5pf/Sphk2/Prkaa1/LOC303448/Atp5f1e/Stat3/Tigar/Entpd5	51
GO:0044403	symbiont process	105/3231	368/17943	3.75e-07	5.16e-06	3.78e-06	Hspd1/Hspa8/Gapdh/Vcp/Hsp90ab1/P4hb/Tcp1/Pdcd6ip/Nedd4/Rock2/Ppia/Ppial4d/Rab7a/Cfl1/Pabpc1/Exoc7/Vapa/Ppib/Vapb/Calm1/Calm3/Calm2/Rab1a/Ddx3x/Grk2/Nectin1/Pi4ka/Eif3a/Ppid/Rab1b/LOC100363782/LOC102555167/Pcbp2/Exoc2/Anxa2/Cdc42/Rab5a/Mavs/Gsn/Pfn1/Ddb1/Eif3b/Hacd3/Sugt1/Dag1/Nlrx1/Vta1/Tsg101/Cd81/Snx3/Ist1/Vcam1/Rab9a/Mvb12b/Srpk2/Vps16/Mcts1/Eif3d/Chmp6/Snf8/Sqstm1/Vps37b/Dynlt1/Vps18/Chmp2a/T…	105
GO:0008277	regulation of G protein-coupled receptor signaling	48/3231	132/17943	4.03e-07	5.54e-06	4.05e-06	Dnm1/Myh9l1/Ppp1r9b/Atp2b4/Plcb1/Vps35/Ywhab/Gpsm1/Dnm2/Phb/Git1/Gnai2/Rock2/Ubqln2/Tmod2/Rgs7/Palm/Grk2/Grm5/Snca/Cntn2/Gsk3a/Nos1/Mgll/Pde4d/Necab2/Syp/Pde4b/Stmn1/Abhd6/Kctd8/Dynlt1/Mgrn1/Arrb1/Dgkq/Prmt5/Aplp1/Homer2/Grk6/Tub/Rgs12/Ada/Itgb1/Pld2/Bicd1/LOC681355/Gprasp1/Rgs14	48
GO:0021954	central nervous system neuron development	38/3231	95/17943	4.06e-07	5.57e-06	4.08e-06	Ogdh/LOC103693780/Hsp90ab1/Hsp90aa1/Plxna4/Epha4/Ntrk2/Sptbn4/Pafah1b1/Lingo1/Cdh11/Dclk2/Crk/Plxna3/Dcx/Rac1/Cntn2/Cdk5/Hprt1/Crkl/LOC100911248/Ptk2/Ndel1/Nrp2/Dcc/Gabrb1/Ephb3/Samd4b/Uqcrq/Atg7/Pten/Rapgef2/Arhgef28/Map2/Ephb1/Nrp1/Grcc10/Dclk1	38
GO:0060491	regulation of cell projection assembly	63/3231	191/17943	4.15e-07	5.67e-06	4.15e-06	Dpysl3/Hsp90aa1/Dbn1/Nckap1/Map4/Dnm3/Nrxn1/Apc/Dnm2/Fscn1/Ppp1r9a/Arpc2/Cfl1/Cyfip1/Gap43/Mtor/Rala/Palm/Fnbp1l/Rap1gap/Rac1/Hras/Eps8/Gpm6a/Rdx/Cdc42/Tenm2/Cdkl5/Rab5a/Src/Htt/Pfn1/Coro1c/Nlgn1/Twf1/Evl/Hdac4/Arf6/Rac2/Ndel1/Fam98a/Cdc42ep4/Cyld/Twf2/Fmr1/Dynll1/Kit/Atg3/Rhog/Washc1/Wasf2/Cep97/Agrn/Fer/Carmil2/Mien1/Wasl/Nrp1/Brk1/Dync2li1/Stau2/Dock11/Rab3ip	63
GO:1903321	negative regulation of protein modification by sma	36/3231	88/17943	4.24e-07	5.79e-06	4.24e-06	Ctnnb1/Ogt/Prkcg/Mtor/Plaa/Otub1/Park7/Dnaja1/Fyn/Cdk5/Chp1/Hspa1a/Hspa1b/Rps3/Usp4/Ufl1/Rps7/LOC100362830/Adgrb1/Bag5/Bag5l1/Rpl5/Akt1/Arrb1/Ubxn1/Prr7/Gclc/Dnajb2/Rpl11/Camlg/Bag2/Psen1/Rpl23/Ivns1abp/Nxn/Glmn	36
GO:0016032	viral process	87/3231	291/17943	4.3e-07	5.86e-06	4.29e-06	Hspa8/Vcp/Hsp90ab1/P4hb/Pdcd6ip/Nedd4/Rock2/Ppia/Ppial4d/Rab7a/Cfl1/Pabpc1/Vapa/Ppib/Vapb/Rab1a/Ddx3x/Grk2/Nectin1/Pi4ka/Eif3a/Ppid/Rab1b/LOC100363782/LOC102555167/Pcbp2/Anxa2/Cdc42/Rab5a/Mavs/Gsn/Pfn1/Ddb1/Eif3b/Hacd3/Dag1/Nlrx1/Vta1/Tsg101/Cd81/Snx3/Ist1/Vcam1/Mvb12b/Srpk2/Vps16/Mcts1/Eif3d/Chmp6/Snf8/Vps37b/Vps18/Chmp2a/Trim32/Cnot7/Slc20a2/Denr/Atg7/Fmr1/Insr/Stau1/Eif3f/Eif3l/Bcl2l1/Grm1/Pde…	87
GO:0099563	modification of synaptic structure	20/3231	36/17943	4.53e-07	6.16e-06	4.51e-06	Itsn1/Camkv/Baiap2/Wasf1/Cfl1/Cyfip1/Epha4/Gripap1/Cttnbp2/Cdc42/Cttn/Pgrmc1/Gsk3b/Rhoa/Pfn1/Arhgap44/Fmr1/Stau1/Chmp2b/Kalrn	20
GO:0036010	protein localization to endosome	16/3231	25/17943	4.61e-07	6.25e-06	4.58e-06	Lrrc7/Vps35/Rock2/Ezr/Rdx/Tollip/Scrib/Arf6/Rab35/Abhd17c/Tmem30a/Abhd17b/Erbin/Nrp1/Abhd17a/Pacsin2	16
GO:0051646	mitochondrion localization	23/3231	45/17943	4.69e-07	6.34e-06	4.64e-06	Opa1/Dnm1l/Map6/Mapt/Uchl1/Ogt/Wasf1/Nefl/Mark1/Alb/Kif1b/Rhot2/Fez1/Actr10/Sybu/Synj2bp/Spast/Mfn1/Atcay/Msto1/Nectin2/Cluh/Mul1	23
GO:0010639	negative regulation of organelle organization	113/3231	405/17943	4.76e-07	6.42e-06	4.7e-06	Sptan1/Sptbn2/Stxbp1/Tubb4a/Map1a/Opa1/Dnm1l/Clasp2/Clip2/Mapt/Dbn1/Add2/Map4/Vat1/Slc25a5/Apc/Capza2/Dnm2/Arhgef2/Ppp1r9a/Hip1r/Arpc2/Tom1l2/Shank1/Cfl1/Capza1/Add3/Camsap3/Tmod2/Mapre1/Otub1/Sptbn4/Snca/Htra2/Camsap1/Shank3/Tbcd/Tpm1/Eps8/Coro1a/Ctbp1/Sptb/Rdx/Scfd1/Shroom2/Src/Sec22b/Gsn/Sar1a/Pfn1/Taok1/Ppfia1/Hspa1a/Hspa1b/Twf1/Coro1b/Ppif/Arfgef1/Trim9/Zw10/Stmn2/Fez1/Clip3/LOC108348122/Stm…	113
GO:0010765	positive regulation of sodium ion transport	22/3231	42/17943	4.78e-07	6.44e-06	4.72e-06	Cntn1/Ank3/Kif5b/Atp1b1/Dnm2/Gpd1l/Ahcyl1/Wnk2/Nos1/Chp1/Gnas/Akt3/Atp1b3/Scn3b/Akt1/Fgf12/Dmd/Wnk3/Glrx/Slc9a1/Fxyd1/Tesc	22
GO:1903078	positive regulation of protein localization to pla	28/3231	61/17943	4.88e-07	6.56e-06	4.81e-06	Lrp1/Ppp1r9b/Kif5b/Dpp6/Nrxn1/Akap5/Ezr/Rab11a/Dpp10/Pgrmc1/Pdpk1/Rack1/Rab11fip2/Arf6/Clip3/LOC108348122/Sqstm1/Acsl3/Ptpn9/Akt1/Prnp/Cnpy4/Rhog/Prkci/Wnk3/Rer1/Commd1/Itgb1	28
GO:0035303	regulation of dephosphorylation	66/3231	204/17943	4.92e-07	6.59e-06	4.83e-06	Hsp90ab1/Ppp2r1a/Ppp1r9b/Dlg2/Ppp1r7/Ywhae/Ywhab/Gnai2/Rock2/Ppia/Farp1/Camsap3/Calm1/Calm3/Calm2/Pin1/Ppp2r2a/Ppp2r1b/Ppp6r3/Arfgef3/Lmtk2/Phactr1/Ppp2r5e/Htt/Ppp2r5c/Chp1/Elfn2/Ppp6r1/Ppp1r12a/Ptpa/B3gat3/Mtmr1/Ppme1/Mtmr2/Elfn1/Gba/Rpl5/Ppp2r5b/Slc39a10/Igbp1/Cdk5rap3/Tiprl/Ppp1r1b/Rcan1/Ppp2r5a/Fkbp1b/Tsc1/Ppp4r1/Mtmr9/Ppp1r14c/Ppp1r1a/Ptn/Swap70/Akap1/Ppp2r2c/Ppp2r2d/Wdr81/Fkbp1a/Ptprc/Spred…	66
GO:0006754	ATP biosynthetic process	48/3231	133/17943	5.21e-07	6.97e-06	5.11e-06	Ogdh/LOC103693780/Gapdh/LOC108351137/Vcp/Atp5f1a/Hk1/Pkm/Aldoa/Eno2/LOC100911625/Pgk1/Gpi/Pfkp/Atp5pd/Pgam1/Tpi1/Ogt/Atp5po/Cyc1/Atp5pb/Pfkl/Map2k1/Stoml2/Galk1/Gpd1/Atp5mg/Cox5b/Hdac4/Ndufc2/Prkag2/Atp5mf/Dmac2l/Dhtkd1/Pfkfb2/Insr/Taz/Bcl2l1/Atp5me/Dnajc30/Atp5pf/Sphk2/Prkaa1/LOC303448/Atp5f1e/Stat3/Tigar/Entpd5	48
GO:0015800	acidic amino acid transport	30/3231	68/17943	5.58e-07	7.44e-06	5.45e-06	Dpysl2/Stxbp1/Abat/Slc1a3/Slc1a2/Pak1/Slc25a22/LOC100911440/Ntrk2/Grin2b/Snca/Sept2/Grm7/Slc6a1/Slc17a7/Htt/Lrrc8a/Gabbr1/Gipc1/Slc1a1/Slc25a18/Kcnj10/Grm2/Grm1/Psen1/Slc17a6/Arl6ip1/Slc7a11/Lrrc8c/Lrrc8d	30
GO:1904377	positive regulation of protein localization to cel	30/3231	68/17943	5.58e-07	7.44e-06	5.45e-06	Lrp1/Ppp1r9b/Kif5b/Dpp6/Nrxn1/Epb41l2/Gnai1/Akap5/Ezr/Rab11a/Dpp10/Pgrmc1/Pdpk1/Rack1/Rab11fip2/Arf6/Clip3/LOC108348122/Sqstm1/Acsl3/Ptpn9/Akt1/Prnp/Cnpy4/Rhog/Prkci/Wnk3/Rer1/Commd1/Itgb1	30
GO:0010959	regulation of metal ion transport	119/3231	433/17943	5.61e-07	7.46e-06	5.46e-06	Cntn1/Atp1a2/Atp1a1/Atp2b1/Atp2b2/Actn2/Ank3/Gnao1/Kif5b/Ctnnb1/Dpp6/Camk2a/Ywhae/Bin1/Atp1b1/Oga/Nedd4/Dnm2/Hspa2/Gnai2/Ywhah/Camk2d/Slc8a1/Gpd1l/Akap5/Calm1/Calm3/Calm2/Sptbn4/Rgs7/G6pd/Ryr2/Snca/Cacnb4/Sestd1/Hpca/Ahcyl1/Thy1/Coro1a/Wnk2/Cacnb1/Cacnb3/Ptk2b/Fyn/Anxa2/Dpp10/Pdpk1/Nipsnap2/Grin1/Ubqln1/Rhoa/Snx27/Htt/Nos1/Chp1/Fxyd6/Gsto1/Pde4d/Gnas/Akt3/Flna/Atp1b3/Pde4b/Slc9a3r1/Stk39/Ppme1/Sc…	119
GO:0006734	NADH metabolic process	17/3231	28/17943	5.97e-07	7.89e-06	5.78e-06	Ogdh/Vcp/Eno2/LOC100911625/Idh3B/Mdh2/Ldha/Gpd2/Pfkp/Idh3g/Mdh1/Dlst/Pck2/Gpd1l/Pfkl/Gpd1/Tigar	17
GO:0035235	ionotropic glutamate receptor signaling pathway	17/3231	28/17943	5.97e-07	7.89e-06	5.78e-06	Atp1a3/Camk2a/App/Grin2b/Ptk2b/Fyn/Gria1/Grin1/Gria3/Gria4/Grid1/Grik2/Kalrn/Grik3/Grid2/Grik5/Grin2a	17
GO:0021987	cerebral cortex development	52/3231	149/17943	5.98e-07	7.89e-06	5.78e-06	Atp1a3/Lrp1/Ppp1r9b/Srgap2/Plcb1/Ctnnb1/Atic/Afdn/Ptprs/Ywhae/Csnk2a1/Nefm/Nefl/Csnk2a2/Ntrk2/Grin2b/Pafah1b1/Gart/Crk/Th/Dcx/Hnrnpk/Rac1/Cdk5/Crkl/LOC100911248/Grin1/Gsk3b/Rhoa/Slc2a3/Flna/Adgrg1/Ndel1/Nrp2/Vldlr/Bax/Mdga1/Tsc1/Bnip3/Atg7/RGD1305733/Zbtb18/Dmd/Dab1/Bcl2l1/Psen1/Slc2a1/Pex5/Nefh/Nrp1/Cdk5r2/Grin2a	52
GO:0008333	endosome to lysosome transport	26/3231	55/17943	6.11e-07	8.05e-06	5.9e-06	Vcp/Bin1/Rab7a/Ap3d1/Stx7/Scyl2/Snx27/Rhob/Tsg101/Vps33a/Vps16/Rab12/Fam160a2/Vps39/Mgrn1/Sort1/Vps18/Stx8/Vamp7/Vipas39/Chmp3/Snapin/Vps4b/Gprasp1/Epg5/Hook1	26
GO:0030534	adult behavior	62/3231	189/17943	6.32e-07	8.29e-06	6.07e-06	Sptbn2/Atp1a3/Dnm1/Atp1a2/Shank2/Abat/Mapt/Nrxn1/Uchl1/Oxr1/Slc1a2/Shank1/Nrxn3/Nrxn2/Epha4/Sept5/Nlgn3/App/Cnp/Pcdh17/Sptbn4/Pafah1b1/Park7/Snca/Cacnb4/Htra2/Shank3/Eps8/Cntn2/Cdk5/Grm7/Grin1/Abhd12/Cend1/Sez6l2/Nos1/Ppt1/Ncstn/Agtpbp1/Arcn1/Tpgs1/Sez6l/Ppp1r1b/Fgf12/Abl2/Tsc1/Kcnj10/Homer2/Atg7/Clcn3/Sez6/Dab1/Slitrk5/Slitrk1/Pten/Kalrn/Scn1a/Hexa/Inpp5f/Cstb/Zmpste24/Slc7a11	62
GO:0120032	regulation of plasma membrane bounded cell project	62/3231	189/17943	6.32e-07	8.29e-06	6.07e-06	Dpysl3/Hsp90aa1/Dbn1/Nckap1/Map4/Dnm3/Nrxn1/Apc/Dnm2/Fscn1/Ppp1r9a/Arpc2/Cfl1/Cyfip1/Gap43/Mtor/Rala/Palm/Fnbp1l/Rap1gap/Rac1/Hras/Eps8/Gpm6a/Rdx/Cdc42/Tenm2/Cdkl5/Rab5a/Htt/Pfn1/Coro1c/Nlgn1/Twf1/Evl/Hdac4/Arf6/Rac2/Ndel1/Fam98a/Cdc42ep4/Cyld/Twf2/Fmr1/Dynll1/Kit/Atg3/Rhog/Washc1/Wasf2/Cep97/Agrn/Fer/Carmil2/Mien1/Wasl/Nrp1/Brk1/Dync2li1/Stau2/Dock11/Rab3ip	62
GO:1904951	positive regulation of establishment of protein lo	128/3231	475/17943	6.76e-07	8.85e-06	6.48e-06	Hspd1/Gapdh/Glud1/Lrp1/Hk1/Cct2/Oxct1/Dnm1l/Myh9l1/Ank3/Ipo5/Gpi/Abat/Kif5b/Cct3/Vps35/Tcp1/Cct8/Cct4/Cct5/Akap12/Cct6a/Ywhae/Oga/Snap25/Ppp3cb/Cct7/Mff/Pak1/Ppia/LOC102556337/Tomm70/Arpc2/Glul/C2cd2l/Pck2/Akap5/Mapk1/Ezr/Hpca/Ppid/Mcu/Camk4/Rac1/Hras/Cacnb3/Fyn/Cdk5/Cdc42/Gsk3a/Prkaca/Mapk3/Src/Mavs/Exoc1/Rack1/Kif3a/Gsk3b/Ripor1/Hspa1l/Chp1/Rapgef4/C1qtnf4/Ran/Camk1/Flna/Pik3r1/Myo1c/Kars/Arf6/…	128
GO:0006644	phospholipid metabolic process	102/3231	359/17943	6.8e-07	8.88e-06	6.51e-06	Plcb1/Aldh5a1/Idh1/Prdx6/Capn2/Plppr4/Snca/Pi4ka/Vac14/Stoml2/Pigs/Rac1/Ptk2b/Cdc42/Src/Mtmr7/Fabp5/Abhd12/Isyna1/Plppr3/Pip4k2b/Slc27a1/Pnpla8/Hmgcs1/Dgkh/Idi1/Pik3r1/Bpnt1/Cd81/Inpp1/Mtmr1/Tamm41/Mtmr2/Pi4k2a/Smpdl3b/Pgap1/Pgp/Acp6/Gde1/Abhd6/Acsl3/Hdhd5/Efr3b/Ttc7b/Dgkq/Dpm1/Lpgat1/Lpcat1/Sacm1l/Agpat3/Ptpmt1/Cdipt/Fdft1/Erbb4/Pik3r4/Abhd3/Gnpat/Pcyt2/Dgkz/Washc1/Fabp3/Wdr91/Mtmr9/Taz/Smpd3/Ag…	102
GO:0006099	tricarboxylic acid cycle	18/3231	31/17943	7.06e-07	9.12e-06	6.68e-06	Ogdh/Aco2/Idh3B/Mdh2/Ogdhl/Sdha/Dlat/Idh3g/Sucla2/Idh2/Idh1/Mdh1/Dlst/Sdhb/Suclg2/Sdhc/Dhtkd1/Sdhaf2	18
GO:0006195	purine nucleotide catabolic process	18/3231	31/17943	7.06e-07	9.12e-06	6.68e-06	Acat1/Pde2a/Acot7/Hprt1/LOC103689983/Pde4d/Itpa/Nudt9/Pde4b/Pde10a/Nudt10/Hint1/Nudt3/Pde1a/Ada/Mlycd/Nudt1/Pde4a	18
GO:0009225	nucleotide-sugar metabolic process	18/3231	31/17943	7.06e-07	9.12e-06	6.68e-06	Uggt1/Ugp2/Guk1/Pmm1/Pmm2/Extl2/Dpm1/Fut8/Gfpt1/Tsta3/Mpi/Gmppb/Gmds/Pgm3/Uap1/Gnpda2/Gnpda1/Gnpnat1	18
GO:0045047	protein targeting to ER	18/3231	31/17943	7.06e-07	9.12e-06	6.68e-06	Hspa5/Asna1/Sgta/Pmm1/Pmm2/Sgtb/MGC109340/Spcs3/Sec63/Srp68/Ssr3/Sec61a2/Srp54a/Spcs2/Srpra/Sec61a1/Srp19/Sec61b	18
GO:1902745	positive regulation of lamellipodium organization	18/3231	31/17943	7.06e-07	9.12e-06	6.68e-06	Hsp90aa1/Nckap1/Dnm2/Fscn1/Arpc2/Cfl1/Mtor/Rac1/Cdc42/Src/Coro1c/Coro1b/Hdac4/Rac2/Twf2/Wasf2/Carmil2/Brk1	18
GO:0097091	synaptic vesicle clustering	13/3231	18/17943	7.08e-07	9.13e-06	6.69e-06	Syn1/Pclo/Ctnnb1/Snap91/Nrxn1/Nlgn3/Pcdh17/Rab3a/Nlgn1/Bcl2l1/Pten/Syndig1/Picalm	13
GO:0031629	synaptic vesicle fusion to presynaptic active zone	15/3231	23/17943	7.46e-07	9.6e-06	7.03e-06	Syt1/Stx1b/Stx1a/Snap25/Rims1/Rab3a/Snap29/Prrt2/Syt7/Cplx1/Vamp1/Cplx3/Cplx2/Snapin/Grik5	15
GO:1901606	alpha-amino acid catabolic process	35/3231	87/17943	9.8e-07	1.26e-05	9.22e-06	Glud1/Got2/Gls/Acat1/Aldh6a1/Atp2b4/Oat/Got1/Aldh4a1/Hibadh/Shmt2/Ddah1/Hibch/Gad2/Gldc/Dlst/Qdpr/Ivd/Mccc2/Ddah2/Auh/Hmgcl/Nos1/Cbs/Asrgl1/Gstz1/Ahcy/Sdsl/Gcsh/Blmh/Sardh/Kyat1/Adhfe1/Hoga1/Ddo	35
GO:0090114	COPII-coated vesicle budding	16/3231	26/17943	9.98e-07	1.28e-05	9.37e-06	Cul3/Vapa/Vapb/Rab1a/Sar1a/Pdcd6/Sec23a/Sar1b/Sec24c/Pef1/Tfg/Sec24b/Sec24a/Sec13/Sec16a/Sec23b	16
GO:0006103	2-oxoglutarate metabolic process	1931-12-01	16/17943	1.01e-06	1.29e-05	9.42e-06	Ogdh/Got2/Idh3B/Dld/Idh3g/Idh2/Idh1/Got1/Dlst/Kyat3/Phyh/Adhfe1	12
GO:0015919	peroxisomal membrane transport	1931-12-01	16/17943	1.01e-06	1.29e-05	9.42e-06	Rab8b/Pex14/Pex16/Pex6/Lonp2/Pex1/Pex12/Pex3/Pex5/Pex19/Pex26/Pex10	12
GO:0098696	regulation of neurotransmitter receptor localizati	1931-12-01	16/17943	1.01e-06	1.29e-05	9.42e-06	Camk2a/Map2k1/Tnik/Hras/Rap1a/Gsk3b/Rapgef4/Dag1/Gpc4/Iqsec2/Gpc6/Kalrn	12
GO:1905897	regulation of response to endoplasmic reticulum st	33/3231	80/17943	1.01e-06	1.29e-05	9.44e-06	Opa1/Hspa5/Hyou1/Ubqln2/Usp14/Park7/Bag6/Erp29/Ubqln1/Hspa1a/Hspa1b/Sgta/Pik3r1/Manf/Clu/Bax/Nck2/Ubxn1/Os9/Tmem33/Ptpn1/Bcap31/Bcl2l1/Tmem259/Nck1/Bak1/Usp13/Dnajc3/Usp19/Usp25/Erlec1/Svip/Bok	33
GO:0034763	negative regulation of transmembrane transport	47/3231	132/17943	1.07e-06	1.35e-05	9.9e-06	Atp1a2/Actn2/Ank3/Ywhae/Bin1/Nedd4/Ywhaq/Camk2d/Mtor/Calm1/Calm3/Calm2/Grk2/Park7/Sestd1/Cacnb3/Gsk3a/Fabp5/Ubqln1/Snx27/Nos1/Gsto1/Ppif/Slc9a3r1/Stk39/Gnb5/Oxsr1/Hecw2/Sri/Akt1/Cttnbp2nl/Fgf12/Fkbp1b/Fmr1/Lmbrd1/Iscu/Grk6/Agrn/Slc30a1/Commd1/Pten/Pea15/Hecw1/Ace/Appl2/Gopc/Grb10	47
GO:2000060	positive regulation of ubiquitin-dependent protein	36/3231	91/17943	1.11e-06	1.41e-05	1.03e-05	Vcp/Usp5/Ubqln2/Ccdc22/Ptk2b/Sirt2/Gsk3a/Rack1/Gsk3b/Ubqln1/Stub1/Hspa1a/Hspa1b/Sgta/Rnf14/Ptk2/Gba/Trim67/Clu/Arih1/Hspbp1/Akt1/Gclc/Ankib1/Dnajb2/Atg7/Bcap31/Nub1/Arih2/Psen1/Pten/Ddrgk1/Csnk1d/Dvl1/Mapk9/Sumo3	36
GO:0007626	locomotory behavior	76/3231	250/17943	1.12e-06	1.41e-05	1.03e-05	Atp1a3/Dnm1/Atp1a2/Atp2b2/Dlg4/Gnao1/Abat/Mapt/Dbn1/Vps35/Uchl1/Oxr1/Snap25/Ppp3cb/Epha4/Lsamp/Calb1/Mtor/App/Cnp/Sptbn4/Pafah1b1/Grm5/Park7/Snca/Cacnb4/Htra2/Th/Shank3/Sod2/Uba6/Gad1/Eps8/Cntn2/Hprt1/Grin1/Abhd12/Cend1/Htt/Sez6l2/Ppt1/Pak7/Agtpbp1/Ddhd2/Cacna1b/Apba2/Arcn1/Gmfb/Sez6l/Ppp1r1b/Rcan1/Fgf12/Abl2/Tsc1/Asl/Kcnj10/Atg7/LRRTM1/Gaa/Pak6/Kcnd2/Clcn3/Sez6/Dab1/Grm1/Myg1/Pten/Kalrn/Scn1a/Pd…	76
GO:0048678	response to axon injury	43/3231	117/17943	1.14e-06	1.44e-05	1.05e-05	Dpysl3/Ncam1/Lrp1/Tnc/Ptprs/Nefm/Ctnna1/Nefl/Epha4/Gap43/Sarm1/Map2k1/Arf4/Sod2/Calu/Mapk8ip3/Gstm1/Rgma/Stk24/Dag1/Omg/Map2k2/Rangap1/Ndel1/Mag/Bax/Cst3/Fkbp1b/Txn1/Ptn/Flrt3/Rtn4r/Pten/Morn4/Nefh/Lyn/Aif1/Inpp5f/Dhfr/Txn2/Vcan/Matn4/Ntrk3	43
GO:0035966	response to topologically incorrect protein	44/3231	121/17943	1.21e-06	1.52e-05	1.11e-05	Hspd1/Hspa8/Vcp/Hsp90ab1/Hspa9/Hspa5/Uggt1/Hspa2/Hspa4l/Cul3/Vapb/Bag6/Hspa1l/Stub1/Hspa1a/Hspa1b/LOC108348108/Ero1a/Pik3r1/Erp44/Hspa13/Manf/Ubxn4/Ufd1/Faf2/Clu/Bax/Cdk5rap3/Nck2/Tor1a/Ap1s1/Stt3b/Tmem33/Ptpn1/Rnf126/Nck1/Bak1/Dnajc3/Dnajb14/Dnajb12/Fbxo6/Tbl2/Bok/Eif2ak2	44
GO:0030902	hindbrain development	66/3231	209/17943	1.29e-06	1.62e-05	1.19e-05	Sptbn2/Cntn1/Hspa8/Ogdh/LOC103693780/Glud1/Ckb/Atp2b2/Hspa5/Aars/Abat/Ckmt1/Ctnnb1/Atic/Nrxn1/Ptprs/Usp9x/Pak1/Plxna2/Ptpn11/Map2k1/Gart/Crk/Ak1/Hnrnpk/Cdk5/Crkl/LOC100911248/Grin1/Cend1/Sez6l2/Ncstn/Flna/Agtpbp1/Scrib/Cbs/Arcn1/Slc4a7/Sez6l/Atrn/Coq8b/Sdf4/Abl2/Samd4b/Uqcrq/Faim2/Atg7/Insr/Gnpat/Ulk1/Zbtb18/Sez6/Sec24b/Dab1/Psen1/Ptn/Pfdn1/Mtpn/Serpine2/Itgb1/Aif1/Ophn1/Grid2/Atxn2/Myo16/Cdk5r2	66
GO:0120034	positive regulation of plasma membrane bounded cel	41/3231	110/17943	1.32e-06	1.65e-05	1.21e-05	Dpysl3/Hsp90aa1/Nckap1/Dnm3/Apc/Dnm2/Fscn1/Arpc2/Cfl1/Cyfip1/Mtor/Rala/Palm/Fnbp1l/Rac1/Hras/Eps8/Gpm6a/Cdc42/Tenm2/Htt/Pfn1/Nlgn1/Hdac4/Rac2/Ndel1/Fam98a/Cdc42ep4/Twf2/Fmr1/Dynll1/Kit/Washc1/Wasf2/Agrn/Carmil2/Mien1/Wasl/Nrp1/Brk1/Dock11	41
GO:0030516	regulation of axon extension	42/3231	114/17943	1.41e-06	1.76e-05	1.29e-05	Dpysl2/Gdi1/Lrp1/L1cam/Clasp2/Mapt/Dbn1/Plxna4/Ptprs/Dnm2/Pak1/Cyfip1/Shtn1/Pafah1b1/Plxna3/Rab11a/Cdk5/Cttn/Cdkl5/Gsk3b/Sema7a/Mgll/Rab21/Islr2/Trim46/Ndel1/Bmpr2/Mag/Anapc2/Slit1/Sema4a/Twf2/Olfm1/Ilk/Sema4f/Rtn4r/Trpv2/Map2/Nrp1/Zfyve27/Rufy3/Ntrk3	42
GO:0034599	cellular response to oxidative stress	94/3231	329/17943	1.41e-06	1.76e-05	1.29e-05	Hspa8/Atp5f1a/Lonp1/Atp2a2/Hsph1/Mapt/Ctnnb1/Trap1/P4hb/Oxr1/Dnm2/Nefm/Mff/Sirpa/Arpc2/Prdx6/Cfl1/Aifm1/Slc8a1/Mapk1/G6pd/Crk/Park7/Snca/Htra2/Nme2/Sod2/Pycr2/Tpm1/Agap3/Sirt2/Fyn/Ppp5c/Prdx2/Mapk3/Akr1b1/Src/Eif2s1/Gucy1b1/Rack1/Gsk3b/Ubqln1/Rhob/Adprhl2/Stk24/Rps3/Ppif/Impact/Stk25/Ptprk/Tbc1d24/Bag5/Anxa1/Rwdd1/Pdcd10/Map1lc3a/Akt1/Fut8/Pnpt1/Cst3/Gpx1/Tsc1/Lancl1/Slc25a24/Bnip3/Atg7/Chchd4/St…	94
GO:0030900	forebrain development	131/3231	495/17943	1.43e-06	1.79e-05	1.31e-05	Dpysl2/Atp1a3/Hspa8/Ogdh/LOC103693780/Ncam1/Lrp1/Ppp1r9b/Srgap2/Gnao1/Atp2b4/Plcb1/Plxna4/Kif5b/Ctnnb1/Atic/Afdn/Ptprs/Ywhae/Usp9x/Csnk2a1/Ogt/Slc1a2/Nefm/Pebp1/Kif1a/Pak1/Nefl/Cfl1/Slc8a2/Csnk2a2/Ntrk2/Slc8a1/App/Akap5/Cnp/Grin2b/Pafah1b1/Gart/Dclk2/Atat1/Crk/Htra2/Plxna3/Anxa3/Ak1/Th/Shank3/Dcx/Nme1/Hnrnpk/Rac1/Uba6/Cntn2/Fyn/Mapk8ip3/Cdk5/Hprt1/Crkl/LOC100911248/Src/Kras/Grin1/Kif3a/Gsk3b/Rhoa…	131
GO:0051693	actin filament capping	20/3231	38/17943	1.44e-06	1.79e-05	1.31e-05	Sptan1/Sptbn2/Add2/Capza2/Arpc2/Cfl1/Capza1/Add3/Tmod2/Sptbn4/Tpm1/Eps8/Sptb/Rdx/Gsn/Twf1/Twf2/Mtpn/Capg/Carmil2	20
GO:0034332	adherens junction organization	45/3231	126/17943	1.63e-06	2.01e-05	1.47e-05	Lrp1/Actn2/Myh9l1/Clasp2/Ctnnb1/Afdn/Dsp/Cfl1/Vcl/Cdh13/Camsap3/Cdh11/Thy1/Tbcd/Rac1/Cdh10/Ptk2b/Rdx/Cdc42/Limch1/Cttn/Pdpk1/Src/Coro1c/Slk/Arf6/Ptk2/Ptprk/Rab8b/Numbl/Fermt2/Ptpn23/Cdh9/Tsc1/Taok2/Mtss1/Cdh12/Csk/Pten/Nrp1/Coro2b/Epb41l5/Actn1/Cdh18/Cdh7	45
GO:0006637	acyl-CoA metabolic process	34/3231	85/17943	1.63e-06	2.01e-05	1.47e-05	Fasn/Ogdh/Acat1/Dlat/Acly/Dld/Sucla2/Acaca/Hsd17b4/Dlst/Acot9/Acot7/Snca/Suclg2/Acsl1/Gcdh/Hmgcl/Pdk3/Hmgcs1/Mpc2/Acsl4/Acot8/Acss1/Acot1/Oxsm/Gpam/Mcee/Acot2/Acacb/Mlycd/Dbi/Mvk/Mpc1/Acss2	34
GO:0035383	thioester metabolic process	34/3231	85/17943	1.63e-06	2.01e-05	1.47e-05	Fasn/Ogdh/Acat1/Dlat/Acly/Dld/Sucla2/Acaca/Hsd17b4/Dlst/Acot9/Acot7/Snca/Suclg2/Acsl1/Gcdh/Hmgcl/Pdk3/Hmgcs1/Mpc2/Acsl4/Acot8/Acss1/Acot1/Oxsm/Gpam/Mcee/Acot2/Acacb/Mlycd/Dbi/Mvk/Mpc1/Acss2	34
GO:0031630	regulation of synaptic vesicle fusion to presynapt	1931-10-01	12/17943	1.64e-06	2.02e-05	1.48e-05	Syt1/Rims1/Rab3a/Prrt2/Syt7/Cplx1/Vamp1/Cplx3/Cplx2/Grik5	10
GO:0000338	protein deneddylation	1931-09-01	10/17943	1.65e-06	2.03e-05	1.48e-05	Cops4/Cops6/Cops7a/Cops2/Cops3/Cops7b/Cops8/Gps1/Tor1a	9
GO:0010807	regulation of synaptic vesicle priming	1931-09-01	10/17943	1.65e-06	2.03e-05	1.48e-05	Stxbp1/Napb/Stx1b/Stx1a/Napa/Rims1/Rab3a/Unc13a/Stxbp5	9
GO:0010592	positive regulation of lamellipodium assembly	15/3231	24/17943	1.66e-06	2.03e-05	1.48e-05	Hsp90aa1/Nckap1/Dnm2/Fscn1/Arpc2/Cfl1/Mtor/Rac1/Cdc42/Hdac4/Rac2/Twf2/Wasf2/Carmil2/Brk1	15
GO:0099500	vesicle fusion to plasma membrane	15/3231	24/17943	1.66e-06	2.03e-05	1.48e-05	Syt1/Stx1b/Stx1a/Snap25/Rims1/Rab3a/Snap29/Prrt2/Syt7/Cplx1/Vamp1/Cplx3/Cplx2/Snapin/Grik5	15
GO:2000059	negative regulation of ubiquitin-dependent protein	24/3231	51/17943	1.82e-06	2.23e-05	1.63e-05	Map1a/Hsp90ab1/Csnk2a1/Ogt/Csnk2a2/Usp14/Park7/Bag6/Sgta/Rps7/LOC100362830/Gipc1/Bag5/Fhit/Rpl5/Sdcbp/Ubxn1/Rpl11/Camlg/Anks1a/Psen1/Ddrgk1/Rpl23/Svip	24
GO:0090083	regulation of inclusion body assembly	13/3231	19/17943	1.87e-06	2.27e-05	1.67e-05	Hspa2/Psmc5/Psmc6/Hspa1a/Hspa1b/Bag5/Bag5l1/Clu/Dnajb6/Dnajb2/Sacs/Dnajb1/Dnaja4	13
GO:1905244	regulation of modification of synaptic structure	13/3231	19/17943	1.87e-06	2.27e-05	1.67e-05	Itsn1/Camkv/Baiap2/Cyfip1/Epha4/Gripap1/Cttnbp2/Cdc42/Gsk3b/Rhoa/Fmr1/Chmp2b/Kalrn	13
GO:1903533	regulation of protein targeting	27/3231	61/17943	1.88e-06	2.28e-05	1.67e-05	Gdi1/Ank3/Ogt/Nucb1/Mff/Pak1/LOC102556337/Arpc2/Hpca/Hras/Cacnb3/Fyn/Cdk5/Gsk3a/Hspa1l/Chp1/Myo1c/C2cd5/Prnp/Fis1/Pdcd5/Vamp7/Ptpn5/Prkaa1/Atp5if1/Nol3/Mief1	27
GO:0008652	cellular amino acid biosynthetic process	29/3231	68/17943	2.01e-06	2.44e-05	1.78e-05	Glud1/Got2/Gls/Abat/Atp2b4/Oat/Slc1a3/Aldh18a1/LOC108348083/Got1/Glul/Shmt2/Srr/Park7/Pycr2/Gad1/Bcat1/Phgdh/Mri1/Pycr3/Cbs/Gamt/Enoph1/Asl/Apip/Psph/Plod3/Asns/Sardh	29
GO:0009154	purine ribonucleotide catabolic process	16/3231	27/17943	2.04e-06	2.45e-05	1.8e-05	Acat1/Pde2a/Acot7/Hprt1/LOC103689983/Pde4d/Itpa/Nudt9/Pde4b/Pde10a/Nudt10/Hint1/Nudt3/Pde1a/Mlycd/Pde4a	16
GO:0019068	virion assembly	16/3231	27/17943	2.04e-06	2.45e-05	1.8e-05	Pdcd6ip/Rab1a/Rab1b/LOC100363782/LOC102555167/Vta1/Tsg101/Mvb12b/Chmp6/Snf8/Vps37b/Chmp2a/Ddx6/Chmp2b/Chmp3/Vps4b	16
GO:0051560	mitochondrial calcium ion homeostasis	16/3231	27/17943	2.04e-06	2.45e-05	1.8e-05	Letm1/Anxa6/Afg3l2/Mcu/Micu1/Slc25a27/Maip1/Slc25a23/Micu2/Pdzd8/Bnip3/Bcap31/Fis1/Nol3/LOC690000/Mcur1	16
GO:0006650	glycerophospholipid metabolic process	72/3231	237/17943	2.17e-06	2.61e-05	1.91e-05	Plcb1/Aldh5a1/Prdx6/Capn2/Pi4ka/Vac14/Stoml2/Pigs/Mtmr7/Fabp5/Abhd12/Pip4k2b/Slc27a1/Pnpla8/Dgkh/Pik3r1/Bpnt1/Inpp1/Mtmr1/Tamm41/Mtmr2/Pi4k2a/Pgap1/Pgp/Acp6/Abhd6/Acsl3/Hdhd5/Efr3b/Ttc7b/Dgkq/Dpm1/Lpcat1/Sacm1l/Ptpmt1/Cdipt/Abhd3/Gnpat/Pcyt2/Dgkz/Fabp3/Mtmr9/Taz/Agpat1/Pip4k2c/Pik3cb/Pip4p1/Lclat1/Pten/Gpam/Pi4kb/Inpp5a/Gpaa1/Gpcpd1/Dbi/Pip4k2a/Pikfyve/Pigk/Pik3c3/Pip4p2/Inpp5f/Chkb/Agpat4/Pigu/C…	72
GO:0007043	cell-cell junction assembly	41/3231	112/17943	2.26e-06	2.71e-05	1.98e-05	Actn4/Ctnnd2/Epb41l3/Ctnnb1/Nfasc/Ctnnd1/Wdr1/Afdn/Pdcd6ip/Arvcf/Fscn1/Ctnna1/Rock2/Pkp4/Vcl/Cdh13/Cdh11/Tbcd/Cdh10/Cntnap1/Prkaca/Lin7b/Rhoa/Arl2/Myo1c/Mtdh/Cdh9/Gja1/Cdh12/Gnpat/Rps6/Cd9/Ugt8/Ace/Rhoc/Itgb1/Ptpro/Rab13/Mpp5/Cdh18/Cdh7	41
GO:1902991	regulation of amyloid precursor protein catabolic	17/3231	30/17943	2.31e-06	2.76e-05	2.02e-05	Bin1/Rock2/Epha4/App/Flot2/Unc13a/Tmed10/Gsk3a/Gga3/Casp3/Clu/Prnp/Olfm1/Lrrtm3/Picalm/Lyn/Fkbp1a	17
GO:0042398	cellular modified amino acid biosynthetic process	21/3231	42/17943	2.34e-06	2.8e-05	2.05e-05	Ckb/Ckmt1/Atic/Mthfd1l/Aldh7a1/Ggt7/Gart/Park7/Aldh9a1/Slc27a1/Acadm/Hagh/Gamt/Gclc/Plod3/Gclm/Tmlhe/Aldh1l1/Dhfr/Ckm/Slc7a11	21
GO:0046777	protein autophosphorylation	74/3231	246/17943	2.37e-06	2.82e-05	2.07e-05	Hspa8/Hk1/Hspa9/Aak1/Ctnnd1/Camk2g/Camk2a/Csnk2a1/Prkcg/Pak1/Mark2/Pak2/Camk2d/Epha4/Ntrk2/Mtor/Brsk1/Nme2/Tnik/Thy1/Camk4/Wnk2/Ptk2b/Fyn/Cdk5/Lmtk2/Prkaca/Cdkl5/Mapk3/Rap2c/Src/Eif2s1/Gsk3b/Ppp2r5e/Rap2b/Ppp2r5c/Taok1/Mink1/Chp1/Stk24/Slk/Impact/Stk25/Tnks1bp1/Ptk2/Stk39/Map2k2/Ppp2r5b/Oxsr1/Ephb3/Ppp2r5a/Abl2/Insr/Stk4/Erbb4/Epha7/Kit/Csk/Csnk1g1/Ulk1/Wnk3/Mob1b/Fer/Ace/Mvp/Lyn/Ephb1/Trim28/Ptp…	74
GO:0000266	mitochondrial fission	20/3231	39/17943	2.45e-06	2.91e-05	2.13e-05	Opa1/Dnm1l/Mapt/Vps35/Mff/LOC102556337/Gdap1/Mtfr1l/Dhodh/Ddhd2/Slc25a46/March5/Mtfp1/Mfn1/Bnip3/Fis1/Stat2/Mul1/Ddhd1/Mief1	20
GO:0000413	protein peptidyl-prolyl isomerization	20/3231	39/17943	2.45e-06	2.91e-05	2.13e-05	Ppia/Ppial4d/Ppib/Pin1/Ppid/Fkbp8/Ppif/Ptpa/Fkbp2/Fkbp3/Fkbp1b/Fkbp4/Ppil1/Fkbp11/Fkbp1a/Pin4/Ppic/Ppil3/Fkbp10/Ppih	20
GO:0032594	protein transport within lipid bilayer	20/3231	39/17943	2.45e-06	2.91e-05	2.13e-05	Lrrc7/Stx1b/Vps35/Clip1/Snap25/Ap3d1/Gripap1/Rab11a/Arhgap44/Arl6/Clstn1/Scrib/Reep2/Rab8a/Cplx1/Tsc2/Erbin/Itgb1/Nsg1/Rilpl1	20
GO:0051290	protein heterotetramerization	25/3231	55/17943	2.48e-06	2.93e-05	2.15e-05	Eno2/LOC100911625/Nrxn1/Krt10/Krt1/Grin2b/Anxa2/Grin1/Nlgn1/Hsd17b8/Hist1h4b/Hist1h4m/Hist2h4/Hist1h2ao/RGD1562378/Hist2h4a/LOC100912489/LOC100912564/Farsb/Cbr4/Insr/Rrm1/Agrn/Farsa/Lrp4	25
GO:1903828	negative regulation of cellular protein localizati	43/3231	120/17943	2.48e-06	2.93e-05	2.15e-05	Gdi1/Map1a/Actn2/Hsph1/Mapt/Vps35/Ogt/Ap2m1/Rock2/Dclk2/Park7/Dnaja1/Nsfl1c/Cdk5/Gsk3b/Chp1/Rab23/Ppfia1/Lztfl1/Arf6/Astn2/Hectd1/Abhd17c/Rangap1/Os9/Ppp2r5a/Csk/Lypla1/Abhd17b/Bcl2l1/Grm1/Txn1/Tax1bp3/Commd1/Ubxn2b/Akap1/Picalm/Gopc/Nol3/Abhd17a/Erlec1/Svip/Dclk1	43
GO:0032410	negative regulation of transporter activity	33/3231	83/17943	2.7e-06	3.18e-05	2.33e-05	Atp1a2/Actn2/Ank3/Ywhae/Nedd4/Camk2d/Calm1/Calm3/Calm2/Park7/Snca/Cacnb3/Ubqln1/Snx27/Gsto1/Ppif/Slc9a3r1/Stk39/Gnb5/Oxsr1/Hecw2/Sri/Cttnbp2nl/Fgf12/Fkbp1b/Fmr1/Insr/Ndfip2/Grk6/Agrn/Pten/Hecw1/Gopc	33
GO:0010721	negative regulation of cell development	108/3231	396/17943	2.72e-06	3.19e-05	2.34e-05	Dpysl3/Crmp1/Actn4/Gdi1/Syngap1/Lrp1/Srgap2/Stx1b/Ctnnb1/Calr/Dnm3/Ptprs/Idh2/Pak1/Ctnna1/Arhgef2/Ywhah/Tomm70/Ppp3ca/Epha4/Nlgn3/Gfap/App/G6pd/Pafah1b1/Lingo1/Prkcsh/Plxna3/Thy1/Rap1gap/Asap1/Cntn2/Sirt2/Cdk5/Gsk3a/Prkaca/Gsk3b/Rgma/Rhoa/Sema7a/Coro1c/Brinp1/Nlgn1/Ube3a/Cntn4/Tjp2/Dnajb11/Flna/Arf6/Adgrg1/Stmn2/Ptk2/Rap1gap2/Trim46/Bag5/Itm2c/Mag/Apbb1/Ptpn9/Slit1/Rtn4rl2/Sema4a/Dynlt1/Ptprg/Tsc…	108
GO:0035493	SNARE complex assembly	14/3231	22/17943	2.73e-06	3.19e-05	2.34e-05	Stxbp1/Stx1a/Snap25/Snca/Trim9/Vamp3/Prrt2/Vps16/Stxbp6/Vamp1/Vps18/Vamp7/Vamp4/Vamp8	14
GO:0051016	barbed-end actin filament capping	14/3231	22/17943	2.73e-06	3.19e-05	2.34e-05	Add2/Capza2/Arpc2/Cfl1/Capza1/Add3/Eps8/Rdx/Gsn/Twf1/Twf2/Mtpn/Capg/Carmil2	14
GO:1902307	positive regulation of sodium ion transmembrane tr	14/3231	22/17943	2.73e-06	3.19e-05	2.34e-05	Ank3/Kif5b/Atp1b1/Dnm2/Wnk2/Nos1/Chp1/Atp1b3/Dmd/Wnk3/Glrx/Slc9a1/Fxyd1/Tesc	14
GO:0006625	protein targeting to peroxisome	1931-12-01	17/17943	2.87e-06	3.31e-05	2.42e-05	Rab8b/Pex14/Pex16/Pex6/Lonp2/Pex1/Pex12/Pex3/Pex5/Pex19/Pex26/Pex10	12
GO:0009226	nucleotide-sugar biosynthetic process	1931-12-01	17/17943	2.87e-06	3.31e-05	2.42e-05	Pmm1/Pmm2/Gfpt1/Tsta3/Mpi/Gmppb/Gmds/Pgm3/Uap1/Gnpda2/Gnpda1/Gnpnat1	12
GO:0043574	peroxisomal transport	1931-12-01	17/17943	2.87e-06	3.31e-05	2.42e-05	Rab8b/Pex14/Pex16/Pex6/Lonp2/Pex1/Pex12/Pex3/Pex5/Pex19/Pex26/Pex10	12
GO:0071786	endoplasmic reticulum tubular network organization	1931-12-01	17/17943	2.87e-06	3.31e-05	2.42e-05	Rtn3/Atl1/Rab10/Atl2/Rab18/Reep2/Reep1/Lnpk/Tmem33/Use1/Arl6ip1/Zfyve27	12
GO:0072662	protein localization to peroxisome	1931-12-01	17/17943	2.87e-06	3.31e-05	2.42e-05	Rab8b/Pex14/Pex16/Pex6/Lonp2/Pex1/Pex12/Pex3/Pex5/Pex19/Pex26/Pex10	12
GO:0072663	establishment of protein localization to peroxisom	1931-12-01	17/17943	2.87e-06	3.31e-05	2.42e-05	Rab8b/Pex14/Pex16/Pex6/Lonp2/Pex1/Pex12/Pex3/Pex5/Pex19/Pex26/Pex10	12
GO:0099638	endosome to plasma membrane protein transport	1931-12-01	17/17943	2.87e-06	3.31e-05	2.42e-05	Lrrc7/Vps35/Gripap1/Rab11a/Snx27/Arhgap44/Scrib/Rab8a/Washc1/Erbin/Commd1/Nsg1	12
GO:0006090	pyruvate metabolic process	41/3231	113/17943	2.93e-06	3.38e-05	2.47e-05	Ogdh/LOC103693780/Gapdh/LOC108351137/Hk1/Pkm/Aldoa/Eno2/LOC100911625/Pgk1/Gpi/Dlat/Ldha/Dld/Pfkp/Pgam1/Tpi1/Ogt/Me2/Pck2/Pfkl/Srr/Me3/Galk1/Htt/Gpd1/Pdk3/Hdac4/Mpc2/Prkag2/Dhtkd1/Pfkfb2/Insr/Prkaa1/LOC303448/Kyat1/Stat3/Tigar/Entpd5/Mpc1/Hoga1	41
GO:0050806	positive regulation of synaptic transmission	88/3231	308/17943	3.02e-06	3.47e-05	2.54e-05	Stxbp1/Syt1/Dnm1l/Dlg4/Shank2/Abat/Stx1b/Dbn1/Kif5b/Stx1a/Nrxn1/Afdn/Slc1a3/Snap25/Rims1/Pak1/Baiap2/Ppp1r9a/Shank1/Glul/Mpp2/Epha4/Slc8a2/Calb1/Ntrk2/Nptn/Nlgn3/Gfap/App/Mapk1/Grin2b/Unc13a/Grk2/Snca/Cacnb4/Shank3/Hnrnpk/Calb2/Cacnb3/Ptk2b/Cdk5/Rab3b/Gria1/Grin1/Gsk3b/Nos1/Clstn1/Nlgn1/Crtc1/Lgi1/Ncstn/Cyp46a1/Iqsec2/Ptk2/Tbc1d24/Gria4/Cacna1b/Prrt2/Syt7/Sqstm1/Rasgrf2/Syt12/Car2/Slc24a2/Prnp/Ri…	88
GO:0090140	regulation of mitochondrial fission	15/3231	25/17943	3.45e-06	3.96e-05	2.9e-05	Dnm1l/Mapt/Vps35/Mff/LOC102556337/Dhodh/Ddhd2/March5/Mfn1/Bnip3/Fis1/Stat2/Mul1/Ddhd1/Mief1	15
GO:0045216	cell-cell junction organization	50/3231	149/17943	3.59e-06	4.11e-05	3.01e-05	Actn4/Ctnnd2/Epb41l3/Ctnnb1/Nfasc/Cxadr/Ctnnd1/Wdr1/Afdn/Pdcd6ip/Arvcf/Fscn1/Ctnna1/Rock2/Dsp/Pkp4/Vcl/Cdh13/Camsap3/Cdh11/Nectin1/Tbcd/Rac1/Cdh10/Cntnap1/Prkaca/Shroom2/Lin7b/Rhoa/Arl2/Flna/Myo1c/Mtdh/Cdh9/Gja1/Cdh12/Ajm1/Gnpat/Prkci/Rps6/Cd9/Ugt8/Ace/Rhoc/Itgb1/Ptpro/Rab13/Mpp5/Cdh18/Cdh7	50
GO:0045197	establishment or maintenance of epithelial cell ap	21/3231	43/17943	3.81e-06	4.34e-05	3.18e-05	Lrrc7/Dlg2/Wdr1/Pdcd6ip/Mark2/Camsap3/Arf4/Lin7c/Cdc42/Prickle2/Lin7b/Rhoa/Scrib/Slc9a3r1/Vangl2/Synj2bp/Ilk/Erbin/Lin7a/Ophn1/Pdzd11	21
GO:0050435	amyloid-beta metabolic process	21/3231	43/17943	3.81e-06	4.34e-05	3.18e-05	Bin1/Ide/Rock2/Epha4/App/Unc13a/Tmed10/Gsk3a/Gga3/Casp3/Ncstn/Apeh/Clu/Prnp/Olfm1/Lrrtm3/Psen1/Bace1/Ace/Picalm/Dyrk1a	21
GO:0072523	purine-containing compound catabolic process	21/3231	43/17943	3.81e-06	4.34e-05	3.18e-05	Acat1/Gda/Pde2a/Acot7/Hprt1/LOC103689983/Pde4d/Itpa/Nudt9/Pde4b/Pnp/Pde10a/Nudt10/Hint1/Nudt3/Ahcy/Pde1a/Ada/Mlycd/Nudt1/Pde4a	21
GO:0009261	ribonucleotide catabolic process	16/3231	28/17943	3.96e-06	4.49e-05	3.29e-05	Acat1/Pde2a/Acot7/Hprt1/LOC103689983/Pde4d/Itpa/Nudt9/Pde4b/Pde10a/Nudt10/Hint1/Nudt3/Pde1a/Mlycd/Pde4a	16
GO:0099010	modification of postsynaptic structure	16/3231	28/17943	3.96e-06	4.49e-05	3.29e-05	Itsn1/Camkv/Baiap2/Wasf1/Cfl1/Cyfip1/Cttnbp2/Cdc42/Cttn/Gsk3b/Rhoa/Pfn1/Arhgap44/Stau1/Chmp2b/Kalrn	16
GO:0021695	cerebellar cortex development	27/3231	63/17943	4.01e-06	4.55e-05	3.33e-05	Sptbn2/Ogdh/LOC103693780/Atp2b2/Hspa5/Aars/Nrxn1/Usp9x/Ptpn11/Map2k1/Cdk5/Cend1/Sez6l2/Agtpbp1/Arcn1/Sez6l/Coq8b/Uqcrq/Faim2/Atg7/Ulk1/Sez6/Mtpn/Serpine2/Ophn1/Grid2/Atxn2	27
GO:0000959	mitochondrial RNA metabolic process	20/3231	40/17943	4.08e-06	4.6e-05	3.37e-05	Lrpprc/Hsd17b10/Gars/Tbrg4/Supv3l1/Tfam/Mrpl12/Yars2/Wars2/Trnt1/Pnpt1/Ears2/Trmt10c/Slc25a33/Pde12/Dars2/Slirp/Prkaa1/RGD1305089/Fastkd1	20
GO:0042987	amyloid precursor protein catabolic process	20/3231	40/17943	4.08e-06	4.6e-05	3.37e-05	Bin1/Rock2/Epha4/App/Flot2/Unc13a/Tmed10/Gsk3a/Gga3/Casp3/Ncstn/Clu/Prnp/Olfm1/Lrrtm3/Psen1/Picalm/Lyn/Fkbp1a/Dyrk1a	20
GO:0006901	vesicle coating	1931-11-01	15/17943	4.24e-06	4.78e-05	3.5e-05	Cul3/Gbf1/Pdcd6/Sar1b/Cltb/Tmed9/Pef1/Tfg/Arfgap2/Sec16a/Arfgap3	11
GO:0060074	synapse maturation	17/3231	31/17943	4.25e-06	4.78e-05	3.5e-05	Adgrl1/Nrxn1/Nefl/Shank1/Palm/Hnrnpk/Sez6l2/Pfn1/Clstn1/Sybu/Anapc2/Sez6l/Abl2/Erbb4/Sez6/Bcan/Pten	17
GO:1901068	guanosine-containing compound metabolic process	19/3231	37/17943	4.27e-06	4.79e-05	3.51e-05	Opa1/Gphn/Ampd2/Ak4/Nme2/Gnai3/Gmps/Nme1/Hprt1/LOC103689983/Rhoa/Rab23/Guk1/Ran/Efl1/Nme3/Mfn1/Mocs2/Gtpbp1	19
GO:0006536	glutamate metabolic process	18/3231	34/17943	4.34e-06	4.85e-05	3.55e-05	Glud1/Got2/Gls/Oat/Slc1a3/Apc/Aldh18a1/Aldh5a1/Got1/Aldh4a1/Glul/Gad2/Gclc/Atcay/Asl/Gclm/Adhfe1/Slc7a11	18
GO:0060292	long-term synaptic depression	18/3231	34/17943	4.34e-06	4.85e-05	3.55e-05	Stxbp1/Shank2/Mapt/Ppp1r9a/Shank3/Ptk2b/Gria1/Mgll/Iqsec2/Abhd6/Dgki/Slc24a2/Fmr1/Bcl2l1/Pten/Grid2/Cd38/Stau2	18
GO:0098742	cell-cell adhesion via plasma-membrane adhesion mo	67/3231	220/17943	4.39e-06	4.9e-05	3.59e-05	Ncam1/L1cam/Cxadr/Alcam/Adgrl1/Nrxn1/Ptprs/Arvcf/Plxnb2/Cadm3/Cdh13/Lrrc4b/Nptn/Pcdh17/Cdh11/Nectin1/Anxa3/Bsg/Cdh10/Tenm2/Sdk2/Atp2c1/Clstn1/Nlgn1/Cntn4/Gpc4/Pcdha4/Pcdhac2/Vcam1/Mdga2/Lrrc4c/Ptpn23/Celsr2/Mag/Lrfn4/Tenm4/Emb/Pcdh8/Cdh9/Nectin3/Mdga1/Pcdh19/Kirrel3/Taok2/Cdh12/Myadm/Ntng2/Dab1/Slitrk3/Slitrk2/Flrt3/Pik3cb/Ptprt/Slitrk1/Amigo1/Il1rapl1/Nrcam/Cadm1/Nectin2/Fat3/Pcdha6/Grid2/Lrfn3/…	67
GO:1901800	positive regulation of proteasomal protein catabol	39/3231	107/17943	4.46e-06	4.97e-05	3.64e-05	Vcp/Usp5/Ubqln2/Psmc4/Psmc5/Psmc1/Psmc6/Bag6/Sirt2/Gsk3a/Rack1/Gsk3b/Ubqln1/Stub1/Hspa1a/Hspa1b/Sgta/Rnf14/Gba/Clu/Arih1/Hspbp1/Akt1/Gclc/Ankib1/Dnajb2/Atg7/Fmr1/Bcap31/Bag2/Nub1/Arih2/Psen1/Ddrgk1/Tmem259/Usp13/Csnk1d/Dvl1/Mapk9	39
GO:1903902	positive regulation of viral life cycle	26/3231	60/17943	4.71e-06	5.24e-05	3.84e-05	Hspa8/P4hb/Ppia/Pabpc1/Vapa/Ppib/Vapb/Ddx3x/Nectin1/Ppid/Anxa2/Ddb1/Hacd3/Tsg101/Srpk2/Vps37b/Chmp2a/Cnot7/Fmr1/Stau1/Pde12/Chmp2b/Chmp3/Top2b/Vps4b/Ppih	26
GO:0010952	positive regulation of peptidase activity	56/3231	175/17943	5.09e-06	5.65e-05	4.14e-05	Hspd1/Vcp/Arhgef2/Rock2/Hip1r/Hip1/Epha4/Aifm1/App/Grin2b/Ddx3x/Ndufa13/Snca/Htra2/Psmd14/Clpx/Fyn/Mapk3/Grin1/Rack1/Gsn/Rhoa/Dnaja3/Mtch1/Rps3/Psme1/Kars/Pdcd6/Psme4/Bid/Elp2/Bax/Arrb1/Fam162a/Prr7/Psme2/Bcap31/Fis1/Pdcd5/Diablo/Apopt1/Ddrgk1/Bak1/Tbc1d10a/Picalm/Lyn/Hmgb1/Mul1/Rps27l/Adrm1/Stat3/Dapk1/Asph/Mapk9/Bok/Mbp	56
GO:0001504	neurotransmitter uptake	22/3231	47/17943	5.45e-06	6.04e-05	4.42e-05	Atp1a2/Slc1a3/Slc1a2/Gfap/Park7/Snca/Sept2/Rab3b/Slc6a1/Nos1/Sv2b/Slc6a11/Slc1a1/Tor1a/Slc6a9/Kcnj10/Syngr3/Psen1/Slc17a6/Arl6ip1/Slc7a11/Flot1	22
GO:1900449	regulation of glutamate receptor signaling pathway	25/3231	57/17943	5.49e-06	6.08e-05	4.45e-05	Dlg4/Shank2/Nrxn1/Rph3a/Shank1/Cfl1/Nlgn3/Unc13a/Park7/Anxa3/Shank3/Ptk2b/Fyn/Mink1/Nlgn1/Necab2/Rasgrf2/Shisa6/Prnp/Neto2/Shisa7/Cnih2/Dapk1/Grin2a/Neto1	25
GO:0002090	regulation of receptor internalization	29/3231	71/17943	5.7e-06	6.3e-05	4.61e-05	Dlg4/Napb/Nedd4/Sh3gl2/Ap2m1/Ubqln2/Akap5/Scyl2/Lrpap1/Hpca/Sirt2/Ankrd13d/Necab2/Scrib/Mtmr2/Synj2bp/Sdcbp/Arrb1/Fmr1/LRRTM1/Efnb2/Lrrtm2/Tbc1d5/Ptpn5/Pacsin1/Ophn1/Atxn2/Flot1/Synj1	29
GO:1901607	alpha-amino acid biosynthetic process	27/3231	64/17943	5.76e-06	6.35e-05	4.65e-05	Glud1/Got2/Gls/Atp2b4/Oat/Slc1a3/Aldh18a1/LOC108348083/Got1/Glul/Shmt2/Srr/Park7/Pycr2/Bcat1/Phgdh/Mri1/Pycr3/Cbs/Gamt/Enoph1/Asl/Apip/Psph/Plod3/Asns/Sardh	27
GO:0008344	adult locomotory behavior	39/3231	108/17943	5.78e-06	6.36e-05	4.66e-05	Atp1a3/Dnm1/Atp1a2/Mapt/Uchl1/Oxr1/Epha4/App/Cnp/Sptbn4/Pafah1b1/Park7/Snca/Cacnb4/Htra2/Eps8/Cntn2/Grin1/Abhd12/Cend1/Sez6l2/Ppt1/Agtpbp1/Arcn1/Sez6l/Fgf12/Abl2/Tsc1/Kcnj10/Atg7/Clcn3/Sez6/Dab1/Kalrn/Scn1a/Hexa/Inpp5f/Cstb/Zmpste24	39
GO:0045010	actin nucleation	21/3231	44/17943	6.05e-06	6.65e-05	4.87e-05	Nckap1/Wasf1/Hip1r/Arpc2/Actr2/Cyfip1/Arpc1a/Coro1a/Gsn/Coro1b/Evl/Arpc4/Arpc5/Gmfb/Arpc3/Arpc5l/Spire1/Washc1/Arpc1b/Wasl/Brk1	21
GO:0006417	regulation of translation	92/3231	331/17943	6.35e-06	6.96e-05	5.1e-05	Lrpprc/Gapdh/LOC108351137/Aars/Eef2/Trap1/Calr/Rock2/Shmt2/Cyfip1/Mtor/C1qbp/App/Mapk1/Ddx3x/Grm5/Gcn1/Syncrip/Ptk2b/Fech/Eif5a/Mapk3/Eif2s1/Rack1/Rhoa/Mrps27/Eif4g1/Eif3b/Eprs/Rps3/Rmnd1/Impact/Eif5/Mrpl13/Eif3c/Pa2g4/Rpl5/Eif3d/Upf1/Taco1/Eefsec/Rps9/Akt1/Nck2/Cnot7/Aplp1/Tsc1/Samd4b/Fmr1/Rpl10/Cnot9/Abcf1/Cnot1/Mtg1/Trmt10c/Guf1/Pym1/Eif2b5/Uqcc1/LOC100360057/Fxr1/Rida/Eif1/Nck1/Prkaa1/Coa3/Rp…	92
GO:0061640	cytoskeleton-dependent cytokinesis	36/3231	97/17943	6.39e-06	6.99e-05	5.12e-05	Ank3/Sept11/Pdcd6ip/Apc/Rock2/Cfl1/Actr2/Sept5/Sept2/Rhoa/Rhob/Arl3/Chmp7/Ist1/Stmn1/Rab35/Dctn3/Chmp6/Snx18/Rasa1/Spast/Chmp2a/Spire1/Sept4/Washc1/Washc5/Chmp2b/Chmp3/Rhoc/Usp8/Map9/Vps4b/Unc119/Chmp1a/Snx9/Nup62	36
GO:0000910	cytokinesis	53/3231	164/17943	6.54e-06	7.14e-05	5.23e-05	Myh9l1/Myh9/Ank3/Sept11/Pdcd6ip/Apc/Git1/Rock2/Cfl1/Actr2/Pkp4/Sept5/Cul3/Calm1/Calm3/Calm2/Pin1/Kif3b/Sept2/Rab11a/Cdc42/Rhoa/Rhob/Arl3/Chmp7/Ist1/Gipc1/Stmn1/Rab35/Dctn3/Chmp6/Snx18/Rasa1/Spast/Chmp2a/Anxa11/Pik3r4/Spire1/Sept4/Washc1/Bcl2l1/Washc5/Chmp2b/Chmp3/Rhoc/Pik3c3/Usp8/Map9/Vps4b/Unc119/Chmp1a/Snx9/Nup62	53
GO:0043467	regulation of generation of precursor metabolites	43/3231	124/17943	6.56e-06	7.16e-05	5.24e-05	Vcp/Pgk1/Trap1/Pgam1/Ppp1ca/Epm2aip1/Ogt/Ppp1cb/Ide/Pde2a/Phb2/Shmt2/Mtor/Park7/Prkaca/Rhoa/Gpd1/Ppif/Cisd1/Hdac4/Slc25a23/Prkag2/Cox7a2l/Akt1/Gadd45gip1/Cox7a2/Pnpt1/Gfpt1/Bnip3/Insr/Chchd4/Slc25a33/Iscu/Dnajc30/Pde12/Sphk2/Prkaa1/Hmgb1/Dnajc15/Grb10/Stat3/Tigar/Entpd5	43
GO:2000008	regulation of protein localization to cell surface	20/3231	41/17943	6.61e-06	7.2e-05	5.27e-05	Map1a/Hsp90ab1/Actn2/Ctnnb1/Gpd1l/Rab11b/Hnrnpk/Arf6/Astn2/Gbf1/Synj2bp/Akt1/Tor1a/Erbb4/Washc1/Tax1bp3/Commd1/Picalm/Gopc/Fcer1g	20
GO:0042133	neurotransmitter metabolic process	51/3231	156/17943	6.72e-06	7.3e-05	5.35e-05	Hsp90aa1/LOC103692716/Atp2b2/Abat/Aldh6a1/Atp2b4/Slc1a3/Aldh7a1/Aldh5a1/Dnm2/Por/Pebp1/Sirpa/Rock2/Glul/Shmt2/Ddah1/Gad2/Gldc/Mtor/Maoa/Gart/Th/Sod2/Rac1/Gad1/Ddah2/Ptk2b/Phgdh/Maob/Aldh9a1/Nos1/Agtpbp1/Cd47/Clu/Spr/Comt/Akt1/Insr/Dynll1/Enpp6/Dagla/Cyp2d4/Smpd3/Gcsh/Sardh/Pde1b/Itgb2/Aif1/Grin2a/Mapk9	51
GO:0006891	intra-Golgi vesicle-mediated transport	15/3231	26/17943	6.8e-06	7.35e-05	5.38e-05	Copb1/Rab6b/Golga5/Rab6a/Uso1/Copg1/Rab33b/Copb2/Cux1/Vti1a/Trappc3/Trappc10/Copz1/Cope/Gosr2	15
GO:0070841	inclusion body assembly	15/3231	26/17943	6.8e-06	7.35e-05	5.38e-05	Vcp/Hspa2/Psmc5/Psmc6/Dlgap1/Hspa1a/Hspa1b/Bag5/Bag5l1/Clu/Dnajb6/Dnajb2/Sacs/Dnajb1/Dnaja4	15
GO:1905809	negative regulation of synapse organization	15/3231	26/17943	6.8e-06	7.35e-05	5.38e-05	Dnm3/Cfl1/Nlgn3/Grin2b/Fyn/Pgrmc1/Nlgn1/Ube3a/Ptk2/Slit1/Prnp/Mdga1/Epha7/Ptn/Pten	15
GO:0009743	response to carbohydrate	95/3231	345/17943	6.9e-06	7.44e-05	5.45e-05	Lrp1/Opa1/Oxct1/Myh9l1/Plcb1/Kif5b/Ldha/Nrxn1/Ndufa9/Cat/Ogt/Got1/Ppp3cb/Glul/Ppp3ca/C2cd2l/Pck2/Slc8a1/Pfkl/Grin2b/Sarm1/Rab11b/Grk2/Nme2/Gstp1/Rap1b/Th/Sod2/Nme1/Hnrnpk/Rac1/Ptk2b/Rap1a/Cdc42/Prkaca/Slc6a1/Rack1/Rhoa/Pdk3/Casp3/Rab11fip2/Slc2a3/Pik3r1/Ptk2/Vcam1/Rps6ka2/Nucb2/Map2k6/Eif2b4/Mpc2/Sybu/Ptprn2/Epha5/Ndufaf2/Nptx1/Sri/Mfn1/Sparc/Arrb1/Cst3/Gfpt1/Gpx1/Gclc/Ptpmt1/Fkbp1b/Pfkfb2/Gja1/A…	95
GO:0046939	nucleotide phosphorylation	38/3231	105/17943	7.14e-06	7.67e-05	5.62e-05	Ogdh/LOC103693780/Gapdh/LOC108351137/Hk1/Pkm/Aldoa/Eno2/LOC100911625/Pgk1/Gpi/Pfkp/Pgam1/Tpi1/Ogt/Pfkl/Ak4/Cmpk1/Nme2/Ak1/Nme1/Galk1/LOC365985/Gpd1/Guk1/Cmpk2/Hdac4/Prkag2/Nme3/Dhtkd1/Pfkfb2/Insr/Dtymk/Prkaa1/LOC303448/Stat3/Tigar/Entpd5	38
GO:0001732	formation of cytoplasmic translation initiation co	1931-12-01	18/17943	7.18e-06	7.67e-05	5.62e-05	Eif3a/Eif3j/Eif3b/Eif5/Eif2s2/Eif3c/Eif3d/Eif3f/Eif3m/Eif3g/Eif3h/LOC108348062	12
GO:0006851	mitochondrial calcium ion transmembrane transport	1931-12-01	18/17943	7.18e-06	7.67e-05	5.62e-05	Letm1/Opa1/Vdac1/Afg3l2/Micu3/Stoml2/Mcu/Micu1/Maip1/Slc25a23/Micu2/Mcur1	12
GO:0046112	nucleobase biosynthetic process	1931-12-01	18/17943	7.18e-06	7.67e-05	5.62e-05	Mthfd1l/Mtor/Gart/Cmpk1/Hprt1/LOC103689983/Aprt/Dhodh/Ctps1/Ctps2/Umps/Ada	12
GO:0099150	regulation of postsynaptic specialization assembly	1931-12-01	18/17943	7.18e-06	7.67e-05	5.62e-05	Nrxn1/Ptprs/Gap43/Lrrc4b/Lrfn4/Nptx1/Lrfn1/LRRTM1/Arhgef9/Lrrtm2/Grid2/Ntrk3	12
GO:0150052	regulation of postsynapse assembly	1931-12-01	18/17943	7.18e-06	7.67e-05	5.62e-05	Nrxn1/Ptprs/Gap43/Lrrc4b/Lrfn4/Nptx1/Lrfn1/LRRTM1/Arhgef9/Lrrtm2/Grid2/Ntrk3	12
GO:0034314	Arp2/3 complex-mediated actin nucleation	17/3231	32/17943	7.54e-06	8.04e-05	5.89e-05	Nckap1/Wasf1/Hip1r/Arpc2/Actr2/Cyfip1/Arpc1a/Coro1b/Arpc4/Arpc5/Gmfb/Arpc3/Arpc5l/Washc1/Arpc1b/Wasl/Brk1	17
GO:0033539	fatty acid beta-oxidation using acyl-CoA dehydroge	1931-09-01	11/17943	7.63e-06	8.12e-05	5.95e-05	Etfa/Etfdh/Ivd/Etfb/Acadl/Acads/Gcdh/Acadm/Acad11	9
GO:0010921	regulation of phosphatase activity	54/3231	169/17943	7.81e-06	8.3e-05	6.08e-05	Hsp90ab1/Ppp2r1a/Ppp1r9b/Dlg2/Gnai2/Rock2/Ppia/Farp1/Camsap3/Calm1/Calm3/Calm2/Ppp2r2a/Ppp2r1b/Ppp6r3/Arfgef3/Lmtk2/Phactr1/Ppp2r5e/Htt/Ppp2r5c/Chp1/Elfn2/Ppp6r1/Ppp1r12a/Ptpa/B3gat3/Ppme1/Elfn1/Rpl5/Ppp2r5b/Slc39a10/Cdk5rap3/Tiprl/Ppp1r1b/Rcan1/Ppp2r5a/Fkbp1b/Tsc1/Ppp4r1/Mtmr9/Ppp1r14c/Ppp1r1a/Ptn/Ppp2r2c/Ppp2r2d/Wdr81/Fkbp1a/Ptprc/Spred1/Ppp1r11/Phactr3/Zfyve1/Rcan3	54
GO:0042542	response to hydrogen peroxide	60/3231	194/17943	7.99e-06	8.47e-05	6.2e-05	Hspd1/Hspa8/Gnao1/Hsph1/Eef2/Ldha/Trap1/Cat/Mff/Sirpa/Arpc2/Capn2/Cfl1/Aifm1/Slc8a1/Grk2/Crk/Park7/Sod2/Ptk2b/Fyn/Ppp5c/Akr1b1/Src/Rack1/Gsk3b/Rhob/Kpna4/Stk24/Casp3/Rps3/Ube3a/Ppif/Impact/Stk25/Txnrd2/Anxa1/Pdcd10/Map1lc3a/Cst3/Gpx1/Fkbp1b/Bnip3/Erbb4/Smpd3/Bcl2l1/Hba-a2/Txn1/Glrx2/Fbxo7/Bak1/Prkaa1/Glrx/Top2b/Ada/Nol3/Pld2/Nqo1/Endog/Capn1	60
GO:0050775	positive regulation of dendrite morphogenesis	25/3231	58/17943	8.01e-06	8.48e-05	6.21e-05	Opa1/Dnm1l/Dbn1/Afdn/Pak3/Baiap2/Actr2/Epha4/Akap5/Pafah1b1/Tnik/Cdkl5/Rab21/Tbc1d24/Numbl/Itpka/Cux1/Anapc2/Mfn1/Vamp7/Ilk/Il1rapl1/Kalrn/Dhx36/Stau2	25
GO:0051222	positive regulation of protein transport	119/3231	456/17943	8.79e-06	9.29e-05	6.81e-05	Hspd1/Gapdh/Glud1/Lrp1/Hk1/Oxct1/Dnm1l/Myh9l1/Ank3/Ipo5/Gpi/Abat/Kif5b/Vps35/Akap12/Ywhae/Oga/Snap25/Ppp3cb/Mff/Pak1/Ppia/LOC102556337/Tomm70/Arpc2/Glul/C2cd2l/Pck2/Akap5/Mapk1/Ezr/Hpca/Ppid/Mcu/Camk4/Rac1/Hras/Cacnb3/Fyn/Cdk5/Cdc42/Gsk3a/Prkaca/Mapk3/Src/Mavs/Exoc1/Rack1/Kif3a/Gsk3b/Ripor1/Hspa1l/Chp1/Rapgef4/C1qtnf4/Ran/Camk1/Flna/Pik3r1/Myo1c/Kars/Arf6/Tsg101/Cd81/B3gat3/Mpc2/Sar1b/Ptpn23/Sybu…	119
GO:0072330	monocarboxylic acid biosynthetic process	76/3231	263/17943	8.89e-06	9.38e-05	6.87e-05	Fasn/Ogdh/LOC103693780/Gapdh/LOC108351137/Hk1/Pkm/Aldoa/Eno2/LOC100911625/Pgk1/Gpi/Abat/Acly/Ldha/Pfkp/Pgam1/Slc1a3/Tpi1/Ogt/Acsbg1/Acaca/Pfkl/Srr/Abcd3/Acot7/Park7/Galk1/Gad1/Acadl/Fabp5/Htt/Gpd1/Hsd17b12/Mgll/Hacd3/Pnpla8/Prxl2b/Hdac4/Hsd17b8/Anxa1/Prkag2/Acsl3/Fads2/Ptges3/Erlin2/Acsf3/Tecr/Plp1/Rbp1/Cbr4/Lpgat1/Acss1/Dhtkd1/Pfkfb2/Insr/Abhd3/Oxsm/Mcat/Lias/Ptgds/Asns/Prkaa1/Scap/Acacb/Mlycd/E…	76
GO:0033865	nucleoside bisphosphate metabolic process	38/3231	106/17943	9.22e-06	9.67e-05	7.09e-05	Fasn/Ogdh/Acat1/Dlat/Acly/Dld/Sucla2/Acaca/Hsd17b4/Dlst/Acot9/Acot7/Snca/Mccc2/Suclg2/Acsl1/Gcdh/Hmgcl/Coasy/Pdk3/Hmgcs1/Dcakd/Mpc2/Acsl4/Acot8/Acss1/Acot1/Oxsm/Gpam/Mcee/Ppcs/Acot2/Acacb/Mlycd/Dbi/Mvk/Mpc1/Acss2	38
GO:0033875	ribonucleoside bisphosphate metabolic process	38/3231	106/17943	9.22e-06	9.67e-05	7.09e-05	Fasn/Ogdh/Acat1/Dlat/Acly/Dld/Sucla2/Acaca/Hsd17b4/Dlst/Acot9/Acot7/Snca/Mccc2/Suclg2/Acsl1/Gcdh/Hmgcl/Coasy/Pdk3/Hmgcs1/Dcakd/Mpc2/Acsl4/Acot8/Acss1/Acot1/Oxsm/Gpam/Mcee/Ppcs/Acot2/Acacb/Mlycd/Dbi/Mvk/Mpc1/Acss2	38
GO:0034032	purine nucleoside bisphosphate metabolic process	38/3231	106/17943	9.22e-06	9.67e-05	7.09e-05	Fasn/Ogdh/Acat1/Dlat/Acly/Dld/Sucla2/Acaca/Hsd17b4/Dlst/Acot9/Acot7/Snca/Mccc2/Suclg2/Acsl1/Gcdh/Hmgcl/Coasy/Pdk3/Hmgcs1/Dcakd/Mpc2/Acsl4/Acot8/Acss1/Acot1/Oxsm/Gpam/Mcee/Ppcs/Acot2/Acacb/Mlycd/Dbi/Mvk/Mpc1/Acss2	38
GO:0045773	positive regulation of axon extension	24/3231	55/17943	9.38e-06	9.83e-05	7.2e-05	Gdi1/Lrp1/L1cam/Mapt/Dbn1/Pak1/Cyfip1/Shtn1/Pafah1b1/Rab11a/Cdkl5/Gsk3b/Sema7a/Islr2/Ndel1/Bmpr2/Anapc2/Twf2/Ilk/Trpv2/Nrp1/Zfyve27/Rufy3/Ntrk3	24
GO:0047496	vesicle transport along microtubule	21/3231	45/17943	9.42e-06	9.86e-05	7.22e-05	Dync1h1/Kif5b/Ap3b2/Kif1a/Ap3d1/Rab1a/Pafah1b1/Map2k1/Kif1b/Htt/Ap3m2/Trim46/Sybu/Ndel1/Ap3s1/Ap3s2/Vamp7/Map2/Ap3b1/Snapin/Cnih2	21
GO:1903307	positive regulation of regulated secretory pathway	28/3231	69/17943	9.54e-06	9.96e-05	7.3e-05	Stxbp1/Syt1/Dnm1l/Cadps/Stx1a/Rims1/Rab3a/Cacnb4/Cdk5/Ap1g1/Rab3d/Snx4/Nlgn1/Lamp1/Cacna1b/Prrt2/Syt7/Rab15/Scamp5/Vamp7/Bcl2l1/Sphk2/Itgb2/Vamp8/Cdk5r2/Fcer1g/Pld2/Gab2	28
GO:0006450	regulation of translational fidelity	13/3231	21/17943	9.77e-06	0.000102	7.45e-05	Aars/Vars2/Aarsd1/Lars/Dtd1/Tars2/Iars/Rps5/Lars2/Vars/Rps9/Gatc/Yrdc	13
GO:0008090	retrograde axonal transport	13/3231	21/17943	9.77e-06	0.000102	7.45e-05	Dync1h1/Bsn/Map1a/Kif5b/Dlg2/Kif1a/Nefl/Pafah1b1/Kif1b/Actr10/Ndel1/Dynlrb1/Snapin	13
GO:0006413	translational initiation	41/3231	118/17943	1.01e-05	0.000105	7.68e-05	Ddx3x/Eif3a/Eif4a1/Fech/Eif4a2/Eif2s1/Eif3j/Eif4g1/Eif3b/Impact/Rps2/Eif2s3/Eif5/Eif2s2/Eif2b4/Eif3c/Eif4h/Abce1/Eif4b/Mcts1/Eif3d/Nck2/Denr/Fmr1/Eif3f/Eif3l/Abcf1/Eif2b5/Eif1/Mtif3/Nck1/Eif3m/Eif2b1/Dnajc3/Eif3g/Ythdf3/Ythdf2/Eif3h/LOC108348062/Eif2ak2/Eif1ax	41
GO:0006814	sodium ion transport	63/3231	208/17943	1.01e-05	0.000105	7.7e-05	Atp1a3/Cntn1/Atp1a2/Atp1a1/Ank3/Kif5b/Atp1b1/Nedd4/Dnm2/Ywhah/Camk2d/Scn2a/Slc8a2/Slc8a1/Gpd1l/Sptbn4/Ahcyl1/Wnk2/Slc17a7/Nos1/Chp1/Fxyd6/Slc4a8/Gnas/Akt3/Atp1b3/Slc9a3r1/Stk39/Ppme1/Scn3b/Scn2b/Commd3/Slc4a7/Hecw2/Akt1/Slc38a3/Slc24a2/Slc20a2/Fgf12/Slc23a2/Neto2/Dmd/Wnk3/Hcn2/Agrn/Slc24a3/Commd1/Fxyd7/Serpine2/Glrx/Hecw1/Hcn1/Scn3a/Slc17a6/Scn1a/Slc9a7/Slc9a1/Slc13a5/Fxyd1/Asic1/Neto1/Snta1/Tesc	63
GO:0016999	antibiotic metabolic process	50/3231	154/17943	1.02e-05	0.000106	7.74e-05	Ogdh/Aco2/Idh3B/Mdh2/Ogdhl/Sdha/Dlat/Acly/Mthfd1l/Cat/Idh3g/Sucla2/Aldh2/Idh2/Aldh5a1/Idh1/Prdx6/Akr1a1/Mdh1/Dlst/Pck2/Nnt/Park7/Snca/Sdhb/Sod2/Suclg2/Fyn/Nagk/Prdx2/Akr1b1/Esd/Prdx4/Aldh3a2/Akr7a2/Sdhc/Cbr4/Gpx1/Acss1/Dhtkd1/Insr/Hba-a2/Sdhaf2/Npl/Gnpda2/Stat3/Gnpda1/Nanp/Adh5/Acss2	50
GO:0009132	nucleoside diphosphate metabolic process	42/3231	122/17943	1.03e-05	0.000106	7.78e-05	Ogdh/LOC103693780/Gapdh/LOC108351137/Hk1/Pkm/Aldoa/Eno2/LOC100911625/Pgk1/Gpi/Ldha/Pfkp/Pgam1/Tpi1/Ogt/Pfkl/Ak4/Cmpk1/Nme2/Ak1/Nme1/Galk1/LOC365985/Gpd1/Guk1/Cmpk2/Nudt9/Hdac4/Ak2/Prkag2/Entpd2/Nme3/Dhtkd1/Pfkfb2/Insr/Dtymk/Prkaa1/LOC303448/Stat3/Tigar/Entpd5	42
GO:0043524	negative regulation of neuron apoptotic process	56/3231	179/17943	1.08e-05	0.000112	8.19e-05	Hspd1/Stxbp1/Syngap1/Lrp1/Hsp90ab1/Hyou1/Aars/Gpi/Itsn1/Oxr1/Prkcg/Dnajc5/Nefl/Agap2/Ntrk2/Pin1/Park7/Snca/Sod2/Hras/Sncb/Coro1a/Ptk2b/Fyn/Prdx2/Pdpk1/Grm7/Kras/Grin1/Rhoa/Htt/Nos1/Gabrb3/Ppt1/Cntfr/Nrbp2/Gabrb2/Gabra5/Mag/Rasa1/Bax/Arrb1/Gclc/Faim2/Fmr1/Grik2/Gclm/Prkci/Bcl2l1/Ilk/Psen1/Snx6/Ptprz1/Nrp1/Bag1/Bok	56
GO:0046040	IMP metabolic process	1931-11-01	16/17943	1.13e-05	0.000116	8.53e-05	Atic/Ampd2/Gart/Adsl/Hprt1/LOC103689983/Adss/Pfas/Paics/Nt5c2/Prtfdc1	11
GO:0090141	positive regulation of mitochondrial fission	1931-11-01	16/17943	1.13e-05	0.000116	8.53e-05	Dnm1l/Vps35/Mff/LOC102556337/Ddhd2/March5/Bnip3/Fis1/Mul1/Ddhd1/Mief1	11
GO:2000651	positive regulation of sodium ion transmembrane tr	1931-11-01	16/17943	1.13e-05	0.000116	8.53e-05	Ank3/Kif5b/Atp1b1/Dnm2/Wnk2/Chp1/Dmd/Wnk3/Glrx/Slc9a1/Tesc	11
GO:0006165	nucleoside diphosphate phosphorylation	37/3231	103/17943	1.14e-05	0.000117	8.56e-05	Ogdh/LOC103693780/Gapdh/LOC108351137/Hk1/Pkm/Aldoa/Eno2/LOC100911625/Pgk1/Gpi/Pfkp/Pgam1/Tpi1/Ogt/Pfkl/Ak4/Cmpk1/Nme2/Ak1/Nme1/Galk1/LOC365985/Gpd1/Cmpk2/Hdac4/Prkag2/Nme3/Dhtkd1/Pfkfb2/Insr/Dtymk/Prkaa1/LOC303448/Stat3/Tigar/Entpd5	37
GO:0051291	protein heterooligomerization	54/3231	171/17943	1.14e-05	0.000117	8.58e-05	Syt1/Eno2/LOC100911625/Ctnnb1/Gnb1/Nrxn1/Sept11/Ywhab/Ogt/Ide/Krt10/Ctnna1/Prkar2a/Krt1/Grin2b/Map2k1/Prkcsh/Hras/Anxa2/Ppp5c/Cab39/Grin1/Nlgn1/Grb2/Hsd17b8/Sqstm1/Hist1h4b/Hist1h4m/Hist2h4/Hist1h2ao/RGD1562378/Hist2h4a/LOC100912489/LOC100912564/Akap2/Farsb/Tmcc1/Cbr4/Chmp2a/Tsc1/Insr/Uqcrb/Uqcrh/Tsc2/Rrm1/Kcnd2/Ilk/Hba-a2/Agrn/Prkaa1/Farsa/Chmp3/Lrp4/Nup62	54
GO:0010499	proteasomal ubiquitin-independent protein cataboli	14/3231	24/17943	1.16e-05	0.000119	8.72e-05	Psma2/Psma7/Psma1/Psmb5/Psma6/Psma5/Psmb3/Psmb2/Psma4/Psma3/Psme4/Psmb7/Psmb10/Psmb1	14
GO:0034766	negative regulation of ion transmembrane transport	38/3231	107/17943	1.18e-05	0.000121	8.84e-05	Atp1a2/Actn2/Ank3/Ywhae/Bin1/Nedd4/Ywhaq/Camk2d/Mtor/Calm1/Calm3/Calm2/Park7/Sestd1/Cacnb3/Ubqln1/Snx27/Nos1/Gsto1/Ppif/Slc9a3r1/Stk39/Gnb5/Oxsr1/Hecw2/Sri/Akt1/Fgf12/Fkbp1b/Fmr1/Iscu/Grk6/Agrn/Slc30a1/Commd1/Pten/Hecw1/Gopc	38
GO:0034655	nucleobase-containing compound catabolic process	109/3231	413/17943	1.22e-05	0.000124	9.09e-05	Ogdh/LOC103693780/Lrpprc/Gapdh/LOC108351137/Vcp/Hk1/Pkm/Aldoa/Eno2/LOC100911625/Acat1/Pgk1/Gpi/Ldha/Pfkp/Pgam1/Tpi1/Ogt/Snd1/Pde2a/Rock2/Aifm1/Pabpc1/Mtor/Pfkl/Cnp/Acot7/Exog/Galk1/Syncrip/Hprt1/LOC103689983/Ybx1/Pabpc4/Tbrg4/Gpd1/Csde1/LOC100364335/Hspa1a/Hspa1b/LOC108348108/Pde4d/Itpa/Nudt9/Hdac4/Pde4b/Pnp/Supv3l1/Pde10a/Ttc37/Fhit/Dut/Prkag2/Nudt10/Upf1/Entpd2/Hint1/Carhsp1/Bax/Skiv2l/Etf1/Nud…	109
GO:0018105	peptidyl-serine phosphorylation	83/3231	296/17943	1.23e-05	0.000125	9.19e-05	Hsp90ab1/Hk1/Hsp90aa1/Atp2b4/Nrxn1/Camk2a/Csnk2a1/Ogt/Prkcg/Pak1/Rock2/Mark2/Pak2/Camk2d/Csnk2a2/Ntrk2/Mtor/Gpd1l/App/Mapk1/Sptbn4/Grk2/Dclk2/Park7/Snca/Camk4/Cdk5/Lmtk2/Gsk3a/Prkaca/Mapk3/Pdpk1/Cab39/Src/Rack1/Gsk3b/Nos1/Eif4g1/Pdk3/Pde4d/Camk1/Akt3/Plcl1/Hax1/Plcl2/Tnks1bp1/Stk39/Map2k2/Rps6ka2/MAST1/Rptor/Pdcd10/Bax/Akt1/Nck2/Ppp1r1b/Arrb1/Dgkq/Stk4/Cnot9/Csnk1g1/Ulk1/Dmd/Stk32c/Prkci/Ilk/Txn1…	83
GO:2000171	negative regulation of dendrite development	18/3231	36/17943	1.24e-05	0.000125	9.19e-05	Dnm3/Ptprs/Ywhah/Ppp3ca/Nlgn3/Asap1/Gsk3a/Gsk3b/Nlgn1/Ube3a/Arf6/Carm1/Sez6/Pten/Rapgef2/Ptprz1/Fat3/Bcl11a	18
GO:0070588	calcium ion transmembrane transport	87/3231	314/17943	1.28e-05	0.000129	9.47e-05	Atp1a2/Letm1/Atp2b1/Opa1/Atp2b2/Atp2a2/Vdac1/Anxa6/Atp2b4/Plcb1/Ywhae/Bin1/Atp1b1/Hspa2/Camk2d/Slc8a2/Afg3l2/Slc8a1/Calm1/Calm3/Calm2/Grin2b/G6pd/Ryr2/Snca/Cacnb4/Sestd1/Hpca/Micu3/Stoml2/Mcu/Thy1/Anxa5/Micu1/Coro1a/Cacnb1/Cacnb3/Ptk2b/Gpm6a/Fyn/Anxa2/Pdpk1/Nipsnap2/Grin1/Atp2c1/Ubqln1/Htt/Gsto1/Pde4d/Ncs1/Ero1a/Pde4b/Gnb5/Maip1/Cacna1b/Slc25a23/Bax/Sri/Micu2/Panx1/Slc24a2/Prnp/Fkbp1b/Fmr1/Tmco1/…	87
GO:0034205	amyloid-beta formation	16/3231	30/17943	1.31e-05	0.000133	9.73e-05	Bin1/Rock2/Epha4/App/Tmed10/Gsk3a/Gga3/Casp3/Ncstn/Clu/Prnp/Olfm1/Lrrtm3/Psen1/Picalm/Dyrk1a	16
GO:0031103	axon regeneration	28/3231	70/17943	1.32e-05	0.000133	9.75e-05	Ncam1/Lrp1/Tnc/Ptprs/Nefm/Ctnna1/Nefl/Epha4/Gap43/Map2k1/Calu/Mapk8ip3/Rgma/Stk24/Dag1/Omg/Map2k2/Ndel1/Mag/Fkbp1b/Ptn/Rtn4r/Pten/Nefh/Inpp5f/Dhfr/Vcan/Ntrk3	28
GO:0031102	neuron projection regeneration	31/3231	81/17943	1.34e-05	0.000135	9.9e-05	Ncam1/Lrp1/Tnc/Ptprs/Nefm/Ctnna1/Nefl/Epha4/Gap43/Gfap/Map2k1/Thy1/Calu/Mapk8ip3/Rgma/Stk24/Dag1/Omg/Map2k2/Ndel1/Mag/Fkbp1b/Ulk1/Ptn/Rtn4r/Pten/Nefh/Inpp5f/Dhfr/Vcan/Ntrk3	31
GO:0031646	positive regulation of neurological system process	31/3231	81/17943	1.34e-05	0.000135	9.9e-05	Dlg4/Shank2/Abat/Stx1b/Dbn1/Stx1a/Nrxn1/Afdn/Rims1/Baiap2/Shank1/Mtor/Nlgn3/Grk2/Shank3/Cacnb3/Ptk2b/Grin1/Gsk3b/Rapgef4/Nlgn1/Dag1/Tbc1d24/Gba/Mag/Tenm4/Pten/S100b/Dvl1/Grin2a/Neto1	31
GO:0099132	ATP hydrolysis coupled cation transmembrane transp	24/3231	56/17943	1.36e-05	0.000137	0.0001	Atp1a3/Atp6v1a/Atp1a2/Atp1a1/Atp5f1a/Atp6v1b2/Atp2b1/Atp2b2/Atp2a2/Atp2b4/Atp5pd/Atp6v0a1/Atp6v1c1/Atp6v0d1/Atp5po/Atp5pb/LOC100911417/Atp6v1h/Anxa5/Atp2c1/Atp5mg/Atp6v0c/Atp6v1f/Atp5f1e	24
GO:0060359	response to ammonium ion	58/3231	189/17943	1.45e-05	0.000146	0.000107	Dpysl2/Hspd1/Gapdh/Ncam1/Hsp90ab1/Got2/Hsp90aa1/Hspa5/Ppp1r9b/Gpi/Gnao1/Abat/Atp2b4/Plcb1/Prkcg/Dnm2/Gnai2/Rock2/Mtor/Mapk1/Srr/Grin2b/Grk2/Ppp2r2a/Snca/Ptk2b/Cdk5/Ppp5c/Mapk3/Gria1/Crkl/LOC100911248/Slc6a1/Grin1/Adss/Gsk3b/Nos1/Gabrb3/Casp3/Ube3a/Gabrb2/Gabra1/Gabrb1/Bax/Map1lc3a/Ppp1r1b/Asl/Homer2/Atg7/Fmr1/Chrm1/Agrn/Pea15/Nefh/Ada/Kalrn/Aif1/Grin2a	58
GO:0010771	negative regulation of cell morphogenesis involved	37/3231	104/17943	1.46e-05	0.000146	0.000107	Actn4/Gdi1/Syngap1/Dnm3/Ptprs/Ywhah/Ppp3ca/Nlgn3/Plxna3/Thy1/Cdk5/Gsk3b/Rgma/Sema7a/Coro1c/Nlgn1/Ube3a/Ptk2/Trim46/Mag/Slit1/Sema4a/Epha7/Tsc2/Ulk1/Dab1/Psen1/Sema4f/Rtn4r/Pten/Rapgef2/Map2/Nrp1/Lrp4/Rufy3/Mbp/Bcl11a	37
GO:1900542	regulation of purine nucleotide metabolic process	37/3231	104/17943	1.46e-05	0.000146	0.000107	Vcp/Dnm1l/Pgk1/Pgam1/Ogt/Pde2a/Shmt2/Map2k1/Park7/Snca/Hpca/Rhoa/Nos1/Gpd1/Pdk3/Ppif/Hdac4/Ndufc2/Slc25a23/Prkag2/Cox7a2l/Gadd45gip1/Cox7a2/Insr/Taz/Slc25a33/Bcl2l1/Iscu/Dnajc30/Pde12/Sphk2/Prkaa1/Atp5if1/Dnajc15/Stat3/Tigar/Entpd5	37
GO:0006140	regulation of nucleotide metabolic process	38/3231	108/17943	1.51e-05	0.000151	0.000111	Vcp/Dnm1l/Pgk1/Pgam1/Ogt/Me2/Pde2a/Shmt2/Map2k1/Park7/Snca/Hpca/Rhoa/Nos1/Gpd1/Pdk3/Ppif/Hdac4/Ndufc2/Slc25a23/Prkag2/Cox7a2l/Gadd45gip1/Cox7a2/Insr/Taz/Slc25a33/Bcl2l1/Iscu/Dnajc30/Pde12/Sphk2/Prkaa1/Atp5if1/Dnajc15/Stat3/Tigar/Entpd5	38
GO:1903578	regulation of ATP metabolic process	33/3231	89/17943	1.56e-05	0.000156	0.000114	Vcp/Dnm1l/Pgk1/Pgam1/Ogt/Pde2a/Shmt2/Map2k1/Park7/Rhoa/Gpd1/Ppif/Hdac4/Ndufc2/Slc25a23/Prkag2/Cox7a2l/Gadd45gip1/Cox7a2/Insr/Taz/Slc25a33/Bcl2l1/Iscu/Dnajc30/Pde12/Sphk2/Prkaa1/Atp5if1/Dnajc15/Stat3/Tigar/Entpd5	33
GO:0048199	vesicle targeting, to, from or within Golgi	1931-12-01	19/17943	1.63e-05	0.000161	0.000118	Cul3/Tmed10/Gbf1/Pdcd6/Sar1b/Gosr1/Tmed9/Pef1/Tfg/Arfgap2/Sec16a/Arfgap3	12
GO:0048268	clathrin coat assembly	1931-12-01	19/17943	1.63e-05	0.000161	0.000118	Ap2b1/Ap1b1/Snap91/Hip1r/Hip1/Clint1/Nsg2/Cltb/Caly/Clta/Picalm/Nsg1	12
GO:0098840	protein transport along microtubule	1931-12-01	19/17943	1.63e-05	0.000161	0.000118	Map1a/Kif5c/Kif5b/Dlg2/Kif1a/Camsap3/Mapk8ip3/Kif3a/Rab27b/Stau1/Hnrnpu/Stau2	12
GO:0099118	microtubule-based protein transport	1931-12-01	19/17943	1.63e-05	0.000161	0.000118	Map1a/Kif5c/Kif5b/Dlg2/Kif1a/Camsap3/Mapk8ip3/Kif3a/Rab27b/Stau1/Hnrnpu/Stau2	12
GO:1903909	regulation of receptor clustering	1931-12-01	19/17943	1.63e-05	0.000161	0.000118	Shank3/Crkl/LOC100911248/Gsn/Snx27/Cd81/Mesd/Shisa6/Shisa7/Ptn/Lrp4/Slc7a11	12
GO:1905874	regulation of postsynaptic density organization	1931-12-01	19/17943	1.63e-05	0.000161	0.000118	Dbn1/Nrxn1/Ptprs/Cfl1/Lrrc4b/Lrfn4/Nptx1/Lrfn1/LRRTM1/Lrrtm2/Grid2/Ntrk3	12
GO:0009069	serine family amino acid metabolic process	20/3231	43/17943	1.63e-05	0.000161	0.000118	Shmt2/Gldc/Srr/Gart/Ahcyl1/Mpst/Phgdh/Ahcyl2/Mri1/Cbs/Enoph1/Gclc/Ahcy/Apip/Psph/Gclm/Sdsl/Gcsh/Sardh/Slc7a11	20
GO:1901998	toxin transport	20/3231	43/17943	1.63e-05	0.000161	0.000118	Dnm1/Cct2/Hspa5/Cct3/Tcp1/Cct8/Cct4/Cct5/Atp6v0a1/Cct6a/Cct7/Dnaja1/Scfd1/Gga1/Copb2/Ptprg/Bnip3/Copz1/Vamp4/Nrp1	20
GO:0030837	negative regulation of actin filament polymerizati	25/3231	60/17943	1.64e-05	0.000161	0.000118	Sptan1/Sptbn2/Add2/Capza2/Hip1r/Arpc2/Cfl1/Capza1/Add3/Tmod2/Sptbn4/Tpm1/Eps8/Sptb/Rdx/Gsn/Pfn1/Twf1/Arfgef1/Twf2/Myadm/Mtpn/Capg/Carmil2/Capn1	25
GO:0019439	aromatic compound catabolic process	122/3231	476/17943	1.69e-05	0.000166	0.000122	Ogdh/LOC103693780/Lrpprc/Gapdh/LOC108351137/Vcp/Hk1/Pkm/Aldoa/Eno2/LOC100911625/Acat1/Pgk1/Gpi/Ldha/Gda/Pfkp/Pgam1/Tpi1/Ogt/Snd1/Pde2a/Rock2/Aifm1/Pabpc1/Mtor/Hmox2/Maoa/Qdpr/Pfkl/Cnp/Acot7/Exog/Galk1/Syncrip/Hprt1/LOC103689983/Ybx1/Pabpc4/Tbrg4/Gpd1/Csde1/LOC100364335/Hspa1a/Hspa1b/LOC108348108/Pde4d/Itpa/Nudt9/Ephx2/Hdac4/Blvrb/Pde4b/Pnp/Supv3l1/Gstz1/Pde10a/Ttc37/Fhit/Dut/Prkag2/Comt/Nudt10/Up…	122
GO:0071826	ribonucleoprotein complex subunit organization	77/3231	272/17943	1.74e-05	0.00017	0.000125	Dync1h1/Vcp/Hsp90ab1/Hsp90aa1/Kif5b/Klc1/C1qbp/Ddx3x/Rplp0/Eif3a/Eif2s1/Strap/Eif3j/Dhx30/Eif3b/Usp4/Mrps7/Rpsa/Ruvbl1/Rps2/G3bp2/Eif5/Rpl3/Eif2s2/mrpl11/Eif3c/Rps5/Efl1/Eif4h/Rpl5/Srpk2/Eif4b/Mcts1/G3bp1/Eif3d/Ruvbl2/Ptges3/Mrpl20/Rpl23a/Gfm2/Prmt5/Cnot7/Rps14/Mrps11/Rps25/Denr/Rpl11/Rps27/Pelo/Rpl10/Eif3f/Mrrf/Clns1a/Cnot1/Rps6/Sbds/Rpl24/Prpf19/Edc3/Mtif3/RGD1359108/Ddx6/Prkaa1/Eif3m/Rps15/Nsu…	77
GO:0099151	regulation of postsynaptic density assembly	1931-10-01	14/17943	1.74e-05	0.00017	0.000125	Nrxn1/Ptprs/Lrrc4b/Lrfn4/Nptx1/Lrfn1/LRRTM1/Lrrtm2/Grid2/Ntrk3	10
GO:0099159	regulation of modification of postsynaptic structu	1931-10-01	14/17943	1.74e-05	0.00017	0.000125	Itsn1/Camkv/Baiap2/Cyfip1/Cttnbp2/Cdc42/Gsk3b/Rhoa/Chmp2b/Kalrn	10
GO:0034764	positive regulation of transmembrane transport	71/3231	246/17943	1.81e-05	0.000176	0.000129	Actn2/Ank3/Kif5b/Dpp6/Slc25a4/Atp1b1/Oga/Slc1a2/Dnm2/Hspa2/Cfl1/Ptpn11/Nlgn3/Calm1/Calm3/Calm2/Rgs7/G6pd/Ryr2/Park7/Snca/Cacnb4/Ak1/Thy1/Shank3/Wnk2/Cacnb3/Rap1a/Pdpk1/Nipsnap2/Osbpl8/Htt/Nos1/Chp1/Gsto1/Flna/Atp1b3/Clip3/LOC108348122/Slc9a3r1/Stk39/Rab8a/Rasa1/Bax/Car2/C2cd5/Sri/Akt1/Insr/Akap7/Slc9a3r2/Erbb4/Dmd/Prkci/Wnk3/Psen1/Rnasel/Amigo1/Prkaa1/Glrx/Hcn1/Dbi/Ctss/Rab13/Arl6ip1/Slc9a1/Fxyd1…	71
GO:0043393	regulation of protein binding	71/3231	246/17943	1.81e-05	0.000176	0.000129	Crmp1/Lrp1/Hsp90ab1/Hspa5/Add2/Ckmt1/Gpsm1/Pacs1/Mark2/Hip1r/Epha4/Mapre1/App/Pin1/Lrpap1/Crk/Park7/Mapre3/Hnrnpk/Anxa2/Cdk5/Cdc42/Ralb/Mapk3/Src/Eif2s1/Gsk3b/Rgma/Ripor1/Stub1/Ran/Camk1/Plcl1/Hdac4/Plcl2/Arf6/Plxnd1/Stmn1/Eif2b4/Pex14/Dut/Ruvbl2/Bax/Akt1/Arrb1/Cyld/Abl2/Dnajb2/Rpl11/Stk4/Ephb6/Carm1/Map1lc3b/Bag2/Psen1/Agrn/Ctsz/Bak1/Rapgef2/Ace/Map2/Eif2b1/Snapin/Fkbp1a/Epb41l5/B2m/Dvl1/Flot1/A…	71
GO:0043001	Golgi to plasma membrane protein transport	19/3231	40/17943	1.82e-05	0.000177	0.00013	Ank3/Rab10/Rack1/Gga3/Rab31/Vamp3/Gga1/Acsl3/Golph3/Csk/Lypla1/Vamp7/Arfrp1/Rab34/Vamp4/Golga7/Gopc/Krt18/Sec16a	19
GO:0006541	glutamine metabolic process	13/3231	22/17943	1.99e-05	0.000193	0.000141	Glud1/Gls/Aldh5a1/Glul/Gmps/Phgdh/Ctps1/Nit2/Pfas/Ctps2/Gfpt1/Asl/Asns	13
GO:0098969	neurotransmitter receptor transport to postsynapti	13/3231	22/17943	1.99e-05	0.000193	0.000141	Lrrc7/Stx1b/Vps35/Snap25/Gripap1/Rab11a/Arhgap44/Clstn1/Scrib/Rab8a/Cplx1/Erbin/Nsg1	13
GO:0031114	regulation of microtubule depolymerization	18/3231	37/17943	2e-05	0.000193	0.000142	Map1a/Clasp2/Clip2/Apc/Arhgef2/Camsap3/Camsap1/Map1s/Taok1/Stmn2/Katnb1/Camsap2/Spast/Specc1l/RGD1305733/Apc2/Map2/Eml4	18
GO:0014823	response to activity	44/3231	133/17943	2.01e-05	0.000193	0.000142	Hspd1/Hspa8/Ncam1/Atp5f1a/Got2/L1cam/Opa1/Oxct1/Uqcrc1/Dbn1/Ctnnb1/Cat/Pebp1/Cfl1/Mtor/Akap5/Grk2/Hadh/Ryr2/Adsl/Ak1/Th/Sod2/Hnrnpk/Gsk3b/Nos1/Alad/Cbl/Mtfp1/Mfn1/Gclc/Fmr1/Insr/Fis1/Gclm/Txn1/Ptn/Atp5pf/Pten/Gpam/Slc25a25/Tomm20/Prkaa1/Itgb1	44
GO:0045727	positive regulation of translation	44/3231	133/17943	2.01e-05	0.000193	0.000142	Eef2/Mtor/C1qbp/Mapk1/Ddx3x/Syncrip/Ptk2b/Eif5a/Mapk3/Rhoa/Mrps27/Rmnd1/Impact/Eif3c/Rpl5/Eif3d/Rps9/Nck2/Fmr1/Abcf1/Trmt10c/Guf1/Pym1/Eif2b5/Uqcc1/Fxr1/Nck1/Coa3/Rplp1/Larp6/Rps3a/Fxr2/Nsun4/Dhx36/Dnajc3/Ythdf3/Ythdf2/Rps27l/Cnbp/Ddx39b/Fastkd2/Fastkd3/Cirbp/Mief1	44
GO:0032418	lysosome localization	29/3231	75/17943	2.01e-05	0.000193	0.000142	Stxbp1/Map6/Rab3a/Arl8b/Pdpk1/Snx4/Kif1b/Lamtor1/LOC100361543/Vps33a/Vps33b/Rac2/Ndel1/Fam98a/Cbl/Cplx2/Kit/Rabgef1/Vamp7/Borcs5/Fer/Sphk2/Rab34/Lyn/Snapin/Vamp8/Fcer1g/Pld2/Gab2	29
GO:1904063	negative regulation of cation transmembrane transp	33/3231	90/17943	2.05e-05	0.000197	0.000144	Atp1a2/Actn2/Ank3/Ywhae/Bin1/Nedd4/Camk2d/Calm1/Calm3/Calm2/Park7/Sestd1/Cacnb3/Ubqln1/Snx27/Nos1/Gsto1/Ppif/Slc9a3r1/Stk39/Gnb5/Oxsr1/Hecw2/Sri/Fgf12/Fkbp1b/Fmr1/Iscu/Agrn/Slc30a1/Commd1/Pten/Hecw1	33
GO:0042180	cellular ketone metabolic process	61/3231	204/17943	2.15e-05	0.000206	0.000151	Got2/Aldoa/Oxct1/Gpi/Atp2b4/Ndufa9/Tpi1/Apc/Akr1a1/Mtor/Park7/Snca/Acadl/Glo1/Cbr1/Akr1b1/Fabp5/Gpd1/Pdk3/Fdxr/Coq9/Coq5/Cyp46a1/Akr7a2/Hagh/Nucb2/Sirt5/Anxa1/Kyat3/Gk/Prkag2/Comt/Cpt1a/Cbr3/Erlin2/Akt1/Dgkq/Cbr4/Lpgat1/Coq10a/Coq3/Coq8b/Atcay/Nmt1/Coq8a/Fabp3/Lonp2/Coq6/Dhrs4/Prkaa1/Scap/Acacb/Mlycd/Dbi/Appl2/Erlin1/Pnkd/Kyat1/Afp/Slc7a11/Mapk9	61
GO:0051491	positive regulation of filopodium assembly	17/3231	34/17943	2.16e-05	0.000207	0.000151	Dpysl3/Dnm3/Fscn1/Arpc2/Rala/Palm/Fnbp1l/Gpm6a/Cdc42/Tenm2/Nlgn1/Fmr1/Agrn/Mien1/Wasl/Nrp1/Dock11	17
GO:0044270	cellular nitrogen compound catabolic process	118/3231	460/17943	2.22e-05	0.000212	0.000156	Ogdh/LOC103693780/Lrpprc/Gapdh/LOC108351137/Vcp/Hk1/Pkm/Aldoa/Eno2/LOC100911625/Acat1/Pgk1/Gpi/Aldh6a1/Ldha/Gda/Pfkp/Pgam1/Tpi1/Ogt/Por/Snd1/Pde2a/Rock2/Aifm1/Pabpc1/Mtor/Hmox2/Pfkl/Cnp/Acot7/Exog/Galk1/Syncrip/Hprt1/LOC103689983/Acadl/Ybx1/Pabpc4/Tbrg4/Gpd1/Csde1/LOC100364335/Hspa1a/Hspa1b/LOC108348108/Pde4d/Itpa/Nudt9/Hdac4/Blvrb/Pde4b/Pnp/Supv3l1/Pde10a/Ttc37/Fhit/Dut/Prkag2/Nudt10/Upf1/Entpd2…	118
GO:0010950	positive regulation of endopeptidase activity	50/3231	158/17943	2.23e-05	0.000213	0.000156	Hspd1/Vcp/Arhgef2/Rock2/Hip1r/Hip1/Epha4/Aifm1/Grin2b/Ddx3x/Ndufa13/Snca/Htra2/Psmd14/Fyn/Grin1/Rack1/Gsn/Rhoa/Dnaja3/Mtch1/Rps3/Psme1/Pdcd6/Bid/Elp2/Bax/Arrb1/Fam162a/Prr7/Psme2/Bcap31/Fis1/Pdcd5/Diablo/Apopt1/Bak1/Tbc1d10a/Picalm/Lyn/Hmgb1/Mul1/Rps27l/Adrm1/Stat3/Dapk1/Asph/Mapk9/Bok/Mbp	50
GO:0010823	negative regulation of mitochondrion organization	23/3231	54/17943	2.32e-05	0.00022	0.000161	Opa1/Dnm1l/Mapt/Vat1/Slc25a5/Htra2/Hspa1a/Hspa1b/Ppif/Akt1/Mfn1/Gpx1/Bnip3/Atg7/Pam16/Usp30/Higd1a/Bcl2l1/Mul1/Nol3/Slc35f6/Tigar/Bok	23
GO:0018208	peptidyl-proline modification	23/3231	54/17943	2.32e-05	0.00022	0.000161	P4hb/Ppia/Ppial4d/Ppib/Pin1/Ppid/Fkbp8/Ppif/Ptpa/Fkbp2/Fkbp3/Fkbp1b/P4ha1/Fkbp4/Ntmt1/Ppil1/Fkbp11/Fkbp1a/Pin4/Ppic/Ppil3/Fkbp10/Ppih	23
GO:0001933	negative regulation of protein phosphorylation	109/3231	419/17943	2.38e-05	0.000227	0.000166	Srcin1/Hsph1/Prkar2b/Ywhae/Uchl1/Apc/Ogt/Phb/Pebp1/Sirpa/Prkar2a/Mtor/Gpd1l/Pafah1b1/Ndrg2/Nnt/Pin1/Grk2/Park7/Snca/Eif3a/Dnaja1/Ezr/Gstp1/Thy1/Cadm4/Wnk2/Sirt2/Ppp5c/Pdpk1/Crkl/Strap/Rack1/Gsk3b/Dnaja3/Nos1/Coro1c/Chp1/Eif4g1/Pde4d/Fkbp8/Rtraf/Casp3/Ncs1/Dag1/Impact/Ppm1e/Tsg101/Slc9a3r1/Stk39/Dnajc10/Gba/Prkar1a/Chmp6/Prkag2/Cbl/Rptor/Synj2bp/Igbp1/Bax/Cdk5rap3/Akt1/Nck2/Arrb1/Dgkq/Prnp/Chordc1…	109
GO:0033866	nucleoside bisphosphate biosynthetic process	20/3231	44/17943	2.49e-05	0.000235	0.000172	Acat1/Dlat/Acly/Dld/Acaca/Acot7/Snca/Acsl1/Gcdh/Coasy/Pdk3/Dcakd/Mpc2/Acsl4/Acss1/Ppcs/Acacb/Mlycd/Mpc1/Acss2	20
GO:0034030	ribonucleoside bisphosphate biosynthetic process	20/3231	44/17943	2.49e-05	0.000235	0.000172	Acat1/Dlat/Acly/Dld/Acaca/Acot7/Snca/Acsl1/Gcdh/Coasy/Pdk3/Dcakd/Mpc2/Acsl4/Acss1/Ppcs/Acacb/Mlycd/Mpc1/Acss2	20
GO:0034033	purine nucleoside bisphosphate biosynthetic proces	20/3231	44/17943	2.49e-05	0.000235	0.000172	Acat1/Dlat/Acly/Dld/Acaca/Acot7/Snca/Acsl1/Gcdh/Coasy/Pdk3/Dcakd/Mpc2/Acsl4/Acss1/Ppcs/Acacb/Mlycd/Mpc1/Acss2	20
GO:0039702	viral budding via host ESCRT complex	1931-09-01	12/17943	2.56e-05	0.000241	0.000177	Pdcd6ip/Tsg101/Chmp6/Snf8/Vps37b/Chmp2a/Chmp2b/Chmp3/Vps4b	9
GO:0043653	mitochondrial fragmentation involved in apoptotic	1931-09-01	12/17943	2.56e-05	0.000241	0.000177	Dnm1l/Vps35/Mff/Bax/Nptx1/Bnip3/Erbb4/Atg3/Fis1	9
GO:0098887	neurotransmitter receptor transport, endosome to p	1931-09-01	12/17943	2.56e-05	0.000241	0.000177	Lrrc7/Vps35/Gripap1/Rab11a/Arhgap44/Scrib/Rab8a/Erbin/Nsg1	9
GO:0019058	viral life cycle	64/3231	218/17943	2.57e-05	0.000242	0.000177	Hspa8/Vcp/Hsp90ab1/P4hb/Pdcd6ip/Rock2/Ppia/Ppial4d/Rab7a/Pabpc1/Vapa/Ppib/Vapb/Rab1a/Ddx3x/Grk2/Nectin1/Pi4ka/Ppid/Rab1b/LOC100363782/LOC102555167/Pcbp2/Anxa2/Cdc42/Rab5a/Mavs/Gsn/Ddb1/Hacd3/Vta1/Tsg101/Cd81/Snx3/Ist1/Mvb12b/Srpk2/Vps16/Chmp6/Snf8/Vps37b/Vps18/Chmp2a/Trim32/Cnot7/Atg7/Fmr1/Stau1/Grm1/Pde12/Rnasel/Ddx6/Chmp2b/Nectin2/Chmp3/Top2b/Xpr1/Banf1/Vamp8/Trim28/Vps4b/Atg16l1/Ppih/Eif2ak2	64
GO:0046755	viral budding	1931-11-01	17/17943	2.69e-05	0.000252	0.000184	Pdcd6ip/Vta1/Tsg101/Mvb12b/Chmp6/Snf8/Vps37b/Chmp2a/Chmp2b/Chmp3/Vps4b	11
GO:1902805	positive regulation of synaptic vesicle transport	1931-11-01	17/17943	2.69e-05	0.000252	0.000184	Syt1/Dnm1l/Rims1/Cacnb4/Cdk5/Nlgn1/Cacna1b/Prrt2/Syt7/Bcl2l1/Map2	11
GO:1904889	regulation of excitatory synapse assembly	1931-11-01	17/17943	2.69e-05	0.000252	0.000184	Nrxn1/Ptprs/Lrrc4b/Lrfn4/Nptx1/Lrfn1/Sema4a/LRRTM1/Lrrtm2/Grid2/Ntrk3	11
GO:0034284	response to monosaccharide	85/3231	311/17943	2.77e-05	0.000258	0.000189	Lrp1/Opa1/Oxct1/Myh9l1/Plcb1/Kif5b/Ldha/Nrxn1/Ndufa9/Cat/Ogt/Ppp3cb/Glul/Ppp3ca/C2cd2l/Pck2/Slc8a1/Pfkl/Sarm1/Rab11b/Grk2/Nme2/Gstp1/Th/Sod2/Nme1/Hnrnpk/Rac1/Ptk2b/Rap1a/Cdc42/Prkaca/Rack1/Rhoa/Pdk3/Casp3/Rab11fip2/Slc2a3/Pik3r1/Ptk2/Vcam1/Nucb2/Eif2b4/Mpc2/Sybu/Ptprn2/Epha5/Ndufaf2/Nptx1/Sri/Mfn1/Sparc/Arrb1/Gpx1/Gclc/Ptpmt1/Fkbp1b/Pfkfb2/Gja1/Aacs/Atg7/Insr/Dynll1/Ptprn/Fis1/Gclm/Phpt1/Eif2b5/T…	85
GO:0006749	glutathione metabolic process	24/3231	58/17943	2.77e-05	0.000258	0.000189	Aldh5a1/Idh1/Ggt7/G6pd/Park7/Gstp1/Sod2/Gstm7/Ethe1/Glo1/Gstm1/Gstk1/Gstm5/Gstm3/Hagh/Gstz1/Gpx1/Gclc/Gclm/Gstt3/Oplah/Gsta4/Gstt2/Slc7a11	24
GO:0090313	regulation of protein targeting to membrane	19/3231	41/17943	2.82e-05	0.000263	0.000193	Gdi1/Ank3/Ogt/Mff/Pak1/LOC102556337/Arpc2/Hpca/Hras/Cacnb3/Fyn/Cdk5/Chp1/Myo1c/C2cd5/Prnp/Fis1/Vamp7/Mief1	19
GO:0032436	positive regulation of proteasomal ubiquitin-depen	30/3231	80/17943	2.91e-05	0.000271	0.000199	Vcp/Usp5/Ubqln2/Sirt2/Gsk3a/Rack1/Gsk3b/Ubqln1/Stub1/Hspa1a/Hspa1b/Sgta/Rnf14/Gba/Clu/Arih1/Hspbp1/Akt1/Gclc/Ankib1/Dnajb2/Atg7/Bcap31/Nub1/Arih2/Psen1/Ddrgk1/Csnk1d/Dvl1/Mapk9	30
GO:0060079	excitatory postsynaptic potential	38/3231	111/17943	3.06e-05	0.000285	0.000208	Dlg4/Shank2/Stx1b/Dbn1/Stx1a/Nrxn1/Afdn/Rims1/Baiap2/Ppp1r9a/Shank1/Ppp3ca/Mpp2/Nlgn3/App/Grin2b/Grk2/Snca/Sh3gl1/Shank3/Cacnb3/Ptk2b/Cdk5/Grin1/Slc17a7/Gsk3b/Nlgn1/Tbc1d24/Mtmr2/Dgki/Grik2/Sez6/Pten/Grid2/Grik5/Dvl1/Grin2a/Neto1	38
GO:0048638	regulation of developmental growth	105/3231	403/17943	3.12e-05	0.000289	0.000212	Dpysl2/Gdi1/Ncam1/Lrp1/Syt1/L1cam/Clasp2/Mapt/Dbn1/Plcb1/Plxna4/Cxadr/Slc25a4/Afdn/Ptprs/Apc/Dnm2/Por/Rims1/Pak1/Rasal1/Tomm70/Cfl1/Cyfip1/Shtn1/Afg3l2/Mtor/Plaa/Ptpn11/App/Ppib/Mapk1/Sptbn4/G6pd/Pafah1b1/Unc13a/Pin1/Htra2/Plxna3/Ezr/Rab11a/Dcx/Hnrnpk/Cdk5/Cttn/Cpne5/Gsk3a/Cdkl5/Gsk3b/Rgma/Sema7a/Mgll/Gnas/Rab21/Syt3/Ist1/Ptk2/Islr2/Omg/Trim46/Ndel1/Bmpr2/Naca/Spr/Mag/Gamt/Anapc2/Slit1/Sema4a/Akt…	105
GO:0031644	regulation of neurological system process	54/3231	177/17943	3.38e-05	0.000313	0.000229	Ncam1/Dlg4/Shank2/Abat/Stx1b/Dbn1/Stx1a/Nrxn1/Afdn/Rims1/Baiap2/Rock2/Shank1/Mtor/Nlgn3/App/Grk2/Sh3gl1/Shank3/Cacnb3/Ptk2b/Src/Grin1/Fabp5/Gsk3b/Nos1/Rapgef4/Nlgn1/Mgll/Dag1/Tbc1d24/Mtmr2/Gba/Comt/Mag/Tenm4/Nptx1/Shisa6/Fgf12/Kcnj10/Fmr1/Shisa7/Grm1/Tmem100/Pten/Nptx2/S100b/Ctss/Slc9a1/Cnih2/Dvl1/Grin2a/Neto1/Tnfrsf21	54
GO:0010766	negative regulation of sodium ion transport	1931-12-01	20/17943	3.4e-05	0.000314	0.00023	Atp1a2/Nedd4/Camk2d/Wnk2/Slc9a3r1/Stk39/Hecw2/Wnk3/Agrn/Commd1/Serpine2/Hecw1	12
GO:0051056	regulation of small GTPase mediated signal transdu	75/3231	268/17943	3.41e-05	0.000314	0.00023	Syngap1/Itsn1/Trio/Ogt/Dnm2/Git1/Arhgef2/Rasal1/Camk2d/Farp1/Cul3/Arhgdia/Map2k1/Psd/Crk/Cadm4/Rap1gap/Hras/Eps8/Arfgef3/Scai/Src/Kras/Fgd4/Ripor1/Sos1/Arhgap44/Arhgap26/Arfgap1/Arfgef1/Iqsec2/Arf6/Adgrg1/Gbf1/Rap1gap2/Stmn1/Mcf2l/Arfgef2/Arhgdib/Trim67/Ralgapa1/Dgki/Shoc2/Rasgrf2/Cbl/Rasa1/Dynlt1/Psd2/Arrb1/Abl2/Arhgef9/Tsc2/Dgkz/Rabgef1/Timp2/Rtn4r/Arhgap25/Arhgap12/Arhgef28/Arhgef18/Kalrn/Itgb…	75
GO:0045176	apical protein localization	1931-08-01	10/17943	3.49e-05	0.00032	0.000234	Nckap1/Napa/Rab14/Arf4/Rdx/Shroom2/Vangl2/Hcn1	8
GO:1904851	positive regulation of establishment of protein lo	1931-08-01	10/17943	3.49e-05	0.00032	0.000234	Cct2/Cct3/Tcp1/Cct8/Cct4/Cct5/Cct6a/Cct7	8
GO:0009163	nucleoside biosynthetic process	17/3231	35/17943	3.49e-05	0.00032	0.000234	Cmpk1/Nme2/Ak1/Gmps/Nme1/Hprt1/Guk1/Aprt/Dhodh/Ctps1/Nme3/Ctps2/Prtfdc1/Umps/Ada/Adk/Uprt	17
GO:0010591	regulation of lamellipodium assembly	17/3231	35/17943	3.49e-05	0.00032	0.000234	Hsp90aa1/Nckap1/Dnm2/Fscn1/Arpc2/Cfl1/Mtor/Rac1/Cdc42/Twf1/Hdac4/Rac2/Twf2/Wasf2/Fer/Carmil2/Brk1	17
GO:0042455	ribonucleoside biosynthetic process	17/3231	35/17943	3.49e-05	0.00032	0.000234	Cmpk1/Nme2/Ak1/Gmps/Nme1/Hprt1/Guk1/Aprt/Dhodh/Ctps1/Nme3/Ctps2/Prtfdc1/Umps/Ada/Adk/Uprt	17
GO:0000302	response to reactive oxygen species	81/3231	295/17943	3.54e-05	0.000324	0.000237	Hspd1/Hspa8/Atp5f1a/Gnao1/Hsph1/Eef2/Ldha/Trap1/Cat/Dnm2/Mff/Sirpa/Arpc2/Prdx6/Capn2/Cfl1/Aifm1/Slc8a1/Mapk1/Grk2/Crk/Park7/Gstp1/Sod2/Tpm1/Agap3/Ptk2b/Fyn/Ppp5c/Prdx2/Mapk3/Akr1b1/Src/Gucy1b1/Rack1/Gsk3b/Nos1/Rhob/Kpna4/Adprhl2/Stk24/Casp3/Rps3/Ube3a/Ppif/Impact/Aldh3a2/Stk25/Txnrd2/Ptprk/Anxa1/Pdcd10/Map1lc3a/Akt1/Cst3/Gpx1/Fkbp1b/Bnip3/Atg7/Erbb4/Ptprn/Smpd3/Bcl2l1/Hba-a2/Txn1/Mpv17/Glrx2/Fer/…	81
GO:0009185	ribonucleoside diphosphate metabolic process	36/3231	104/17943	3.75e-05	0.000342	0.000251	Ogdh/LOC103693780/Gapdh/LOC108351137/Hk1/Pkm/Aldoa/Eno2/LOC100911625/Pgk1/Gpi/Ldha/Pfkp/Pgam1/Tpi1/Ogt/Pfkl/Ak4/Cmpk1/Ak1/Galk1/Gpd1/Guk1/Nudt9/Hdac4/Ak2/Prkag2/Entpd2/Dhtkd1/Pfkfb2/Insr/Prkaa1/LOC303448/Stat3/Tigar/Entpd5	36
GO:0002082	regulation of oxidative phosphorylation	16/3231	32/17943	3.77e-05	0.000342	0.000251	Vcp/Pgk1/Pde2a/Shmt2/Park7/Rhoa/Ppif/Slc25a23/Cox7a2l/Gadd45gip1/Cox7a2/Slc25a33/Iscu/Dnajc30/Pde12/Dnajc15	16
GO:0006623	protein targeting to vacuole	16/3231	32/17943	3.77e-05	0.000342	0.000251	Hspa8/Nedd4/Rab7a/Ap3d1/Scarb2/Lars/Vps37b/Vti1a/M6pr/Pik3r4/Vamp7/Lamp2/Ap3b1/Vps37c/Gosr2/Vps13d	16
GO:0035384	thioester biosynthetic process	16/3231	32/17943	3.77e-05	0.000342	0.000251	Acat1/Dlat/Acly/Dld/Acaca/Snca/Acsl1/Gcdh/Pdk3/Mpc2/Acsl4/Acss1/Acacb/Mlycd/Mpc1/Acss2	16
GO:0071616	acyl-CoA biosynthetic process	16/3231	32/17943	3.77e-05	0.000342	0.000251	Acat1/Dlat/Acly/Dld/Acaca/Snca/Acsl1/Gcdh/Pdk3/Mpc2/Acsl4/Acss1/Acacb/Mlycd/Mpc1/Acss2	16
GO:0015740	C4-dicarboxylate transport	13/3231	23/17943	3.83e-05	0.000346	0.000253	Abat/Slc1a3/Slc1a2/Slc25a22/LOC100911440/Lrrc8a/Slc25a10/Slc1a1/Slc25a18/Slc25a14/Slc13a5/Lrrc8c/Lrrc8d	13
GO:0051654	establishment of mitochondrion localization	13/3231	23/17943	3.83e-05	0.000346	0.000253	Map6/Mapt/Uchl1/Wasf1/Nefl/Mark1/Kif1b/Rhot2/Fez1/Actr10/Sybu/Spast/Nectin2	13
GO:0098877	neurotransmitter receptor transport to plasma memb	13/3231	23/17943	3.83e-05	0.000346	0.000253	Lrrc7/Stx1b/Vps35/Snap25/Gripap1/Rab11a/Arhgap44/Clstn1/Scrib/Rab8a/Cplx1/Erbin/Nsg1	13
GO:1903540	establishment of protein localization to postsynap	13/3231	23/17943	3.83e-05	0.000346	0.000253	Lrrc7/Stx1b/Vps35/Snap25/Gripap1/Rab11a/Arhgap44/Clstn1/Scrib/Rab8a/Cplx1/Erbin/Nsg1	13
GO:0099565	chemical synaptic transmission, postsynaptic	40/3231	120/17943	3.86e-05	0.000348	0.000255	Dlg4/Shank2/Abat/Stx1b/Dbn1/Stx1a/Nrxn1/Afdn/Rims1/Baiap2/Ppp1r9a/Shank1/Ppp3ca/Mpp2/Nlgn3/App/Grin2b/Grk2/Snca/Sh3gl1/Shank3/Cacnb3/Ptk2b/Cdk5/Grin1/Slc17a7/Gsk3b/Nlgn1/Gabrb3/Tbc1d24/Mtmr2/Dgki/Grik2/Sez6/Pten/Grid2/Grik5/Dvl1/Grin2a/Neto1	40
GO:0072665	protein localization to vacuole	24/3231	59/17943	3.87e-05	0.000349	0.000255	Hspa8/Nedd4/Rock2/Rab7a/Ap3d1/Scarb2/Gga3/Lars/Cd81/Snf8/Vps37b/Vti1a/M6pr/Pik3r4/Trappc8/Vamp7/Lamp2/Ap3b1/Vps25/Sh3bp4/Vps37c/Vps36/Gosr2/Vps13d	24
GO:0021587	cerebellum morphogenesis	22/3231	52/17943	3.93e-05	0.000353	0.000259	Sptbn2/Atp2b2/Hspa5/Nrxn1/Usp9x/Ptpn11/Map2k1/Cdk5/Cend1/Agtpbp1/Cbs/Coq8b/Abl2/Faim2/Gnpat/Ulk1/Dab1/Mtpn/Serpine2/Ophn1/Grid2/Atxn2	22
GO:0046039	GTP metabolic process	15/3231	29/17943	3.95e-05	0.000355	0.00026	Opa1/Gphn/Ampd2/Ak4/Nme2/Gnai3/Nme1/Rhoa/Rab23/Ran/Efl1/Nme3/Mfn1/Mocs2/Gtpbp1	15
GO:0070129	regulation of mitochondrial translation	14/3231	26/17943	3.99e-05	0.000358	0.000262	Lrpprc/Shmt2/C1qbp/Mrps27/Rmnd1/Mtg1/Trmt10c/Uqcc1/Coa3/Nsun4/Malsu1/Fastkd2/Fastkd3/Mief1	14
GO:0009749	response to glucose	79/3231	287/17943	4e-05	0.000358	0.000262	Lrp1/Opa1/Oxct1/Myh9l1/Kif5b/Ldha/Nrxn1/Ndufa9/Ogt/Ppp3cb/Glul/Ppp3ca/C2cd2l/Pck2/Slc8a1/Pfkl/Sarm1/Rab11b/Grk2/Nme2/Th/Nme1/Hnrnpk/Rac1/Ptk2b/Rap1a/Cdc42/Prkaca/Rack1/Rhoa/Pdk3/Casp3/Rab11fip2/Slc2a3/Ptk2/Vcam1/Nucb2/Eif2b4/Mpc2/Sybu/Ptprn2/Epha5/Ndufaf2/Nptx1/Sri/Mfn1/Arrb1/Gpx1/Gclc/Ptpmt1/Fkbp1b/Pfkfb2/Gja1/Aacs/Atg7/Insr/Dynll1/Ptprn/Fis1/Gclm/Phpt1/Eif2b5/Txn1/Ctsl/Pten/Gpam/Jagn1/Rab34/Prk…	79
GO:0006415	translational termination	1931-10-01	15/17943	4.38e-05	0.00039	0.000286	Eif5a/Gspt1/Mrpl58/Abce1/Gspt2/Upf1/Etf1/Mtrf1l/Mtrf1/RGD1563482	10
GO:0009083	branched-chain amino acid catabolic process	1931-10-01	15/17943	4.38e-05	0.00039	0.000286	Acat1/Aldh6a1/Hibadh/Hibch/Ivd/Mccc2/Bcat1/Auh/Hmgcl/Bckdk	10
GO:0098917	retrograde trans-synaptic signaling	1931-10-01	15/17943	4.38e-05	0.00039	0.000286	Plcb1/Farp1/Tenm2/Fabp5/Nos1/Nlgn1/Dag1/Abhd6/Dagla/Cadm1	10
GO:0032413	negative regulation of ion transmembrane transport	28/3231	74/17943	4.4e-05	0.000392	0.000287	Atp1a2/Actn2/Ank3/Ywhae/Nedd4/Camk2d/Calm1/Calm3/Calm2/Park7/Cacnb3/Ubqln1/Snx27/Gsto1/Slc9a3r1/Stk39/Gnb5/Oxsr1/Hecw2/Sri/Fgf12/Fkbp1b/Fmr1/Grk6/Agrn/Pten/Hecw1/Gopc	28
GO:0097485	neuron projection guidance	68/3231	239/17943	4.41e-05	0.000392	0.000287	Dpysl2/Tubb2b/Crmp1/Tubb3/Dpysl5/Ncam1/Lrp1/Dpysl4/L1cam/Kif5c/Ank3/Plxna4/Plxna1/Nfasc/Alcam/Plxnb2/Cyfip1/Plxna2/Epha4/Gap43/Nptn/App/Nectin1/Plxna3/Bsg/Rac1/Cntn2/Mapk8ip3/Cdk5/Tenm2/Pgrmc1/Kif3a/Sema7a/Plxnb1/Lgi1/Cntn4/Dag1/Evl/Plxnd1/Vangl2/Rac2/Bmpr2/Epha5/Nrp2/Apbb1/Dcc/Slit1/Emb/Sema4a/Ephb3/Vasp/Efnb2/Epha7/Ephb6/Flrt2/Ntng2/Rpl24/Flrt3/Sema4f/Agrn/Rtn4r/B4gat1/Nrcam/Ephb1/Ptpro/Nrp1/Dv…	68
GO:0051348	negative regulation of transferase activity	75/3231	270/17943	4.46e-05	0.000396	0.00029	Srcin1/Mapt/Prkar2b/Ywhae/Uchl1/Apc/Prkar2a/Park7/Dnaja1/Gstp1/Thy1/Gsk3a/Eif4a2/Pdpk1/Src/Rack1/Gsk3b/Dnaja3/Prpsap1/Coro1c/Chp1/Rtraf/Casp3/Ncs1/Ppm1e/Tsg101/Rps7/LOC100362830/Bag5/Bag5l1/Gba/Rpl5/Prkar1a/Chmp6/Prkag2/Cbl/Rptor/Cdk5rap3/Akt1/Chordc1/Ppp2r5a/Smcr8/Rpl11/Ptpn1/Qars/Tsc2/Csk/Washc1/Bag2/Phpt1/Ilk/Psen1/Ptprt/Pkn1/Pten/LOC103693419/Akt1s1/Fbxo7/Ptpn5/Rpl23/Mvp/Lyn/Vps25/Dnajc3/Hnrn…	75
GO:0009135	purine nucleoside diphosphate metabolic process	35/3231	101/17943	4.65e-05	0.000411	0.000301	Ogdh/LOC103693780/Gapdh/LOC108351137/Hk1/Pkm/Aldoa/Eno2/LOC100911625/Pgk1/Gpi/Ldha/Pfkp/Pgam1/Tpi1/Ogt/Pfkl/Ak4/Ak1/Galk1/Gpd1/Guk1/Nudt9/Hdac4/Ak2/Prkag2/Entpd2/Dhtkd1/Pfkfb2/Insr/Prkaa1/LOC303448/Stat3/Tigar/Entpd5	35
GO:0009179	purine ribonucleoside diphosphate metabolic proces	35/3231	101/17943	4.65e-05	0.000411	0.000301	Ogdh/LOC103693780/Gapdh/LOC108351137/Hk1/Pkm/Aldoa/Eno2/LOC100911625/Pgk1/Gpi/Ldha/Pfkp/Pgam1/Tpi1/Ogt/Pfkl/Ak4/Ak1/Galk1/Gpd1/Guk1/Nudt9/Hdac4/Ak2/Prkag2/Entpd2/Dhtkd1/Pfkfb2/Insr/Prkaa1/LOC303448/Stat3/Tigar/Entpd5	35
GO:0048260	positive regulation of receptor-mediated endocytos	23/3231	56/17943	4.66e-05	0.000412	0.000302	Ap2a1/Dnm2/Ap2m1/Hip1r/Hip1/Scyl2/Hnrnpk/Anxa2/Kif3a/Ppt1/Rab21/Clu/Cbl/Synj2bp/Arrb1/Fmr1/Tbc1d5/Ptpn5/Wasl/Pld2/Bicd1/B2m/Synj1	23
GO:0031532	actin cytoskeleton reorganization	36/3231	105/17943	4.72e-05	0.000417	0.000305	Sptan1/Myh9l1/Myh9/Cxadr/Cdc42bpb/Pak1/Baiap2/Arpc2/Arhgdia/Rala/Ezr/Tnik/Hras/Eps8/Ptk2b/Cdc42/Cttn/Phactr1/Atp2c1/Gsn/Rhoa/Mink1/Flna/Hax1/Arhgdib/Anxa1/Parvb/Ptpn1/Kit/Phpt1/S1pr1/Ctsl/Fer/Hmgb1/Nrp1/Ntrk3	36
GO:0043271	negative regulation of ion transport	54/3231	179/17943	4.75e-05	0.000418	0.000307	Atp1a2/Actn2/Ank3/Gnao1/Abat/Ywhae/Bin1/Nedd4/Ywhaq/Camk2d/Mtor/Akap5/Calm1/Calm3/Calm2/Park7/Snca/Sestd1/Wnk2/Cacnb3/Ptk2b/Grm7/Maob/Ubqln1/Snx27/Nos1/Gsto1/Ppif/Gabbr1/Slc9a3r1/Stk39/Gnb5/Oxsr1/Hecw2/Acsl4/Sri/Akt1/Fgf12/Fkbp1b/Fmr1/Wnk3/Iscu/Grk6/Atp5pf/Agrn/Slc30a1/Commd1/Pten/Serpine2/Plcb4/Hecw1/Ace/Pacsin3/Gopc	54
GO:0018107	peptidyl-threonine phosphorylation	39/3231	117/17943	4.79e-05	0.000422	0.000309	Hk1/Camk2a/Cdc42bpb/Csnk2a1/Ogt/Rock2/Camk2d/Mtor/App/Mapk1/Map2k1/Grk2/Cadm4/Sirt2/Cdk5/Lmtk2/Gsk3a/Prkaca/Pdpk1/Cab39/Gsk3b/Csnk2b/Eif4g1/Ube2k/Tnks1bp1/Stk39/Oxsr1/Prkag2/Rptor/Akt1/Dgkq/Csnk1g1/Ulk1/Wnk3/Pkn1/Csnk1d/Irgm/Dyrk1a/Spred1	39
GO:2001257	regulation of cation channel activity	53/3231	175/17943	4.95e-05	0.000435	0.000318	Actn2/Ank3/Dlg4/Shank2/Kif5b/Nrxn1/Rph3a/Shank1/Cfl1/Nlgn3/Calm1/Calm3/Calm2/Park7/Cacnb4/Hpca/Anxa3/Shank3/Cacnb1/Cacnb3/Ptk2b/Nipsnap2/Ubqln1/Snx27/Htt/Mink1/Nlgn1/Gsto1/Pde4d/Pde4b/Gnb5/Rasgrf2/Sri/Shisa6/Fgf12/Fkbp1b/Fmr1/Akap7/Neto2/Shisa7/Dmd/Amigo1/Hcn1/Ctss/Fkbp1a/Stim2/Cnih2/Dapk1/Ehd3/Asph/Grin2a/Neto1/Ahnak	53
GO:0050771	negative regulation of axonogenesis	27/3231	71/17943	5.4e-05	0.000474	0.000347	Gdi1/Syngap1/Ptprs/Plxna3/Thy1/Cdk5/Rgma/Sema7a/Ptk2/Trim46/Mag/Slit1/Sema4a/Epha7/Tsc2/Ulk1/Dab1/Psen1/Sema4f/Rtn4r/Pten/Map2/Nrp1/Lrp4/Rufy3/Mbp/Bcl11a	27
GO:1902743	regulation of lamellipodium organization	20/3231	46/17943	5.47e-05	0.00048	0.000351	Hsp90aa1/Nckap1/Dnm2/Fscn1/Arpc2/Cfl1/Mtor/Rac1/Cdc42/Src/Coro1c/Twf1/Coro1b/Hdac4/Rac2/Twf2/Wasf2/Fer/Carmil2/Brk1	20
GO:0046839	phospholipid dephosphorylation	17/3231	36/17943	5.51e-05	0.000482	0.000353	Plppr4/Mtmr7/Plppr3/Ephx2/Mtmr1/Mtmr2/Sacm1l/Mtmr9/Pip4p1/Pten/Inpp5a/Plppr2/Pip4p2/Inpp5f/Inppl1/Mtmr6/Synj1	17
GO:0051590	positive regulation of neurotransmitter transport	22/3231	53/17943	5.59e-05	0.000488	0.000357	Stxbp1/Syt1/Dnm1l/Stx1b/Stx1a/Rims1/Unc13a/Snca/Cacnb4/Cdk5/Rab3b/Slc6a1/Snx4/Nlgn1/Cacna1b/Prrt2/Syt7/Vamp7/Bcl2l1/Psen1/Vamp8/Arl6ip1	22
GO:0046031	ADP metabolic process	33/3231	94/17943	5.64e-05	0.000492	0.00036	Ogdh/LOC103693780/Gapdh/LOC108351137/Hk1/Pkm/Aldoa/Eno2/LOC100911625/Pgk1/Gpi/Ldha/Pfkp/Pgam1/Tpi1/Ogt/Pfkl/Ak4/Ak1/Galk1/Gpd1/Nudt9/Hdac4/Ak2/Prkag2/Dhtkd1/Pfkfb2/Insr/Prkaa1/LOC303448/Stat3/Tigar/Entpd5	33
GO:0046486	glycerolipid metabolic process	89/3231	335/17943	5.7e-05	0.000496	0.000364	Plcb1/Cat/Aldh5a1/Prdx6/Capn2/Pck2/Ptpn11/Pi4ka/Faahl/Faah/Vac14/Stoml2/Pigs/Acsl1/Mtmr7/Fabp5/Abhd12/Gpd1/Mgll/Pip4k2b/Slc27a1/Pnpla8/Dgkh/Pik3r1/Bpnt1/Inpp1/Mtmr1/Tamm41/Mtmr2/Pi4k2a/Ddhd2/Pgap1/Pgp/Acp6/Gk/Abhd6/Dgki/Acsl3/Hdhd5/Efr3b/Cpt1a/Ttc7b/Acsl4/Dgkq/Dpm1/Lpcat1/Sacm1l/Gpx1/Ptpmt1/Cdipt/Abhd3/Gnpat/Pcyt2/Dgkz/Fabp3/Dagla/Mtmr9/Taz/Agpat1/Pip4k2c/Pik3cb/Pip4p1/Lclat1/Pten/Gpam/Pi4kb/Inpp…	89
GO:0006534	cysteine metabolic process	1931-11-01	18/17943	5.78e-05	0.000503	0.000369	Ahcyl1/Mpst/Ahcyl2/Mri1/Cbs/Enoph1/Gclc/Ahcy/Apip/Gclm/Slc7a11	11
GO:0007026	negative regulation of microtubule depolymerizatio	16/3231	33/17943	6.09e-05	0.000527	0.000386	Map1a/Clasp2/Clip2/Apc/Arhgef2/Camsap3/Camsap1/Taok1/Stmn2/Katnb1/Camsap2/Specc1l/RGD1305733/Apc2/Map2/Eml4	16
GO:0017004	cytochrome complex assembly	16/3231	33/17943	6.09e-05	0.000527	0.000386	Ttc19/Sco1/Hccs/Bcs1l/Timm21/Cox15/Uqcr10/Uqcrb/Lyrm7/Oxa1l/Slc25a33/Uqcc1/Coa3/Coa5/Cox20/Fastkd3	16
GO:0032435	negative regulation of proteasomal ubiquitin-depen	16/3231	33/17943	6.09e-05	0.000527	0.000386	Map1a/Hsp90ab1/Ogt/Usp14/Park7/Bag6/Sgta/Gipc1/Bag5/Fhit/Sdcbp/Ubxn1/Rpl11/Camlg/Ddrgk1/Svip	16
GO:0045070	positive regulation of viral genome replication	16/3231	33/17943	6.09e-05	0.000527	0.000386	Hspa8/Ppia/Pabpc1/Vapa/Ppib/Vapb/Ddx3x/Ppid/Ddb1/Hacd3/Srpk2/Cnot7/Stau1/Pde12/Top2b/Ppih	16
GO:0072666	establishment of protein localization to vacuole	19/3231	43/17943	6.4e-05	0.000552	0.000405	Hspa8/Nedd4/Rab7a/Ap3d1/Scarb2/Lars/Snf8/Vps37b/Vti1a/M6pr/Pik3r4/Vamp7/Lamp2/Ap3b1/Vps25/Vps37c/Vps36/Gosr2/Vps13d	19
GO:1901661	quinone metabolic process	15/3231	30/17943	6.59e-05	0.000568	0.000416	Ndufa9/Akr1a1/Cbr1/Akr1b1/Fdxr/Coq9/Coq5/Akr7a2/Cbr3/Cbr4/Coq10a/Coq3/Coq8b/Coq8a/Coq6	15
GO:0044419	interspecies interaction between organisms	105/3231	410/17943	6.59e-05	0.000568	0.000416	Hspd1/Hspa8/Gapdh/Vcp/Hsp90ab1/P4hb/Tcp1/Pdcd6ip/Nedd4/Rock2/Ppia/Ppial4d/Rab7a/Cfl1/Pabpc1/Exoc7/Vapa/Ppib/Vapb/Calm1/Calm3/Calm2/Rab1a/Ddx3x/Grk2/Nectin1/Pi4ka/Eif3a/Ppid/Rab1b/LOC100363782/LOC102555167/Pcbp2/Exoc2/Anxa2/Cdc42/Rab5a/Mavs/Gsn/Pfn1/Ddb1/Eif3b/Hacd3/Sugt1/Dag1/Nlrx1/Vta1/Tsg101/Cd81/Snx3/Ist1/Vcam1/Rab9a/Mvb12b/Srpk2/Vps16/Mcts1/Eif3d/Chmp6/Snf8/Sqstm1/Vps37b/Dynlt1/Vps18/Chmp2a/T…	105
GO:0099601	regulation of neurotransmitter receptor activity	26/3231	68/17943	6.63e-05	0.00057	0.000418	Dlg4/Shank2/Nrxn1/Rph3a/Shank1/Cfl1/Nlgn3/Park7/Anxa3/Shank3/Ptk2b/Src/Mink1/Nlgn1/Rasgrf2/Nptx1/Shisa6/Neto2/Shisa7/Nptx2/Fnta/Lynx1/Cnih2/Dapk1/Grin2a/Neto1	26
GO:0051438	regulation of ubiquitin-protein transferase activi	21/3231	50/17943	6.67e-05	0.000573	0.00042	Bsn/Pclo/Dnm1l/Pin1/Park7/Ube2l3/Stub1/Rps2/Rps7/LOC100362830/Bag5/Bag5l1/Rpl5/Ube2n/Rpl11/Bag2/Dcun1d1/Psen1/Pten/Rpl23/Fem1b	21
GO:1904292	regulation of ERAD pathway	14/3231	27/17943	6.92e-05	0.000592	0.000434	Ubqln2/Usp14/Bag6/Ubqln1/Sgta/Ubxn1/Os9/Bcap31/Tmem259/Usp13/Usp19/Usp25/Erlec1/Svip	14
GO:0018209	peptidyl-serine modification	86/3231	323/17943	6.93e-05	0.000592	0.000434	Hsp90ab1/Hk1/Hsp90aa1/Atp2b4/Nrxn1/Camk2a/Csnk2a1/Ogt/Prkcg/Pak1/Rock2/Mark2/Pak2/Camk2d/Csnk2a2/Ntrk2/Mtor/Gpd1l/App/Mapk1/Sptbn4/Grk2/Dclk2/Park7/Snca/Camk4/Cdk5/Lmtk2/Gsk3a/Prkaca/Mapk3/Pdpk1/Cab39/Src/Rack1/Gsk3b/Nos1/Eif4g1/Pdk3/Pde4d/Camk1/Akt3/Plcl1/Hax1/Plcl2/Tnks1bp1/Stk39/Map2k2/Rps6ka2/MAST1/Rptor/Pdcd10/Bax/Akt1/Nck2/Ppp1r1b/Arrb1/Dgkq/Stk4/Cnot9/Csnk1g1/Ulk1/Dmd/Spock2/Stk32c/Prkci/N…	86
GO:0046856	phosphatidylinositol dephosphorylation	13/3231	24/17943	6.97e-05	0.000592	0.000434	Mtmr7/Mtmr1/Mtmr2/Sacm1l/Mtmr9/Pip4p1/Pten/Inpp5a/Pip4p2/Inpp5f/Inppl1/Mtmr6/Synj1	13
GO:1902003	regulation of amyloid-beta formation	13/3231	24/17943	6.97e-05	0.000592	0.000434	Bin1/Rock2/Epha4/App/Tmed10/Gsk3a/Gga3/Casp3/Clu/Prnp/Olfm1/Lrrtm3/Picalm	13
GO:0006188	IMP biosynthetic process	1931-09-01	13/17943	6.98e-05	0.000592	0.000434	Atic/Ampd2/Gart/Adsl/Hprt1/LOC103689983/Pfas/Paics/Prtfdc1	9
GO:0016558	protein import into peroxisome matrix	1931-09-01	13/17943	6.98e-05	0.000592	0.000434	Pex14/Pex16/Pex6/Lonp2/Pex1/Pex12/Pex5/Pex26/Pex10	9
GO:0043649	dicarboxylic acid catabolic process	1931-09-01	13/17943	6.98e-05	0.000592	0.000434	Glud1/Got2/Got1/Gad2/Acsf3/Acot8/Aldh1l1/Adhfe1/Ddo	9
GO:0099639	neurotransmitter receptor transport, endosome to p	1931-09-01	13/17943	6.98e-05	0.000592	0.000434	Lrrc7/Vps35/Gripap1/Rab11a/Arhgap44/Scrib/Rab8a/Erbin/Nsg1	9
GO:1902285	semaphorin-plexin signaling pathway involved in ne	1931-09-01	13/17943	6.98e-05	0.000592	0.000434	Plxna4/Plxna1/Plxnb2/Plxna2/Plxna3/Plxnb1/Plxnd1/Nrp2/Nrp1	9
GO:0009746	response to hexose	80/3231	296/17943	7.1e-05	0.000601	0.00044	Lrp1/Opa1/Oxct1/Myh9l1/Kif5b/Ldha/Nrxn1/Ndufa9/Ogt/Ppp3cb/Glul/Ppp3ca/C2cd2l/Pck2/Slc8a1/Pfkl/Sarm1/Rab11b/Grk2/Nme2/Th/Nme1/Hnrnpk/Rac1/Ptk2b/Rap1a/Cdc42/Prkaca/Rack1/Rhoa/Pdk3/Casp3/Rab11fip2/Slc2a3/Pik3r1/Ptk2/Vcam1/Nucb2/Eif2b4/Mpc2/Sybu/Ptprn2/Epha5/Ndufaf2/Nptx1/Sri/Mfn1/Arrb1/Gpx1/Gclc/Ptpmt1/Fkbp1b/Pfkfb2/Gja1/Aacs/Atg7/Insr/Dynll1/Ptprn/Fis1/Gclm/Phpt1/Eif2b5/Txn1/Ctsl/Pten/Gpam/Jagn1/Ra…	80
GO:0007411	axon guidance	67/3231	238/17943	7.14e-05	0.000604	0.000442	Dpysl2/Tubb2b/Crmp1/Tubb3/Dpysl5/Ncam1/Lrp1/L1cam/Kif5c/Ank3/Plxna4/Plxna1/Nfasc/Alcam/Plxnb2/Cyfip1/Plxna2/Epha4/Gap43/Nptn/App/Nectin1/Plxna3/Bsg/Rac1/Cntn2/Mapk8ip3/Cdk5/Tenm2/Pgrmc1/Kif3a/Sema7a/Plxnb1/Lgi1/Cntn4/Dag1/Evl/Plxnd1/Vangl2/Rac2/Bmpr2/Epha5/Nrp2/Apbb1/Dcc/Slit1/Emb/Sema4a/Ephb3/Vasp/Efnb2/Epha7/Ephb6/Flrt2/Ntng2/Rpl24/Flrt3/Sema4f/Agrn/Rtn4r/B4gat1/Nrcam/Ephb1/Ptpro/Nrp1/Dvl1/Efnb1	67
GO:0016241	regulation of macroautophagy	36/3231	107/17943	7.4e-05	0.000625	0.000458	Atp6v0a1/Gpsm1/Ubqln2/Mtor/Htra2/Rab1b/LOC100363782/LOC102555167/Gnai3/Ralb/Mapk3/Scfd1/Sec22b/Ubqln1/Htt/Cdc37/Pip4k2b/Pafah1b2/Fez1/Nrbp2/Rab12/Lzts1/Tsc1/Smcr8/Bnip3/Tsc2/Usp30/Ulk1/Pip4k2c/RGD1359108/Pip4k2a/Pikfyve/Sptlc1/Irgm/Tigar/Vps13d	36
GO:0044091	membrane biogenesis	18/3231	40/17943	7.41e-05	0.000625	0.000458	Ank3/Nrxn1/Exoc4/Nrxn2/Nlgn3/Flot2/Anxa2/Nlgn1/Clip3/LOC108348122/Pex16/Pten/Pex3/Il1rapl1/Pex19/Lrp4/Flot1/Pacsin2	18
GO:0016052	carbohydrate catabolic process	45/3231	144/17943	7.83e-05	0.000659	0.000483	Ogdh/LOC103693780/Gapdh/LOC108351137/Hk1/Pkm/Aldoa/Eno2/LOC100911625/Pgk1/Gpi/Ldha/Gpd2/Pfkp/Pgam1/Ppp1ca/Tpi1/Ogt/Ppp1cb/Akr1a1/Pfkl/Scarb2/Galk1/Agl/Gpd1/Hdac4/Gale/Gk/Prkag2/Naga/Abhd10/Dhtkd1/Pfkfb2/Insr/Gaa/Gm2a/Rb1cc1/Glb1/Prkaa1/Hmgb1/LOC303448/Stat3/Tigar/Entpd5/Ctbs	45
GO:0097066	response to thyroid hormone	22/3231	54/17943	7.83e-05	0.000659	0.000483	Dync1h1/Atp1a3/L1cam/Hspa9/Tomm70/Anxa5/Anxa2/Rdx/Eif5a/Akr1b1/Ak2/Gba/Gclc/Kit/Gclm/Txn1/Ctsl/Tomm20/Timm23/Ace/Ctss/Crls1	22
GO:0045927	positive regulation of growth	82/3231	306/17943	7.97e-05	0.00067	0.00049	Gdi1/Ncam1/Lrp1/Syt1/L1cam/Mapt/Dbn1/Plcb1/Slc25a4/Afdn/Csnk2a1/Rims1/Pak1/Rasal1/Cfl1/Cyfip1/Shtn1/Mtor/Plaa/Ppib/Mapk1/Sptbn4/Pafah1b1/Ddx3x/Unc13a/Pin1/Crk/Ezr/Armc10/Rab11a/Dcx/Hnrnpk/Ptk2b/Cdc42/Cpne5/Cdkl5/Gsk3b/Rhoa/Sema7a/Eif4g1/Lgi1/Syt3/Ist1/Ptk2/Islr2/Supv3l1/Ndel1/Bmpr2/Naca/Rptor/Anapc2/Acsl4/Sdcbp/Akt1/Commd5/Trim32/Twf2/Insr/Erbb4/Osbp/Slc25a33/Ilk/Agrn/Klhl22/Mtpn/Gpam/Dnph1/Pex5/…	82
GO:0051592	response to calcium ion	53/3231	178/17943	8.15e-05	0.000683	0.000501	Gdi1/Syt1/Hspa5/Nrxn1/Pebp1/Rasgrp2/Krt10/Rasal1/Ppp3ca/Calm1/Calm3/Calm2/Grin2b/Ryr2/Hpca/Ahcyl1/Anxa5/Alg2/Ptk2b/Cpne5/Slc6a1/Grin1/Ranbp1/Htt/Nlgn1/Cacybp/Ppif/Ncstn/Cpne7/Syt3/Pdcd6/Syt5/Cpne4/Slc25a23/Syt7/Syt12/Mfn1/Pef1/Sparc/Anxa7/Anxa11/Slc25a24/Cpne2/Cpne1/Prkaa1/Hcn1/S100a16/Syt11/Cpne8/Asph/Grin2a/Endog/Kcnmb4	53
GO:0051881	regulation of mitochondrial membrane potential	30/3231	84/17943	8.41e-05	0.000705	0.000516	Vcp/Ndufs1/Mapt/Oga/Got1/Nnt/Park7/Ppid/Stoml2/Sod2/Src/Rack1/Gsk3b/Htt/Slc25a27/Ndufc2/Bid/Bax/Akt1/Gclc/Clic1/Bnip3/Gclm/Slc25a33/Bcl2l1/Bak1/Atp5if1/Mul1/Slc25a36/Bok	30
GO:0046700	heterocycle catabolic process	116/3231	464/17943	8.47e-05	0.000708	0.000519	Ogdh/LOC103693780/Lrpprc/Gapdh/LOC108351137/Vcp/Hk1/Pkm/Aldoa/Eno2/LOC100911625/Acat1/Pgk1/Gpi/Aldh6a1/Ldha/Gda/Pfkp/Pgam1/Tpi1/Ogt/Snd1/Aldh4a1/Pde2a/Rock2/Aifm1/Pabpc1/Mtor/Hmox2/Pfkl/Cnp/Acot7/Exog/Galk1/Syncrip/Hprt1/LOC103689983/Ybx1/Pabpc4/Tbrg4/Gpd1/Csde1/LOC100364335/Hspa1a/Hspa1b/LOC108348108/Pde4d/Itpa/Nudt9/Hdac4/Blvrb/Pde4b/Pnp/Supv3l1/Pde10a/Ttc37/Fhit/Dut/Prkag2/Nudt10/Upf1/Entpd2/H…	116
GO:1901653	cellular response to peptide	109/3231	432/17943	9.24e-05	0.000772	0.000566	Atp1a3/Lrp1/Pkm/Atp2b1/Opa1/Actn2/Ppp1r9b/Plcb1/Ctnnb1/Atp5pd/Camk2a/Apc/Ogt/Por/Got1/Gnai2/Pak1/Arhgef2/Rock2/Ywhag/Cfl1/Cyfip1/Epha4/Pck2/Ptpn11/App/Grk2/Uso1/Grm5/Crk/Ahcyl1/Gstp1/Rab10/Rap1b/Anxa5/Hnrnpk/Cacnb1/Fyn/Cdk5/Hprt1/Gsk3a/Gria1/Pdpk1/Nap1l1/Akr1b1/Src/Ybx1/Gsk3b/Osbpl8/Eprs/Rab31/Aprt/Grb2/Akt3/Pik3r1/Myo1c/Ptpra/Ptk2/Vcam1/Rab8a/Nucb2/Rab8b/Rangap1/Ndel1/Mars/Vldlr/Car2/C2cd5/Akt1/…	109
GO:0090314	positive regulation of protein targeting to membra	16/3231	34/17943	9.59e-05	0.0008	0.000586	Ank3/Mff/Pak1/LOC102556337/Arpc2/Hpca/Hras/Cacnb3/Fyn/Cdk5/Chp1/Myo1c/C2cd5/Prnp/Fis1/Mief1	16
GO:0033135	regulation of peptidyl-serine phosphorylation	44/3231	141/17943	9.69e-05	0.000808	0.000592	Hsp90ab1/Hsp90aa1/Atp2b4/Nrxn1/Ogt/Pak1/Ntrk2/Gpd1l/App/Sptbn4/Grk2/Park7/Snca/Gsk3a/Rack1/Gsk3b/Nos1/Eif4g1/Pde4d/Camk1/Plcl1/Hax1/Plcl2/Tnks1bp1/Rptor/Pdcd10/Bax/Akt1/Nck2/Arrb1/Stk4/Cnot9/Dmd/Txn1/Araf/Nck1/Bak1/Prkaa1/Raf1/Inpp5f/Hcls1/Irgm/Ntrk3/Gfra2	44
GO:0019722	calcium-mediated signaling	64/3231	227/17943	9.76e-05	0.000809	0.000592	Atp1a2/Ncam1/L1cam/Atp2a2/Ppp1r9b/Mapt/Atp2b4/Adgrl1/Atp1b1/Exoc4/Ppp3cb/Ppp1r9a/Camk2d/Ppp3ca/Cdh13/Ntrk2/Mtor/Slc8a1/Akap5/Calm1/Calm3/Calm2/Grin2b/Ryr2/Grm5/Hpca/Mcu/Ptk2b/Ncald/Tenm2/Pdpk1/Grin1/Gsk3b/Htt/Chp1/Gsto1/Pde4d/Necab2/Hdac4/Vcam1/Ppp3cc/Hint1/Carhsp1/Sri/Rcan1/Prnp/Fkbp1b/Homer2/Bcap31/Fis1/Dmd/Grm1/Tmem100/Adgrb2/Prkaa1/Ada/Fkbp1a/Slc9a1/Irgm/Zmpste24/Ptprc/Asph/Grin2a/Rcan3	64
GO:0009081	branched-chain amino acid metabolic process	1931-10-01	16/17943	9.78e-05	0.000809	0.000592	Acat1/Aldh6a1/Hibadh/Hibch/Ivd/Mccc2/Bcat1/Auh/Hmgcl/Bckdk	10
GO:0051938	L-glutamate import	1931-10-01	16/17943	9.78e-05	0.000809	0.000592	Slc1a3/Slc1a2/Sept2/Slc17a7/Htt/Slc1a1/Kcnj10/Psen1/Arl6ip1/Slc7a11	10
GO:0071340	skeletal muscle acetylcholine-gated channel cluste	1931-10-01	16/17943	9.78e-05	0.000809	0.000592	Crkl/LOC100911248/Dnaja3/Mesd/Ptn/Agrn/Rer1/Fnta/Lrp4/Dvl1	10
GO:0099640	axo-dendritic protein transport	1931-10-01	16/17943	9.78e-05	0.000809	0.000592	Map1a/Kif5c/Kif5b/Dlg2/Mapk8ip3/Kif3a/Rab27b/Stau1/Hnrnpu/Stau2	10
GO:2000302	positive regulation of synaptic vesicle exocytosis	1931-10-01	16/17943	9.78e-05	0.000809	0.000592	Syt1/Dnm1l/Rims1/Cacnb4/Cdk5/Nlgn1/Cacna1b/Prrt2/Syt7/Bcl2l1	10
GO:0002931	response to ischemia	24/3231	62/17943	9.95e-05	0.000821	0.000602	Hspd1/Hk1/Hyou1/Eef2/Camk2a/Uchl1/Rock2/Aifm1/Stub1/Hspa1b/Ppif/Map2k6/Sqstm1/Bid/Rcan1/Panx1/Gja1/Faim2/Bcl2l1/Glrx/Mlycd/Nol3/Tigar/Panx2	24
GO:0046578	regulation of Ras protein signal transduction	66/3231	236/17943	9.98e-05	0.000822	0.000602	Syngap1/Itsn1/Trio/Ogt/Dnm2/Git1/Arhgef2/Rasal1/Camk2d/Farp1/Cul3/Arhgdia/Map2k1/Psd/Crk/Cadm4/Hras/Eps8/Arfgef3/Scai/Kras/Fgd4/Ripor1/Sos1/Arhgap44/Arfgap1/Arfgef1/Iqsec2/Arf6/Adgrg1/Gbf1/Stmn1/Mcf2l/Arfgef2/Arhgdib/Trim67/Dgki/Shoc2/Rasgrf2/Cbl/Rasa1/Dynlt1/Psd2/Arrb1/Abl2/Arhgef9/Dgkz/Rabgef1/Timp2/Rtn4r/Arhgef28/Arhgef18/Kalrn/Itgb1/Nrp1/Cyth1/Ophn1/Als2/Cdc42se2/LOC100362023/Rasa2/Fgd2/Flot1…	66
GO:0001956	positive regulation of neurotransmitter secretion	15/3231	31/17943	0.000106	0.000875	0.000641	Stxbp1/Syt1/Dnm1l/Stx1b/Stx1a/Rims1/Unc13a/Snca/Cacnb4/Cdk5/Nlgn1/Cacna1b/Prrt2/Syt7/Bcl2l1	15
GO:0097352	autophagosome maturation	15/3231	31/17943	0.000106	0.000875	0.000641	Vcp/Snap29/Ubqln1/Vps33a/Vps16/Map1lc3a/Smcr8/Map1lc3b/Lamp2/Tecpr1/Snapin/Vamp8/Irgm/Epg5/Stx17	15
GO:0006620	posttranslational protein targeting to endoplasmic	1931-08-01	11/17943	0.000108	0.000875	0.000641	Hspa5/Asna1/Sgta/Sgtb/Sec63/Sec61a2/Sec61a1/Sec61b	8
GO:0036444	calcium import into the mitochondrion	1931-08-01	11/17943	0.000108	0.000875	0.000641	Opa1/Afg3l2/Mcu/Micu1/Maip1/Slc25a23/Micu2/Mcur1	8
GO:0043101	purine-containing compound salvage	1931-08-01	11/17943	0.000108	0.000875	0.000641	Ampd2/Hprt1/LOC103689983/Aprt/Pnp/Prtfdc1/Ada/Adk	8
GO:0051561	positive regulation of mitochondrial calcium ion c	1931-08-01	11/17943	0.000108	0.000875	0.000641	Mcu/Micu1/Slc25a23/Micu2/Bnip3/Bcap31/Fis1/Mcur1	8
GO:0070203	regulation of establishment of protein localizatio	1931-08-01	11/17943	0.000108	0.000875	0.000641	Cct2/Cct3/Tcp1/Cct8/Cct4/Cct5/Cct6a/Cct7	8
GO:0090084	negative regulation of inclusion body assembly	1931-08-01	11/17943	0.000108	0.000875	0.000641	Hspa2/Hspa1a/Hspa1b/Dnajb6/Dnajb2/Sacs/Dnajb1/Dnaja4	8
GO:0097113	AMPA glutamate receptor clustering	1931-08-01	11/17943	0.000108	0.000875	0.000641	Dlg4/Shank3/Snx27/Nlgn1/Shisa6/Lrrtm4/Shisa7/Slc7a11	8
GO:0099562	maintenance of postsynaptic density structure	1931-08-01	11/17943	0.000108	0.000875	0.000641	Dlg4/Shank2/Dlg2/Mpp2/Shank3/Dlgap1/Arf6/Dgkz	8
GO:0001881	receptor recycling	18/3231	41/17943	0.00011	0.000891	0.000652	Rab11b/Snca/Anxa2/Lmtk2/Gria1/Gria3/Scrib/Vamp3/Lamtor1/LOC100361543/Arfgef2/Camlg/Psen1/Inpp5f/Als2/Nsg1/Pheta1/Ehd3	18
GO:0021955	central nervous system neuron axonogenesis	18/3231	41/17943	0.00011	0.000891	0.000652	Hsp90ab1/Hsp90aa1/Plxna4/Epha4/Sptbn4/Pafah1b1/Cdh11/Dcx/Ptk2/Ndel1/Dcc/Ephb3/Atg7/Pten/Arhgef28/Ephb1/Grcc10/Dclk1	18
GO:1902108	regulation of mitochondrial membrane permeability	18/3231	41/17943	0.00011	0.000891	0.000652	Slc25a4/Camk2a/Slc25a5/Hip1r/Gsk3a/Gsk3b/Hspa1a/Hspa1b/Them4/Rhot2/Bid/Bax/Bnip3/Atp5if1/Mul1/Nol3/Slc35f6/Bok	18
GO:0044272	sulfur compound biosynthetic process	31/3231	89/17943	0.000111	0.000895	0.000655	Acat1/Dlat/Acly/Dld/Acaca/Ggt7/Snca/Acsl1/Mpst/Gcdh/Pdk3/Mri1/Mat2b/Hagh/Cbs/Mpc2/Enoph1/Acsl4/Ndst1/Acss1/Gclc/Apip/Lias/Gclm/Acacb/Mlycd/Tpk1/Mpc1/Slc7a11/Acss2/Glce	31
GO:0018198	peptidyl-cysteine modification	20/3231	48/17943	0.000113	0.000913	0.000669	Gapdh/LOC108351137/Oxr1/Rab6a/Park7/Rab3b/Rab3d/Nos1/Clip3/LOC108348122/Tbc1d24/Chchd4/LOC100361898/Golga7b/Dmd/Zdhhc3/Ace/Golga7/Snta1/Adh5	20
GO:0008306	associative learning	36/3231	109/17943	0.000114	0.000918	0.000673	Atp1a3/Atp1a2/Map1a/Syngap1/Snap25/Shank1/Actr2/Mtor/Nptn/Nlgn3/App/Grin2b/Brsk1/Cdk5/Pgrmc1/Grm7/Kras/Grin1/Htt/Ppt1/Ddhd2/Gabra5/Apbb1/Ppp1r1b/Abl2/Kit/Adcy3/Nptx2/Ptprz1/Itgb1/Pde1b/Slc7a11/Grin2a/Asic1/Neto1/Rgs14	36
GO:0043162	ubiquitin-dependent protein catabolic process via	1931-11-01	19/17943	0.000115	0.000927	0.000679	Nedd4/Plaa/Tsg101/Ptpn23/Snf8/Vps37b/Rnf126/Vps25/Vps37c/Vps4b/Vps36	11
GO:0006862	nucleotide transport	13/3231	25/17943	0.000121	0.000974	0.000714	Slc25a4/Slc25a5/Psd/Slc25a23/Slc25a42/Gja1/Slc25a24/Slc25a33/Slc33a1/Slc25a25/Slc25a36/Slc25a17/Epg5	13
GO:0015813	L-glutamate transmembrane transport	13/3231	25/17943	0.000121	0.000974	0.000714	Slc1a3/Slc1a2/Slc25a22/LOC100911440/Sept2/Slc17a7/Slc1a1/Slc25a18/Kcnj10/Psen1/Slc17a6/Arl6ip1/Slc7a11	13
GO:0070584	mitochondrion morphogenesis	13/3231	25/17943	0.000121	0.000974	0.000714	Opa1/Dnm1l/Mff/Myh14/Nubpl/Fez1/Supv3l1/Bax/Mfn1/Pnpt1/Fis1/Bcl2l1/Slirp	13
GO:0045744	negative regulation of G protein-coupled receptor	23/3231	59/17943	0.000122	0.000976	0.000715	Dnm1/Atp2b4/Ywhab/Dnm2/Gnai2/Ubqln2/Palm/Grk2/Grm5/Snca/Necab2/Pde4b/Stmn1/Mgrn1/Arrb1/Aplp1/Grk6/Rgs12/Ada/Pld2/Bicd1/Gprasp1/Rgs14	23
GO:0097062	dendritic spine maintenance	1931-12-01	22/17943	0.000122	0.000977	0.000716	Vps35/Cfl1/Grin2b/Fyn/Cttn/Grin1/Mtmr2/Itpka/Prnp/Abl2/Insr/Abhd17b	12
GO:0031112	positive regulation of microtubule polymerization	17/3231	38/17943	0.000128	0.00102	0.000749	Mapt/Gda/Clip1/Apc/Pak1/Mapre1/Rac1/Hspa1a/Hspa1b/LOC108348108/Rps3/Arl2/Stmn2/Katnb1/Spast/Slain2/Drg1	17
GO:0051705	multi-organism behavior	29/3231	82/17943	0.000134	0.00107	0.000783	Gls/Dlg4/Shank2/Nrxn1/Ppp3cb/Shank1/Nrxn3/Nrxn2/Sept5/Mtor/Nlgn3/App/Grin2b/Th/Shank3/Gad1/Grin1/Htt/Brinp1/Cntfr/Grid1/Anxa7/Abl2/Kirrel3/Tsc2/Pcm1/Pten/Kalrn/Dvl1	29
GO:0006835	dicarboxylic acid transport	32/3231	94/17943	0.000141	0.00113	0.000827	Dpysl2/Stxbp1/Abat/Slc1a3/Slc1a2/Pak1/Slc25a22/LOC100911440/Ntrk2/Grin2b/Snca/Sept2/Grm7/Slc17a7/Htt/Lrrc8a/Gabbr1/Gipc1/Slc25a10/Slc1a1/Slc25a18/Kcnj10/Grm2/Grm1/Psen1/Slc25a14/Slc17a6/Arl6ip1/Slc13a5/Slc7a11/Lrrc8c/Lrrc8d	32
GO:0006986	response to unfolded protein	33/3231	98/17943	0.000142	0.00113	0.000829	Hspd1/Hspa8/Hsp90ab1/Hspa9/Hspa5/Hspa2/Hspa4l/Vapb/Hspa1l/Stub1/Hspa1a/Hspa1b/LOC108348108/Ero1a/Pik3r1/Erp44/Hspa13/Manf/Ubxn4/Faf2/Bax/Cdk5rap3/Nck2/Stt3b/Tmem33/Ptpn1/Nck1/Bak1/Dnajc3/Fbxo6/Tbl2/Bok/Eif2ak2	33
GO:0032006	regulation of TOR signaling	33/3231	98/17943	0.000142	0.00113	0.000829	Gsk3a/Gsk3b/Akt3/Lars/Pdcd6/Lamtor1/LOC100361543/Gba/Rptor/Rheb/Golph3/Dgkq/Tsc1/Smcr8/Tsc2/Araf/Klhl22/Sec13/Castor2/Akt1s1/Rraga/RGD1359108/Prkaa1/Lamtor3/Gna12/Lamtor2/Sh3bp4/Ubr1/Mios/Zmpste24/Rragd/Mlst8/Tbck	33
GO:0006084	acetyl-CoA metabolic process	16/3231	35/17943	0.000147	0.00117	0.000857	Fasn/Acat1/Dlat/Acly/Dld/Acaca/Dlst/Pdk3/Hmgcs1/Mpc2/Acss1/Acacb/Mlycd/Mvk/Mpc1/Acss2	16
GO:0021575	hindbrain morphogenesis	22/3231	56/17943	0.000149	0.00118	0.000864	Sptbn2/Atp2b2/Hspa5/Nrxn1/Usp9x/Ptpn11/Map2k1/Cdk5/Cend1/Agtpbp1/Cbs/Coq8b/Abl2/Faim2/Gnpat/Ulk1/Dab1/Mtpn/Serpine2/Ophn1/Grid2/Atxn2	22
GO:1901136	carbohydrate derivative catabolic process	40/3231	127/17943	0.000158	0.00125	0.000916	Acat1/Gpd2/Pde2a/Gpd1l/Acot7/Nagk/Hprt1/LOC103689983/Gpd1/Pde4d/Itpa/Nudt9/Man1b1/Pde4b/Pnp/Pde10a/Gba/Dut/Nudt10/Hint1/Nudt3/Naga/Stt3b/Cst3/Abhd10/Ahcy/Gm2a/Npl/Pde1a/Ada/Mlycd/Hexa/Nudt1/Gnpda2/Fbxo6/Gnpda1/Gns/Ngly1/Ctbs/Pde4a	40
GO:0009112	nucleobase metabolic process	18/3231	42/17943	0.00016	0.00126	0.000926	Aldh6a1/Gda/Mthfd1l/Mtor/Mapk1/Gart/Cmpk1/Ak1/Hprt1/LOC103689983/Aprt/Dhodh/Ctps1/Ak2/Ctps2/Rrm1/Umps/Ada	18
GO:0038179	neurotrophin signaling pathway	18/3231	42/17943	0.00016	0.00126	0.000926	Wasf1/Cyfip1/Ntrk2/Ptpn11/Coro1a/Rap1a/Src/Sos1/Casp3/Ppp2r5b/Sort1/Ulk1/Akt1s1/Rapgef2/Raf1/Zfyve27/Gfra1/Ntrk3	18
GO:1905710	positive regulation of membrane permeability	18/3231	42/17943	0.00016	0.00126	0.000926	Hspa8/Slc25a5/Hip1r/Gsk3a/Gsk3b/Hspa1a/Hspa1b/Ppif/Rhot2/Spg7/Bid/Bax/Bnip3/Atp5if1/Mul1/Slc35f6/Slc9a1/Bok	18
GO:0048709	oligodendrocyte differentiation	39/3231	123/17943	0.000162	0.00127	0.000933	Ctnnb1/Wdr1/Exoc4/Ntrk2/Mtor/Nlgn3/Cnp/Lingo1/Grk2/Gstp1/Cntn2/Cntnap1/Sirt2/Cdk5/Gsn/Dag1/Ncstn/Ptpra/Eif2b4/Clu/Mag/Rheb/Tenm4/Plp1/Prmt5/Bnip3/Kcnj10/Csk/Eif2b5/Cd9/Ptn/Pten/Hdac11/Ptprz1/Lyn/Eif2b1/Hnrnpa2b1/Bok/Tnfrsf21	39
GO:0035176	social behavior	23/3231	60/17943	0.000164	0.00127	0.000933	Dlg4/Shank2/Nrxn1/Ppp3cb/Shank1/Nrxn3/Nrxn2/Sept5/Mtor/Nlgn3/Th/Shank3/Gad1/Grin1/Htt/Brinp1/Grid1/Anxa7/Tsc2/Pcm1/Pten/Kalrn/Dvl1	23
GO:0051703	intraspecies interaction between organisms	23/3231	60/17943	0.000164	0.00127	0.000933	Dlg4/Shank2/Nrxn1/Ppp3cb/Shank1/Nrxn3/Nrxn2/Sept5/Mtor/Nlgn3/Th/Shank3/Gad1/Grin1/Htt/Brinp1/Grid1/Anxa7/Tsc2/Pcm1/Pten/Kalrn/Dvl1	23
GO:0006896	Golgi to vacuole transport	1931-09-01	14/17943	0.000164	0.00127	0.000933	Ap3d1/Ap1g1/Ankfy1/Vps52/Lamp1/Rbsn/Vti1a/Ehd3/Gosr2	9
GO:0017014	protein nitrosylation	1931-09-01	14/17943	0.000164	0.00127	0.000933	Gapdh/LOC108351137/Oxr1/Nos1/Tbc1d24/Dmd/Ace/Snta1/Adh5	9
GO:0018119	peptidyl-cysteine S-nitrosylation	1931-09-01	14/17943	0.000164	0.00127	0.000933	Gapdh/LOC108351137/Oxr1/Nos1/Tbc1d24/Dmd/Ace/Snta1/Adh5	9
GO:0019081	viral translation	1931-09-01	14/17943	0.000164	0.00127	0.000933	Eif3a/Pcbp2/Eif3b/Mcts1/Eif3d/Denr/Eif3f/Eif3l/Eif3g	9
GO:0032988	ribonucleoprotein complex disassembly	1931-09-01	14/17943	0.000164	0.00127	0.000933	Vcp/Kif5b/Klc1/Mcts1/Gfm2/Denr/Pelo/Mrrf/Mtif3	9
GO:0036376	sodium ion export across plasma membrane	1931-09-01	14/17943	0.000164	0.00127	0.000933	Atp1a3/Atp1a2/Atp1a1/Atp1b1/Slc8a1/Atp1b3/Agrn/Slc9a1/Fxyd1	9
GO:0045792	negative regulation of cell size	1931-09-01	14/17943	0.000164	0.00127	0.000933	Cfl1/Mtor/Rdx/Rhoa/Akt1/Tsc1/Tsc2/Pten/Akt1s1	9
GO:0048308	organelle inheritance	1931-09-01	14/17943	0.000164	0.00127	0.000933	Vcpip1/Mapk1/Map2k1/Mapk3/Stx5/Stk25/Gbf1/Map2k2/Pdcd10	9
GO:0048313	Golgi inheritance	1931-09-01	14/17943	0.000164	0.00127	0.000933	Vcpip1/Mapk1/Map2k1/Mapk3/Stx5/Stk25/Gbf1/Map2k2/Pdcd10	9
GO:0106074	aminoacyl-tRNA metabolism involved in translationa	1931-09-01	14/17943	0.000164	0.00127	0.000933	Aars/Vars2/Aarsd1/Lars/Dtd1/Tars2/Iars/Lars2/Vars	9
GO:0042594	response to starvation	62/3231	222/17943	0.000166	0.00129	0.000943	Hspa8/Hspa5/Oxct1/Acat1/Bdh1/Glul/Pck2/Mtor/Mapk1/Grin2b/Gcn1/Alb/Adsl/Ralb/Mapk3/Eif2s1/Acads/Ripor1/Hmgcl/Stk24/Dhodh/Impact/Lars/Acadm/Nucb2/Gba/Bmpr2/Mars/Comt/Cbl/Rptor/Vldlr/Map1lc3a/Gabarapl2/Slc38a3/Rps25/Aacs/Atg7/Pik3r4/Gnpat/Higd1a/Gabarapl1/Map1lc3b/Ulk1/Lamp2/Ctsl/Slc2a1/Asns/Tbc1d5/Rraga/Prkaa1/Eif2b1/Pik3c3/Xpr1/Gabarap/Dnajc15/Hnrnpa1/Mios/Tbl2/Rragd/Eif2ak2/Zfyve1	62
GO:0045956	positive regulation of calcium ion-dependent exocy	15/3231	32/17943	0.000167	0.00129	0.000946	Stxbp1/Syt1/Dnm1l/Cadps/Stx1a/Rims1/Cacnb4/Cdk5/Nlgn1/Cacna1b/Prrt2/Syt7/Scamp5/Bcl2l1/Cdk5r2	15
GO:0098884	postsynaptic neurotransmitter receptor internaliza	15/3231	32/17943	0.000167	0.00129	0.000946	Dnm1/Ap2b1/Dnm3/Nedd4/Dnm2/Ap2m1/Akap5/Hpca/Sirt2/Scrib/Efnb2/Caly/Pacsin1/Ophn1/Synj1	15
GO:0140239	postsynaptic endocytosis	15/3231	32/17943	0.000167	0.00129	0.000946	Dnm1/Ap2b1/Dnm3/Nedd4/Dnm2/Ap2m1/Akap5/Hpca/Sirt2/Scrib/Efnb2/Caly/Pacsin1/Ophn1/Synj1	15
GO:1900273	positive regulation of long-term synaptic potentia	14/3231	29/17943	0.000186	0.00144	0.00105	Nptn/App/Grin2b/Shank3/Hnrnpk/Nos1/Crtc1/Sqstm1/Shisa7/Adcy1/Stau1/Ptpn5/Kalrn/Grin2a	14
GO:0035794	positive regulation of mitochondrial membrane perm	17/3231	39/17943	0.000189	0.00145	0.00106	Slc25a5/Hip1r/Gsk3a/Gsk3b/Hspa1a/Hspa1b/Ppif/Rhot2/Spg7/Bid/Bax/Bnip3/Atp5if1/Mul1/Slc35f6/Slc9a1/Bok	17
GO:0072528	pyrimidine-containing compound biosynthetic proces	17/3231	39/17943	0.000189	0.00145	0.00106	Mtor/Cmpk1/Nme2/Nme1/Cmpk2/Dhodh/Ctps1/Tamm41/Dut/Nme3/Ctps2/Dtymk/Umps/Gpam/Agpat4/Tpk1/Uprt	17
GO:1901659	glycosyl compound biosynthetic process	17/3231	39/17943	0.000189	0.00145	0.00106	Cmpk1/Nme2/Ak1/Gmps/Nme1/Hprt1/Guk1/Aprt/Dhodh/Ctps1/Nme3/Ctps2/Prtfdc1/Umps/Ada/Adk/Uprt	17
GO:1903573	negative regulation of response to endoplasmic ret	19/3231	46/17943	0.000191	0.00147	0.00108	Opa1/Hspa5/Hyou1/Usp14/Park7/Hspa1a/Hspa1b/Sgta/Clu/Nck2/Ubxn1/Os9/Ptpn1/Bcl2l1/Nck1/Dnajc3/Usp25/Erlec1/Svip	19
GO:0022618	ribonucleoprotein complex assembly	70/3231	259/17943	0.000194	0.00149	0.00109	Dync1h1/Hsp90ab1/Hsp90aa1/C1qbp/Ddx3x/Rplp0/Eif3a/Eif2s1/Strap/Eif3j/Dhx30/Eif3b/Usp4/Mrps7/Rpsa/Ruvbl1/Rps2/G3bp2/Eif5/Rpl3/Eif2s2/mrpl11/Eif3c/Rps5/Efl1/Eif4h/Rpl5/Srpk2/Eif4b/Mcts1/G3bp1/Eif3d/Ruvbl2/Ptges3/Mrpl20/Rpl23a/Prmt5/Cnot7/Rps14/Mrps11/Rps25/Denr/Rpl11/Rps27/Rpl10/Eif3f/Clns1a/Cnot1/Rps6/Sbds/Rpl24/Prpf19/Edc3/RGD1359108/Ddx6/Prkaa1/Eif3m/Rps15/Nsun4/Atxn2/Nol3/Eif3g/Rps27l/Rps28/Bic…	70
GO:0032507	maintenance of protein location in cell	26/3231	72/17943	0.000199	0.00151	0.00111	Hk1/Hspa5/Ank3/Dbn1/Epb41l3/Tln1/Shank1/Grk2/Park7/Cdk5/Gsn/Twf1/Arl2/Dag1/Rangap1/Golph3/Akt1/Os9/Twf2/Txn1/Rer1/Grik5/Hnrnpu/Kdelr1/Arl2bp/Vps13d	26
GO:0006085	acetyl-CoA biosynthetic process	1931-10-01	17/17943	0.000199	0.00151	0.00111	Acat1/Dlat/Acly/Dld/Pdk3/Mpc2/Acss1/Mlycd/Mpc1/Acss2	10
GO:0010882	regulation of cardiac muscle contraction by calciu	1931-10-01	17/17943	0.000199	0.00151	0.00111	Atp1a2/Atp2a2/Atp1b1/Camk2d/Slc8a1/Ryr2/Hdac4/Fkbp1b/Dmd/Slc9a1	10
GO:0030011	maintenance of cell polarity	1931-10-01	17/17943	0.000199	0.00151	0.00111	Wdr1/Pdcd6ip/Lin7c/Gsk3b/Lin7b/Arpc5/Llgl1/Carmil2/Lin7a/Pdzd11	10
GO:0034063	stress granule assembly	1931-10-01	17/17943	0.000199	0.00151	0.00111	Dync1h1/Ddx3x/Eif2s1/G3bp2/G3bp1/RGD1359108/Prkaa1/Atxn2/Bicd1/Cirbp	10
GO:0042407	cristae formation	1931-10-01	17/17943	0.000199	0.00151	0.00111	Letm1/Afg3l2/Samm50/Chchd3/Dnajc11/Chchd6/Apool/Afg3l1/Apoo/Taz	10
GO:0051131	chaperone-mediated protein complex assembly	1931-10-01	17/17943	0.000199	0.00151	0.00111	Hsp90ab1/Lonp1/Cct2/Hsp90aa1/Stub1/Hspa1a/Hspa1b/Clu/Ptges3/Pfdn6	10
GO:0009065	glutamine family amino acid catabolic process	13/3231	26/17943	0.000203	0.00154	0.00113	Glud1/Got2/Gls/Atp2b4/Oat/Got1/Aldh4a1/Ddah1/Gad2/Ddah2/Nos1/Asrgl1/Adhfe1	13
GO:0061003	positive regulation of dendritic spine morphogenes	13/3231	26/17943	0.000203	0.00154	0.00113	Opa1/Dnm1l/Dbn1/Afdn/Pak3/Baiap2/Actr2/Pafah1b1/Itpka/Mfn1/Kalrn/Dhx36/Stau2	13
GO:0042063	gliogenesis	91/3231	356/17943	0.000209	0.00159	0.00116	Lrp1/Srgap2/Eef2/Ctnnb1/Wdr1/Afdn/Bin1/Ppp1cc/Idh2/Exoc4/Ndrg1/Epha4/Gap43/Ntrk2/Mtor/Ptpn11/Nlgn3/Gfap/App/Mapk1/Cnp/Pafah1b1/Map2k1/Lingo1/Grk2/Gstp1/Dcx/Cntn2/Ptk2b/Cntnap1/Sirt2/Cdk5/Mapk3/Phgdh/Nap1l1/Crkl/Kras/Grin1/Gsn/Rhoa/Dag1/Ncstn/Ptpra/Ufl1/Scrib/Adgrg1/Ptk2/Eif2b4/Anxa1/Clu/Mag/Rheb/Tenm4/Akt1/Plp1/Dner/Prmt5/Abl2/Bnip3/Kcnj10/Csk/RGD1305733/Bcan/Dmd/Dab1/Prkci/Eif2b5/Cd9/Ilk/Psen1/P…	91
GO:0006779	porphyrin-containing compound biosynthetic process	1931-12-01	23/17943	0.000213	0.00161	0.00118	Sptb/Fech/Cpox/Alad/Abcb6/Urod/Cox15/Tmem14c/Ppox/Uros/Atp5if1/Ank1	12
GO:0034643	establishment of mitochondrion localization, micro	1931-11-01	20/17943	0.000214	0.00161	0.00118	Map6/Mapt/Uchl1/Wasf1/Nefl/Kif1b/Rhot2/Fez1/Actr10/Sybu/Spast	11
GO:0047497	mitochondrion transport along microtubule	1931-11-01	20/17943	0.000214	0.00161	0.00118	Map6/Mapt/Uchl1/Wasf1/Nefl/Kif1b/Rhot2/Fez1/Actr10/Sybu/Spast	11
GO:0043270	positive regulation of ion transport	86/3231	333/17943	0.000214	0.00161	0.00118	Dpysl2/Stxbp1/Cntn1/Atp2b1/Atp2b2/Actn2/Ank3/Abat/Kif5b/Dpp6/Slc25a4/Camk2a/Atp1b1/Oga/Dnm2/Hspa2/Cfl1/Nlgn3/Gpd1l/Akap5/Calm1/Calm3/Calm2/Grin2b/Rgs7/G6pd/Ryr2/Park7/Snca/Cacnb4/Ahcyl1/Thy1/Shank3/Wnk2/Cacnb3/Anxa2/Rab3b/Pdpk1/Nipsnap2/Slc6a1/Snx4/Grin1/Htt/Nos1/Chp1/Gsto1/Gnas/Akt3/Flna/Atp1b3/Gabbr1/Slc9a3r1/Stk39/Map2k6/Scn3b/Bax/Sri/Akt1/Slc38a3/Fgf12/Akap7/Slc9a3r2/Fabp3/Chrm1/Dmd/Vamp7/Wnk…	86
GO:0003015	heart process	62/3231	224/17943	0.000218	0.00164	0.0012	Atp1a3/Atp1a2/Atp1a1/Hsp90aa1/Atp2a2/Dnm1l/Gnao1/Atp2b4/Cxadr/Bin1/Atp1b1/Pebp1/Gnai2/Camk2d/Dsp/Mtor/Slc8a1/Gpd1l/Calm1/Calm3/Calm2/Sptbn4/Grk2/Ryr2/Th/Glrx3/Tpm1/Fyn/Cdc42/Gsk3a/Src/Nos1/Pde4d/Pik3r1/Hdac4/Tmem65/Pde4b/Rps6ka2/Map2k6/Scn3b/Cacna1b/Scn2b/Slc1a1/Sri/Gpx1/Fkbp1b/Gja1/Gaa/Dmd/Taz/Atp5pf/Agrn/Ada/Ace/Scn1a/Slc9a1/Zmpste24/Kcnd3/Fxyd1/Ehd3/Actc1/Snta1	62
GO:0042866	pyruvate biosynthetic process	30/3231	88/17943	0.000219	0.00165	0.00121	Ogdh/LOC103693780/Gapdh/LOC108351137/Hk1/Pkm/Aldoa/Eno2/LOC100911625/Pgk1/Gpi/Pfkp/Pgam1/Tpi1/Ogt/Pfkl/Srr/Galk1/Gpd1/Hdac4/Prkag2/Dhtkd1/Pfkfb2/Insr/Prkaa1/LOC303448/Stat3/Tigar/Entpd5/Hoga1	30
GO:0098656	anion transmembrane transport	70/3231	260/17943	0.00022	0.00165	0.00121	Hk1/Vdac1/Slc12a5/Slc3a2/Slc1a3/Slc1a2/Slc25a22/LOC100911440/Slc25a3/Sfxn3/Mtor/Vdac2/Pcyox1/Grm5/Sept2/Slc17a7/Gabra3/Gabrb3/Slc4a8/Lrrc8a/Stk39/Slc25a10/Ttyh1/Slc32a1/Gabrb2/Mpc2/Slc25a1/Gabra5/Gabra1/Lrrc8b/Slc1a1/Slc25a18/Slc25a42/Gabrb1/Emb/Slc4a7/Slc7a5/Akt1/Slc38a3/Clcn6/Prnp/Slc20a2/Slc6a9/Clic1/Kcnj10/Slc23a2/Clcn3/Clns1a/Clcc1/Slc16a1/Grk6/Slc7a10/Psen1/Slc25a14/Slc17a6/Ttyh3/Slc25a15/S…	70
GO:0043243	positive regulation of protein complex disassembly	16/3231	36/17943	0.000221	0.00165	0.00121	Actn2/Wdr1/Oga/Cfl1/Dstn/Cfl2/Eif5a/Stmn2/Katnb1/Gba/Spast/Smcr8/Bnip3/Insr/Carmil2/Irgm	16
GO:1902686	mitochondrial outer membrane permeabilization invo	16/3231	36/17943	0.000221	0.00165	0.00121	Slc25a5/Hip1r/Gsk3a/Gsk3b/Hspa1a/Hspa1b/Ppif/Rhot2/Spg7/Bid/Bax/Bnip3/Atp5if1/Mul1/Slc35f6/Bok	16
GO:0006816	calcium ion transport	110/3231	446/17943	0.000224	0.00167	0.00123	Atp1a2/Letm1/Atp2b1/Opa1/Atp2b2/Atp2a2/Dnm1l/Vdac1/Anxa6/Gnao1/Atp2b4/Plcb1/Ctnnb1/Camk2g/Camk2a/Ywhae/Bin1/Atp1b1/Oga/Hspa2/Gnai2/Camk2d/Ppp3ca/Slc8a2/Afg3l2/Slc8a1/Akap5/Calm1/Calm3/Calm2/Grin2b/G6pd/Ryr2/Snca/Cacnb4/Sestd1/Hpca/Micu3/Stoml2/Mcu/Thy1/Anxa5/Micu1/Coro1a/Cacnb1/Cacnb3/Ptk2b/Gpm6a/Fyn/Anxa2/Cdk5/Pdpk1/Nipsnap2/Grin1/Atp2c1/Ubqln1/Rhoa/Htt/Nos1/Gsto1/Pde4d/Ncs1/Ero1a/Pde4b/Gnb5/Mai…	110
GO:0018210	peptidyl-threonine modification	39/3231	125/17943	0.000236	0.00176	0.00129	Hk1/Camk2a/Cdc42bpb/Csnk2a1/Ogt/Rock2/Camk2d/Mtor/App/Mapk1/Map2k1/Grk2/Cadm4/Sirt2/Cdk5/Lmtk2/Gsk3a/Prkaca/Pdpk1/Cab39/Gsk3b/Csnk2b/Eif4g1/Ube2k/Tnks1bp1/Stk39/Oxsr1/Prkag2/Rptor/Akt1/Dgkq/Csnk1g1/Ulk1/Wnk3/Pkn1/Csnk1d/Irgm/Dyrk1a/Spred1	39
GO:0097164	ammonium ion metabolic process	50/3231	172/17943	0.000243	0.00181	0.00133	Atp2b2/Abat/Vps35/Aldh7a1/Por/Pebp1/Capn2/Akr1a1/Maoa/Park7/Snca/Crat/Th/Srm/Sncb/Hprt1/Acadl/Akr1b1/Maob/Fabp5/Aldh9a1/Slc27a1/Pnpla8/Akr7a2/Acadm/Smpdl3b/Gba/Spr/Comt/Acsl3/Cpt1a/Sms/Cbr4/Lpcat1/Abhd3/Enpp6/Fabp3/Cyp2d4/Smpd3/Cpt1c/Sphk2/Tmlhe/Sardh/Dbi/Pde1b/Chkb/Sptlc1/Pnkd/Pla2g15/Grin2a	50
GO:0016126	sterol biosynthetic process	21/3231	54/17943	0.000247	0.00184	0.00135	Cyb5r3/Por/G6pd/Cyp51/Nsdhl/Hmgcs1/Idi1/Erlin2/Dhcr7/Fdft1/Sec14l2/Sqle/Tm7sf2/Msmo1/Prkaa1/Acat2/Scap/Mvk/Erlin1/Hsd17b7/Erg28	21
GO:0021680	cerebellar Purkinje cell layer development	15/3231	33/17943	0.000256	0.0019	0.00139	Sptbn2/Atp2b2/Hspa5/Aars/Cend1/Sez6l2/Agtpbp1/Arcn1/Sez6l/Coq8b/Uqcrq/Faim2/Atg7/Sez6/Atxn2	15
GO:1903146	regulation of autophagy of mitochondrion	15/3231	33/17943	0.000256	0.0019	0.00139	Dnm1l/Vdac1/Htra2/Cttn/Gsk3a/Htt/Cdc37/Gba/Bnip3/Usp30/Fbxo7/Atp5if1/Mul1/Tigar/Vps13d	15
GO:0000281	mitotic cytokinesis	26/3231	73/17943	0.000256	0.0019	0.00139	Ank3/Pdcd6ip/Apc/Rock2/Cfl1/Rhoa/Rhob/Arl3/Chmp7/Stmn1/Rab35/Chmp6/Snx18/Rasa1/Spast/Chmp2a/Chmp2b/Chmp3/Rhoc/Usp8/Map9/Vps4b/Unc119/Chmp1a/Snx9/Nup62	26
[truncated: 247 more rows]

## Sheet: Synaptic SUMO2-3_GO_CC_terms
Enrichement analysis of the synaptic SUMO2/3-ylated protein dataset for GO Cellular Components terms
ID	Description	GeneRatio	BgRatio	pvalue	p.adjust	qvalue	geneID	Count
[truncated: 150 more rows]

## Sheet: Synaptic SUMO2-3_GO_MF_terms
Enrichement analysis of the synaptic SUMO2/3-ylated protein dataset for GO Molecular Functions terms
[truncated: 40 more rows]

[truncated: 4 more sheets: Synaptic SUMO2-3_GO_BP_terms, Synaptic SUMO2-3_KEGG-Reactome, Synaptic SUMO2-3_CC-BP-SynGO, Synaptic SUMO2-3_Diseases]
